# Supplementary material for: Lineage-specific, fast-evolving GATA-like gene regulates zygotic gene activation to promote endoderm specification and pattern formation in the Theridiidae spider
Source: BMC Biol. 2022 Oct 6;20:223. doi: 10.1186/s12915-022-01421-0 (PMC9535882; doi:10.1186/s12915-022-01421-0)
Supplement: Supplementary file 2 — Additional file 2: Table S1. List of DEG candidates identified by comparative transcriptome analysis of c versus i/p cells from stage-3 embryo (comparison I). Table S2. List of DEG candidates identified by comparative transcriptome analysis of p versus c/i cells from stage-3 embryo (comparison II). Table S3. List of DEG candidates identified by comparative transcriptome analysis of i versus c/p cells from stage-3 embryo (comparison III). Table S4. List of DEG candidates indentified by comparative transcriptome analysis of c versus p cells from stage-4 embryo. Table S5. List of DEG candidates identified by comparative transcriptome analysis of c versus p cells from early stage-5 embryo. [file 12915_2022_1421_MOESM2_ESM.xlsx]

## Sheet: st3_comparison I
Table S1. List of DEG candidates identified by comparative transcriptome analysis of c versus i/p cells from stage-3 embryo (comparison I)
sort	aug3.ID	logFC	logCPM	LR	PValue	FDR	c1	c2	i1	i2	i3	p1	p2	p3	NCBI Gene ID (link to NCBI)	Product
1	aug3.g4238	-12.3837	8.58357	631.761	2.06976e-139	2.24818e-135	1076.22	1988.53	0	0	0	0.308816	0.457584	0.656769	LOC107451717	SAM pointed domain-containing Ets transcription factor-like
2	aug3.g14287	-13.6489	6.78899	124.222	7.53408e-29	4.09176e-25	234.334	647.704	0	0	0	0.102939	0	0	LOC107440133	twist-related protein 2-like
3	aug3.g17735	-13.7477	5.66223	42.6946	6.39894e-11	2.31684e-07	18.289	385.234	0	0	0	0	0	0	LOC107444270	uncharacterized LOC107444270
4	aug3.g27884	-3.23392	8.65067	37.0999	1.1223e-09	3.0476e-06	451.162	1985.59	109.011	74.0087	44.0573	317.566	89.6865	142.331	LOC107443238	cold and drought-regulated protein CORA-like
5	aug3.g16467	-13.4488	5.36942	36.2691	1.71866e-09	3.14861e-06	96.3352	231.656	0	0	0	0	0	0	LOC107442263	homeobox protein orthopedia-like, transcript variant X1
6	aug3.g15167	-12.483	5.59831	36.2459	1.73924e-09	3.14861e-06	14.7681	371.116	0	0	0	0.102939	0	0	LOC107441267	EF-hand domain-containing protein D2
7	aug3.g132	-13.3448	5.26213	31.7401	1.76241e-08	2.73476e-05	26.0154	279.166	0	0	0	0	0	0	LOC107445924	uncharacterized LOC107445924
8	aug3.g5118	-12.812	4.73101	18.9787	1.32183e-05	0.016955	0.391209	210.541	0	0	0	0	0	0	LOC110282806	uncharacterized LOC110282806
9	aug3.g14104	10.1618	5.8502	18.8625	1.40485e-05	0.016955	0.0978022	0	74.1149	98.0148	21.7047	92.6449	64.6338	107.898	LOC107439852	heparan-sulfate 6-O-sulfotransferase 2-like
10	aug3.g16893	-12.6283	4.54881	16.3624	5.23122e-05	0.0568215	0.0978022	185.619	0	0	0	0	0	0	LOC107442891	zinc finger protein ush, transcript variant X2
11	aug3.g3963	-12.4066	4.33244	16.1556	5.83457e-05	0.0576137	15.2571	144.002	0	0	0	0	0	0	LOC107451332	uncharacterized LOC107451332
12	aug3.g20850	-12.2921	4.22558	15.3658	8.85757e-05	0.0801758	39.3165	107.787	0	0	0	0	0	0	LOC107449642	uncharacterized LOC107449642
13	aug3.g18714	-10.7348	4.46694	14.8362	0.000117262	0.0979773	16.9198	157.875	0	0	0	0	0.114396	0.0938242	LOC107445743	vitellogenin-like
14	aug3.g9243	-2.96925	7.13481	14.6543	0.000129139	0.100194	116.287	695.214	14.2054	65.3018	24.1343	95.836	25.9679	85.1924	LOC107445192	uncharacterized LOC107445192
15	aug3.g13797	-1.69041	8.33423	14.3986	0.000147916	0.105162	319.911	1017.59	393.581	158.963	263.048	174.584	131.67	121.596	LOC107439477	CTP synthase 1, transcript variant X1
16	aug3.g1606	11.7812	5.28083	14.3116	0.000154906	0.105162	0	0	47.7115	62.9385	52.3181	57.234	38.4371	51.0404	LOC107447103	structural maintenance of chromosomes protein 5-like
17	aug3.g26874	-5.39284	8.55334	14.1008	0.000173274	0.110712	1025.46	1776.89	0	0	0	76.6894	56.6261	66.6152	LOC107439682	transcription factor GATA-4
18	aug3.g27982	-1.72047	8.62748	13.8874	0.000194095	0.117125	349.741	1305.84	394.507	271.407	190.807	262.185	308.984	79.2814	LOC107443493	actin, clone 403-like, transcript variant X1
19	aug3.g2628	-5.17243	7.41828	13.2507	0.000272476	0.153256	392.871	868.065	0	0	34.0148	26.5582	0.114396	44.0974	LOC110281931	uncharacterized LOC110281931
20	aug3.g17884	-12.0525	3.99221	13.1577	0.000286343	0.153256	39.5121	85.0756	0	0	0	0	0	0	LOC107444461	prolyl 4-hydroxylase subunit alpha-1
21	aug3.g14359	-11.5911	4.68152	13.0937	0.000296296	0.153256	0	203.666	0	0	0	0.102939	0	0	LOC107440216	uncharacterized LOC107440216, transcript variant X1
22	aug3.g25849	11.6717	5.16622	12.8505	0.000337397	0.166582	0	0	49.7187	57.5899	78.3961	44.9843	30.6581	25.7078	LOC107457160	protein N-terminal asparagine amidohydrolase, transcript variant X1
23	aug3.g22860	-12.1366	4.06206	12.1464	0.000491828	0.212372	0.0978022	131.971	0	0	0	0	0	0	LOC110283560	nicastrin-like
24	aug3.g9253	-11.9992	3.9279	12.1418	0.000493043	0.212372	4.3033	115.767	0	0	0	0	0	0	LOC110283356	uncharacterized LOC110283356
25	aug3.g12453	-12.1339	4.0594	12.1167	0.00049973	0.212372	0.0978022	131.726	0	0	0	0	0	0	LOC107437591	uncharacterized LOC107437591
26	aug3.g5644	-11.9265	3.86653	12.0848	0.000508348	0.212372	30.3187	83.8479	0	0	0	0	0	0	LOC107453633	twitchin
27	aug3.g4777	-12.1123	4.03801	11.9633	0.000542574	0.218275	0.0978022	129.762	0	0	0	0	0	0	LOC107452476	large neutral amino acids transporter small subunit 2, transcript variant X4
28	aug3.g8674	-12.0861	4.01218	11.8206	0.00058578	0.227241	0.0978022	127.429	0	0	0	0	0	0	LOC107456581	alpha-tocopherol transfer protein-like
29	aug3.g10645	1.11745	8.7401	11.653	0.000640977	0.230296	212.035	243.319	533.164	476.143	351.649	465.18	513.295	624.118	LOC107452216	carbonic anhydrase 1
30	aug3.g2325	-11.9057	3.83843	11.6503	0.000641935	0.230296	10.7582	101.772	0	0	0	0	0	0	LOC107448638	uncharacterized LOC107448638
31	aug3.g26421	-12.0321	3.95885	11.6064	0.000657261	0.230296	0.195604	122.641	0	0	0	0	0	0	LOC107438207	voltage-dependent calcium channel type A subunit alpha-1-like
32	aug3.g131	-11.9456	3.87358	11.1029	0.000861917	0.292567	0.293407	115.398	0	0	0	0	0	0	LOC107445925	uncharacterized LOC107445925, transcript variant X1
33	aug3.g2943	-12.224	4.14842	11.0427	0.000890353	0.293061	0	140.319	0	0	0	0	0	0	LOC107449778	homeobox protein unc-4 homolog
34	aug3.g4450	11.6867	5.1882	10.7557	0.00103956	0.332109	0	0	30.8812	0.124384	64.1423	48.3812	85.7971	60.7042	LOC107451989	microspherule protein 1
35	aug3.g12413	-2.79574	6.62382	10.4943	0.00119742	0.371611	120.199	429.184	27.0211	14.1798	25.1062	97.483	42.4409	30.962	LOC107437559	cytoplasmic polyadenylation element-binding protein 1-B-like
36	aug3.g19813	1.22819	8.4532	10.3153	0.0013193	0.393335	176.826	172.238	258.321	366.187	573.393	537.238	401.873	316.469	LOC107447531	U3 small nucleolar ribonucleoprotein protein MPP10-like
37	aug3.g6432	-10.4284	4.08285	10.2868	0.00133984	0.393335	29.1451	103.858	0	0	0	0	0	0.187648	LOC107454673	cathepsin L1-like
38	aug3.g7460	-11.6287	3.57974	10.2026	0.00140243	0.400874	32.4703	60.4	0	0	0	0	0	0	LOC107444534	uncharacterized LOC107444534
39	aug3.g8362	-2.11669	7.21905	10.1469	0.00144542	0.402569	190.617	512.663	76.431	62.5653	36.4445	136.806	132.127	41.9394	LOC107456195	digestive cysteine proteinase 2-like
40	aug3.g6893	-11.5894	3.53044	9.85137	0.00169705	0.448279	12.9099	77.4642	0	0	0	0	0	0	LOC107455200	glucose-6-phosphate exchanger SLC37A2
41	aug3.g7477	-11.7208	3.65209	9.7733	0.00177065	0.448279	0.293407	98.7024	0	0	0	0	0	0	LOC107445032	equilibrative nucleoside transporter 1-like
42	aug3.g4952	-11.5329	3.48498	9.71903	0.0018237	0.448279	27.9714	58.9268	0	0	0	0	0	0	LOC107452758	COMM domain-containing protein 4-like
43	aug3.g887	-11.5123	3.48497	9.69174	0.00185098	0.448279	59.2681	26.3943	0	0	0	0	0	0
44	aug3.g2532	2.9683	7.08952	9.69056	0.00185218	0.448279	35.7956	8.59349	63.3065	216.056	249.604	194.554	85.1107	234.936	LOC107449009	nodal modulator 3-like
45	aug3.g14050	-10.7385	3.84186	9.68561	0.00185717	0.448279	23.7659	88.513	0	0	0	0.102939	0	0	LOC107439785	homeobox protein engrailed
46	aug3.g7126	-11.5206	3.46977	9.63557	0.00190845	0.450643	22.6901	63.4691	0	0	0	0	0	0	LOC107439240	transcription factor 25
47	aug3.g13442	-11.4527	3.41835	9.45367	0.00210727	0.487004	43.033	39.1618	0	0	0	0	0	0	LOC107438897	cadherin-23
48	aug3.g4320	-11.4891	3.43074	9.36837	0.00220761	0.499565	9.78022	74.5179	0	0	0	0	0	0	LOC107451807	FMRFamide-like neuropeptides 3
49	aug3.g4696	11.6635	5.15829	9.32881	0.00225579	0.500048	0	0	41.3808	0	115.812	26.867	17.3882	83.9726	LOC107452361	uncharacterized LOC107452361
50	aug3.g20966	-2.09406	7.28875	9.28844	0.00230604	0.500964	211.057	522.484	97.739	60.202	112.573	121.262	13.1555	110.431	LOC107449845	uncharacterized LOC107449845, transcript variant X3
51	aug3.g11406	11.4445	4.94185	9.21458	0.00240095	0.507445	0	0	33.1973	77.1183	60.9028	25.7347	0.114396	48.1318	LOC107436226	cytochrome P450 3A8-like
52	aug3.g15560	-10.3571	4.15179	9.10709	0.00254621	0.507445	0.0978022	140.319	0	0	0	0	0.228792	0	LOC107450281	group XV phospholipase A2
53	aug3.g14296	-1.89403	7.7893	9.09306	0.00256581	0.507445	393.165	584.48	55.123	69.2821	80.3398	59.2927	101.698	423.053	LOC107440157	zinc finger protein 423-like, transcript variant X3
54	aug3.g15298	-8.54949	4.43416	9.09151	0.00256799	0.507445	37.556	131.726	0	0	0	0	0.114396	1.12589	LOC107448306	homeobox protein prospero, transcript variant X4
55	aug3.g22384	-11.398	3.34723	9.05924	0.00261371	0.507445	16.5286	62.6097	0	0	0	0	0	0	LOC107456101	putative RING-H2 finger protein ATL53
56	aug3.g18718	-10.8298	3.91996	9.05193	0.00262417	0.507445	0.0978022	119.327	0	0	0	0.102939	0	0	LOC107445747	uncharacterized LOC107445747
57	aug3.g7077	-11.359	3.31834	8.98734	0.00271857	0.507445	27.678	49.3512	0	0	0	0	0	0	LOC107437681	integrin alpha-8-like
58	aug3.g7970	-11.9203	3.84851	8.96363	0.00275407	0.507445	0	113.68	0	0	0	0	0	0	LOC107455707	apolipoprotein A-I-like, transcript variant X4
59	aug3.g14053	-11.4285	3.36805	8.96213	0.00275633	0.507445	4.5967	76.2366	0	0	0	0	0	0	LOC110282671	mitochondrial genome maintenance exonuclease 1-like
60	aug3.g8618	2.04586	7.2801	8.88685	0.00287231	0.519984	45.2824	47.5097	258.167	174.387	228.061	181.275	155.464	152.464	LOC107456491	zinc finger CCHC domain-containing protein 4, transcript variant X1
61	aug3.g24134	-11.3591	3.30335	8.78624	0.00303511	0.540001	8.41099	68.6252	0	0	0	0	0	0	LOC107454878	uncharacterized LOC107454878
62	aug3.g25159	11.7432	5.24288	8.75809	0.00308231	0.540001	0	0	56.667	141.674	0.323951	44.2637	58.6852	0	LOC107455988	uncharacterized LOC107455988
63	aug3.g9172	-11.3219	3.27195	8.67442	0.00322708	0.55639	14.1813	60.891	0	0	0	0	0	0	LOC107457189	homeobox protein OTX2-A-like
64	aug3.g17482	-11.2678	3.21746	8.42569	0.00369956	0.616359	11.5407	60.7683	0	0	0	0	0	0	LOC107443820	ADP-ribosylation factor 6-like, transcript variant X1
65	aug3.g7529	1.82746	8.58374	8.42278	0.00370548	0.616359	212.818	50.5788	995.765	348.4	598.499	145.658	319.966	397.439	LOC107445528	uncharacterized LOC107445528
66	aug3.g3808	-11.2609	3.21114	8.40343	0.00374514	0.616359	11.9319	60.0317	0	0	0	0	0	0	LOC107451123	myosin-11-like
67	aug3.g17250	-11.2428	3.19643	8.35208	0.00385246	0.623362	14.9637	56.1032	0	0	0	0	0	0
68	aug3.g7643	-10.4949	3.65265	8.3099	0.00394296	0.623362	7.92198	90.7227	0	0	0	0	0.114396	0	LOC107455314	steroidogenic acute regulatory protein-like, transcript variant X1
69	aug3.g15051	-0.983649	8.49754	8.28035	0.00400763	0.623362	693.613	453.982	292.445	379.123	306.458	376.241	183.377	203.505	LOC107441111	lysine-specific demethylase 5A
70	aug3.g13938	11.433	4.92618	8.276	0.00401725	0.623362	0	0	42.9249	66.4212	56.6914	21.5142	55.7109	0	LOC107439661	gamma-secretase subunit Aph-1
71	aug3.g2140	-1.50847	7.3906	8.18373	0.00422678	0.644856	298.59	353.561	89.2467	117.17	83.4173	149.776	112.566	135.294	LOC107448231	uncharacterized LOC107448231
72	aug3.g15694	10.9905	4.49469	8.12619	0.00436303	0.644856	0	0	46.1674	13.4335	25.2682	40.5579	16.0155	37.5297	LOC107451246	SPRY domain-containing protein 3-like, transcript variant X1
73	aug3.g10778	11.4551	4.94408	8.12239	0.00437218	0.644856	0	0	15.4406	69.1577	104.15	15.9555	42.3265	0	LOC107454102	phosphatidylinositol phosphatase PTPRQ
74	aug3.g19785	-11.1911	3.14645	8.11368	0.00439324	0.644856	14.6703	53.8935	0	0	0	0	0	0	LOC107447481	calsequestrin-2-like
75	aug3.g13122	-6.5285	5.19556	8.07977	0.00447621	0.648275	55.5517	226.377	0	0	8.90865	0.102939	0.114396	0	LOC107438476	glycogenin-1, transcript variant X2
76	aug3.g12633	-11.1647	3.11968	7.99964	0.00467865	0.668678	13.3011	54.0162	0	0	0	0	0	0	LOC107437853	uncharacterized LOC107437853
77	aug3.g13285	-11.167	3.11957	7.96809	0.0047609	0.671597	10.9538	56.4715	0	0	0	0	0	0
78	aug3.g15723	-11.1484	3.1022	7.90715	0.00492399	0.685697	11.4429	55.1211	0	0	0	0	0	0
79	aug3.g27984	-11.0891	3.05957	7.85495	0.00506817	0.696841	24.8418	39.039	0	0	0	0	0	0	LOC107443480	tankyrase-2-like
80	aug3.g18028	-10.4188	3.51843	7.78984	0.00525407	0.71046	9.58462	80.0422	0	0	0	0.102939	0	0	LOC107444686	C-Maf-inducing protein-like
81	aug3.g25903	-11.1269	3.07644	7.75492	0.00535665	0.71046	6.65055	58.9268	0	0	0	0	0	0	LOC107457475	uncharacterized LOC107457475, transcript variant X1
82	aug3.g12547	1.20295	8.82039	7.75263	0.00536345	0.71046	357.467	99.5617	495.18	631.375	416.763	686.19	384.371	543.336	LOC107437752	eukaryotic translation initiation factor 1A, X-chromosomal-like
83	aug3.g23982	-1.33582	7.62456	7.72127	0.00545739	0.714195	207.732	512.786	133.252	143.913	113.383	198.054	111.765	155.748	LOC107454157	RNA polymerase II-associated factor 1 homolog
84	aug3.g12439	11.2619	4.76675	7.59464	0.00585421	0.757006	0	0	35.5134	0	32.719	32.1169	71.9551	43.7221	LOC107443191	FRAS1-related extracellular matrix protein 2
85	aug3.g7615	-10.9971	2.97866	7.56645	0.00594648	0.75916	29.7319	30.2	0	0	0	0	0	0	LOC107447020	solute carrier family 25 member 38-A, transcript variant X1
86	aug3.g7658	-11.0451	2.99926	7.5471	0.00601066	0.75916	8.31319	53.6479	0	0	0	0	0	0
87	aug3.g27196	-10.5337	3.62403	7.50413	0.00615578	0.768552	0.0978022	96.8609	0	0	0	0.102939	0	0	LOC107441035	connectin
88	aug3.g17879	-11.6297	3.56225	7.48194	0.0062321	0.76924	0	92.9325	0	0	0	0	0	0	LOC107444454	Down syndrome cell adhesion molecule homolog
89	aug3.g9	11.2594	4.7524	7.37673	0.00660732	0.788724	0	0	69.6371	21.5185	34.3388	22.3377	67.8369	0	LOC107444942	WD repeat-containing protein 20
90	aug3.g11050	-10.9506	2.92368	7.37608	0.00660971	0.788724	20.3429	37.6886	0	0	0	0	0	0	LOC107457301	TGF-beta-activated kinase 1 and MAP3K7-binding protein 2-like, transcript variant X3
91	aug3.g1877	11.287	4.77936	7.36874	0.00663673	0.788724	0	0	40.3	0	86.3329	4.32343	37.7507	51.1342	LOC107447712	28S ribosomal protein S18b, mitochondrial-like
92	aug3.g4571	-10.9807	2.9385	7.34616	0.00672062	0.788724	9.29121	49.965	0	0	0	0	0	0	LOC107452184	heparan-alpha-glucosaminide N-acetyltransferase-like, transcript variant X2
93	aug3.g11377	-10.9284	2.9115	7.33751	0.00675302	0.788724	27.189	29.9545	0	0	0	0	0	0	LOC107436200	cyclin-dependent kinase 4
94	aug3.g8365	7.99227	4.99318	7.27596	0.00698835	0.807187	0.293407	0	30.2636	28.7328	22.8385	59.2927	50.7919	60.0475	LOC107456193	uncharacterized LOC107456193
95	aug3.g20949	-10.9013	2.88099	7.25771	0.00705973	0.807187	23.1791	32.9008	0	0	0	0	0	0
96	aug3.g2519	-10.9389	2.89824	7.22391	0.00719387	0.813956	9.19341	48.3691	0	0	0	0	0	0	LOC107449023	uncharacterized LOC107449023, transcript variant X1
97	aug3.g526	-10.8628	2.85487	7.16414	0.00743754	0.8141	30.4165	24.1845	0	0	0	0	0	0	LOC107443762	dual specificity protein phosphatase 7
98	aug3.g23959	-10.252	3.35388	7.15662	0.00746876	0.8141	8.9	70.8349	0	0	0	0.102939	0	0	LOC107454178	uncharacterized LOC107454178
99	aug3.g4004	-10.883	2.85452	7.15092	0.00749255	0.8141	16.333	39.039	0	0	0	0	0	0	LOC107451397	probable nuclear hormone receptor HR38, transcript variant X3
100	aug3.g1767	-9.36701	3.55049	7.13406	0.00756335	0.8141	3.91209	87.7764	0	0	0	0.205878	0.114396	0	LOC107447467	putative ankyrin repeat protein RF_0381
101	aug3.g4632	-10.8877	2.84741	7.04604	0.00794405	0.8141	7.92198	47.6325	0	0	0	0	0	0	LOC107452252	dynactin subunit 5-like, transcript variant X2
102	aug3.g876	-1.06106	10.145	7.03129	0.00800978	0.8141	1340.97	2374.01	1012.13	1221.21	863.815	839.466	629.979	774.894	LOC107444945	heat shock protein 83
103	aug3.g10833	-10.826	2.82985	7.02328	0.00804568	0.8141	36.7736	16.4504	0	0	0	0	0	0	LOC107454892	uncharacterized LOC107454892
104	aug3.g8658	-10.8483	2.86772	7.0064	0.00812187	0.8141	49.8791	4.17398	0	0	0	0	0	0	LOC107456559	mucin-5AC-like
105	aug3.g26278	-11.4898	3.42475	6.97089	0.00828461	0.8141	0	84.339	0	0	0	0	0	0	LOC107437533	voltage-dependent calcium channel subunit alpha-2/delta-3, transcript variant X3
106	aug3.g13884	-10.179	3.28856	6.96769	0.00829945	0.8141	16.2352	59.5406	0	0	0	0.102939	0	0	LOC107439574	tyrosine-protein phosphatase 10D
107	aug3.g22074	11.1433	4.64733	6.96188	0.00832645	0.8141	0	0	31.8076	37.8128	14.4158	39.3226	75.6158	0
108	aug3.g18614	-10.8086	2.78766	6.93684	0.00844382	0.8141	18.5824	34.0057	0	0	0	0	0	0	LOC107448934	angiotensin-converting enzyme-like
109	aug3.g9039	-10.8313	2.80069	6.93133	0.00846987	0.8141	12.9099	40.5122	0	0	0	0	0	0	LOC107457052	uncharacterized LOC107457052
110	aug3.g18550	11.6175	5.10353	6.9171	0.00853754	0.8141	0	0	138.502	96.3978	34.8247	0	6.74937	0	LOC107443815	1-phosphatidylinositol 4,5-bisphosphate phosphodiesterase-like
111	aug3.g2677	-1.18413	8.12041	6.90193	0.00861027	0.8141	293.309	665.505	273.453	333.101	194.532	228.73	80.878	155.185	LOC107449307	vigilin
112	aug3.g10050	-10.768	2.75469	6.8708	0.00876154	0.8141	21.9077	29.2179	0	0	0	0	0	0	LOC107444476	uncharacterized LOC107444476
113	aug3.g18606	-10.7799	2.75365	6.85069	0.00886068	0.8141	13.9857	37.5658	0	0	0	0	0	0	LOC107445547	serpin B6-like
114	aug3.g13321	1.08254	9.97329	6.82938	0.00896705	0.8141	580.065	513.277	1405.1	971.566	1139.82	1563.64	988.611	877.819	LOC107438714	transcriptional activator cubitus interruptus-like, transcript variant X1
115	aug3.g14531	11.3039	4.80241	6.82469	0.00899063	0.8141	0	0	0	63.6848	67.3818	58.778	32.4885	0.0938242	LOC107440407	multidrug resistance-associated protein 1-like
116	aug3.g7395	-0.953245	8.95236	6.82126	0.00900789	0.8141	839.143	714.365	330.738	214.687	421.784	417.726	713.717	308.306	LOC107444046	glycogen phosphorylase
117	aug3.g5160	-10.766	2.74133	6.80226	0.00910426	0.8141	14.4747	36.5837	0	0	0	0	0	0	LOC107453035	zinc finger SWIM domain-containing protein 5-like
118	aug3.g14120	-10.7839	2.7491	6.79741	0.00912903	0.8141	8.60659	43.0902	0	0	0	0	0	0	LOC107439915	nephrocystin-4
119	aug3.g17563	-11.0135	2.95891	6.77751	0.00923135	0.8141	0.0978022	60.5227	0	0	0	0	0	0	LOC107443930	prostamide/prostaglandin F synthase-like, transcript variant X2
120	aug3.g9729	-1.55022	8.97409	6.75751	0.00933538	0.8141	1039.93	946.144	808.47	65.4261	275.52	75.9688	489.73	319.471	LOC107440332	protein ABHD11-like
121	aug3.g26974	-10.7329	2.71279	6.73544	0.00945157	0.8141	16.1374	33.7601	0	0	0	0	0	0	LOC107440089	uncharacterized LOC107440089
122	aug3.g9845	-10.7026	2.68715	6.6983	0.00965048	0.8141	17.8	31.0593	0	0	0	0	0	0	LOC107441660	unconventional myosin-Ie
123	aug3.g23732	-10.9691	2.91558	6.68424	0.00972693	0.8141	0.0978022	58.6813	0	0	0	0	0	0	LOC107452982	F-box/LRR-repeat protein 12-like
124	aug3.g11149	-10.6898	2.6813	6.67737	0.00976443	0.8141	21.4187	27.0081	0	0	0	0	0	0	LOC107457416	PR domain zinc finger protein 1
125	aug3.g8077	-10.7252	2.69374	6.66901	0.00981036	0.8141	8.9978	40.6349	0	0	0	0	0	0	LOC107455853	F-box only protein 27-like
126	aug3.g12715	11.4322	4.94519	6.66104	0.00985434	0.8141	0	0	0	0	22.1906	77.1012	96.8935	46.9121	LOC107437988	pre-rRNA-processing protein TSR2 homolog
127	aug3.g11503	10.8421	4.35078	6.65452	0.00989047	0.8141	0	0	30.8812	0.124384	27.6978	41.2785	24.1376	37.342	LOC107436370	uncharacterized LOC107436370
128	aug3.g22106	-10.3029	3.39497	6.63451	0.0100022	0.8141	0.0978022	82.3748	0	0	0	0.102939	0	0
129	aug3.g13764	1.29131	7.94103	6.62806	0.0100385	0.8141	177.022	58.313	204.279	323.399	246.041	373.153	355.772	225.929	LOC107439423	S-adenosyl-L-methionine-dependent tRNA 4-demethylwyosine synthase-like
130	aug3.g8337	-10.7469	2.70798	6.628	0.0100388	0.8141	5.08571	45.3	0	0	0	0	0	0	LOC107456131	transcription factor GATA-4, transcript variant X3
131	aug3.g16548	-11.3988	3.33548	6.62714	0.0100437	0.8141	0	79.1829	0	0	0	0	0	0	LOC107442362	rho guanine nucleotide exchange factor 25, transcript variant X5
132	aug3.g2893	-10.684	2.66491	6.62611	0.0100495	0.8141	14.9637	33.2691	0	0	0	0	0	0	LOC107449681	nischarin, transcript variant X1
133	aug3.g25035	-10.7182	2.68462	6.62076	0.0100797	0.8141	7.53077	41.8626	0	0	0	0	0	0	LOC107455361	arginine kinase
134	aug3.g16056	-0.82047	8.72358	6.61406	0.0101177	0.8141	454.193	798.335	372.736	448.779	389.065	358.124	326.486	232.59	LOC107441706	ribosome-binding protein 1
135	aug3.g14521	-10.6589	2.64972	6.59391	0.0102328	0.8141	19.6582	27.7447	0	0	0	0	0	0	LOC107440398	runt-related transcription factor 3-like
136	aug3.g1231	-10.6964	2.66554	6.58844	0.0102643	0.8141	8.50879	40.1439	0	0	0	0	0	0	LOC107446094	uncharacterized LOC107446094, transcript variant X1
137	aug3.g8776	-0.751266	8.65019	6.57679	0.0103317	0.8141	583.097	571.344	264.189	340.813	311.803	305.831	420.634	413.952	LOC107456729	ras-responsive element-binding protein 1-like, transcript variant X2
138	aug3.g3462	-10.6647	2.64705	6.57142	0.0103629	0.8141	15.0615	32.5325	0	0	0	0	0	0	LOC110282336	probable cytoplasmic aconitate hydratase
139	aug3.g2524	-10.9232	2.8709	6.55675	0.0104487	0.8141	0.0978022	56.8398	0	0	0	0	0	0	LOC107449002	presenilins-associated rhomboid-like protein, mitochondrial
140	aug3.g9363	-10.6464	2.63578	6.54571	0.0105138	0.8141	18.3868	28.6041	0	0	0	0	0	0
141	aug3.g13598	-10.7944	2.74698	6.52353	0.0106457	0.8141	0.88022	51.1927	0	0	0	0	0	0	LOC107439151	nuclear cap-binding protein subunit 1-like
142	aug3.g6038	-11.3648	3.30221	6.51657	0.0106874	0.8141	0	77.3414	0	0	0	0	0	0	LOC107454105	calumenin-like, transcript variant X1
143	aug3.g27539	-10.6791	2.64624	6.50653	0.0107479	0.8141	6.94396	41.126	0	0	0	0	0	0
144	aug3.g14805	-10.9012	2.84956	6.49692	0.0108062	0.8141	0.0978022	55.9805	0	0	0	0	0	0	LOC107440751	uncharacterized LOC107440751
145	aug3.g27086	-5.15828	5.72229	6.47127	0.0109632	0.8141	14.9637	373.326	0	0	13.6059	18.8378	0	0.0938242	LOC110283546	uncharacterized LOC110283546
146	aug3.g576	-1.95279	7.13	6.45178	0.0110841	0.8141	231.4	398.615	23.9329	74.5062	64.6282	29.7493	236.457	58.8278	LOC107443915	V-type proton ATPase subunit B
147	aug3.g2819	-10.8254	2.77614	6.45131	0.0110871	0.8141	0.293407	52.9114	0	0	0	0	0	0	LOC107449547	visual pigment-like receptor peropsin, transcript variant X1
148	aug3.g7319	-10.8854	2.83413	6.4255	0.0112493	0.8141	0.0978022	55.3666	0	0	0	0	0	0	LOC107443101	uncharacterized LOC107443101
149	aug3.g9380	-1.07318	7.7806	6.41741	0.0113007	0.8141	353.066	371.239	126.767	152.993	244.745	140.306	221.585	146.366
150	aug3.g20302	-10.879	2.82791	6.41581	0.0113108	0.8141	0.0978022	55.1211	0	0	0	0	0	0	LOC107448470	uncharacterized LOC107448470
151	aug3.g24914	1.14446	8.6075	6.38731	0.0114939	0.8141	316.39	92.1959	523.436	527.887	564.808	303.155	521.074	270.401	LOC107446220 LOC107446335	transcription factor Sox-14-like
152	aug3.g729	-10.8725	2.82166	6.38406	0.011515	0.8141	0.0978022	54.8756	0	0	0	0	0	0	LOC107444484	cubilin-like
153	aug3.g25821	-10.5983	2.57707	6.37021	0.0116052	0.8141	10.9538	34.4967	0	0	0	0	0	0	LOC107456594	Down syndrome critical region protein 3
154	aug3.g19450	-10.8629	2.81224	6.36375	0.0116475	0.8141	0.0978022	54.5073	0	0	0	0	0	0	LOC107453616	SCY1-like protein 2, transcript variant X2
155	aug3.g19165	3.62269	6.93917	6.35874	0.0116804	0.8141	25.8198	0	243.498	129.982	297.549	64.7485	53.8806	166.538	LOC107436181	ribosomal RNA processing protein 1 homolog B
156	aug3.g11281	-9.99242	3.16557	6.34783	0.0117525	0.8141	12.4209	57.0853	0	0	0	0	0.114396	0	LOC107457579	uncharacterized LOC107457579
157	aug3.g4769	10.9622	4.47392	6.32665	0.0118936	0.8141	0	0	0	16.4187	31.2613	11.3233	75.387	41.095	LOC107452474	uncharacterized LOC107452474
158	aug3.g13896	-1.16087	7.62049	6.30608	0.0120325	0.8141	332.136	339.075	171.391	103.985	117.918	210.51	137.618	159.032	LOC107439598	supervillin-like
159	aug3.g23145	-9.99598	3.11595	6.30403	0.0120464	0.8141	21.2231	45.4227	0	0	0	0.102939	0	0
160	aug3.g17950	-6.45416	5.0588	6.29742	0.0120914	0.8141	3.81429	252.526	0	0	0	8.54392	0.114396	0	LOC107444566	holotricin-3-like
161	aug3.g8420	-10.8201	2.77069	6.28953	0.0121453	0.8141	0.0978022	52.9114	0	0	0	0	0	0	LOC107456242	heat shock protein 30C-like
162	aug3.g22861	-4.75229	5.87963	6.27771	0.0122266	0.8141	153.647	267.503	0	23.7574	0	0.205878	0	22.7993	LOC107457505	uncharacterized LOC107457505
163	aug3.g6921	10.9659	4.48062	6.26066	0.0123448	0.8141	0	0	27.4843	27.3645	19.2751	9.57331	0	92.2292	LOC107455234	protein SREK1IP1-like
164	aug3.g27392	-9.8377	3.21355	6.25176	0.012407	0.8141	26.1132	45.1772	0.154406	0	0	0	0	0	LOC107441689	dual oxidase, transcript variant X1
165	aug3.g22205	-10.8033	2.75438	6.25069	0.0124145	0.8141	0.0978022	52.2975	0	0	0	0	0	0
166	aug3.g23536	-8.69328	3.9517	6.24683	0.0124416	0.8141	22.2011	98.5796	0	0	0.809877	0	0	0	LOC107452017	elongation of very long chain fatty acids protein 1, transcript variant X1
167	aug3.g19234	-10.5273	2.52199	6.23095	0.0125536	0.816512	16.6264	26.6398	0	0	0	0	0	0	LOC107446512	methylcrotonoyl-CoA carboxylase subunit alpha, mitochondrial-like
168	aug3.g485	-5.83346	5.66671	6.20539	0.0127362	0.822151	88.022	295.739	0	0	0	20.0731	0	0	LOC107443635	lysosome membrane protein 2, transcript variant X1
169	aug3.g8920	-10.7794	2.73124	6.19769	0.0127917	0.822151	0.0978022	51.4382	0	0	0	0	0	0	LOC107456900	uncharacterized LOC107456900
170	aug3.g15481	-10.7726	2.72456	6.18167	0.0129081	0.822566	0.0978022	51.1927	0	0	0	0	0	0	LOC107449744	uncharacterized LOC107449744
171	aug3.g6177	-10.5156	2.50102	6.15891	0.0130752	0.822566	11.7363	31.1821	0	0	0	0	0	0	LOC107454314	monocarboxylate transporter 12, transcript variant X1
172	aug3.g20335	9.22723	4.89489	6.15887	0.0130754	0.822566	0.0978022	0	34.2781	0	20.8948	24.0877	60.4011	95.4192	LOC107448531	formin-binding protein 4
173	aug3.g5935	8.99475	4.66646	6.15541	0.0131011	0.822566	0.0978022	0	0.308812	24.7525	31.2613	40.4549	41.869	61.5487	LOC107453994	uncharacterized LOC107453994, transcript variant X1
174	aug3.g167	-1.15003	8.0321	6.09223	0.0135777	0.83806	249.982	639.724	305.106	212.448	152.095	305.214	101.813	126.006	LOC107449140	serine/threonine-protein phosphatase 4 catalytic subunit
175	aug3.g12420	-9.87247	3.0727	6.06381	0.013798	0.83806	33.7418	30.2	0	0	0	0	0.114396	0	LOC107437564	uncharacterized LOC107437564
176	aug3.g25358	-10.7163	2.66997	6.06267	0.0138069	0.83806	0.0978022	49.2284	0	0	0	0	0	0	LOC107457037	homeobox protein abdominal-A homolog
177	aug3.g13785	-10.7163	2.66997	6.06126	0.0138179	0.83806	0.0978022	49.2284	0	0	0	0	0	0	LOC107439440	uncharacterized LOC107439440
178	aug3.g3230	-8.51163	3.56971	6.03795	0.0140016	0.83806	9.87802	82.4975	0	0	0	0.205878	0.457584	0	LOC107450228	dipeptidyl peptidase 1
179	aug3.g509	-10.4658	2.44676	6.0304	0.0140616	0.83806	8.31319	33.1463	0	0	0	0	0	0	LOC107443695	protein Lilipod-like, transcript variant X5
180	aug3.g16398	-10.7018	2.656	6.02765	0.0140835	0.83806	0.0978022	48.7374	0	0	0	0	0	0
181	aug3.g5611	-10.6246	2.66416	6.0268	0.0140903	0.83806	46.1626	0.122764	0	0	0	0	0	0	LOC107453597	fibroblast growth factor 8-like
182	aug3.g5541	11.0651	4.56975	6.02649	0.0140927	0.83806	0	0	0	66.2968	29.6415	29.7493	62.689	0.0938242	LOC107453515	N-terminal Xaa-Pro-Lys N-methyltransferase 1-like
183	aug3.g18456	-10.6946	2.64896	6.01014	0.0142239	0.83806	0.0978022	48.4918	0	0	0	0	0	0	LOC107445308	uncharacterized LOC107445308
184	aug3.g4011	-0.738069	8.62908	5.94206	0.0147838	0.83806	701.633	429.184	307.577	349.769	354.24	260.95	352.569	408.886	LOC107451438	afadin-like
185	aug3.g5397	-10.6539	2.60962	5.91504	0.0150122	0.83806	0.0978022	47.1414	0	0	0	0	0	0	LOC107453315	extracellular serine/threonine protein CG31145
186	aug3.g27359	-10.3785	2.36696	5.89446	0.0151886	0.83806	9.19341	29.8317	0	0	0	0	0	0	LOC107441613	TD and POZ domain-containing protein 3
187	aug3.g4494	-10.6426	2.5987	5.88341	0.0152842	0.83806	0.0978022	46.7732	0	0	0	0	0	0	LOC107452065	uncharacterized LOC107452065
188	aug3.g1714	-10.3628	2.35639	5.87942	0.0153189	0.83806	10.856	27.7447	0	0	0	0	0	0	LOC107447392	MOB kinase activator-like 3
189	aug3.g27571	-10.3405	2.3379	5.85251	0.0155548	0.83806	11.7363	26.2715	0	0	0	0	0	0	LOC107442205	deoxyribonuclease-1-like, transcript variant X1
190	aug3.g2312	-10.6198	2.57661	5.83276	0.0157304	0.83806	0.0978022	46.0366	0	0	0	0	0	0	LOC107448634	phospholipase D LcsSicTox-betaIC1, transcript variant X2
191	aug3.g26914	-5.2505	5.93192	5.80807	0.0159528	0.83806	36.089	415.066	0	0	0	0.102939	35.3484	0	LOC107439896	gamma-butyrobetaine dioxygenase
192	aug3.g10589	1.81509	7.27579	5.80475	0.0159829	0.83806	79.8066	27.2536	160.428	280.611	123.749	99.6447	223.301	243.005	LOC107451484	G patch domain and KOW motifs-containing protein-like, transcript variant X1
193	aug3.g11438	-10.5966	2.55419	5.78709	0.0161443	0.83806	0.0978022	45.3	0	0	0	0	0	0	LOC107436289	uncharacterized LOC107436289
194	aug3.g26457	-10.2866	2.28465	5.78556	0.0161584	0.83806	10.4648	26.1488	0	0	0	0	0	0	LOC107438293	spindle and kinetochore-associated protein 1
195	aug3.g13031	-10.2508	2.26135	5.77593	0.0162471	0.83806	13.9857	21.7293	0	0	0	0	0	0
196	aug3.g265	-10.5927	2.55041	5.77394	0.0162655	0.83806	0.0978022	45.1772	0	0	0	0	0	0	LOC107452630	uncharacterized LOC107452630
197	aug3.g19710	-10.2721	2.26988	5.77298	0.0162744	0.83806	9.97583	26.2715	0	0	0	0	0	0	LOC107447355	spatacsin
198	aug3.g13986	11.2096	4.69118	5.7267	0.0167088	0.83806	0	0	34.2781	43.9077	106.094	24.0877	0	0	LOC107439707	uncharacterized LOC107439707, transcript variant X2
199	aug3.g12226	-10.4873	2.53666	5.72303	0.0167438	0.83806	41.9571	0.122764	0	0	0	0	0	0	LOC107437346	uncharacterized LOC107437346
200	aug3.g11310	11.1776	4.67698	5.70512	0.0169155	0.83806	0	0	63.4609	0	29.6415	85.851	24.8239	0	LOC107436100	hepatocyte growth factor receptor
201	aug3.g7386	10.5323	4.04798	5.69526	0.0170108	0.83806	0	0	0.154406	25.8719	22.0287	27.5876	40.153	14.4489	LOC107443626	phosphatidylinositol 5-phosphate 4-kinase type-2 alpha
202	aug3.g1540	-10.5156	2.47621	5.68338	0.0171264	0.83806	0.195604	42.7219	0	0	0	0	0	0	LOC107446932	8.6 kDa transglutaminase substrate-like
203	aug3.g27791	-10.5571	2.51601	5.68241	0.0171358	0.83806	0.0978022	44.0723	0	0	0	0	0	0	LOC107442922	Down syndrome cell adhesion molecule-like protein Dscam2, transcript variant X2
204	aug3.g1884	1.31838	7.62723	5.66261	0.0173303	0.83806	112.766	73.5357	307.114	316.309	243.125	144.629	159.354	223.771	LOC107447705	T-complex protein 1 subunit delta
205	aug3.g4771	-10.549	2.50826	5.6593	0.017363	0.83806	0.0978022	43.8268	0	0	0	0	0	0	LOC107452470	uncharacterized LOC107452470
206	aug3.g2147	-9.05807	2.82193	5.65511	0.0174046	0.83806	17.2132	36.5837	0	0	0	0	0.114396	0.0938242	LOC107448241	serine/threonine-protein kinase STK11, transcript variant X1
207	aug3.g14066	-10.545	2.50436	5.64784	0.0174769	0.83806	0.0978022	43.704	0	0	0	0	0	0	LOC107439819	metal transporter CNNM4, transcript variant X1
208	aug3.g14951	-10.4568	2.50844	5.63907	0.0175645	0.83806	41.0769	0.122764	0	0	0	0	0	0	LOC107441019	MBT domain-containing protein 1-like
209	aug3.g19983	-10.5369	2.49654	5.63242	0.0176312	0.83806	0.0978022	43.4585	0	0	0	0	0	0	LOC107447797	uncharacterized LOC107447797
210	aug3.g4992	-10.5246	2.48473	5.59944	0.0179662	0.83806	0.0978022	43.0902	0	0	0	0	0	0	LOC107452780	ganglioside GM2 activator
211	aug3.g15189	-10.162	2.16023	5.59515	0.0180103	0.83806	7.43297	26.1488	0	0	0	0	0	0	LOC107447678	homeobox protein MSH-D-like
212	aug3.g12687	4.71548	5.8401	5.58612	0.0181034	0.83806	5.67253	0	86.4674	27.2402	27.3738	54.1458	169.077	86.2244	LOC107437940	USP6 N-terminal-like protein, transcript variant X1
213	aug3.g8334	-10.4915	2.45276	5.56229	0.0183513	0.83806	0.0978022	42.1081	0	0	0	0	0	0	LOC107456138	dimethyladenosine transferase 2, mitochondrial-like
214	aug3.g13079	-9.9776	3.07343	5.54588	0.0185242	0.83806	0.0978022	65.5561	0	0	0	0.102939	0	0	LOC107438414	zinc transporter ZIP1
215	aug3.g5581	-10.4788	2.44058	5.53603	0.0186288	0.83806	0.0978022	41.7398	0	0	0	0	0	0	LOC107453565	TD and POZ domain-containing protein 4
216	aug3.g4250	-10.3515	2.31914	5.52999	0.0186933	0.83806	0.489011	37.8114	0	0	0	0	0	0	LOC107451711	uncharacterized LOC107451711
217	aug3.g4709	11.3206	4.80275	5.52502	0.0187464	0.83806	0	0	95.8862	0	82.9314	46.1166	0	0.0938242	LOC107452371	guanylate cyclase 32E-like
218	aug3.g3999	-10.0393	2.05923	5.52205	0.0187782	0.83806	10.9538	19.8878	0	0	0	0	0	0	LOC107451407	probable DNA-3-methyladenine glycosylase
219	aug3.g1337	10.832	4.31695	5.49695	0.0190497	0.83806	0	0	58.9831	1.36823	57.0154	0	7.43574	35.5594	LOC107446427	sugar phosphate exchanger 3-like, transcript variant X1
220	aug3.g1550	-10.4618	2.42419	5.49476	0.0190735	0.83806	0.0978022	41.2488	0	0	0	0	0	0	LOC107446968	glutamate receptor ionotropic, NMDA 2B, transcript variant X2
221	aug3.g7728	1.37032	7.4927	5.49276	0.0190954	0.83806	55.5517	108.892	272.99	234.216	207.814	183.334	180.86	196.093	LOC107455398	deoxyuridine 5'-triphosphate nucleotidohydrolase-like
222	aug3.g6291	-6.13494	5.12493	5.49134	0.0191108	0.83806	58.0945	207.349	0	0	0	11.2203	0	0	LOC107454471	transcription factor AP-1-like
223	aug3.g27378	-10.0834	2.07835	5.49013	0.0191241	0.83806	4.79231	27.0081	0	0	0	0	0	0	LOC107441639	UDP-N-acetylglucosamine/UDP-glucose/GDP-mannose transporter
224	aug3.g20781	-9.63579	2.88833	5.46778	0.0193703	0.83806	22.8857	33.3919	0	0.124384	0	0	0	0	LOC107449469	uncharacterized LOC107449469
225	aug3.g19760	-10.004	2.0132	5.45985	0.0194584	0.83806	7.13956	22.9569	0	0	0	0	0	0	LOC107447446	rho GTPase-activating protein 39-like
226	aug3.g2706	-10.0241	2.0274	5.45387	0.019525	0.83806	5.96593	24.5528	0	0	0	0	0	0	LOC107449325	ras-related protein Rab-22A-like
227	aug3.g539	-9.75718	2.81593	5.43952	0.0196861	0.83806	7.92198	46.2821	0	0	0	0	0	0.0938242	LOC107443803	ascorbate transporter, chloroplastic
228	aug3.g924	10.6658	4.16266	5.42592	0.01984	0.83806	0	0	23.9329	0	50.8603	13.1762	23.68	31.2435	LOC107445116	selenoprotein F-like, transcript variant X2
229	aug3.g15647	-9.81981	1.89953	5.37452	0.020433	0.83806	19.8538	6.62927	0	0	0	0	0	0	LOC107450819	RYamide receptor-like
230	aug3.g7628	-9.75056	1.8302	5.3576	0.0206321	0.83806	17.5066	7.73414	0	0	0	0	0	0	LOC107447009	carcinine transporter
231	aug3.g7187	-9.67864	1.74067	5.35159	0.0207034	0.83806	11.7363	12.2764	0	0	0	0	0	0	LOC107440418	receptor-type tyrosine-protein phosphatase kappa
232	aug3.g26364	-9.71313	1.75024	5.34912	0.0207328	0.83806	7.53077	17.0642	0	0	0	0	0	0	LOC107437887	pancreatic lipase-related protein 2
233	aug3.g336	-10.3506	2.31728	5.3362	0.020887	0.83806	0.0978022	38.1797	0	0	0	0	0	0	LOC107455066	uncharacterized LOC107455066, transcript variant X3
234	aug3.g16182	-10.2491	2.22026	5.31169	0.0211829	0.83806	0.195604	35.4788	0	0	0	0	0	0	LOC107441842	Friend leukemia integration 1 transcription factor
235	aug3.g84	-11.0024	2.94795	5.31083	0.0211932	0.83806	0	60.1544	0	0	0	0	0	0	LOC107440931	protein C10-like
236	aug3.g7334	-9.9303	1.92432	5.30833	0.0212236	0.83806	1.95604	26.6398	0	0	0	0	0	0	LOC107443083	ankyrin repeat domain-containing protein 49-like
237	aug3.g21589	1.0248	8.5758	5.29837	0.0213454	0.83806	264.164	165.241	644.954	438.828	408.988	258.479	208.658	661.648	LOC107451771	uncharacterized LOC107451771, transcript variant X3
238	aug3.g26671	-10.9906	2.93643	5.28746	0.0214795	0.83806	0	59.6634	0	0	0	0	0	0	LOC107439052	uncharacterized LOC107439052
239	aug3.g112	-9.47289	1.56867	5.27703	0.0216085	0.83806	12.7143	8.10244	0	0	0	0	0	0	LOC107445906	UPF0462 protein C4orf33 homolog
240	aug3.g24515	-9.58881	1.63251	5.27478	0.0216365	0.83806	6.35714	16.2049	0	0	0	0	0	0	LOC107444014	fatty acid-binding protein-like
241	aug3.g4598	-1.644	7.60835	5.27238	0.0216663	0.83806	322.063	472.888	17.1391	28.2352	78.3961	197.437	189.211	252.387	LOC107452219	peroxiredoxin 1, transcript variant X1
242	aug3.g20402	10.6229	4.10707	5.27027	0.0216927	0.83806	0	0	16.6759	0.124384	70.9452	26.97	23.9088	0.0938242	LOC107448674	uncharacterized LOC107448674, transcript variant X1
243	aug3.g10719	-9.35785	1.47505	5.26502	0.0217582	0.83806	13.2033	6.01544	0	0	0	0	0	0	LOC107453283	uncharacterized LOC107453283, transcript variant X1
244	aug3.g22755	-10.9697	2.91605	5.24496	0.0220104	0.83806	0	58.804	0	0	0	0	0	0
245	aug3.g8446	-8.83215	1.01937	5.23939	0.022081	0.83806	9.78022	3.56016	0	0	0	0	0	0	LOC107456278	cytosolic carboxypeptidase 1-like, transcript variant X2
246	aug3.g9137	-10.9667	2.91311	5.23746	0.0221056	0.83806	0	58.6813	0	0	0	0	0	0	LOC107457154	cathepsin L1-like
247	aug3.g6762	10.5948	4.09326	5.22945	0.0222076	0.83806	0	0	15.1318	38.8079	32.3951	22.2348	27.4551	0	LOC107455034	TBC1 domain family member 16-like
248	aug3.g1202	4.1444	6.12632	5.22229	0.0222992	0.83806	10.2692	0	146.995	127.37	11.9862	58.1604	153.176	49.5392	LOC107445999	COP9 signalosome complex subunit 1-like, transcript variant X1
249	aug3.g9248	-10.2451	2.21619	5.21745	0.0223613	0.83806	0.0978022	35.4788	0	0	0	0	0	0
250	aug3.g15660	-10.2451	2.21619	5.21625	0.0223768	0.83806	0.0978022	35.4788	0	0	0	0	0	0	LOC107451050	sodium-dependent noradrenaline transporter
251	aug3.g25930	-10.2451	2.21619	5.2162	0.0223774	0.83806	0.0978022	35.4788	0	0	0	0	0	0	LOC107457558	NADH dehydrogenase [ubiquinone] 1 alpha subcomplex subunit 2-like
252	aug3.g17916	-10.141	2.11701	5.19739	0.0226208	0.83806	0.195604	32.9008	0	0	0	0	0	0	LOC107444498	endoplasmic reticulum metallopeptidase 1, transcript variant X2
253	aug3.g11065	-1.3741	7.2298	5.18707	0.0227556	0.83806	261.719	293.775	150.7	99.2587	62.1986	70.1013	118.057	142.519	LOC107457317	uncharacterized protein DDB_G0286299-like
254	aug3.g12000	-10.0356	2.12122	5.17296	0.0229411	0.83806	30.5143	0.245528	0	0	0	0	0	0	LOC107437054	zinc finger protein 271-like
255	aug3.g7587	-10.1997	2.1727	5.15659	0.0231584	0.83806	0.0978022	34.374	0	0	0	0	0	0	LOC107446661	zinc finger protein 184
256	aug3.g4929	-3.8843	6.18127	5.14836	0.0232683	0.83806	204.798	275.115	0	33.4594	0	21.7201	42.2122	0	LOC107452712	transcription factor EB-like, transcript variant X2
257	aug3.g4994	11.1607	4.66466	5.13999	0.0233807	0.83806	0	0	32.2709	118.787	0	50.2341	0	0.0938242	LOC107452788	uncharacterized LOC107452788, transcript variant X2
258	aug3.g1626	10.9433	4.45441	5.13625	0.0234312	0.83806	0	0	0	23.3842	34.0148	0	64.2906	51.5095	LOC107447152	ubiquitin carboxyl-terminal hydrolase calypso
259	aug3.g17415	-9.5063	1.63533	5.11915	0.0236632	0.83806	19.4626	1.84146	0	0	0	0	0	0
260	aug3.g26995	-10.0183	2.0003	5.09153	0.0240429	0.83806	0.195604	30.2	0	0	0	0	0	0	LOC107440182	uncharacterized LOC107440182, transcript variant X3
261	aug3.g7254	-10.836	2.86172	5.08359	0.0241534	0.83806	53.5956	0	0	0	0	0	0	0	LOC107442007	FGGY carbohydrate kinase domain-containing protein-like
262	aug3.g24346	-9.80263	1.79748	5.07151	0.0243222	0.83806	0.391209	25.7805	0	0	0	0	0	0	LOC107451173	serine/threonine-protein kinase unc-51-like
263	aug3.g12472	-10.0987	2.07637	5.06646	0.0243932	0.83806	0.0978022	32.0415	0	0	0	0	0	0	LOC107436447	uncharacterized LOC107436447
264	aug3.g16646	10.9186	4.43508	5.06074	0.0244738	0.83806	0	0	0	62.1921	0	12.7644	71.8407	23.456	LOC107442524	estradiol 17-beta-dehydrogenase 8
265	aug3.g19015	-1.2987	7.23708	5.05945	0.0244921	0.83806	302.6	240.004	138.193	113.687	84.8751	115.806	90.4873	118.594	LOC107446218	ADP-ribosylation factor 4
266	aug3.g25442	-1.36553	7.30324	5.03045	0.0249054	0.83806	184.846	398.001	73.8061	67.5407	132.01	102.836	97.6942	204.537	LOC107438063	proteasome activator complex subunit 4
267	aug3.g14021	-9.97353	2.06514	5.02982	0.0249145	0.83806	29.3407	0.122764	0	0	0	0	0	0	LOC107439760	NECAP-like protein CG9132
268	aug3.g21862	-9.22165	1.39139	5.02744	0.0249487	0.83806	17.1154	0.368293	0	0	0	0	0	0	LOC107453033	uncharacterized LOC107453033, transcript variant X1
269	aug3.g16848	-9.79693	1.90472	5.02273	0.0250167	0.83806	25.8198	0.245528	0	0	0	0	0	0	LOC107442820	cysteine protease ATG4A-like
270	aug3.g13214	-10.0368	2.01752	5.0188	0.0250736	0.83806	0.0978022	30.691	0	0	0	0	0	0	LOC107438588	synaptotagmin-C
271	aug3.g8222	-9.96393	2.05641	5.01799	0.0250853	0.83806	29.1451	0.122764	0	0	0	0	0	0	LOC107456017	RNA-binding protein 40
272	aug3.g17999	-10.0195	2.00105	5.00355	0.0252954	0.83806	0.0978022	30.3228	0	0	0	0	0	0	LOC107444652	uncharacterized LOC107444652
273	aug3.g2735	-10.886	2.83462	5.00339	0.0252977	0.83806	0	55.4894	0	0	0	0	0	0	LOC107449389	quinone oxidoreductase-like
274	aug3.g26030	-9.93964	2.03437	4.99807	0.0253757	0.83806	28.656	0.122764	0	0	0	0	0	0	LOC107436394	glycine receptor subunit alpha-1
275	aug3.g4430	-9.93474	2.02991	4.99227	0.0254608	0.83806	28.5582	0.122764	0	0	0	0	0	0	LOC107451968	uncharacterized LOC107451968, transcript variant X1
276	aug3.g13687	10.8125	4.28075	4.9775	0.025679	0.83806	0	0	44.7778	0.124384	94.2697	2.57347	16.473	0	LOC107439305	sodium/potassium-transporting ATPase subunit alpha, transcript variant X1
277	aug3.g9939	-1.56774	7.10324	4.97482	0.0257188	0.83806	104.746	441.214	47.7115	58.8338	151.609	84.7186	82.1364	127.413	LOC107443071	UBX domain-containing protein 7
278	aug3.g11990	-8.92781	1.13528	4.97434	0.0257261	0.83806	13.8879	0.368293	0	0	0	0	0	0	LOC107457514	uncharacterized LOC107457514
279	aug3.g27568	-4.53676	5.64593	4.96733	0.0258305	0.83806	93.3033	259.646	0	0	34.3388	11.1174	0.114396	0	LOC107442208	protein shifted-like
280	aug3.g1177	-9.90447	1.89212	4.96511	0.0258637	0.83806	0.0978022	27.9902	0	0	0	0	0	0
281	aug3.g27684	-9.89488	1.99377	4.9628	0.0258982	0.83806	27.7758	0.122764	0	0	0	0	0	0	LOC107442552	acid-sensing ion channel 5-like
282	aug3.g23545	4.53295	5.65685	4.95764	0.0259756	0.83806	5.67253	0	82.4528	56.2217	68.3536	84.3069	64.977	40.6259	LOC107452135	uncharacterized LOC107452135
283	aug3.g411	-9.64902	1.77164	4.95319	0.0260425	0.83806	23.2769	0.245528	0	0	0	0	0	0	LOC107443629	zinc finger protein 260
284	aug3.g4904	-9.86939	1.9707	4.94956	0.0260973	0.83806	27.2868	0.122764	0	0	0	0	0	0	LOC107452686	uncharacterized LOC107452686, transcript variant X5
285	aug3.g13893	1.08756	8.39731	4.94819	0.026118	0.83806	214.382	151.123	218.176	507.985	623.929	563.487	196.876	220.205	LOC107439580	chromodomain-helicase-DNA-binding protein 7
286	aug3.g7877	-9.83294	1.93774	4.94679	0.0261392	0.83806	26.6022	0.122764	0	0	0	0	0	0	LOC107455579	von Hippel-Lindau disease tumor suppressor
287	aug3.g12694	-9.04849	1.24097	4.94595	0.0261519	0.83806	15.2571	0.245528	0	0	0	0	0	0	LOC107437944	probable GPI-anchored adhesin-like protein PGA55
288	aug3.g8824	10.8685	4.38267	4.94162	0.0262175	0.83806	0	0	17.2935	53.6096	0	0	55.8253	37.7173	LOC107456772	HAUS augmin-like complex subunit 3
289	aug3.g27347	-9.02098	1.21707	4.94131	0.0262221	0.83806	14.9637	0.245528	0	0	0	0	0	0	LOC107441582	oxidation resistance protein 1
290	aug3.g15607	-9.87263	1.86204	4.93971	0.0262464	0.83806	0.0978022	27.3764	0	0	0	0	0	0	LOC107450664	uncharacterized LOC107450664, transcript variant X2
291	aug3.g17134	0.817968	8.80104	4.93883	0.0262598	0.83806	385.732	181.323	438.05	433.106	543.59	368.315	707.197	509.371	LOC107443261	serine/threonine-protein phosphatase 4 regulatory subunit 1-like, transcript variant X3
292	aug3.g2437	-8.53597	0.799454	4.92542	0.0264643	0.83806	10.367	0.491057	0	0	0	0	0	0	LOC107448827	pyridoxal phosphate phosphatase PHOSPHO2, transcript variant X1
293	aug3.g22720	-8.7154	0.952991	4.91571	0.0266135	0.83806	11.9319	0.368293	0	0	0	0	0	0	LOC107439571	39S ribosomal protein L49, mitochondrial
294	aug3.g12111	-1.37994	7.1682	4.91285	0.0266576	0.83806	155.799	377.868	101.29	122.643	85.523	109.527	121.489	74.5902	LOC107437200	inosine-5'-monophosphate dehydrogenase 2
295	aug3.g13971	-8.90537	1.11708	4.91266	0.0266606	0.83806	13.7901	0.245528	0	0	0	0	0	0
296	aug3.g10731	-9.746	1.85933	4.89847	0.0268806	0.83806	25.0374	0.122764	0	0	0	0	0	0	LOC107453569	solute carrier family 25 member 35
297	aug3.g1632	-9.73475	1.84921	4.8983	0.0268832	0.83806	24.8418	0.122764	0	0	0	0	0	0	LOC107447180	protein Wnt-5b-like, transcript variant X3
298	aug3.g18311	-9.70048	1.81839	4.88285	0.0271248	0.83806	24.2549	0.122764	0	0	0	0	0	0	LOC107445121	ataxin-7-like protein 3
299	aug3.g8975	-9.74477	1.74168	4.88244	0.0271312	0.83806	0.0978022	25.0439	0	0	0	0	0	0	LOC107456987	lysosomal acid phosphatase-like
300	aug3.g703	-10.8341	2.7841	4.88006	0.0271687	0.83806	0	53.5252	0	0	0	0	0	0	LOC107444379	extracellular matrix protein FRAS1
301	aug3.g9961	-0.771836	9.31915	4.87853	0.0271928	0.83806	758.847	1093.95	860.968	428.877	414.819	429.049	459.529	662.117	LOC107443262	hypoxia up-regulated protein 1-like
302	aug3.g9591	-9.20943	1.38243	4.87258	0.0272866	0.83806	17.2132	0.122764	0	0	0	0	0	0	LOC107438411	roundabout homolog 1-like
303	aug3.g8689	-9.20128	1.37529	4.87242	0.0272891	0.83806	17.1154	0.122764	0	0	0	0	0	0
304	aug3.g9931	-8.07884	0.414394	4.86926	0.0273391	0.83806	7.04176	0.859349	0	0	0	0	0	0	LOC107442997	vacuolar protein sorting-associated protein 4B, transcript variant X1
305	aug3.g23720	-9.15141	1.33166	4.86721	0.0273718	0.83806	16.5286	0.122764	0	0	0	0	0	0	LOC107452989	Down syndrome cell adhesion molecule-like protein Dscam2
306	aug3.g5794	-9.64749	1.77085	4.8627	0.0274434	0.83806	23.3747	0.122764	0	0	0	0	0	0	LOC107453826	uncharacterized LOC107453826
307	aug3.g14820	-9.64148	1.76547	4.85913	0.0275002	0.83806	23.2769	0.122764	0	0	0	0	0	0	LOC107440780	neuronal PAS domain-containing protein 2, transcript variant X2
308	aug3.g11258	0.971943	9.34268	4.85193	0.0276152	0.83806	478.644	275.606	1116.05	923.429	989.508	512.738	463.304	434.124	LOC107457530	proline-rich protein 4
309	aug3.g25341	-9.22559	1.39661	4.84932	0.027657	0.83806	17.4088	0.122764	0	0	0	0	0	0
310	aug3.g1523	-9.08211	1.27123	4.84915	0.0276597	0.83806	15.7462	0.122764	0	0	0	0	0	0	LOC107446925	DNA replication complex GINS protein PSF1, transcript variant X1
311	aug3.g13484	-9.65775	1.66018	4.84386	0.0277448	0.83806	0.0978022	23.5707	0	0	0	0	0	0	LOC107438951	probable global transcription activator SNF2L2
312	aug3.g27172	-9.05524	1.24786	4.84263	0.0277645	0.83806	15.4527	0.122764	0	0	0	0	0	0	LOC107440856	MFS-type transporter SLC18B1
313	aug3.g12790	-9.59248	1.72162	4.8419	0.0277763	0.83806	22.4945	0.122764	0	0	0	0	0	0	LOC107438071	sn1-specific diacylglycerol lipase beta-like
314	aug3.g13574	-9.45764	1.47407	4.83674	0.0278595	0.83806	0.0978022	20.5016	0	0	0	0	0	0	LOC110281896	leucine-rich repeat-containing protein 4C-like
315	aug3.g22382	-9.02785	1.22409	4.83456	0.0278947	0.83806	15.1593	0.122764	0	0	0	0	0	0	LOC107456090	uncharacterized LOC107456090
316	aug3.g19046	10.8222	4.32938	4.83381	0.0279069	0.83806	0	0	60.9904	28.2352	0	27.9994	0	42.0332	LOC107446261	U6 snRNA-associated Sm-like protein LSm6, transcript variant X2
317	aug3.g26455	-9.03704	1.23206	4.83372	0.0279084	0.83806	15.2571	0.122764	0	0	0	0	0	0	LOC107438291	phosphatidate cytidylyltransferase, mitochondrial-like, transcript variant X2
318	aug3.g7953	-10.8074	2.75817	4.83304	0.0279194	0.83806	0	52.5431	0	0	0	0	0	0	LOC107455689	homeotic protein proboscipedia, transcript variant X1
319	aug3.g26547	-9.24157	1.41063	4.82917	0.0279821	0.83806	17.6044	0.122764	0	0	0	0	0	0	LOC107438826	glucose dehydrogenase [FAD, quinone]-like, transcript variant X2
320	aug3.g20186	-8.28156	0.587301	4.82871	0.0279895	0.83806	8.60659	0.491057	0	0	0	0	0	0	LOC107448195	band 4.1-like protein 3
321	aug3.g20676	-8.48976	0.763992	4.82281	0.0280856	0.83806	10.2692	0.245528	0	0	0	0	0	0	LOC107449299	CD9 antigen-like
322	aug3.g15983	-8.98103	1.18354	4.82133	0.0281097	0.83806	14.6703	0.122764	0	0	0	0	0	0	LOC107441561	homeobox protein Hox-C10-like
323	aug3.g9834	-8.99052	1.19175	4.82109	0.0281135	0.83806	14.7681	0.122764	0	0	0	0	0	0
324	aug3.g9392	-8.92338	0.988317	4.8199	0.028133	0.83806	0.0978022	14.1179	0	0	0	0	0	0
325	aug3.g20701	-10.8006	2.75161	4.8175	0.0281722	0.83806	0	52.2975	0	0	0	0	0	0	LOC107449332	SEC14-like protein 2
326	aug3.g13796	-9.61989	1.62481	4.81617	0.028194	0.83806	0.0978022	22.9569	0	0	0	0	0	0	LOC107439476	speckle-type POZ protein B
327	aug3.g17108	-10.7972	2.74832	4.81281	0.028249	0.83806	0	52.1748	0	0	0	0	0	0	LOC107443223	slit homolog 1 protein-like
328	aug3.g23467	-8.44905	0.729996	4.8114	0.0282721	0.83806	9.97583	0.245528	0	0	0	0	0	0	LOC107441135	protein-L-isoaspartate(D-aspartate) O-methyltransferase-like
329	aug3.g23759	-8.91282	1.12467	4.8091	0.0283099	0.83806	13.9857	0.122764	0	0	0	0	0	0	LOC107453216	uncharacterized LOC107453216, transcript variant X1
330	aug3.g9186	-9.6122	1.61764	4.80908	0.0283101	0.83806	0.0978022	22.8341	0	0	0	0	0	0	LOC107457208	calcium release-activated calcium channel protein 1
331	aug3.g9788	-8.93264	1.14175	4.80662	0.0283507	0.83806	14.1813	0.122764	0	0	0	0	0	0	LOC107441011	outer dynein arm protein 1-like, transcript variant X1
332	aug3.g27973	-8.89272	1.10737	4.80322	0.0284066	0.83806	13.7901	0.122764	0	0	0	0	0	0	LOC107443488	myosin heavy chain, muscle, transcript variant X7
333	aug3.g11103	-8.89272	1.10737	4.80301	0.0284101	0.83806	13.7901	0.122764	0	0	0	0	0	0	LOC107457377	putative carbonic anhydrase 3
334	aug3.g19483	-9.273	1.43826	4.8028	0.0284136	0.83806	17.9956	0.122764	0	0	0	0	0	0	LOC107446947	protein still life, isoform SIF type 1-like, transcript variant X5
335	aug3.g20014	-9.29614	1.45863	4.8021	0.0284251	0.83806	18.289	0.122764	0	0	0	0	0	0	LOC107447847	uncharacterized LOC107447847
336	aug3.g5214	-9.28076	1.44508	4.80043	0.0284527	0.83806	18.0934	0.122764	0	0	0	0	0	0	LOC107453092	zinc finger protein 227-like
337	aug3.g10350	10.8055	4.32251	4.79402	0.0285587	0.83806	0	0	33.9693	29.7278	0	0	25.5103	68.2102	LOC107448334	uncharacterized LOC107448334, transcript variant X3
338	aug3.g6584	-10.7904	2.74172	4.78531	0.0287035	0.83806	0	51.9292	0	0	0	0	0	0	LOC107454829	spectrin beta chain, non-erythrocytic 2
339	aug3.g22473	-9.41363	1.56243	4.78283	0.0287448	0.83806	19.8538	0.122764	0	0	0	0	0	0	LOC107456737	spectrin alpha chain-like
340	aug3.g6847	10.585	4.09003	4.78155	0.0287661	0.83806	0	0	45.5498	25.1256	0	33.558	30.7725	0.0938242	LOC107455131	DTW domain-containing protein 1-like
341	aug3.g26006	-8.34395	3.52658	4.77779	0.0288291	0.83806	30.5143	58.1902	0	0	0	0.720572	0	0	LOC107436326	kazrin, transcript variant X2
342	aug3.g4130	-10.787	2.73841	4.77306	0.0289084	0.83806	0	51.8065	0	0	0	0	0	0	LOC107451560	uncharacterized LOC107451560
343	aug3.g16946	-10.787	2.73841	4.77271	0.0289143	0.83806	0	51.8065	0	0	0	0	0	0	LOC107442942	uncharacterized LOC107442942
344	aug3.g7547	-10.7836	2.73509	4.77153	0.0289341	0.83806	0	51.6837	0	0	0	0	0	0	LOC107446306	protein c-ets-2-A-like, transcript variant X4
345	aug3.g18561	-8.73234	0.970191	4.76577	0.029031	0.83806	12.3231	0.122764	0	0	0	0	0	0	LOC107444228	zinc metalloproteinase nas-4-like, transcript variant X1
346	aug3.g4568	-8.75479	0.989296	4.76412	0.0290589	0.83806	12.5187	0.122764	0	0	0	0	0	0
347	aug3.g17171	-8.73234	0.970191	4.76208	0.0290934	0.83806	12.3231	0.122764	0	0	0	0	0	0	LOC107449749	DC-STAMP domain-containing protein 1-like
348	aug3.g2475	-10.7733	2.72508	4.75319	0.029244	0.83806	0	51.3154	0	0	0	0	0	0	LOC107448949	F-box only protein 8-like
349	aug3.g5003	-8.72099	0.960537	4.74984	0.0293011	0.83806	12.2253	0.122764	0	0	0	0	0	0	LOC107452793	cephalotocin receptor 2-like
350	aug3.g19703	-8.67466	0.921226	4.74473	0.0293882	0.83806	11.8341	0.122764	0	0	0	0	0	0	LOC107446654 LOC107447320	cationic amino acid transporter 3
351	aug3.g17596	-8.67466	0.921226	4.74303	0.0294172	0.83806	11.8341	0.122764	0	0	0	0	0	0	LOC107443995	uncharacterized LOC107443995
352	aug3.g22767	-8.66284	0.911219	4.7422	0.0294315	0.83806	11.7363	0.122764	0	0	0	0	0	0
353	aug3.g16565	-8.67466	0.921226	4.74074	0.0294563	0.83806	11.8341	0.122764	0	0	0	0	0	0	LOC107442404	nucleoside diphosphate-linked moiety X motif 19
354	aug3.g6845	0.98596	8.58645	4.72974	0.0296454	0.83806	362.259	80.2878	399.912	444.674	405.91	622.883	341.93	414.984	LOC107455133	exosome component 10-like
355	aug3.g26555	-8.56464	0.82841	4.72907	0.0296569	0.83806	10.9538	0.122764	0	0	0	0	0	0	LOC107438832	histidine triad nucleotide-binding protein 3
356	aug3.g16677	-10.7664	2.71837	4.72865	0.0296641	0.83806	0	51.0699	0	0	0	0	0	0	LOC107442577	uncharacterized LOC107442577
357	aug3.g26352	-8.58983	0.849588	4.7281	0.0296737	0.83806	11.1495	0.122764	0	0	0	0	0	0	LOC107437878	uncharacterized LOC107437878, transcript variant X1
358	aug3.g19986	-8.57729	0.83904	4.72295	0.0297626	0.83806	11.0516	0.122764	0	0	0	0	0	0	LOC107447807	lysine-specific demethylase 8-like, transcript variant X1
359	aug3.g10869	-8.6268	0.880751	4.7211	0.0297947	0.83806	11.4429	0.122764	0	0	0	0	0	0	LOC107455306	proton-coupled amino acid transporter 1, transcript variant X3
360	aug3.g13624	-8.55188	0.817697	4.72065	0.0298024	0.83806	10.856	0.122764	0	0	0	0	0	0	LOC107439206	transport and Golgi organization 2 homolog
361	aug3.g1673	-8.6268	0.880751	4.71918	0.0298279	0.83806	11.4429	0.122764	0	0	0	0	0	0	LOC107447265	mitochondrial GTPase 1-like
362	aug3.g23897	-8.6268	0.880751	4.71851	0.0298395	0.83806	11.4429	0.122764	0	0	0	0	0	0	LOC107453790	intraflagellar transport protein 25 homolog
363	aug3.g23559	-8.6268	0.880751	4.71778	0.0298523	0.83806	11.4429	0.122764	0	0	0	0	0	0	LOC107452129	sodium- and chloride-dependent glycine transporter 2-like
364	aug3.g25467	10.7866	4.30428	4.71504	0.0298999	0.83806	0	0	17.9111	23.8818	0	0	73.7855	39.7814	LOC107439244	28S ribosomal protein S33, mitochondrial
365	aug3.g8160	-2.54111	7.08377	4.71399	0.0299181	0.83806	159.809	555.508	40.9176	182.472	109.171	0	12.4692	23.6437	LOC107455926	atrial natriuretic peptide-converting enzyme-like
366	aug3.g18153	-8.53901	0.806899	4.71338	0.0299288	0.83806	10.7582	0.122764	0	0	0	0	0	0	LOC107444874	cadherin-99C-like
367	aug3.g18158	-8.53901	0.806899	4.71158	0.0299602	0.83806	10.7582	0.122764	0	0	0	0	0	0
368	aug3.g26238	-10.7559	2.70825	4.71071	0.0299753	0.83806	0	50.7016	0	0	0	0	0	0	LOC107437398	zinc finger protein OZF-like
369	aug3.g2503	-8.48634	0.762834	4.70863	0.0300115	0.83806	10.367	0.122764	0	0	0	0	0	0	LOC107448964	uncharacterized LOC107448964
370	aug3.g13735	10.7989	4.29951	4.70783	0.0300255	0.83806	0	0	18.5287	0	44.0573	47.5577	46.5592	0	LOC107439379	tRNA wybutosine-synthesizing protein 4-like, transcript variant X1
371	aug3.g13979	-8.47287	0.751591	4.70374	0.030097	0.83806	10.2692	0.122764	0	0	0	0	0	0	LOC107445432	septin-1-like
372	aug3.g3353	-10.7524	2.70486	4.69995	0.0301635	0.83806	0	50.5788	0	0	0	0	0	0	LOC107450460	nephrocystin-3-like, transcript variant X1
373	aug3.g2294	-8.43167	0.717298	4.6927	0.030291	0.83806	9.97583	0.122764	0	0	0	0	0	0	LOC107448579	meiosis-specific coiled-coil domain-containing protein MEIOC-like
374	aug3.g9244	-1.00425	10.1443	4.68029	0.0305106	0.83806	888.435	2739.48	592.302	1285.39	1042.47	883.832	556.766	1064.9	LOC107445280	uncharacterized LOC107445280, transcript variant X1
375	aug3.g25503	-10.7348	2.68778	4.6779	0.030553	0.83806	0	49.965	0	0	0	0	0	0	LOC107440895	L-cystatin-like
376	aug3.g3876	10.579	4.06324	4.67162	0.030665	0.83806	0	0	61.608	0	28.0217	16.5731	28.2558	0.0938242	LOC107451212	uncharacterized LOC107451212, transcript variant X2
377	aug3.g23546	10.9593	4.46338	4.65083	0.0310386	0.83806	0	0	0	112.195	24.4583	38.3962	0	0.0938242	LOC107452144	protein vav-like
378	aug3.g25553	10.5208	4.03333	4.63243	0.0313732	0.83806	0	0	22.0801	0	31.0993	29.8522	0.114396	46.0677	LOC107442681	ribonuclease P protein subunit p21-like
379	aug3.g13653	-0.65515	8.88737	4.61928	0.0316146	0.83806	611.068	692.267	464.917	436.589	387.445	553.811	284.389	355.687	LOC107439226	uncharacterized LOC107439226
380	aug3.g13242	-10.7062	2.66004	4.60647	0.0318515	0.83806	0	48.9829	0	0	0	0	0	0	LOC107438628	uncharacterized protein C16orf52 homolog A-like
381	aug3.g12732	0.77492	8.60669	4.60354	0.031906	0.83806	323.628	184.515	324.098	444.549	582.464	321.478	407.021	529.356	LOC107438009	poly [ADP-ribose] polymerase 1-like
382	aug3.g8965	2.71092	6.78379	4.59126	0.0321355	0.83806	42.2506	0.368293	229.139	98.0148	142.538	106.85	198.477	63.2375	LOC107451642	putative methyltransferase C9orf114 homolog
383	aug3.g407	-1.70606	6.92555	4.58822	0.0321923	0.83806	164.503	341.039	129.083	70.4015	13.12	95.3213	118.171	38.6556	LOC107440074	uncharacterized LOC107440074
384	aug3.g13517	-8.1393	0.47746	4.58533	0.0322469	0.83806	8.11758	0.122764	0	0	0	0	0	0	LOC107439025	carboxypeptidase D-like
385	aug3.g16387	-10.6989	2.65302	4.58354	0.0322805	0.83806	0	48.7374	0	0	0	0	0	0	LOC107442158	G-protein coupled receptor Mth2-like
386	aug3.g1230	11.1227	4.64895	4.57795	0.032386	0.83806	0	0	0	43.4101	0	0	16.5874	136.139	LOC107446076	acyl-CoA:lysophosphatidylglycerol acyltransferase 1, transcript variant X2
387	aug3.g26630	10.7218	4.24145	4.57525	0.032437	0.83806	0	0	28.8739	0	15.7116	41.1755	0	62.7684	LOC107438982	UHRF1-binding protein 1-like
388	aug3.g337	-5.49475	5.21855	4.57293	0.032481	0.83806	71.2978	205.507	0	0	0	0	0	18.2957	LOC107455061	myosin-I heavy chain
389	aug3.g7603	10.7191	4.22534	4.57111	0.0325155	0.83806	0	0	60.3728	0	0	15.9555	42.6697	29.2731	LOC107447023	protein yippee-like 5
390	aug3.g19890	-7.75572	0.170427	4.55505	0.0328218	0.83806	6.06374	0.245528	0	0	0	0	0	0	LOC107447646	sterol O-acyltransferase 1
391	aug3.g10426	1.52205	7.45984	4.54552	0.033005	0.83806	83.8165	62.487	246.432	58.7094	249.442	114.468	344.103	247.696	LOC107449115	replication protein A 70 kDa DNA-binding subunit-like, transcript variant X1
392	aug3.g22346	10.6996	4.21431	4.53985	0.0331145	0.83806	0	0	32.8885	0	20.085	41.6902	0	51.6033	LOC107455841	histone chaperone asf1-like
393	aug3.g18772	3.13008	6.19694	4.51325	0.0336334	0.83806	21.0275	0.368293	92.026	68.0382	54.9097	173.864	85.7971	88.57	LOC107445824	SURP and G-patch domain-containing protein 1, transcript variant X1
394	aug3.g9874	-7.83675	0.236566	4.49426	0.0340089	0.83806	6.55275	0.122764	0	0	0	0	0	0	LOC107442083	filamin-A
395	aug3.g3383	-10.6584	2.61379	4.48983	0.0340971	0.83806	0	47.387	0	0	0	0	0	0	LOC107450501	orexin receptor type 2-like
396	aug3.g26397	10.6819	4.19204	4.48759	0.0341417	0.83806	0	0	0	20.6478	49.7265	16.882	0	57.2327	LOC107438126	ras-related protein Rab-39B, transcript variant X2
397	aug3.g4147	4.36742	6.21405	4.47361	0.0344223	0.83806	9.38901	0	147.767	129.484	87.9527	131.659	87.0554	0.0938242	LOC107451604	oxidative stress-responsive serine-rich protein 1, transcript variant X1
398	aug3.g1533	0.839202	8.64675	4.47355	0.0344234	0.83806	302.404	200.842	417.36	580.875	453.693	441.71	202.481	605.166	LOC107446929	transmembrane protein 209-like
399	aug3.g340	0.632087	9.07717	4.47282	0.034438	0.83806	418.593	345.949	575.163	614.956	625.063	519.532	645.308	574.955	LOC107456160	eukaryotic translation initiation factor 3 subunit B
400	aug3.g565	10.7266	4.21337	4.47099	0.034475	0.83806	0	0	28.4107	8.58252	71.4312	0	0	40.6259	LOC107443881	insulin-induced gene 1 protein-like
401	aug3.g11465	-9.98804	3.14583	4.46102	0.0346769	0.83806	0	69.1162	0	0	0	0	0.114396	0	LOC107436315	protocadherin Fat 4-like, transcript variant X2
402	aug3.g14614	-7.75004	0.169051	4.44451	0.0350137	0.83806	6.16154	0.122764	0	0	0	0	0	0	LOC107440528	protein phosphatase 1 regulatory subunit 14B-like
403	aug3.g25613	-7.70465	0.133997	4.43226	0.0352658	0.83806	5.96593	0.122764	0	0	0	0	0	0	LOC107445967	thiamin pyrophosphokinase 1-like
404	aug3.g26841	8.61421	4.44866	4.42339	0.0354495	0.83806	0	0.122764	64.5417	35.4495	17.6553	16.5731	40.3818	0	LOC107439633	centrosome-associated protein 350, transcript variant X2
405	aug3.g26005	10.6488	4.16976	4.40075	0.0359232	0.83806	0	0	21.1536	52.9877	0	8.2351	0	58.8278	LOC107436318	protein phosphatase 1 regulatory subunit 7-like
406	aug3.g20330	-8.10986	2.72895	4.39908	0.0359583	0.83806	11.0516	39.2845	0	0.248769	0	0.205878	0	0	LOC107448519	uncharacterized LOC107448519
407	aug3.g27751	10.5408	4.02947	4.39648	0.0360131	0.83806	0	0	0	71.1478	50.8603	7.10278	1.83034	0.0938242	LOC107442818	putative lipoyltransferase 2, mitochondrial
408	aug3.g3042	1.28199	7.50875	4.39518	0.0360406	0.83806	91.0539	84.339	203.507	269.914	112.573	284.729	282.787	126.1	LOC107449964	heat shock 70 kDa protein 14
409	aug3.g7592	-10.6167	2.57347	4.38476	0.0362616	0.83806	0	46.0366	0	0	0	0	0	0	LOC107446676	uncharacterized LOC107446676
410	aug3.g5261	1.33657	7.6252	4.37983	0.0363667	0.83806	103.377	80.6561	398.522	269.914	275.034	215.76	64.7482	170.76	LOC107453163	PR domain zinc finger protein 10, transcript variant X1
411	aug3.g358	-0.646174	8.82104	4.37555	0.036458	0.83806	534.391	705.403	251.064	490.447	396.03	468.68	373.732	396.313	LOC107456155	heat shock 70 kDa protein F, mitochondrial-like
412	aug3.g8888	11.0294	4.54383	4.37307	0.0365111	0.83806	0	0	63.9241	0	0	20.4848	0	99.4536	LOC107456860	uncharacterized LOC107456860
413	aug3.g25572	3.99595	5.77685	4.36795	0.036621	0.83806	8.9	0	97.2758	48.7586	52.3181	51.0576	63.7186	114.935	LOC107443855	serine proteinase stubble-like
414	aug3.g2320	11.2379	4.72716	4.36251	0.0367381	0.83806	0	0	0	0.124384	105.284	0	107.075	0	LOC107448649	desumoylating isopeptidase 2-like, transcript variant X1
415	aug3.g27423	-10.6052	2.56227	4.35844	0.036826	0.83806	0	45.6683	0	0	0	0	0	0
416	aug3.g14945	-0.879774	10.1294	4.35584	0.0368822	0.83806	1579.9	1825.87	881.195	735.111	468.595	990.271	1287.64	1189.5	LOC107441013	uncharacterized LOC107441013
417	aug3.g20657	-9.33424	2.74522	4.35247	0.0369553	0.83806	0.0978022	51.8065	0	0	0.161975	0	0	0
418	aug3.g1355	-0.701303	8.47336	4.35244	0.0369559	0.83806	413.019	585.708	179.574	264.69	302.084	395.491	327.859	372.576	LOC107446516	UDP-glucose:glycoprotein glucosyltransferase 1-like
419	aug3.g27529	-10.6013	2.55852	4.34764	0.0370603	0.83806	0	45.5455	0	0	0	0	0	0	LOC107442097	GATA-type zinc finger protein 1, transcript variant X1
420	aug3.g1124	8.92745	4.79017	4.34017	0.0372233	0.83806	0	0.122764	22.2345	26.3695	0	67.4249	0	101.142	LOC107445670	transcription factor COE1
421	aug3.g11911	-2.49356	6.41784	4.32049	0.0376561	0.83806	129.295	315.995	58.9831	56.4705	63.3324	30.264	28.1414	0	LOC107436903	inositol-trisphosphate 3-kinase homolog, transcript variant X3
422	aug3.g6968	-0.712346	8.92228	4.30426	0.038017	0.83806	552.387	817.855	380.456	338.325	260.942	656.852	494.42	377.455
423	aug3.g1974	10.5951	4.12592	4.30236	0.0380596	0.83806	0	0	0	32.5887	12.4721	17.6025	0	73.3705	LOC107447861	uncharacterized LOC107447861
424	aug3.g980	0.921335	8.43308	4.30003	0.0381116	0.83806	289.69	123.869	388.177	512.712	503.906	300.993	467.422	177.234	LOC107445244	intron-binding protein aquarius-like
425	aug3.g11308	-10.5778	2.5358	4.29498	0.0382251	0.83806	0	44.8089	0	0	0	0	0	0	LOC107436096	rhomboid-related protein 2
426	aug3.g18898	-8.89543	3.14764	4.2874	0.0383958	0.83806	0.0978022	68.8707	0	0	0	0	0.343188	0	LOC107446045	uncharacterized LOC107446045
427	aug3.g16360	-10.5738	2.53198	4.28517	0.0384462	0.83806	0	44.6862	0	0	0	0	0	0	LOC107442113	amyloid protein-binding protein 2
428	aug3.g5215	-9.07406	2.88815	4.28074	0.0385465	0.83806	0.195604	57.2081	0	0	0	0	0.228792	0	LOC107453094	uncharacterized LOC107453094, transcript variant X2
429	aug3.g12031	-8.31009	2.86943	4.28064	0.0385488	0.83806	53.4	0.122764	0	0	0.323951	0.102939	0	0	LOC107437086	solute carrier organic anion transporter family member 4A1
430	aug3.g20563	-1.38321	10.1534	4.27662	0.0386401	0.83806	2037.51	2198.09	110.4	524.404	243.611	1937	1083.79	971.831	LOC107448998	cytochrome c oxidase subunit 3-like
431	aug3.g20915	-10.5699	2.52815	4.26741	0.0388502	0.83806	0	44.5634	0	0	0	0	0	0	LOC107449757	lysine histidine transporter 1, transcript variant X2
432	aug3.g1940	-10.5699	2.52815	4.2666	0.0388686	0.83806	0	44.5634	0	0	0	0	0	0	LOC107447831	uncharacterized LOC107447831
433	aug3.g18585	-8.88409	2.79123	4.26631	0.0388753	0.83806	9.19341	43.8268	0	0.248769	0	0	0	0	LOC107445484	intraflagellar transport protein 52 homolog, transcript variant X2
434	aug3.g26916	0.761902	8.27472	4.26577	0.0388876	0.83806	167.535	239.267	436.506	353.873	293.823	236.965	333.922	414.234	LOC107439898	methylosome subunit pICln, transcript variant X1
435	aug3.g5186	10.5643	4.09102	4.26437	0.0389196	0.83806	0	0	28.5651	15.548	0	27.6905	0	61.361	LOC107453057	uncharacterized LOC107453057
436	aug3.g24832	10.3566	3.87206	4.26123	0.0389916	0.83806	0	0	0.154406	34.4544	14.0919	19.3525	47.2456	0
437	aug3.g18965	-10.5619	2.52046	4.25132	0.0392197	0.83806	0	44.3179	0	0	0	0	0	0	LOC107446154	glutathione S-transferase 1-like, transcript variant X1
438	aug3.g1962	3.34378	6.2049	4.2409	0.0394611	0.83806	18.5824	0.122764	29.3371	164.063	203.279	87.6009	32.3741	54.5118	LOC107447857	speckle-type POZ protein A-like
439	aug3.g12518	-9.01712	2.17525	4.23515	0.0395952	0.83806	10.0736	23.5707	0	0	0	0.102939	0	0	LOC107437674	gastrula zinc finger protein XlCGF71.1, transcript variant X2
440	aug3.g25631	-4.47248	5.67363	4.22829	0.0397554	0.83806	14.9637	343.617	0	0	26.564	21.823	0	0	LOC107446119	uncharacterized LOC107446119
441	aug3.g3246	2.34083	6.36948	4.22728	0.0397792	0.83806	26.7	13.9951	100.21	62.6897	92.8119	47.6607	158.553	157.062
442	aug3.g25858	-10.5499	2.50884	4.22557	0.0398192	0.83806	0	43.9496	0	0	0	0	0	0	LOC107457271	BTB/POZ domain-containing protein 9-like
443	aug3.g24194	-10.5499	2.50884	4.22419	0.0398516	0.83806	0	43.9496	0	0	0	0	0	0	LOC107454547 LOC107441893	paired box protein Pax-6
444	aug3.g13040	1.13882	7.57999	4.22084	0.0399305	0.83806	85.0879	116.012	275.152	210.458	269.689	141.438	153.52	278.283	LOC107438380	CCR4-NOT transcription complex subunit 10
445	aug3.g27085	-6.32377	3.68135	4.21594	0.0400459	0.83806	39.6099	56.4715	0	0	0.161975	2.67641	0	0.656769
446	aug3.g25707	1.30312	8.0508	4.21242	0.040129	0.83806	232.28	19.8878	339.848	288.82	342.74	406.094	311.157	178.923	LOC107450690	uncharacterized LOC107450690, transcript variant X4
447	aug3.g18977	10.5619	4.06239	4.1983	0.0404645	0.83806	0	0	56.8214	41.0468	0	15.8526	0	19.234	LOC107446173	small G protein signaling modulator 2-like
448	aug3.g19446	-7.12355	-0.299919	4.19215	0.0406115	0.83806	3.81429	0.245528	0	0	0	0	0	0	LOC107446870	uncharacterized LOC107446870, transcript variant X2
449	aug3.g1660	10.3397	3.83874	4.19041	0.0406533	0.83806	0	0	33.0429	31.718	15.5496	33.558	0	0.0938242	LOC107447235	tRNA:m(4)X modification enzyme TRM13 homolog
450	aug3.g15356	10.3318	3.84061	4.17895	0.0409289	0.83806	0	0	16.9847	34.2057	17.1694	44.8813	0	0.0938242	LOC107448903	methylmalonyl-CoA epimerase, mitochondrial, transcript variant X2
451	aug3.g2672	-4.77546	5.53927	4.17564	0.041009	0.83806	34.5242	299.667	0	0.124384	36.4445	0	0	0	LOC107449293	fibroleukin-like
452	aug3.g23958	0.842941	9.03024	4.16752	0.041206	0.83806	469.157	185.988	568.523	921.19	678.029	543.002	419.49	395.938	LOC107454162	CCR4-NOT transcription complex subunit 1-like
453	aug3.g72	-3.51268	5.58853	4.16568	0.0412507	0.83806	80.589	222.694	0	19.7771	32.0711	9.16155	18.6466	0	LOC107440911	spermatogenesis-associated protein 13, transcript variant X2
454	aug3.g5600	-1.08272	8.20362	4.15765	0.0414469	0.83806	231.4	744.074	62.38	479.501	212.35	162.334	272.949	191.964	LOC107453587	L-sorbose 1-dehydrogenase-like
455	aug3.g12885	10.5316	4.05744	4.14446	0.041771	0.83806	0	0	13.8965	0	0	13.5879	72.7559	29.9299	LOC107438182	F-box only protein 22-like, transcript variant X1
456	aug3.g600	-10.509	2.46943	4.13802	0.0419301	0.83806	0	42.7219	0	0	0	0	0	0	LOC107443977	uncharacterized LOC107443977, transcript variant X1
457	aug3.g2266	-10.5049	2.46543	4.13251	0.0420668	0.83806	0	42.5992	0	0	0	0	0	0	LOC107448501	astacin-like metalloprotease toxin 5
458	aug3.g5890	-0.728958	8.29164	4.12996	0.0421303	0.83806	282.746	608.788	226.359	204.985	252.844	292.964	269.288	366.853	LOC107453921	polyadenylate-binding protein 2-B, transcript variant X1
459	aug3.g9670	10.2854	3.80176	4.12627	0.0422223	0.83806	0	0	16.2126	22.3892	21.2188	0.102939	0	49.8206	LOC107439601	sulfite oxidase
460	aug3.g25847	-10.4923	2.45336	4.11413	0.0425264	0.83806	0	42.2309	0	0	0	0	0	0	LOC107457136	hydroxyacid oxidase 1, transcript variant X1
461	aug3.g2333	-1.54644	6.97896	4.11244	0.0425689	0.83806	222.402	274.255	128.929	26.1207	48.7546	35.7198	143.453	127.038	LOC107448645	transcription factor Sp9, transcript variant X6
462	aug3.g14522	11.1269	4.62667	4.11133	0.0425968	0.83806	0	0	21.308	175.257	0.161975	0	0	0	LOC107440404	uncharacterized LOC107440404, transcript variant X1
463	aug3.g26167	-1.23437	7.54989	4.0914	0.043102	0.83806	166.557	491.425	85.6954	221.28	57.8252	105.101	102.156	266.648	LOC107437047	uncharacterized LOC107437047
464	aug3.g11311	1.41807	7.40594	4.08938	0.0431535	0.83806	115.015	35.1106	114.26	153.863	130.876	296.567	265.971	242.348	LOC107436102	interferon-related developmental regulator 1
465	aug3.g14232	-10.4797	2.44119	4.08429	0.0432836	0.83806	0	41.8626	0	0	0	0	0	0
466	aug3.g20360	-10.4755	2.43711	4.07823	0.0434391	0.83806	0	41.7398	0	0	0	0	0	0
467	aug3.g4174	-10.4712	2.43302	4.06139	0.0438743	0.83806	0	41.6171	0	0	0	0	0	0	LOC107451633	astacin-like metalloprotease toxin 5
468	aug3.g524	3.11232	6.21082	4.06124	0.0438782	0.83806	21.8099	0.122764	118.121	66.9188	159.384	128.262	51.707	45.88	LOC107443760	mitogen-activated protein kinase kinase kinase 13-like, transcript variant X2
469	aug3.g9379	-10.3785	2.43641	4.05949	0.0439238	0.83806	39.0231	0	0	0	0	0	0	0
470	aug3.g14051	8.93821	4.60487	4.05852	0.043949	0.83806	0.0978022	0	28.5651	0	0	23.1612	58.1132	81.2517	LOC110282671	mitochondrial genome maintenance exonuclease 1-like
471	aug3.g12429	-10.3785	2.43641	4.0569	0.0439912	0.83806	39.0231	0	0	0	0	0	0	0	LOC107456530	protein unc-45 homolog B-like
472	aug3.g23194	4.88367	5.31613	4.04368	0.0443371	0.83806	3.52088	0	77.9751	14.3042	99.9388	10.088	47.1312	65.8646	LOC107441179	protein grainyhead
473	aug3.g14728	-10.3713	2.42973	4.03911	0.0444573	0.83806	38.8275	0	0	0	0	0	0	0	LOC107440668	repressor of RNA polymerase III transcription MAF1 homolog
474	aug3.g11030	10.2674	3.7851	4.03356	0.0446037	0.83806	0	0	28.1019	0	7.9368	62.0721	10.1813	0.0938242	LOC107457257	estrogen sulfotransferase-like, transcript variant X1
475	aug3.g22203	-10.4541	2.41653	4.03124	0.0446652	0.83806	0	41.126	0	0	0	0	0	0
476	aug3.g108	11.329	4.80244	4.02095	0.0449384	0.83806	0	0	180.501	0	45.839	0	0	0	LOC107445945	uncharacterized LOC107445945
477	aug3.g10659	-1.67692	9.45549	4.01989	0.0449666	0.83806	1544.79	1351.14	639.395	51.7439	209.758	15.0291	446.03	1355.01	LOC107452334	uncharacterized LOC107452334
478	aug3.g6612	-10.4368	2.39986	4.00576	0.045345	0.83806	0	40.6349	0	0	0	0	0	0
479	aug3.g17337	-1.28485	7.59031	4.00573	0.0453458	0.83806	191.595	498.545	69.0195	263.197	145.94	186.525	26.9975	157.906	LOC107443589	pre-mRNA-splicing factor SYF2-like
480	aug3.g21279	-10.4368	2.39986	4.00572	0.0453461	0.83806	0	40.6349	0	0	0	0	0	0
481	aug3.g26464	10.5187	4.01529	4.0046	0.0453761	0.83806	0	0	43.0793	65.1774	0	3.49992	17.2738	0	LOC107438350	KDEL motif-containing protein 1
482	aug3.g10538	-10.4368	2.39986	4.0036	0.0454031	0.83806	0	40.6349	0	0	0	0	0	0	LOC107450961	uncharacterized LOC107450961, transcript variant X1
483	aug3.g2533	10.4652	3.96184	4.00127	0.0454661	0.83806	0	0	37.8295	0	35.7966	20.5878	0	30.1176	LOC107449017	1-acyl-sn-glycerol-3-phosphate acyltransferase beta
484	aug3.g1733	-10.3345	2.39583	3.9795	0.0460571	0.83806	37.8495	0	0	0	0	0	0	0	LOC107447382	protein lethal(2)essential for life-like
485	aug3.g2114	-4.29483	5.33346	3.97741	0.0461143	0.83806	25.3308	252.526	0	0	0	1.95584	1.25836	39.1247	LOC107448182	uncharacterized LOC107448182
486	aug3.g8695	0.955536	9.92787	3.97649	0.0461396	0.83806	724.812	417.889	1334.99	1579.43	1453.57	1031.86	651.028	597.848	LOC107456603	protein argonaute-2-like, transcript variant X1
487	aug3.g11804	-10.4237	2.38723	3.97459	0.0461918	0.83806	0	40.2666	0	0	0	0	0	0	LOC107436745	proteasome subunit alpha type-6
488	aug3.g25334	-1.48041	6.79927	3.96863	0.0463555	0.83806	152.082	276.219	45.5498	121.648	62.6845	95.1154	74.5862	60.7981	LOC107456968	peptidyl-prolyl cis-trans isomerase sig-7, transcript variant X1
489	aug3.g8701	0.857087	8.93317	3.96505	0.0464541	0.83806	369.399	238.163	839.969	693.94	628.789	280.405	572.438	286.727	LOC107456627	splicing factor 3B subunit 4
490	aug3.g27009	10.8377	4.37191	3.95885	0.0466254	0.83806	0	0	0	0	14.0919	30.0581	0	116.811	LOC107440230	ATP synthase subunit s-like protein, transcript variant X3
491	aug3.g19239	10.2799	3.80498	3.95204	0.0468146	0.83806	0	0	0.77203	33.2106	0	14.6173	60.6299	0.0938242	LOC107446530	alkylated DNA repair protein alkB homolog 8, transcript variant X2
492	aug3.g11667	1.54338	7.27628	3.95179	0.0468215	0.83806	89.0978	37.9341	48.4835	150.629	233.407	177.981	296.972	203.692	LOC107436566	squamous cell carcinoma antigen recognized by T-cells 3-like
493	aug3.g1373	3.2461	6.31514	3.94958	0.0468831	0.83806	21.5165	0	28.4107	215.434	79.8539	96.3507	147.342	46.3491	LOC107446557	probable assembly chaperone of rpl4, transcript variant X1
494	aug3.g20945	10.9019	4.37792	3.94868	0.0469081	0.83806	0	0	117.657	34.952	15.7116	0	0	0	LOC107449802	L-xylulose reductase-like
495	aug3.g13497	1.63044	7.13217	3.94741	0.0469436	0.83806	87.3374	21.4837	61.7624	162.322	195.666	208.348	170.336	212.793	LOC107438968	uncharacterized protein C6orf106 homolog
496	aug3.g7759	-10.3044	2.36811	3.9431	0.0470638	0.83806	37.067	0	0	0	0	0	0	0	LOC107455423	cell cycle control protein 50A-like
497	aug3.g26506	-10.3926	2.35732	3.9366	0.0472462	0.83806	0	39.4073	0	0	0	0	0	0	LOC107438593	neuroligin-4, X-linked-like
498	aug3.g26450	-10.3926	2.35732	3.93534	0.0472815	0.83806	0	39.4073	0	0	0	0	0	0	LOC107438288	protein maternal effect lethal 26-like
499	aug3.g19871	-9.75899	2.92175	3.92533	0.047564	0.83806	0	58.9268	0	0	0	0	0.114396	0	LOC107447610	dipeptidyl peptidase 3, transcript variant X1
500	aug3.g15229	10.4023	3.92386	3.92399	0.0476017	0.83806	0	0	0	0	29.3176	15.3379	33.6324	40.7197	LOC107447977	Bardet-Biedl syndrome 1 protein
501	aug3.g26412	-0.903335	7.77846	3.91753	0.0477849	0.83806	293.798	379.832	132.789	138.937	154.525	178.393	143.109	332.419	LOC107438138	uncharacterized LOC107438138, transcript variant X4
502	aug3.g2801	-10.3836	2.34866	3.9162	0.0478229	0.83806	0	39.1618	0	0	0	0	0	0	LOC107449475	probable H/ACA ribonucleoprotein complex subunit 1
503	aug3.g14679	1.12203	7.73568	3.9149	0.0478599	0.83806	142.107	84.0935	406.088	152.495	230.491	246.538	111.307	330.449	LOC107440617	probable E3 ubiquitin-protein ligase makorin-1
504	aug3.g18343	1.25691	7.38558	3.91408	0.0478833	0.83806	76.9703	86.5487	175.868	221.777	181.251	304.081	109.363	180.049	LOC107445151	zinc finger BED domain-containing protein 4, transcript variant X1
505	aug3.g27048	0.681079	8.51499	3.91175	0.0479496	0.83806	287.049	216.31	245.66	410.966	420.002	464.46	483.095	397.064	LOC107440424	CCR4-NOT transcription complex subunit 6-like, transcript variant X1
506	aug3.g13976	10.152	3.67644	3.91051	0.0479851	0.83806	0	0	0	18.9064	9.8805	23.573	47.5888	0.0938242	LOC107439697	LIM and senescent cell antigen-like-containing domain protein 1, transcript variant X1
507	aug3.g12853	0.933665	8.09978	3.90052	0.0482711	0.83806	173.012	152.719	372.891	336.957	147.884	425.24	166.675	416.861	LOC107438152	microfibrillar-associated protein 1A-like
508	aug3.g25422	-0.628192	8.95249	3.89941	0.048303	0.83806	680.117	666.732	557.406	601.149	294.147	419.681	364.351	377.455	LOC107438082	alpha-actinin, transcript variant X1
509	aug3.g4359	10.4726	3.96565	3.89543	0.0484176	0.83806	0	0	47.5571	48.1367	3.88741	0	25.3959	0	LOC107451859	VWFA and cache domain-containing protein 1
510	aug3.g11549	-1.45565	6.82323	3.8874	0.0486497	0.83806	184.846	246.633	32.7341	101.498	71.4312	107.571	86.7122	71.8693	LOC107436420	RNA-binding motif, single-stranded-interacting protein 2, transcript variant X2
511	aug3.g20191	-10.3608	2.32677	3.88365	0.0487584	0.83806	0	38.548	0	0	0	0	0	0	LOC107448199	astacin-like metalloprotease toxin 5
512	aug3.g17405	0.693625	8.50209	3.87461	0.0490217	0.83806	295.46	199.86	348.649	353.5	526.258	271.141	433.676	470.528	LOC107443704	ATP-dependent RNA helicase DHX8
513	aug3.g17014	-8.61216	1.84285	3.87406	0.0490376	0.83806	3.91209	22.7114	0	0	0	0	0.114396	0	LOC107443054	uncharacterized LOC107443054, transcript variant X2
514	aug3.g637	10.4591	3.96319	3.86284	0.0493668	0.83806	0	0	54.5053	0	2.42963	47.7636	19.1041	0	LOC107444186	motile sperm domain-containing protein 1, transcript variant X1
515	aug3.g12175	-10.2502	2.31824	3.8593	0.049471	0.83806	35.6978	0	0	0	0	0	0	0	LOC107437280	tyrosine-protein phosphatase 69D, transcript variant X4
516	aug3.g10278	-9.75865	2.85273	3.8586	0.0494917	0.83806	0	56.1032	0	0	0	0.102939	0	0	LOC107447573	uncharacterized LOC107447573
517	aug3.g23840	-10.333	2.30007	3.8578	0.0495151	0.83806	0	37.8114	0	0	0	0	0	0	LOC107453570	synaptogenesis protein syg-2-like
518	aug3.g14165	-10.3377	2.30455	3.85614	0.0495641	0.83806	0	37.9341	0	0	0	0	0	0
519	aug3.g2989	-10.2462	2.31461	3.85469	0.0496072	0.83806	35.6	0	0	0	0	0	0	0	LOC107449840	iron-sulfur cluster co-chaperone protein HscB, mitochondrial-like, transcript variant X1
520	aug3.g14172	4.30607	5.4785	3.85346	0.0496436	0.83806	5.86813	0	36.4398	34.2057	131.2	44.5725	58.914	45.3171
521	aug3.g26399	10.3343	3.87608	3.84849	0.0497907	0.83806	0	0	0	22.016	0	24.8082	21.8496	44.848	LOC107438129	AP-3 complex subunit sigma-2, transcript variant X2
522	aug3.g26889	10.7654	4.2961	3.83825	0.0500959	0.83806	0	0	26.4034	0	0	28.9258	0	97.7648	LOC107439745	BRISC and BRCA1-A complex member 1
523	aug3.g18847	-7.82666	2.52392	3.83697	0.050134	0.83806	3.42308	40.2666	0	0	0	0.102939	0	0.375297	LOC107445968	mediator of RNA polymerase II transcription subunit 14-like
524	aug3.g10747	10.265	3.78828	3.83611	0.0501597	0.83806	0	0	36.4398	0.124384	6.96494	0.308816	0	64.3634	LOC107453787	uncharacterized LOC107453787
525	aug3.g17847	-1.20223	7.46254	3.83603	0.0501622	0.83806	275.607	336.128	159.193	53.9828	219.153	172.628	148.143	44.5665	LOC107447751	protein disulfide-isomerase A3
526	aug3.g26447	-10.2998	2.26828	3.82548	0.0504789	0.83806	0	36.952	0	0	0	0	0	0	LOC107438285	RWD domain-containing protein 3
527	aug3.g18157	-1.27881	7.03932	3.82534	0.0504831	0.83806	284.311	185.006	119.356	121.897	62.1986	86.5715	87.7418	102.456	LOC107444881	rho-associated protein kinase 2-like
528	aug3.g25636	-10.202	2.27403	3.81495	0.050797	0.83806	34.5242	0	0	0	0	0	0	0	LOC107446669	thyroid adenoma-associated protein homolog
529	aug3.g11224	-10.2902	2.25906	3.8139	0.0508291	0.83806	0	36.7065	0	0	0	0	0	0	LOC107442376	beta,beta-carotene 15,15'-dioxygenase-like
530	aug3.g15407	-1.27879	7.37486	3.80844	0.0509949	0.83806	214.871	377.868	79.9823	24.0062	154.201	174.584	126.293	173.669	LOC107449161	acetyl-CoA carboxylase, transcript variant X6
531	aug3.g26797	10.4511	3.97462	3.79746	0.0513305	0.83806	0	0	0	59.3313	0	42.102	21.3921	0.281473	LOC107439463	NAD-dependent protein deacylase sirtuin-5, mitochondrial-like, transcript variant X4
532	aug3.g19238	10.8321	4.30309	3.79677	0.0513515	0.83806	0	0	116.422	18.0357	25.9161	0	0	0	LOC107446529	acetyl-CoA acetyltransferase, mitochondrial-like
533	aug3.g7876	10.7065	4.24044	3.79388	0.0514402	0.83806	0	0	0	0	0	39.4256	55.3677	52.1662	LOC107455577	cytochrome P450 2C15-like, transcript variant X3
534	aug3.g3282	-10.1855	2.25898	3.79387	0.0514406	0.83806	34.133	0	0	0	0	0	0	0	LOC107450373	iron-sulfur cluster assembly 1 homolog, mitochondrial
535	aug3.g14675	-8.41463	1.76272	3.79236	0.0514869	0.83806	13.6923	10.435	0	0.124384	0	0	0	0	LOC107440616	IDLSRF-like peptide
536	aug3.g8519	-10.2757	2.24513	3.7838	0.0517509	0.83806	0	36.3382	0	0	0	0	0	0	LOC107456352	ankyrin repeat and SOCS box protein 8
537	aug3.g7704	-10.2757	2.24513	3.78354	0.051759	0.83806	0	36.3382	0	0	0	0	0	0	LOC107455352	nose resistant to fluoxetine protein 6-like
538	aug3.g8633	10.3519	3.87124	3.7759	0.051996	0.83806	0	0	10.3452	61.5702	0	0	18.9897	24.019	LOC107456531	myotubularin-related protein 6
539	aug3.g1735	0.595107	8.73187	3.77516	0.052019	0.83806	256.046	358.594	516.643	392.432	516.864	477.43	423.952	457.956	LOC107447378	fizzy-related protein homolog
540	aug3.g26875	-6.26719	-0.926408	3.77345	0.0520722	0.83806	0.88022	1.35041	0	0	0	0	0	0	LOC107439681	GATA-binding factor 1-A-like
541	aug3.g26540	10.1088	3.60092	3.76611	0.0523012	0.83806	0	0	15.9038	46.3953	23.4864	11.2203	0	0.0938242	LOC107438721	potassium channel subfamily T member 1-like
542	aug3.g17615	-0.776938	9.53686	3.76434	0.0523566	0.83806	948.975	1210.58	482.519	751.53	598.985	960.11	725.385	262.332	LOC107444097	kinesin-like protein KIF20B
543	aug3.g10218	-10.2511	2.22161	3.74619	0.052928	0.83806	0	35.7244	0	0	0	0	0	0	LOC107446654	cationic amino acid transporter 3
544	aug3.g24112	-10.1521	2.22838	3.74108	0.05309	0.83806	33.3506	0	0	0	0	0	0	0	LOC107454759	LARGE xylosyl- and glucuronyltransferase 1-like
545	aug3.g4115	10.3214	3.83709	3.73934	0.0531455	0.83806	0	0	0	26.6182	33.205	12.3527	0	40.3444	LOC107451567	EF-hand calcium-binding domain-containing protein 14-like, transcript variant X1
546	aug3.g26576	1.32231	7.3349	3.73629	0.0532426	0.83806	94.0857	57.6992	339.539	127.991	229.195	168.099	160.04	114.278	LOC107438851	uncharacterized LOC107438851
547	aug3.g27511	-10.1479	2.22451	3.73476	0.0532913	0.83806	33.2528	0	0	0	0	0	0	0	LOC107442016	DNA polymerase zeta catalytic subunit, transcript variant X3
548	aug3.g7775	-0.856416	8.10201	3.73158	0.053393	0.83806	305.73	521.011	221.573	100.627	341.768	166.864	357.831	181.268	LOC107455437	G1/S-specific cyclin-E1
549	aug3.g4023	-10.1394	2.21674	3.72063	0.053744	0.83806	33.0571	0	0	0	0	0	0	0	LOC107451466	dehydrogenase/reductase SDR family protein 7-like
550	aug3.g25304	10.7287	4.22249	3.71281	0.0539963	0.83806	0	0	0	0	66.4099	18.2202	64.6338	0	LOC107456716	uncharacterized LOC107456716, transcript variant X3
551	aug3.g25711	10.6965	4.20505	3.70932	0.0541093	0.83806	0	0	0	0	54.0998	0	32.3741	59.4845	LOC107450792	protein BREAST CANCER SUSCEPTIBILITY 1 homolog, transcript variant X1
552	aug3.g12264	-7.94845	2.0181	3.70719	0.0541785	0.83806	28.0692	0.122764	0.154406	0	0	0.102939	0	0	LOC107437388	trifunctional enzyme subunit alpha, mitochondrial
553	aug3.g4768	10.3171	3.81888	3.70351	0.0542982	0.83806	0	0	24.705	23.1355	22.3526	41.999	0	0	LOC107452474	uncharacterized LOC107452474
554	aug3.g10813	-10.1351	2.21283	3.7033	0.0543049	0.83806	32.9593	0	0	0	0	0	0	0	LOC107454707	dynein heavy chain 12, axonemal
555	aug3.g5382	-10.1351	2.21283	3.70215	0.0543425	0.83806	32.9593	0	0	0	0	0	0	0	LOC110282141	uncharacterized LOC110282141
556	aug3.g4918	-10.2312	2.20252	3.6991	0.0544419	0.83806	0	35.2333	0	0	0	0	0	0	LOC107452694	trimethylguanosine synthase, transcript variant X2
557	aug3.g25633	-10.2312	2.20252	3.69788	0.0544817	0.83806	0	35.2333	0	0	0	0	0	0
558	aug3.g21198	-0.663183	9.04851	3.69571	0.0545525	0.83806	695.667	767.031	376.133	374.148	275.034	561.634	459.872	723.666	LOC107450426	chitinase-like protein PB1E7.04c
559	aug3.g26755	-10.2262	2.1977	3.69344	0.0546269	0.83806	0	35.1106	0	0	0	0	0	0	LOC107439331	putative fatty acyl-CoA reductase CG8306
560	aug3.g25049	0.792312	9.0403	3.68631	0.0548609	0.83806	372.724	306.788	799.823	935.121	320.711	596.119	347.421	531.42	LOC107455366	ran GTPase-activating protein 1-like
561	aug3.g5681	-10.2059	2.17829	3.67462	0.0552469	0.83806	0	34.6195	0	0	0	0	0	0	LOC107453673	uncharacterized LOC107453673
562	aug3.g21519	-10.2059	2.17829	3.67435	0.0552557	0.83806	0	34.6195	0	0	0	0	0	0	LOC107451534	N-acetylgalactosamine-6-sulfatase
563	aug3.g16762	-10.1904	2.16355	3.65852	0.0557833	0.83806	0	34.2512	0	0	0	0	0	0	LOC107442707	putative ammonium transporter 3
564	aug3.g3411	-10.1801	2.15364	3.64873	0.0561118	0.83806	0	34.0057	0	0	0	0	0	0	LOC107450561	uncharacterized LOC107450561, transcript variant X1
565	aug3.g22050	-10.1801	2.15364	3.64848	0.0561203	0.83806	0	34.0057	0	0	0	0	0	0	LOC107454040	zinc finger protein 219-like
566	aug3.g6409	-10.1644	2.13865	3.64547	0.0562221	0.83806	0	33.6374	0	0	0	0	0	0	LOC107454590	atrial natriuretic peptide receptor 1
567	aug3.g6124	-10.0873	2.16914	3.64514	0.0562331	0.83806	31.8835	0	0	0	0	0	0	0	LOC107454233	uncharacterized LOC107454233, transcript variant X2
568	aug3.g15243	-10.1644	2.13865	3.64498	0.0562385	0.83806	0	33.6374	0	0	0	0	0	0	LOC107447988	homeobox protein engrailed-like ceh-16
569	aug3.g27271	-10.1644	2.13865	3.64406	0.0562697	0.83806	0	33.6374	0	0	0	0	0	0	LOC107441353	transmembrane 9 superfamily member 1-like
570	aug3.g10708	-10.1591	2.13362	3.63249	0.0566618	0.83806	0	33.5146	0	0	0	0	0	0	LOC107453219	protein JTB-like
571	aug3.g5627	0.628227	8.98161	3.62671	0.056859	0.83806	431.014	286.041	522.664	425.892	660.374	581.81	684.546	450.168	LOC107453621	surfeit locus protein 4 homolog, transcript variant X2
572	aug3.g27542	10.2694	3.77731	3.61913	0.0571188	0.83806	0	0	24.705	55.351	0	18.529	9.95246	0	LOC107442145	solute carrier organic anion transporter family member 4C1-like, transcript variant X2
573	aug3.g8047	7.81454	4.28716	3.60259	0.0576895	0.83806	0.195604	0	68.4019	0.124384	0.161975	18.529	12.698	54.418	LOC107455810	uncharacterized LOC107455810
574	aug3.g2565	-10.0424	2.1282	3.60172	0.0577198	0.83806	30.9055	0	0	0	0	0	0	0	LOC107449059	uncharacterized LOC107449059, transcript variant X1
575	aug3.g16674	9.91273	3.42973	3.60054	0.0577608	0.83806	0	0	21.1536	18.9064	0	15.6467	28.9422	0.0938242	LOC107442573	serine/threonine-protein kinase Nek8-like
576	aug3.g27750	-8.57239	1.83918	3.59809	0.0578461	0.83806	24.5484	0.122764	0	0	0	0.102939	0	0	LOC107442810	uncharacterized LOC107442810
577	aug3.g14686	10.2685	3.77175	3.59712	0.0578797	0.83806	0	0	44.7778	0	17.1694	7.30865	0	39.2185	LOC107440618	protein neuralized
578	aug3.g25158	8.42311	4.27652	3.59564	0.0579315	0.83806	0	0.122764	42.7705	26.9914	0	42.8225	40.725	0.0938242	LOC107455990	menin, transcript variant X2
579	aug3.g11529	8.61505	4.47222	3.59503	0.0579527	0.83806	0	0.122764	34.2781	0	31.9092	40.4549	0	68.6793	LOC107436407	dual specificity protein phosphatase 14-like
580	aug3.g13673	-0.969249	7.6757	3.59396	0.0579899	0.83806	481.774	162.908	178.493	75.1281	150.961	207.422	184.063	191.777	LOC107439281	calcium-binding and coiled-coil domain-containing protein 2-like
581	aug3.g15778	-1.15508	7.3909	3.59314	0.0580184	0.83806	394.534	176.412	177.567	136.325	104.96	100.159	202.252	47.9442	LOC107441282	neurofibromin-like, transcript variant X3
582	aug3.g14731	-0.958168	7.92026	3.59215	0.0580531	0.83806	329.691	431.516	288.739	156.973	377.241	168.717	98.8382	85.1924	LOC107440676	uncharacterized LOC107440676
583	aug3.g3445	-10.024	2.11148	3.59008	0.0581255	0.83806	30.5143	0	0	0	0	0	0	0	LOC107450565	cholinesterase-like
584	aug3.g18292	-6.01892	3.93361	3.58002	0.0584783	0.83806	22.0055	92.687	0	0	0	4.63225	0.57198	0
585	aug3.g23973	10.617	4.13453	3.57468	0.0586668	0.83806	0	0	0	62.0678	0	20.6907	55.3677	0	LOC107454179	delta(14)-sterol reductase, transcript variant X1
586	aug3.g3973	3.34924	6.03455	3.57183	0.0587674	0.83806	16.5286	0	117.04	37.4397	100.263	22.3377	68.8664	160.721	LOC107451335	fatty acid-binding protein
587	aug3.g25082	-10.0943	2.07184	3.56106	0.05915	0.83806	0	32.0415	0	0	0	0	0	0	LOC107455617	homeobox protein Nkx-2.2a-like
588	aug3.g26539	-10.0007	2.0903	3.55996	0.0591891	0.83806	30.0253	0	0	0	0	0	0	0	LOC107438737	AP-3 complex subunit sigma-2-like
589	aug3.g4124	10.1927	3.70918	3.55399	0.0594025	0.83806	0	0	25.0138	30.3498	0	0	24.9383	22.6116	LOC107451575	ribonuclease P protein subunit p25-like protein
590	aug3.g16851	10.2072	3.71985	3.55265	0.0594505	0.83806	0	0	22.8521	28.9815	0	14.8232	37.2931	0	LOC107442821	protein unc-79 homolog
591	aug3.g25860	-9.59639	2.69422	3.54963	0.0595587	0.83806	0	50.0878	0	0	0	0.102939	0	0	LOC107457263	retinol dehydrogenase 11-like
592	aug3.g27280	-0.632314	8.57194	3.54558	0.0597043	0.83806	664.664	371.484	274.997	326.509	281.189	331.154	278.898	512.468	LOC107441412	multifunctional protein ADE2, transcript variant X1
593	aug3.g4233	-9.96748	2.06009	3.52952	0.0602854	0.83806	29.3407	0	0	0	0	0	0	0
594	aug3.g9413	-10.0551	2.03455	3.52437	0.0604727	0.83806	0	31.1821	0	0	0	0	0	0	LOC107436317	speckle-type POZ protein B-like, transcript variant X4
595	aug3.g18174	10.205	3.70134	3.52434	0.0604738	0.83806	0	0	33.5061	26.3695	19.4371	0	0	24.4881
596	aug3.g17683	-10.0551	2.03455	3.52292	0.0605258	0.83806	0	31.1821	0	0	0	0	0	0	LOC107444200	uncharacterized LOC107444200
597	aug3.g16752	10.6433	4.12906	3.51649	0.0607612	0.83806	0	0	11.426	0	86.009	0	0	43.2529	LOC107439782	dopamine receptor 2-like, transcript variant X2
598	aug3.g3143	-9.95784	2.05133	3.51428	0.060842	0.83806	29.1451	0	0	0	0	0	0	0	LOC107450127	uncharacterized LOC107450127
599	aug3.g12367	-10.0494	2.02914	3.51177	0.0609343	0.83806	0	31.0593	0	0	0	0	0	0	LOC107437501	4-hydroxyphenylpyruvate dioxygenase
600	aug3.g279	-1.30055	6.97748	3.51149	0.0609445	0.83806	196.582	256.945	114.415	108.836	43.2474	81.5275	137.733	66.5213	LOC107452617	G protein-coupled receptor kinase 2, transcript variant X1
601	aug3.g13572	10.3154	3.85393	3.50853	0.0610536	0.83806	0	0	0	27.6133	0	0.102939	35.3484	48.9762	LOC107439099	connectin-like, transcript variant X3
602	aug3.g24277	-10.038	2.01826	3.50523	0.0611753	0.83806	0	30.8138	0	0	0	0	0	0	LOC107442515	uncharacterized LOC107442515
603	aug3.g14649	8.55834	4.43451	3.50375	0.06123	0.83806	0	0.122764	0	36.1958	0	23.0583	21.0489	88.2885	LOC107440570	uncharacterized LOC107440570
604	aug3.g10009	-0.963403	7.9414	3.5036	0.0612356	0.83806	286.365	487.251	118.121	200.756	66.5719	402.594	168.277	233.528	LOC107444028	homeobox protein CUP9
605	aug3.g27621	8.87573	4.51241	3.49001	0.0617402	0.83806	0.0978022	0	0	90.303	66.8959	25.22	0	0.187648	LOC107442398	uncharacterized LOC107442398, transcript variant X2
606	aug3.g17745	10.1819	3.72573	3.4855	0.0619087	0.83806	0	0	8.64674	26.7426	0	5.66163	0	61.0795	LOC107444285	zinc finger CCCH domain-containing protein 10-like
607	aug3.g8557	-9.92359	2.02026	3.48448	0.0619469	0.83806	28.4604	0	0	0	0	0	0	0	LOC107456454	suppressor APC domain-containing protein 2
608	aug3.g12219	-9.91365	2.01125	3.4772	0.0622201	0.83806	28.2648	0	0	0	0	0	0	0	LOC107437337	retinal-binding protein-like, transcript variant X2
609	aug3.g25560	-10.009	1.99071	3.47545	0.0622857	0.83806	0	30.2	0	0	0	0	0	0	LOC107443866	uncharacterized LOC107443866
610	aug3.g5988	10.6428	4.10546	3.47366	0.0623533	0.83806	0	0	50.3364	12.5628	77.7482	0	0	0	LOC107454058	vascular endothelial growth factor receptor 3-like
611	aug3.g12829	-7.42446	0.796941	3.4713	0.0624423	0.83806	10.4648	0.245528	0	0	0	0	0	0.0938242	LOC107438112	uncharacterized LOC107438112, transcript variant X2
612	aug3.g21409	10.3038	3.81372	3.46998	0.0624919	0.83806	0	0	41.9984	17.9113	0	51.0576	0	0.187648	LOC107449326	ras-related GTP-binding protein A-like
613	aug3.g3080	10.3509	3.81609	3.46897	0.0625302	0.83806	0	0	26.7122	26.7426	61.2267	0	0	0.187648	LOC107450015	UDP-glucose 6-dehydrogenase-like
614	aug3.g6699	-9.9913	1.97393	3.46139	0.0628173	0.83806	0	29.8317	0	0	0	0	0	0	LOC107454928	fibroblast growth factor 1, transcript variant X1
615	aug3.g16889	-3.68558	5.1639	3.45931	0.0628965	0.83806	76.8725	153.824	0	0	23.4864	13.1762	16.5874	0.469121
616	aug3.g14464	-9.89356	1.99306	3.45545	0.0630437	0.83806	27.8736	0	0	0	0	0	0	0	LOC107440328	regulating synaptic membrane exocytosis protein 1-like, transcript variant X1
617	aug3.g2321	-1.67831	6.40828	3.45416	0.0630927	0.83806	184.553	164.75	76.1222	35.0764	33.8529	22.0289	55.8253	104.426	LOC107448648	polymerase delta-interacting protein 2
618	aug3.g13430	8.48447	4.13359	3.45341	0.0631214	0.83806	0.0978022	0	21.7713	0	44.7052	45.4989	0.114396	27.209	LOC107438885 LOC107444288	NEDD8-conjugating enzyme UBE2F-like, transcript variant X3
619	aug3.g12235	10.5424	4.08063	3.45339	0.0631223	0.83806	0	0	14.3598	0	0	59.0869	0	57.7019
620	aug3.g11337	-9.94918	1.93398	3.44722	0.0633584	0.83806	0	28.9723	0	0	0	0	0	0	LOC107436125	protein gooseberry, transcript variant X1
621	aug3.g15129	-9.93691	1.92237	3.44111	0.0635931	0.83806	0	28.7268	0	0	0	0	0	0	LOC107441212	granulins-like
622	aug3.g608	-3.29177	6.18957	3.43761	0.0637279	0.83806	96.7264	348.527	0	0	17.6553	34.7933	83.8523	0	LOC107443979	cyclic AMP response element-binding protein A, transcript variant X1
623	aug3.g18316	-9.92454	1.91066	3.43225	0.0639349	0.83806	0	28.4813	0	0	0	0	0	0	LOC107445125	estrogen sulfotransferase
624	aug3.g7442	10.6252	4.09176	3.43132	0.063971	0.83806	0	0	14.9774	0	105.122	18.8378	0	0	LOC107444063	uncharacterized LOC107444063
625	aug3.g13355	-9.83157	1.937	3.43106	0.0639809	0.83806	26.7	0	0	0	0	0	0	0	LOC107438765	store-operated calcium entry regulator STIMATE-like
626	aug3.g26588	9.86874	3.38138	3.4296	0.0640376	0.83806	0	0	28.2563	32.9618	0.161975	0.926449	0	19.8907	LOC107437822	kinesin-related protein 4-like
627	aug3.g22321	10.5457	4.0774	3.42936	0.0640471	0.83806	0	0	20.9992	23.3842	0	0	0	87.0688	LOC107455674	nudC domain-containing protein 1-like
628	aug3.g2419	-9.83684	1.94176	3.42693	0.0641414	0.83806	26.7978	0	0	0	0	0	0	0	LOC107448799	uncharacterized LOC107448799
629	aug3.g22465	10.2548	3.77829	3.42418	0.0642481	0.83806	0	0	0	0	21.5427	54.2487	31.4589	0.187648	LOC107441750	ATP-dependent RNA helicase SUV3 homolog, mitochondrial
630	aug3.g8122	-9.84209	1.9465	3.42271	0.0643053	0.83806	26.8956	0	0	0	0	0	0	0	LOC107455891	uncharacterized LOC107455891
631	aug3.g8094	-0.576151	9.03173	3.41913	0.0644449	0.83806	679.53	709.822	528.532	441.191	563.027	471.357	515.011	276.875	LOC107455860	rap guanine nucleotide exchange factor 6-like
632	aug3.g12990	-9.81564	1.92263	3.41797	0.0644903	0.83806	26.4066	0	0	0	0	0	0	0	LOC107438321	ribonuclease T2, transcript variant X1
633	aug3.g8645	-0.648771	8.2635	3.41742	0.0645117	0.83806	436.882	406.104	235.778	189.562	217.209	266.611	289.422	414.14	LOC107456545	uncharacterized LOC107456545, transcript variant X3
634	aug3.g13424	10.3063	3.81121	3.41407	0.0646426	0.83806	0	0	25.7858	0.124384	26.564	58.881	0	0	LOC107438876	uncharacterized LOC107438876, transcript variant X1
635	aug3.g58	-1.48516	7.08032	3.41351	0.0646646	0.83806	128.316	393.705	232.69	16.2943	86.4949	45.396	78.8189	99.7351	LOC107440897	calreticulin-like
636	aug3.g21382	-9.79954	1.90811	3.41267	0.0646975	0.83806	26.1132	0	0	0	0	0	0	0
637	aug3.g3286	10.3148	3.84111	3.4112	0.0647553	0.83806	0	0	8.02911	0.124384	0	20.7936	83.0515	0	LOC107450371	FAD synthase, transcript variant X1
638	aug3.g24769	-9.78871	1.89834	3.40607	0.0649571	0.83806	25.9176	0	0	0	0	0	0	0	LOC107445604	SEC14-like protein 1
639	aug3.g10048	1.27047	7.51531	3.40476	0.0650086	0.83806	137.51	40.0211	194.088	348.774	345.656	152.246	129.84	114.841	LOC107444456	transitional endoplasmic reticulum ATPase, transcript variant X2
640	aug3.g27221	-9.7723	1.88356	3.40379	0.0650469	0.83806	25.6242	0	0	0	0	0	0	0	LOC107441187	calpain-D, transcript variant X1
641	aug3.g11364	-9.87396	1.86284	3.40119	0.0651495	0.83806	0	27.4992	0	0	0	0	0	0	LOC107436184	protein quiver, transcript variant X1
642	aug3.g1851	-9.86104	1.85064	3.39094	0.0655556	0.83806	0	27.2536	0	0	0	0	0	0	LOC107447656	protein atonal homolog 8-like
643	aug3.g17013	-9.86104	1.85064	3.39093	0.065556	0.83806	0	27.2536	0	0	0	0	0	0	LOC107443053	uncharacterized LOC107443053
644	aug3.g11687	-9.85453	1.84449	3.3905	0.065573	0.83806	0	27.1309	0	0	0	0	0	0	LOC107436579	sialin
645	aug3.g16961	-9.75013	1.8636	3.38081	0.0659598	0.83806	25.233	0	0	0	0	0	0	0	LOC107442970	F-BAR domain only protein 2, transcript variant X7
646	aug3.g12511	-2.09682	6.71431	3.37925	0.0660221	0.83806	108.56	384.497	83.5337	12.314	123.749	89.6597	0.114396	36.4038	LOC107437663	ensconsin
647	aug3.g15230	-0.77488	8.28591	3.37683	0.0661193	0.83806	349.056	557.104	210.919	100.876	259.809	363.58	404.161	249.197	LOC107447970	aurora kinase C-like
648	aug3.g4466	-9.82155	1.81339	3.37185	0.0663193	0.83806	0	26.5171	0	0	0	0	0	0	LOC107452038	delta-1-pyrroline-5-carboxylate synthase-like
649	aug3.g12712	10.5665	4.04796	3.36965	0.0664079	0.83806	0	0	21.7713	64.8042	46.8109	0	0	0	LOC107437983	MAP3K12-binding inhibitory protein 1-like
650	aug3.g25848	10.5259	4.04164	3.3689	0.0664382	0.83806	0	0	24.0873	0	0	23.6759	81.9076	0	LOC107457151	ATP-dependent DNA helicase Q5-like
651	aug3.g8015	-1.19382	7.26938	3.36836	0.0664599	0.83806	210.568	322.624	207.676	73.5111	127.475	82.7628	43.3561	164.474	LOC107455774	patatin-like phospholipase domain-containing protein 2
652	aug3.g16996	-9.72762	1.84335	3.36602	0.0665543	0.83806	24.8418	0	0	0	0	0	0	0	LOC107443023	mitochondrial sodium/hydrogen exchanger 9B2-like
653	aug3.g7257	-9.81486	1.80709	3.36481	0.0666034	0.83806	0	26.3943	0	0	0	0	0	0	LOC107442001	inactive tyrosine-protein kinase transmembrane receptor ROR1-like
654	aug3.g26089	0.804931	7.96073	3.35928	0.0668274	0.83806	159.907	159.102	247.05	277.501	257.055	336.507	156.723	397.064	LOC107436765	WD repeat-containing protein 70-like
655	aug3.g14304	10.5482	4.03141	3.35601	0.0669603	0.83806	0	0	0	0	78.3961	14.4114	38.8947	0	LOC107440165	uncharacterized LOC107440165
656	aug3.g4619	-9.7105	1.82797	3.35485	0.0670074	0.83806	24.5484	0	0	0	0	0	0	0	LOC107452237	glyoxal reductase
657	aug3.g15505	-9.78095	1.77517	3.33905	0.0676536	0.83806	0	25.7805	0	0	0	0	0	0	LOC107449896	sarcosine dehydrogenase, mitochondrial-like, transcript variant X1
658	aug3.g14886	0.650621	8.48927	3.33842	0.0676796	0.83806	323.236	179.85	310.356	331.111	335.937	400.226	487.442	504.399	LOC107440883	heterogeneous nuclear ribonucleoprotein 27C
659	aug3.g3716	-9.6815	1.80195	3.33576	0.0677892	0.83806	24.0593	0	0	0	0	0	0	0	LOC107450940	uncharacterized LOC107450940
660	aug3.g8034	-9.77407	1.7687	3.33391	0.0678655	0.83806	0	25.6577	0	0	0	0	0	0	LOC107455789	FH1/FH2 domain-containing protein 1
661	aug3.g25502	-9.77407	1.7687	3.33296	0.0679044	0.83806	0	25.6577	0	0	0	0	0	0	LOC107440888	L-cystatin-like
662	aug3.g11867	-9.76716	1.7622	3.32472	0.0682455	0.83806	0	25.5349	0	0	0	0	0	0	LOC107436851	alpha-tocopherol transfer protein-like, transcript variant X1
663	aug3.g4730	10.4667	3.99487	3.32377	0.0682852	0.83806	0	0	31.6532	0	0	49.8224	0	42.9715	LOC107452398	serine/threonine-protein phosphatase 6 regulatory ankyrin repeat subunit B-like, transcript variant X2
664	aug3.g11723	-9.67563	1.79668	3.32261	0.0683333	0.83806	23.9615	0	0	0	0	0	0	0	LOC107436635	SAM domain-containing protein SAMSN-1-like
665	aug3.g1778	-9.66974	1.7914	3.32221	0.06835	0.83806	23.8637	0	0	0	0	0	0	0	LOC107447462	mucin-17, transcript variant X1
666	aug3.g4593	-9.66382	1.78609	3.32106	0.0683975	0.83806	23.7659	0	0	0	0	0	0	0	LOC107452218	sesquipedalian-2-like, transcript variant X1
667	aug3.g20844	-9.65192	1.77542	3.31686	0.0685727	0.83806	23.5703	0	0	0	0	0	0	0
668	aug3.g4763	-1.08896	9.68518	3.31624	0.0685988	0.83806	975.968	1756.02	857.417	578.138	1241.38	872.921	172.624	130.603	LOC107452459	uncharacterized LOC107452459
669	aug3.g959	-7.38975	0.872332	3.31391	0.0686957	0.83806	11.1495	0.245528	0	0	0	0	0.114396	0
670	aug3.g25262	10.0665	3.57742	3.31049	0.0688391	0.83806	0	0	20.8448	38.3104	0	9.16155	25.9679	0	LOC107456521	ephrin-B2a
671	aug3.g12446	-1.88029	6.083	3.31036	0.0688444	0.83806	125.578	171.87	28.5651	14.4286	42.9235	32.014	76.9886	47.3812	LOC107437589	disabled homolog 2-like, transcript variant X1
672	aug3.g1514	-9.73918	1.73591	3.30759	0.0689605	0.83806	0	25.0439	0	0	0	0	0	0	LOC107446921	uncharacterized LOC107446921
673	aug3.g26626	10.2308	3.74329	3.30507	0.0690662	0.83806	0	0	12.9701	49.1318	0	0	43.4705	0.0938242	LOC107439001	Fanconi anemia group E protein, transcript variant X1
674	aug3.g1424	10.5781	4.12632	3.29374	0.0695444	0.83806	0	0	0	0	0	38.8079	0.114396	95.513	LOC107446703	macrophage mannose receptor 1
675	aug3.g21429	-9.62171	1.74839	3.29291	0.0695794	0.83806	23.0813	0	0	0	0	0	0	0	LOC107451219	N-acetylglucosamine-1-phosphodiester alpha-N-acetylglucosaminidase-like
676	aug3.g7720	9.15552	4.81302	3.29234	0.0696038	0.83806	0.0978022	0	0	0	0	75.7629	145.512	0.0938242	LOC107455388	snRNA-activating protein complex subunit 3-like
677	aug3.g21567	-7.5395	0.999487	3.28722	0.069821	0.83806	12.5187	0.122764	0	0	0	0	0.114396	0	LOC107451695	sodium/potassium-transporting ATPase subunit beta-1-interacting protein-like
678	aug3.g15711	-9.61559	1.74291	3.28548	0.0698952	0.83806	22.9835	0	0	0	0	0	0	0	LOC107451432	heparan sulfate 2-O-sulfotransferase 1-like
679	aug3.g25059	3.66689	5.40401	3.28006	0.0701265	0.83806	8.31319	0.245528	26.249	59.3313	40.1699	46.7342	52.851	102.268	LOC107455469	thioredoxin
680	aug3.g19412	-9.60328	1.7319	3.27856	0.0701903	0.83806	22.7879	0	0	0	0	0	0	0	LOC107446822	DNA polymerase delta catalytic subunit-like
681	aug3.g19181	-1.07088	7.53321	3.27839	0.0701978	0.83806	108.463	501.369	110.4	238.569	172.342	162.952	98.7238	87.8194	LOC107446462	RNA-binding protein Rsf1-like, transcript variant X1
682	aug3.g25700	-5.78775	-1.10917	3.27736	0.070242	0.83806	1.46703	0.122764	0	0	0	0	0	0	LOC107450629	uncharacterized LOC107450629
683	aug3.g26114	0.566001	8.86482	3.27709	0.0702533	0.83806	369.106	315.995	595.39	405.866	623.443	446.548	432.188	539.677	LOC107436845	5'-3' exoribonuclease 2-like
684	aug3.g19778	-9.59708	1.72637	3.27592	0.0703034	0.83806	22.6901	0	0	0	0	0	0	0	LOC107447474	probable 2-oxoglutarate dehydrogenase E1 component DHKTD1, mitochondrial
685	aug3.g18848	-4.12018	4.76294	3.26751	0.070665	0.83806	41.5659	141.302	0	0.248769	0.161975	0.102939	0.228792	30.6805	LOC107445969	glycine dehydrogenase (decarboxylating), mitochondrial-like
686	aug3.g8154	-0.526768	8.86865	3.25809	0.071072	0.83806	484.219	728.483	358.068	461.093	434.256	490.195	364.123	417.236	LOC107455930	leucine-rich repeat-containing protein 4-like
687	aug3.g26271	-9.67416	1.67495	3.25624	0.0711522	0.83806	0	23.939	0	0	0	0	0	0	LOC107437526	fibroblast growth factor receptor 3-like, transcript variant X1
688	aug3.g11830	10.1514	3.61472	3.25495	0.0712083	0.83806	0	0	37.0575	20.399	41.6277	0	0	0.938242	LOC107436798	alpha-crystallin A chain-like
689	aug3.g1013	-9.36186	1.38495	3.25362	0.071266	0.83806	0	19.274	0	0	0	0	0	0	LOC107445365	Golgi-associated plant pathogenesis-related protein 1
690	aug3.g26843	8.60939	4.24677	3.2515	0.0713583	0.83806	0.0978022	0	27.6387	54.3559	28.6697	0	41.0682	0	LOC107439635	breast cancer anti-estrogen resistance protein 3
691	aug3.g26853	-9.35266	1.37648	3.24932	0.0714531	0.83806	0	19.1512	0	0	0	0	0	0	LOC107439637	uncharacterized LOC107439637, transcript variant X1
692	aug3.g12656	-9.34339	1.36796	3.2488	0.0714758	0.83806	0	19.0284	0	0	0	0	0	0	LOC107437919	cystathionine beta-synthase, transcript variant X1
693	aug3.g136	-9.37101	1.39337	3.248	0.0715106	0.83806	0	19.3967	0	0	0	0	0	0	LOC107445935	PDZ domain-containing protein GIPC3
694	aug3.g21134	-0.718666	8.32029	3.24677	0.0715642	0.83806	414.877	490.197	389.566	140.554	183.68	210.304	416.859	308.869	LOC107450214	cyclin-dependent kinase 8, transcript variant X2
695	aug3.g19861	-9.55294	1.68697	3.24495	0.0716438	0.83806	22.0055	0	0	0	0	0	0	0	LOC107447600	protein TIC 214-like
696	aug3.g7719	1.19732	7.65239	3.24142	0.0717983	0.83806	169.98	34.0057	132.789	146.898	330.592	308.302	343.303	141.956	LOC107455391	heterogeneous nuclear ribonucleoprotein K-like
697	aug3.g21045	-9.5271	1.66395	3.23794	0.0719509	0.83806	21.6143	0	0	0	0	0	0	0
698	aug3.g21174	-9.5336	1.66974	3.23792	0.0719518	0.83806	21.7121	0	0	0	0	0	0	0	LOC107441248	sulfotransferase 1C4-like
699	aug3.g22217	-9.3801	1.40175	3.23662	0.0720092	0.83806	0	19.5195	0	0	0	0	0	0
700	aug3.g15831	-9.26706	1.29793	3.23135	0.0722413	0.83806	0	18.0463	0	0	0	0	0	0	LOC107441333	extracellular signal-regulated kinase 2
701	aug3.g11726	-9.26706	1.29793	3.23113	0.0722508	0.83806	0	18.0463	0	0	0	0	0	0
702	aug3.g768	-9.54008	1.67551	3.23104	0.0722549	0.83806	21.8099	0	0	0	0	0	0	0	LOC107444616	uncharacterized LOC107444616
703	aug3.g19038	-9.514	1.65229	3.22826	0.0723775	0.83806	21.4187	0	0	0	0	0	0	0
704	aug3.g11510	-9.21542	1.38861	3.22726	0.0724217	0.83806	17.4088	0	0	0	0	0	0	0	LOC107436379	transforming growth factor beta regulator 1
705	aug3.g6129	10.1117	3.63236	3.22417	0.0725586	0.83806	0	0	0	0.373153	38.2262	11.1174	0	47.5689	LOC107454243	neuroplastin
706	aug3.g8206	-9.24733	1.27988	3.22415	0.0725594	0.83806	0	17.8008	0	0	0	0	0	0	LOC107455992	clumping factor B-like
707	aug3.g24749	-9.5905	1.59679	3.22396	0.072568	0.83806	0	22.5886	0	0	0	0	0	0
708	aug3.g15701	-0.518894	8.71745	3.22364	0.0725821	0.83806	522.264	565.575	287.195	398.03	367.522	470.224	386.888	367.509	LOC107451248	ATP-dependent RNA helicase DDX42, transcript variant X1
709	aug3.g26628	9.98339	3.49338	3.22303	0.0726092	0.83806	0	0	24.8594	31.9668	0	14.1026	18.0746	0	LOC107438982	UHRF1-binding protein 1-like
710	aug3.g4858	-9.5905	1.59679	3.22271	0.0726233	0.83806	0	22.5886	0	0	0	0	0	0	LOC107452560	SET and MYND domain-containing protein 5-like, transcript variant X2
711	aug3.g18825	-9.5905	1.59679	3.22261	0.0726277	0.83806	0	22.5886	0	0	0	0	0	0	LOC107445886	uncharacterized LOC107445886
712	aug3.g8338	-9.53461	1.54476	3.22148	0.0726779	0.83806	0	21.7293	0	0	0	0	0	0	LOC107456139	uncharacterized LOC107456139
713	aug3.g27017	-9.2073	1.38151	3.22147	0.0726782	0.83806	17.311	0	0	0	0	0	0	0	LOC107440234	uncharacterized LOC107440234
714	aug3.g26358	-9.38913	1.41007	3.22049	0.0727218	0.83806	0	19.6423	0	0	0	0	0	0	LOC107437884	uncharacterized LOC107437884
715	aug3.g14742	-9.19914	1.37436	3.22036	0.0727278	0.83806	17.2132	0	0	0	0	0	0	0	LOC107440689	sialin
716	aug3.g18746	-9.50998	1.52188	3.2184	0.0728147	0.83806	0	21.361	0	0	0	0	0	0
717	aug3.g20990	-9.39281	2.56583	3.21834	0.0728175	0.83806	0	45.6683	0	0	0	0	0.114396	0	LOC107449923	cytochrome P450 2F3-like, transcript variant X1
718	aug3.g12091	-5.69793	-1.15383	3.21714	0.072871	0.83806	1.36923	0.122764	0	0	0	0	0	0	LOC107437170	claudin domain-containing protein 1
719	aug3.g17620	-9.48492	1.49864	3.21692	0.0728804	0.83806	0	20.9927	0	0	0	0	0	0	LOC107444103	sedoheptulokinase-like
720	aug3.g27647	-9.50078	1.64053	3.21655	0.0728972	0.83806	21.2231	0	0	0	0	0	0	0	LOC107442444	uncharacterized protein KIAA1143 homolog
721	aug3.g15460	-9.47647	1.49081	3.21624	0.0729107	0.83806	0	20.8699	0	0	0	0	0	0	LOC107449510	uncharacterized LOC107449510, transcript variant X1
722	aug3.g16402	-9.48492	1.49864	3.21622	0.0729117	0.83806	0	20.9927	0	0	0	0	0	0	LOC107442172	N(4)-(Beta-N-acetylglucosaminyl)-L-asparaginase-like
723	aug3.g15331	-9.49332	1.50643	3.21523	0.0729561	0.83806	0	21.1154	0	0	0	0	0	0	LOC107448616	neural cell adhesion molecule 2
724	aug3.g10331	-9.15764	1.33808	3.21489	0.0729713	0.83806	16.7242	0	0	0	0	0	0	0	LOC107448054	uncharacterized LOC107448054
725	aug3.g27955	-9.5508	1.55982	3.21189	0.0731052	0.83806	0	21.9748	0	0	0	0	0	0	LOC107443408	uncharacterized LOC107443408, transcript variant X4
726	aug3.g20798	-9.22349	1.39568	3.21173	0.0731122	0.83806	17.5066	0	0	0	0	0	0	0
727	aug3.g5545	-9.22349	1.39568	3.20974	0.073201	0.83806	17.5066	0	0	0	0	0	0	0	LOC107453521	feline leukemia virus subgroup C receptor-related protein 2
728	aug3.g19922	-9.14919	1.33071	3.20955	0.0732098	0.83806	16.6264	0	0	0	0	0	0	0	LOC107447716	lateral signaling target protein 2 homolog
729	aug3.g4652	-9.14919	1.33071	3.20913	0.0732285	0.83806	16.6264	0	0	0	0	0	0	0	LOC107452307	protein eyes shut homolog, transcript variant X4
730	aug3.g4574	-9.45942	1.47501	3.20907	0.0732312	0.83806	0	20.6244	0	0	0	0	0	0	LOC107452185	lipoma HMGIC fusion partner-like 3 protein
731	aug3.g1258	-9.45082	1.46705	3.20901	0.073234	0.83806	0	20.5016	0	0	0	0	0	0	LOC107446160	uncharacterized LOC107446160
732	aug3.g22029	-9.14919	1.33071	3.20873	0.0732464	0.83806	16.6264	0	0	0	0	0	0	0
733	aug3.g10804	-9.14919	1.33071	3.20779	0.0732882	0.83806	16.6264	0	0	0	0	0	0	0	LOC107454398	sodium channel protein para-like
734	aug3.g21142	-9.45942	1.47501	3.20766	0.0732942	0.83806	0	20.6244	0	0	0	0	0	0	LOC107450257	dnaJ homolog subfamily C member 11-like
735	aug3.g873	-9.1407	1.3233	3.20598	0.0733695	0.83806	16.5286	0	0	0	0	0	0	0	LOC107444938	uncharacterized LOC107444938
736	aug3.g23534	-9.13215	1.31584	3.20429	0.0734455	0.83806	16.4308	0	0	0	0	0	0	0	LOC107452012	transmembrane protein 258-like
737	aug3.g26116	-9.12355	1.30835	3.20399	0.0734588	0.83806	16.333	0	0	0	0	0	0	0	LOC107436837	uncharacterized LOC107436837
738	aug3.g19359	-9.13215	1.31584	3.20393	0.0734616	0.83806	16.4308	0	0	0	0	0	0	0	LOC107446758	nudC domain-containing protein 3-like, transcript variant X1
739	aug3.g18085	-9.23151	1.40272	3.20388	0.0734639	0.83806	17.6044	0	0	0	0	0	0	0	LOC107444765	SEC14-like protein 2, transcript variant X2
740	aug3.g6317	-9.11491	1.30082	3.20375	0.0734697	0.83806	16.2352	0	0	0	0	0	0	0	LOC107454480	short transient receptor potential channel 4-like
741	aug3.g5496	-9.13215	1.31584	3.20363	0.0734751	0.83806	16.4308	0	0	0	0	0	0	0	LOC107453449	uncharacterized LOC107453449, transcript variant X1
742	aug3.g2977	-9.13215	1.31584	3.20323	0.0734929	0.83806	16.4308	0	0	0	0	0	0	0
743	aug3.g3506	-9.12355	1.30835	3.20314	0.0734969	0.83806	16.333	0	0	0	0	0	0	0	LOC107450637	zinc finger CCCH domain-containing protein 13
744	aug3.g17332	-9.44667	1.59247	3.20304	0.0735016	0.83806	20.4407	0	0	0	0	0	0	0	LOC107443582	uncharacterized LOC107443582, transcript variant X1
745	aug3.g24643	-9.42471	1.44291	3.20259	0.0735217	0.83806	0	20.1333	0	0	0	0	0	0	LOC107443278 LOC107437276	death-associated protein kinase 1
746	aug3.g1500	-9.43976	1.58634	3.20114	0.0735871	0.83806	20.3429	0	0	0	0	0	0	0	LOC107446886	E3 ubiquitin-protein ligase RNF103-like
747	aug3.g8075	-9.1062	1.29324	3.20089	0.0735983	0.83806	16.1374	0	0	0	0	0	0	0	LOC107455856	neuropilin and tolloid-like protein 1
748	aug3.g2909	-9.1062	1.29324	3.20071	0.0736064	0.83806	16.1374	0	0	0	0	0	0	0
749	aug3.g9116	-9.1062	1.29324	3.19974	0.0736499	0.83806	16.1374	0	0	0	0	0	0	0	LOC107457140	solute carrier family 22 member 8
750	aug3.g14939	-9.23949	1.40971	3.19964	0.0736544	0.83806	17.7022	0	0	0	0	0	0	0	LOC107441005	acyl-CoA synthetase family member 4
751	aug3.g5445	-9.16558	1.20537	3.19928	0.0736707	0.83806	0	16.8187	0	0	0	0	0	0	LOC107453392	RYamide receptor-like
752	aug3.g20131	-3.70777	5.41756	3.19761	0.0737461	0.83806	26.1132	250.807	40.4544	0	0	22.8524	0.114396	0.0938242	LOC107448110	inositol oxygenase
753	aug3.g6850	-9.48073	1.6227	3.19669	0.0737872	0.83806	20.9297	0	0	0	0	0	0	0	LOC107455140	uncharacterized LOC107455140
754	aug3.g1201	-9.24742	1.41668	3.19639	0.0738008	0.83806	17.8	0	0	0	0	0	0	0	LOC107445996	suppressor of tumorigenicity 14 protein homolog
755	aug3.g683	-9.09745	1.28562	3.19623	0.0738081	0.83806	16.0396	0	0	0	0	0	0	0	LOC107444339	intraflagellar transport protein 22 homolog, transcript variant X1
756	aug3.g17435	-9.36879	1.52353	3.19453	0.073885	0.83806	19.3648	0	0	0	0	0	0	0	LOC107443738	uncharacterized LOC107443738
757	aug3.g22926	10.3937	3.92342	3.19333	0.0739394	0.83806	0	0	0	0	28.1837	36.5433	0	53.5736	LOC107436539	mid1-interacting protein 1-B-like
758	aug3.g11531	10.4508	3.93274	3.19316	0.0739468	0.83806	0	0	48.7923	0	30.6134	0	43.6993	0	LOC107436409	fatty-acid amide hydrolase 2-B-like
759	aug3.g18908	-9.23949	1.40971	3.19258	0.0739731	0.83806	17.7022	0	0	0	0	0	0	0	LOC107446057	amine sulfotransferase-like
760	aug3.g27914	-9.23949	1.40971	3.19118	0.0740365	0.83806	17.7022	0	0	0	0	0	0	0
761	aug3.g21610	-9.07087	1.26251	3.19104	0.0740431	0.83806	15.7462	0	0	0	0	0	0	0	LOC107451821	beta-glucuronidase-like
762	aug3.g11521	-9.07978	1.27026	3.19054	0.0740657	0.83806	15.844	0	0	0	0	0	0	0	LOC107436402	dehydrodolichyl diphosphate synthase complex subunit nus1
763	aug3.g21618	-9.4672	1.61069	3.19034	0.0740744	0.83806	20.7341	0	0	0	0	0	0	0	LOC107445694	unconventional myosin-Vb
764	aug3.g19995	-9.41883	1.5678	3.18973	0.0741021	0.83806	20.0495	0	0	0	0	0	0	0
765	aug3.g4117	-9.08864	1.27796	3.18968	0.0741045	0.83806	15.9418	0	0	0	0	0	0	0	LOC107451582	probable RNA-binding protein 46, transcript variant X2
766	aug3.g13088	-9.07087	1.26251	3.18957	0.0741096	0.83806	15.7462	0	0	0	0	0	0	0
767	aug3.g27316	-9.33194	1.49102	3.18925	0.0741239	0.83806	18.8758	0	0	0	0	0	0	0	LOC107441528	ATP-binding cassette sub-family D member 4-like
768	aug3.g26790	10.423	3.93058	3.189	0.0741354	0.83806	0	0	25.1682	68.9089	0	26.6611	0	0	LOC107439456	U6 snRNA phosphodiesterase-like
769	aug3.g14787	-9.30178	1.46445	3.18834	0.0741654	0.83806	18.4846	0	0	0	0	0	0	0	LOC107440732	slowpoke-binding protein
770	aug3.g23660	-9.32446	1.48443	3.18785	0.0741877	0.83806	18.778	0	0	0	0	0	0	0	LOC107452839	uncharacterized LOC107452839, transcript variant X2
771	aug3.g465	1.07885	7.68467	3.18782	0.0741889	0.83806	173.306	50.7016	207.059	114.185	282.971	369.756	280.728	165.318	LOC107443538	uncharacterized threonine-rich GPI-anchored glycoprotein PJ4664.02, transcript variant X1
772	aug3.g6638	-9.0619	1.25472	3.1861	0.0742669	0.83806	15.6484	0	0	0	0	0	0	0	LOC107454881	uncharacterized LOC107454881
773	aug3.g19667	-9.32446	1.48443	3.18541	0.0742984	0.83806	18.778	0	0	0	0	0	0	0	LOC107447285	sorting nexin-24-like
774	aug3.g3797	-9.05287	1.24688	3.1854	0.0742986	0.83806	15.5506	0	0	0	0	0	0	0	LOC107451130	GATA zinc finger domain-containing protein 14-like, transcript variant X2
775	aug3.g14524	-9.31694	1.4778	3.18355	0.074383	0.83806	18.6802	0	0	0	0	0	0	0	LOC107440399	tail-anchored protein insertion receptor WRB-like
776	aug3.g24282	-9.31694	1.4778	3.18341	0.0743894	0.83806	18.6802	0	0	0	0	0	0	0
777	aug3.g4864	-9.31694	1.4778	3.18209	0.0744495	0.83806	18.6802	0	0	0	0	0	0	0	LOC107452575	DC-STAMP domain-containing protein 2
778	aug3.g22823	-9.30938	1.47114	3.18104	0.0744971	0.83806	18.5824	0	0	0	0	0	0	0	LOC107443399	maltase A2-like
779	aug3.g6489	-9.04378	1.239	3.17966	0.0745604	0.83806	15.4527	0	0	0	0	0	0	0	LOC107454728	membrane progestin receptor gamma, transcript variant X2
780	aug3.g20285	-9.04378	1.239	3.17897	0.0745918	0.83806	15.4527	0	0	0	0	0	0	0	LOC107441842	Friend leukemia integration 1 transcription factor
781	aug3.g4636	-9.02544	1.22311	3.17812	0.0746308	0.83806	15.2571	0	0	0	0	0	0	0	LOC107452260	iroquois-class homeodomain protein IRX-4
782	aug3.g20760	-9.02544	1.22311	3.17792	0.0746396	0.83806	15.2571	0	0	0	0	0	0	0	LOC107449448	fas-associated death domain protein-like, transcript variant X2
783	aug3.g26236	-9.04378	1.239	3.1778	0.0746453	0.83806	15.4527	0	0	0	0	0	0	0	LOC107437397	solute carrier family 45 member 3
784	aug3.g12451	-9.02544	1.22311	3.17771	0.0746492	0.83806	15.2571	0	0	0	0	0	0	0	LOC107437593	kelch-like protein 3
785	aug3.g22648	-9.03464	1.23108	3.17771	0.0746495	0.83806	15.3549	0	0	0	0	0	0	0
786	aug3.g8626	-9.02544	1.22311	3.17697	0.0746831	0.83806	15.2571	0	0	0	0	0	0	0	LOC107456500	cuticle protein 18.6-like
787	aug3.g5668	-9.03464	1.23108	3.17686	0.0746883	0.83806	15.3549	0	0	0	0	0	0	0	LOC107453658	uncharacterized LOC107453658, transcript variant X2
788	aug3.g9829	-9.03464	1.23108	3.17572	0.0747403	0.83806	15.3549	0	0	0	0	0	0	0	LOC107441411	uncharacterized LOC107441411, transcript variant X2
789	aug3.g43	10.4433	3.92238	3.17563	0.0747444	0.83806	0	0	62.38	0	31.2613	28.8229	0	0	LOC107457392	small nuclear ribonucleoprotein F, transcript variant X3
790	aug3.g20100	-9.27873	1.44418	3.17541	0.0747546	0.83806	18.1912	0	0	0	0	0	0	0
791	aug3.g21244	-9.01618	1.21509	3.1747	0.0747872	0.83806	15.1593	0	0	0	0	0	0	0	LOC107450598	potassium channel subfamily K member 6-like
792	aug3.g13103	1.25049	7.34492	3.17358	0.074838	0.83806	103.866	55.6122	181.273	122.519	128.77	161.099	142.766	402.037	LOC107438451	reticulon-3-like
793	aug3.g6809	-9.01618	1.21509	3.17356	0.0748392	0.83806	15.1593	0	0	0	0	0	0	0
794	aug3.g7053	-9.01618	1.21509	3.17242	0.0748912	0.83806	15.1593	0	0	0	0	0	0	0	LOC107436948	carboxypeptidase N subunit 2
795	aug3.g11026	10.8287	4.32139	3.17088	0.0749619	0.83806	0	0	0	0	68.3536	0	91.6313	0	LOC107456879	ankyrin repeat and SAM domain-containing protein 1A, transcript variant X3
796	aug3.g1948	10.4251	3.93348	3.17031	0.0749883	0.83806	0	0	12.8157	76.8695	0	0	31.2301	0	LOC107447828	mitochondrial uncoupling protein 4-like
797	aug3.g14959	-9.00686	1.20702	3.1689	0.075053	0.83806	15.0615	0	0	0	0	0	0	0	LOC107441031	putative uncharacterized protein DDB_G0282129
798	aug3.g5384	-9.00686	1.20702	3.16842	0.0750752	0.83806	15.0615	0	0	0	0	0	0	0	LOC107453299	phosphatidylinositol N-acetylglucosaminyltransferase subunit H, transcript variant X1
799	aug3.g25233	-9.00686	1.20702	3.16799	0.0750948	0.83806	15.0615	0	0	0	0	0	0	0
800	aug3.g2227	-9.00686	1.20702	3.16776	0.0751054	0.83806	15.0615	0	0	0	0	0	0	0	LOC107448462	galactose-1-phosphate uridylyltransferase
801	aug3.g6394	-8.99748	1.19891	3.16746	0.0751192	0.83806	14.9637	0	0	0	0	0	0	0	LOC107454575	zinc finger protein 665
802	aug3.g2377	-8.99748	1.19891	3.16706	0.0751378	0.83806	14.9637	0	0	0	0	0	0	0	LOC107448728	voltage-gated hydrogen channel 1-like, transcript variant X3
803	aug3.g8524	-8.99748	1.19891	3.16657	0.0751603	0.83806	14.9637	0	0	0	0	0	0	0	LOC107456356	uncharacterized LOC107456356
804	aug3.g15372	-8.99748	1.19891	3.16645	0.0751656	0.83806	14.9637	0	0	0	0	0	0	0
805	aug3.g4044	-0.620372	9.183	3.16583	0.075194	0.83806	721.976	852.72	348.186	436.838	416.277	685.058	396.382	789.812	LOC107451476	uncharacterized LOC107451476, transcript variant X1
806	aug3.g18649	-8.99748	1.19891	3.16526	0.0752205	0.83806	14.9637	0	0	0	0	0	0	0	LOC107445619	netrin receptor UNC5C, transcript variant X1
807	aug3.g4155	10.3768	3.90726	3.16454	0.0752538	0.83806	0	0	32.8885	0	0	23.9847	0	60.0475	LOC107451620 LOC110281902	zinc finger matrin-type protein 5-like
808	aug3.g9522	-8.98804	1.19075	3.16358	0.0752977	0.83806	14.8659	0	0	0	0	0	0	0	LOC107437453	uncharacterized LOC107437453
809	aug3.g740	-8.98804	1.19075	3.16337	0.0753076	0.83806	14.8659	0	0	0	0	0	0	0	LOC107444494	sialic acid-binding Ig-like lectin 14, transcript variant X1
810	aug3.g19141	-8.98804	1.19075	3.16316	0.0753175	0.83806	14.8659	0	0	0	0	0	0	0
811	aug3.g143	-4.47904	4.75864	3.16273	0.0753372	0.83806	74.4275	113.557	0	0	0.485926	0.102939	0	24.5819	LOC107445939	zinc finger RNA-binding protein-like
812	aug3.g17967	-8.97854	1.18254	3.16234	0.0753553	0.83806	14.7681	0	0	0	0	0	0	0	LOC107444584	beta-1,4-glucuronyltransferase 1-like
813	aug3.g25570	-8.96897	1.17428	3.16028	0.0754503	0.83806	14.6703	0	0	0	0	0	0	0	LOC107443903	lethal(2) giant larvae protein homolog 1-like, transcript variant X1
814	aug3.g17729	-8.96897	1.17428	3.16006	0.0754603	0.83806	14.6703	0	0	0	0	0	0	0	LOC107444265	noggin-2-like
815	aug3.g27558	2.45854	6.44146	3.15733	0.0755868	0.83806	39.5121	0.122764	98.8199	92.9151	143.348	73.6012	117.256	128.445	LOC107442143	mitogen-activated protein kinase 1
816	aug3.g25829	8.52395	4.17442	3.15605	0.0756458	0.83806	0.0978022	0	36.4398	31.8424	0	24.9112	49.7623	0	LOC107456853	uncharacterized LOC107456853
817	aug3.g9075	-8.95934	1.16597	3.15558	0.0756679	0.83806	14.5725	0	0	0	0	0	0	0	LOC107457091	uncharacterized LOC107457091
818	aug3.g14866	-8.94965	1.15761	3.15517	0.075687	0.83806	14.4747	0	0	0	0	0	0	0	LOC107440842	zinc finger protein ush-like, transcript variant X2
819	aug3.g26930	-7.60913	1.26662	3.15446	0.0757198	0.83806	15.4527	0.245528	0	0	0.161975	0	0	0	LOC107439956	adenylate cyclase type 10
820	aug3.g17349	-8.94965	1.15761	3.154	0.0757412	0.83806	14.4747	0	0	0	0	0	0	0
821	aug3.g7889	-8.94965	1.15761	3.15356	0.0757616	0.83806	14.4747	0	0	0	0	0	0	0	LOC107455590	m7GpppN-mRNA hydrolase
822	aug3.g16943	-8.93989	1.1492	3.15319	0.0757786	0.83806	14.3769	0	0	0	0	0	0	0	LOC107442935	astacin-like
823	aug3.g22467	-8.94965	1.15761	3.15283	0.0757954	0.83806	14.4747	0	0	0	0	0	0	0	LOC107456657	dedicator of cytokinesis protein 9-like
824	aug3.g7817	-4.92835	1.18646	3.15279	0.0757972	0.83806	13.5945	0.122764	0.154406	0.621921	0.161975	0.102939	0.228792	0	LOC107455512	murinoglobulin-2-like
825	aug3.g1951	-8.93989	1.1492	3.15232	0.0758191	0.83806	14.3769	0	0	0	0	0	0	0	LOC107447876	uncharacterized LOC107447876, transcript variant X1
826	aug3.g27567	-8.93989	1.1492	3.15113	0.0758742	0.83806	14.3769	0	0	0	0	0	0	0	LOC107442207	uncharacterized LOC107442207, transcript variant X3
827	aug3.g14862	8.41987	4.27222	3.15074	0.0758925	0.83806	0	0.122764	11.426	0	61.0647	36.2345	0	44.6603	LOC107440840	low-density lipoprotein receptor-related protein 3
828	aug3.g4259	-8.92017	1.13222	3.1504	0.0759085	0.83806	14.1813	0	0	0	0	0	0	0	LOC107451743	integrin beta-PS-like, transcript variant X2
829	aug3.g9482	-8.93989	1.1492	3.14995	0.0759293	0.83806	14.3769	0	0	0	0	0	0	0	LOC107436917	gastrula zinc finger protein XlCGF49.1-like
830	aug3.g15968	-8.93006	1.14073	3.14966	0.0759429	0.83806	14.2791	0	0	0	0	0	0	0	LOC107441546	decaprenyl-diphosphate synthase subunit 2-like
831	aug3.g4956	10.414	3.9071	3.14946	0.0759519	0.83806	0	0	57.2846	18.782	0	0	43.9281	0	LOC107452741	ankyrin repeat domain-containing protein 13B, transcript variant X2
832	aug3.g10597	-8.93006	1.14073	3.14942	0.0759539	0.83806	14.2791	0	0	0	0	0	0	0	LOC107451555	uncharacterized LOC107451555
833	aug3.g439	-8.92017	1.13222	3.1492	0.075964	0.83806	14.1813	0	0	0	0	0	0	0	LOC107452499	N-acetylglucosamine-6-sulfatase
834	aug3.g22496	-8.92017	1.13222	3.14906	0.0759709	0.83806	14.1813	0	0	0	0	0	0	0	LOC107456847	uncharacterized LOC107456847
835	aug3.g19586	-8.93006	1.14073	3.14876	0.0759846	0.83806	14.2791	0	0	0	0	0	0	0	LOC107447168	major facilitator superfamily domain-containing protein 6-like
836	aug3.g8437	-8.92017	1.13222	3.14858	0.075993	0.83806	14.1813	0	0	0	0	0	0	0	LOC107456259	dual oxidase maturation factor 2, transcript variant X3
837	aug3.g17630	2.49651	6.13101	3.14762	0.0760377	0.83806	10.5626	20.5016	28.4107	13.0604	47.2968	101.498	115.998	219.83
838	aug3.g5796	-8.9102	1.12365	3.14714	0.0760603	0.83806	14.0835	0	0	0	0	0	0	0	LOC107453825	galactoside 2-alpha-L-fucosyltransferase 1-like, transcript variant X1
839	aug3.g2826	-3.02137	5.94458	3.14656	0.0760871	0.83806	51.8352	306.174	0	0.621921	0	37.8815	70.0104	23.6437	LOC107449560	uncharacterized LOC107449560
840	aug3.g3380	10.1536	3.62383	3.1461	0.0761087	0.83806	0	0	45.5498	29.7278	24.7822	0	0.114396	0	LOC107450498	degenerin deg-1, transcript variant X3
841	aug3.g12403	-8.90017	1.11502	3.14568	0.0761285	0.83806	13.9857	0	0	0	0	0	0	0	LOC107437556	CD63 antigen-like
842	aug3.g3826	-8.9102	1.12365	3.14544	0.0761394	0.83806	14.0835	0	0	0	0	0	0	0	LOC107451156	ubiquitin-associated protein 1
843	aug3.g11135	-8.90017	1.11502	3.14528	0.0761471	0.83806	13.9857	0	0	0	0	0	0	0	LOC107457394	uncharacterized LOC107457394
844	aug3.g27124	-8.86965	1.08882	3.14506	0.076157	0.83806	13.6923	0	0	0	0	0	0	0	LOC107440707	homeobox protein Mix.2-like, transcript variant X1
845	aug3.g15503	-8.9102	1.12365	3.1449	0.0761646	0.83806	14.0835	0	0	0	0	0	0	0	LOC107449904	nicolin-1-like, transcript variant X1
846	aug3.g17460	-8.90017	1.11502	3.1445	0.0761832	0.83806	13.9857	0	0	0	0	0	0	0	LOC107443789	uncharacterized LOC107443789
847	aug3.g8832	-8.8799	1.09761	3.14431	0.076192	0.83806	13.7901	0	0	0	0	0	0	0	LOC107456784	putative fatty acyl-CoA reductase CG5065
848	aug3.g17536	-8.89007	1.10635	3.14405	0.0762043	0.83806	13.8879	0	0	0	0	0	0	0	LOC107443897	sulfotransferase 1C3-like
849	aug3.g3379	-8.86965	1.08882	3.14384	0.0762143	0.83806	13.6923	0	0	0	0	0	0	0	LOC107450790	methionine synthase reductase, transcript variant X2
850	aug3.g9666	-8.8799	1.09761	3.1431	0.0762488	0.83806	13.7901	0	0	0	0	0	0	0	LOC107439523	methyltransferase-like protein 4
851	aug3.g725	-8.8799	1.09761	3.14268	0.0762685	0.83806	13.7901	0	0	0	0	0	0	0	LOC107444483	nose resistant to fluoxetine protein 6-like
852	aug3.g7338	-8.86965	1.08882	3.1426	0.0762722	0.83806	13.6923	0	0	0	0	0	0	0	LOC107443102	urease accessory protein D-like, transcript variant X3
853	aug3.g22546	-8.8799	1.09761	3.14228	0.0762871	0.83806	13.7901	0	0	0	0	0	0	0
854	aug3.g16665	-8.8799	1.09761	3.1421	0.0762957	0.83806	13.7901	0	0	0	0	0	0	0	LOC107442568	uncharacterized LOC107442568
855	aug3.g3024	-8.8799	1.09761	3.14209	0.0762958	0.83806	13.7901	0	0	0	0	0	0	0	LOC107449908	COMM domain-containing protein 2
856	aug3.g15870	-8.8799	1.09761	3.14187	0.0763062	0.83806	13.7901	0	0	0	0	0	0	0	LOC107441384	uncharacterized LOC107441384
857	aug3.g2453	-8.8799	1.09761	3.14136	0.0763302	0.83806	13.7901	0	0	0	0	0	0	0	LOC107448855	gastrula zinc finger protein XlCGF26.1-like
858	aug3.g10440	-9.38948	2.49274	3.13961	0.0764123	0.83806	0	43.3358	0	0	0	0.102939	0	0	LOC107449199	voltage-dependent calcium channel type A subunit alpha-1, transcript variant X1
859	aug3.g13275	-8.84894	1.07107	3.13931	0.076426	0.83806	13.4967	0	0	0	0	0	0	0	LOC107438665	uncharacterized LOC107438665
860	aug3.g14907	-8.84894	1.07107	3.13834	0.0764715	0.83806	13.4967	0	0	0	0	0	0	0	LOC107440974	uncharacterized LOC107440974
861	aug3.g9720	-8.83847	1.06211	3.13781	0.0764967	0.83806	13.3989	0	0	0	0	0	0	0	LOC107440222	uncharacterized LOC107440222
862	aug3.g11602	-8.83847	1.06211	3.13763	0.0765048	0.83806	13.3989	0	0	0	0	0	0	0	LOC107436498	sulfotransferase 1C2A, transcript variant X3
863	aug3.g23681	-8.83847	1.06211	3.13758	0.0765073	0.83806	13.3989	0	0	0	0	0	0	0	LOC107452837	serine/threonine-protein phosphatase 4 regulatory subunit 4
864	aug3.g23337	-8.83847	1.06211	3.13735	0.076518	0.83806	13.3989	0	0	0	0	0	0	0
865	aug3.g15679	-8.84894	1.07107	3.13709	0.0765303	0.83806	13.4967	0	0	0	0	0	0	0	LOC107451247	achaete-scute homolog 1a
866	aug3.g14506	-8.83847	1.06211	3.13689	0.0765396	0.83806	13.3989	0	0	0	0	0	0	0	LOC107440384	protein timeless, transcript variant X1
867	aug3.g20909	-8.84894	1.07107	3.13585	0.0765885	0.83806	13.4967	0	0	0	0	0	0	0	LOC107449750	uncharacterized LOC107449750
868	aug3.g17812	-8.83847	1.06211	3.13566	0.0765975	0.83806	13.3989	0	0	0	0	0	0	0	LOC107444356	heme-binding protein 1-like
869	aug3.g13608	-1.37201	6.92895	3.13537	0.0766111	0.83806	119.319	331.218	107.158	57.2168	66.2479	39.6314	52.6222	199.189	LOC107439161	uncharacterized LOC107439161
870	aug3.g23926	-8.85933	1.07998	3.13525	0.0766167	0.83806	13.5945	0	0	0	0	0	0	0	LOC107454052	uncharacterized LOC107454052, transcript variant X2
871	aug3.g5255	-8.85933	1.07998	3.13481	0.0766374	0.83806	13.5945	0	0	0	0	0	0	0	LOC107453144	major heat shock 70 kDa protein Ab-like
872	aug3.g26695	-8.85933	1.07998	3.13428	0.0766624	0.83806	13.5945	0	0	0	0	0	0	0	LOC107439113	kinesin-like protein KIF23
873	aug3.g232	1.97784	6.36177	3.13274	0.0767347	0.83806	15.1593	36.0927	128.775	98.2636	102.692	33.661	136.818	105.552	LOC107451016	CREB-binding protein, transcript variant X2
874	aug3.g13948	-8.85933	1.07998	3.13252	0.0767448	0.83806	13.5945	0	0	0	0	0	0	0	LOC107439669	histone H3-like centromeric protein cid, transcript variant X2
875	aug3.g1803	-8.85933	1.07998	3.13125	0.076805	0.83806	13.5945	0	0	0	0	0	0	0	LOC107447539	DNA replication complex GINS protein SLD5
876	aug3.g7439	-8.82792	1.05309	3.12939	0.0768926	0.83806	13.3011	0	0	0	0	0	0	0	LOC107444036	lysosomal acid phosphatase
877	aug3.g24591	-8.82792	1.05309	3.12895	0.0769132	0.83806	13.3011	0	0	0	0	0	0	0
878	aug3.g7414	-8.82792	1.05309	3.12769	0.0769728	0.83806	13.3011	0	0	0	0	0	0	0	LOC107444075	putative sodium-dependent multivitamin transporter, transcript variant X3
879	aug3.g11859	-8.8173	1.04401	3.12697	0.0770068	0.83806	13.2033	0	0	0	0	0	0	0	LOC107440625	LIM domain transcription factor LMO4
880	aug3.g16883	-8.8173	1.04401	3.12565	0.0770692	0.83806	13.2033	0	0	0	0	0	0	0	LOC107442889	uncharacterized LOC107442889
881	aug3.g11301	-8.82792	1.05309	3.12526	0.0770877	0.83806	13.3011	0	0	0	0	0	0	0	LOC107436092	LIM domain only protein 3, transcript variant X3
882	aug3.g19058	-8.8173	1.04401	3.12433	0.0771315	0.83806	13.2033	0	0	0	0	0	0	0	LOC107446281	2-phosphoxylose phosphatase 1-like, transcript variant X1
883	aug3.g20601	-8.8173	1.04401	3.12347	0.0771724	0.83806	13.2033	0	0	0	0	0	0	0	LOC107449086	ADP/ATP translocase 2, transcript variant X1
884	aug3.g7992	-8.8173	1.04401	3.12216	0.0772342	0.83806	13.2033	0	0	0	0	0	0	0	LOC107455720	phytanoyl-CoA dioxygenase, peroxisomal-like
885	aug3.g6133	-6.11016	4.01639	3.12073	0.077302	0.83806	12.2253	110.242	5.24981	0	0	0	0	0	LOC107454245	RAB6A-GEF complex partner protein 2-like
886	aug3.g8859	10.4125	3.88568	3.12012	0.0773309	0.83806	0	0	42.1529	0	47.2968	0	30.4294	0	LOC107456835	peroxiredoxin-2
887	aug3.g10531	-8.78495	1.0164	3.11884	0.0773917	0.83806	12.9099	0	0	0	0	0	0	0	LOC107450533	GATA zinc finger domain-containing protein 1
888	aug3.g6680	-8.79582	1.02567	3.11834	0.0774156	0.83806	13.0077	0	0	0	0	0	0	0	LOC107454921	protein NPC2 homolog
889	aug3.g13807	-8.78495	1.0164	3.1178	0.0774415	0.83806	12.9099	0	0	0	0	0	0	0	LOC107439482	dehydrogenase/reductase SDR family member on chromosome X
890	aug3.g561	9.98458	3.50589	3.11737	0.0774619	0.83806	0	0	30.7268	19.7771	1.13383	0	0	37.4358
891	aug3.g12121	-8.77401	1.00707	3.11724	0.0774678	0.83806	12.8121	0	0	0	0	0	0	0	LOC107437211	brain-specific angiogenesis inhibitor 1-associated protein 2-like
892	aug3.g20328	-8.78495	1.0164	3.11656	0.0775004	0.83806	12.9099	0	0	0	0	0	0	0	LOC110282972	sialin-like
893	aug3.g11821	-8.77401	1.00707	3.11653	0.0775016	0.83806	12.8121	0	0	0	0	0	0	0	LOC107436787	sphingomyelin synthase-related protein 1-like, transcript variant X1
894	aug3.g12726	-8.77401	1.00707	3.11631	0.0775123	0.83806	12.8121	0	0	0	0	0	0	0	LOC107437990	Down syndrome cell adhesion molecule homolog
895	aug3.g13637	-8.77401	1.00707	3.11538	0.0775564	0.83806	12.8121	0	0	0	0	0	0	0	LOC107439214	uncharacterized LOC107439214, transcript variant X2
896	aug3.g23479	-8.78495	1.0164	3.11522	0.0775638	0.83806	12.9099	0	0	0	0	0	0	0
897	aug3.g14234	-8.79582	1.02567	3.11477	0.0775855	0.83806	13.0077	0	0	0	0	0	0	0	LOC107440066	uncharacterized LOC107440066
898	aug3.g25440	-0.513036	8.47474	3.11434	0.0776061	0.83806	426.711	490.075	359.92	347.53	280.865	313.86	329.804	295.265	LOC107438310	bifunctional lysine-specific demethylase and histidyl-hydroxylase NO66, transcript variant X2
899	aug3.g24390	-8.77401	1.00707	3.1141	0.0776172	0.83806	12.8121	0	0	0	0	0	0	0	LOC107443318	uncharacterized LOC107443318
900	aug3.g18360	-8.76298	0.99768	3.1109	0.07777	0.83806	12.7143	0	0	0	0	0	0	0	LOC107445180	methyltransferase-like protein 7A
901	aug3.g20796	-8.76298	0.99768	3.10955	0.0778343	0.83806	12.7143	0	0	0	0	0	0	0	LOC107452351	multidrug resistance protein 1
902	aug3.g15734	-8.75187	0.988223	3.10865	0.0778774	0.83806	12.6165	0	0	0	0	0	0	0	LOC107451543	piRNA biogenesis protein EXD1-like
903	aug3.g3647	-8.74067	0.9787	3.10834	0.0778924	0.83806	12.5187	0	0	0	0	0	0	0	LOC107450852	matrix metalloproteinase-14
904	aug3.g14443	-8.74067	0.9787	3.10764	0.0779257	0.83806	12.5187	0	0	0	0	0	0	0	LOC107440314	CD109 antigen, transcript variant X2
905	aug3.g18954	-8.75187	0.988223	3.10753	0.0779308	0.83806	12.6165	0	0	0	0	0	0	0	LOC107446143	2',3'-cyclic-nucleotide 3'-phosphodiesterase-like, transcript variant X1
906	aug3.g17436	-8.75187	0.988223	3.1073	0.0779421	0.83806	12.6165	0	0	0	0	0	0	0	LOC107443739	sodium/potassium/calcium exchanger 3-like
907	aug3.g9315	-8.75187	0.988223	3.10718	0.0779479	0.83806	12.6165	0	0	0	0	0	0	0	LOC107452496	rapamycin-insensitive companion of mTOR
908	aug3.g2201	-8.75187	0.988223	3.10628	0.0779909	0.83806	12.6165	0	0	0	0	0	0	0	LOC107448407	ras-related protein Rab-7L1, transcript variant X1
909	aug3.g7475	-8.75485	0.837743	3.10347	0.0781257	0.83806	0	12.6447	0	0	0	0	0	0	LOC107445031	beta-galactosidase
910	aug3.g26594	0.769881	8.76777	3.10306	0.0781455	0.83806	421.919	147.931	330.738	641.947	730.995	508.312	289.651	414.046	LOC107438931	cohesin subunit SA-1
911	aug3.g8706	-8.72938	0.96911	3.10161	0.0782151	0.83806	12.4209	0	0	0	0	0	0	0	LOC107456618	uncharacterized LOC107456618
912	aug3.g19367	-8.72938	0.96911	3.09939	0.0783215	0.83806	12.4209	0	0	0	0	0	0	0	LOC107446766	putative inorganic phosphate cotransporter, transcript variant X2
913	aug3.g15710	-0.801787	8.24081	3.09878	0.078351	0.83806	250.374	638.374	249.983	103.612	197.286	456.225	295.371	226.679	LOC107451421	influenza virus NS1A-binding protein homolog, transcript variant X2
914	aug3.g753	-8.72938	0.96911	3.09803	0.0783871	0.83806	12.4209	0	0	0	0	0	0	0	LOC107444564	m7GpppX diphosphatase-like
915	aug3.g26446	9.86337	3.39449	3.0976	0.0784079	0.83806	0	0	20.2272	0	10.2045	17.3967	0	34.0582	LOC107438270	unconventional myosin-Id
916	aug3.g5073	10.0536	3.58148	3.09759	0.0784081	0.83806	0	0	22.3889	29.8522	0	0.102939	0	41.095	LOC107452913	RCC1-like G exchanging factor-like protein
917	aug3.g718	9.9113	3.44241	3.09558	0.0785053	0.83806	0	0	8.95555	17.9113	7.45087	50.3371	0	0	LOC107444439	UPF0472 protein C16orf72 homolog
918	aug3.g16372	-8.69784	0.787706	3.09438	0.078563	0.83806	0	12.1537	0	0	0	0	0	0	LOC107442125	GTP cyclohydrolase 1, transcript variant X1
919	aug3.g11942	0.832861	8.04917	3.09422	0.0785706	0.83806	138.879	194.827	306.805	174.014	162.947	307.684	317.335	514.063
920	aug3.g27857	-8.718	0.959453	3.09268	0.078645	0.83806	12.3231	0	0	0	0	0	0	0	LOC107443949	neprilysin-2-like
921	aug3.g27782	-8.718	0.959453	3.09214	0.0786714	0.83806	12.3231	0	0	0	0	0	0	0	LOC107442862	anoctamin-4-like
922	aug3.g9572	-8.718	0.959453	3.09157	0.0786989	0.83806	12.3231	0	0	0	0	0	0	0	LOC107437998	uncharacterized family 31 glucosidase KIAA1161-like
923	aug3.g8356	-8.718	0.959453	3.09133	0.0787105	0.83806	12.3231	0	0	0	0	0	0	0	LOC107456183	probable proline dehydrogenase 2
924	aug3.g18382	-8.718	0.959453	3.09107	0.078723	0.83806	12.3231	0	0	0	0	0	0	0	LOC107445214	sodium-dependent neutral amino acid transporter B(0)AT3
925	aug3.g1062	-8.70653	0.949727	3.09058	0.078747	0.83806	12.2253	0	0	0	0	0	0	0	LOC107445444	brain-specific homeobox protein homolog, transcript variant X1
926	aug3.g20968	-8.718	0.959453	3.09036	0.0787573	0.83806	12.3231	0	0	0	0	0	0	0	LOC107449847	transcription factor HES-7.1-like, transcript variant X2
927	aug3.g25686	-8.69498	0.939931	3.09014	0.0787678	0.83806	12.1275	0	0	0	0	0	0	0	LOC107449509	paired box protein Pax-6, transcript variant X2
928	aug3.g25685	-8.69498	0.939931	3.08991	0.0787793	0.83806	12.1275	0	0	0	0	0	0	0	LOC107449410	uncharacterized LOC107449410
929	aug3.g14615	-8.70653	0.949727	3.08952	0.0787979	0.83806	12.2253	0	0	0	0	0	0	0	LOC107440529	copper chaperone for superoxide dismutase-like
930	aug3.g19331	-8.70653	0.949727	3.0887	0.0788378	0.83806	12.2253	0	0	0	0	0	0	0	LOC107446712	inositol-3-phosphate synthase-like
931	aug3.g15147	-8.70653	0.949727	3.08815	0.0788646	0.83806	12.2253	0	0	0	0	0	0	0	LOC107441233	uncharacterized LOC107441233, transcript variant X2
932	aug3.g16997	-8.69498	0.939931	3.088	0.0788718	0.83806	12.1275	0	0	0	0	0	0	0	LOC107443022	mitochondrial sodium/hydrogen exchanger 9B2, transcript variant X1
933	aug3.g7636	-8.65355	0.749021	3.08783	0.0788799	0.83806	0	11.7854	0	0	0	0	0	0	LOC107447029	pyruvate kinase PKM
934	aug3.g26871	-8.68332	0.930065	3.08718	0.0789113	0.83806	12.0297	0	0	0	0	0	0	0	LOC107439679	uncharacterized LOC107439679
935	aug3.g25886	-8.68332	0.930065	3.0867	0.0789347	0.83806	12.0297	0	0	0	0	0	0	0
936	aug3.g11915	-8.68332	0.930065	3.08604	0.0789667	0.83806	12.0297	0	0	0	0	0	0	0	LOC107436904	TBC1 domain family member 10A-like
937	aug3.g27348	-8.68332	0.930065	3.0858	0.0789784	0.83806	12.0297	0	0	0	0	0	0	0	LOC107441584	oocyte zinc finger protein XlCOF6-like
938	aug3.g16386	-8.67158	0.920127	3.08221	0.0791531	0.83806	11.9319	0	0	0	0	0	0	0	LOC107446899	uncharacterized LOC107446899
939	aug3.g1535	-8.67158	0.920127	3.08196	0.0791651	0.83806	11.9319	0	0	0	0	0	0	0
940	aug3.g2937	-8.65973	0.910116	3.08144	0.0791905	0.83806	11.8341	0	0	0	0	0	0	0	LOC107449777	uncharacterized LOC107449777, transcript variant X1
941	aug3.g18946	-8.67158	0.920127	3.08119	0.0792028	0.83806	11.9319	0	0	0	0	0	0	0
942	aug3.g16270	-8.65973	0.910116	3.08092	0.0792157	0.83806	11.8341	0	0	0	0	0	0	0	LOC107441941	pancreatic lipase-related protein 2-like, transcript variant X2
943	aug3.g9512	-8.67158	0.920127	3.08067	0.079228	0.83806	11.9319	0	0	0	0	0	0	0	LOC107437368	zinc finger protein 883-like
944	aug3.g3742	-8.67158	0.920127	3.08024	0.079249	0.83806	11.9319	0	0	0	0	0	0	0	LOC107450971	serine/threonine-protein kinase 19, transcript variant X1
945	aug3.g13360	-6.77173	0.410594	3.07846	0.0793355	0.83806	7.33517	0.368293	0	0.124384	0	0	0	0	LOC107438769	uncharacterized LOC107438769
946	aug3.g1659	9.80383	3.34933	3.07558	0.0794761	0.83806	0	0	0	24.2549	0	18.1172	25.9679	10.2268	LOC107447235	tRNA:m(4)X modification enzyme TRM13 homolog
947	aug3.g11955	-8.64779	0.900032	3.07495	0.079507	0.83806	11.7363	0	0	0	0	0	0	0
948	aug3.g13493	-8.64779	0.900032	3.07412	0.0795477	0.83806	11.7363	0	0	0	0	0	0	0	LOC107438963	chitinase-3-like protein 1, transcript variant X1
949	aug3.g2078	-8.64779	0.900032	3.07316	0.0795946	0.83806	11.7363	0	0	0	0	0	0	0
950	aug3.g11930	-8.64779	0.900032	3.07258	0.0796229	0.83806	11.7363	0	0	0	0	0	0	0	LOC107436976	FERM, RhoGEF and pleckstrin domain-containing protein 1-like
951	aug3.g25036	-8.64779	0.900032	3.07205	0.0796488	0.83806	11.7363	0	0	0	0	0	0	0	LOC107455362	MFS-type transporter SLC18B1, transcript variant X4
952	aug3.g24447	-8.64779	0.900032	3.07181	0.079661	0.83806	11.7363	0	0	0	0	0	0	0	LOC107443671	solute carrier family 12 member 8-like
953	aug3.g12895	-8.63575	0.889872	3.07164	0.0796693	0.83806	11.6385	0	0	0	0	0	0	0	LOC107438196	uncharacterized LOC107438196, transcript variant X3
954	aug3.g26149	-8.58655	0.848462	3.07102	0.0796996	0.83806	11.2473	0	0	0	0	0	0	0	LOC107437032	beta-1,3-galactosyltransferase 5
955	aug3.g10794	-8.57657	0.682177	3.07101	0.0797001	0.83806	0	11.1715	0	0	0	0	0	0	LOC107454352	alpha-tocopherol transfer protein-like
956	aug3.g13422	-8.63575	0.889872	3.07054	0.0797232	0.83806	11.6385	0	0	0	0	0	0	0	LOC107438219	uncharacterized protein F54F2.2, transcript variant X2
957	aug3.g21090	-8.58655	0.848462	3.06999	0.07975	0.83806	11.2473	0	0	0	0	0	0	0
958	aug3.g26941	-8.58655	0.848462	3.06955	0.0797717	0.83806	11.2473	0	0	0	0	0	0	0	LOC107439960	gastrula zinc finger protein XlCGF71.1-like
959	aug3.g22156	-8.63575	0.889872	3.06947	0.0797753	0.83806	11.6385	0	0	0	0	0	0	0
960	aug3.g14332	-8.63575	0.889872	3.0692	0.0797886	0.83806	11.6385	0	0	0	0	0	0	0	LOC107440198	uncharacterized LOC107440198, transcript variant X1
961	aug3.g27229	-8.58655	0.848462	3.06865	0.0798159	0.83806	11.2473	0	0	0	0	0	0	0
962	aug3.g25227	-8.63575	0.889872	3.06812	0.0798417	0.83806	11.6385	0	0	0	0	0	0	0	LOC107456402	slit homolog 1 protein-like
963	aug3.g5042	-8.63575	0.889872	3.06746	0.0798741	0.83806	11.6385	0	0	0	0	0	0	0	LOC107452876	puratrophin-1
964	aug3.g2925	-8.58655	0.848462	3.06723	0.0798856	0.83806	11.2473	0	0	0	0	0	0	0
965	aug3.g27680	-8.63575	0.889872	3.06721	0.0798865	0.83806	11.6385	0	0	0	0	0	0	0	LOC107442561	lysyl oxidase homolog 3A-like
966	aug3.g25421	-1.67171	6.22152	3.06707	0.0798933	0.83806	77.8506	228.832	47.0938	47.1416	70.1354	48.2783	48.0464	28.0534	LOC107438072	uncharacterized LOC107438072
967	aug3.g26721	-8.63575	0.889872	3.06675	0.0799088	0.83806	11.6385	0	0	0	0	0	0	0	LOC107439171	BEN domain-containing protein 5-like
968	aug3.g18181	-8.59901	0.858933	3.06512	0.0799895	0.83806	11.3451	0	0	0	0	0	0	0	LOC107444912	peroxidase, transcript variant X1
969	aug3.g13376	-8.61136	0.869324	3.06481	0.0800043	0.83806	11.4429	0	0	0	0	0	0	0	LOC107438786	ADP-ribosylation factor-like protein 16, transcript variant X1
970	aug3.g11596	-8.61136	0.869324	3.06433	0.0800283	0.83806	11.4429	0	0	0	0	0	0	0	LOC110282665	uncharacterized LOC110282665
971	aug3.g14442	-8.62361	0.879637	3.06426	0.0800315	0.83806	11.5407	0	0	0	0	0	0	0	LOC107440314	CD109 antigen, transcript variant X1
972	aug3.g12555	-8.57399	0.83791	3.06416	0.0800367	0.83806	11.1495	0	0	0	0	0	0	0	LOC107437757	uncharacterized LOC107437757
973	aug3.g9059	-8.57399	0.83791	3.0641	0.0800393	0.83806	11.1495	0	0	0	0	0	0	0	LOC107457068	MOB kinase activator-like 2, transcript variant X5
974	aug3.g2390	-8.59901	0.858933	3.06405	0.0800419	0.83806	11.3451	0	0	0	0	0	0	0	LOC107448772	uncharacterized LOC107448772, transcript variant X1
975	aug3.g6072	-8.61136	0.869324	3.06346	0.0800711	0.83806	11.4429	0	0	0	0	0	0	0	LOC107454138	Golgi-associated plant pathogenesis-related protein 1, transcript variant X1
976	aug3.g16552	-8.62361	0.879637	3.06331	0.0800784	0.83806	11.5407	0	0	0	0	0	0	0	LOC107451210	uncharacterized protein KIAA1109, transcript variant X2
977	aug3.g24313	-8.59901	0.858933	3.06313	0.0800874	0.83806	11.3451	0	0	0	0	0	0	0	LOC107442758	WD repeat-containing protein 47-like
978	aug3.g7412	-8.57399	0.83791	3.06304	0.0800915	0.83806	11.1495	0	0	0	0	0	0	0	LOC107444059	putative sodium-dependent multivitamin transporter, transcript variant X1
979	aug3.g4312	0.638903	9.75382	3.06274	0.0801063	0.83806	681.486	535.988	827.462	847.181	771.327	991.198	1157.69	1092.49	LOC107451799	ruvB-like 2
980	aug3.g498	-8.62361	0.879637	3.06245	0.0801207	0.83806	11.5407	0	0	0	0	0	0	0	LOC107443694	fasciclin-1
981	aug3.g17585	-8.62361	0.879637	3.06199	0.0801437	0.83806	11.5407	0	0	0	0	0	0	0	LOC107443967	homeobox protein XHOX-3-like
982	aug3.g22251	6.85924	4.26331	3.06183	0.0801514	0.83806	0.293407	0.122764	62.8433	24.1306	68.0297	0.102939	0.457584	0.187648
983	aug3.g399	-8.59901	0.858933	3.06168	0.0801587	0.83806	11.3451	0	0	0	0	0	0	0	LOC107439390	F-box/LRR-repeat protein 20
984	aug3.g12734	10.3122	3.85087	3.06165	0.0801601	0.83806	0	0	23.3153	0	0	26.5582	0	61.924	LOC107438011	neurogenic locus protein delta-like, transcript variant X1
985	aug3.g5514	-8.54852	0.816559	3.0608	0.0802021	0.83806	10.9538	0	0	0	0	0	0	0	LOC107453483	dystrophin-related protein 2-like
986	aug3.g21941	-8.62361	0.879637	3.06061	0.0802115	0.83806	11.5407	0	0	0	0	0	0	0
987	aug3.g2100	-8.52833	0.640553	3.05965	0.0802588	0.83806	0	10.8032	0	0	0	0	0	0	LOC107448129	uncharacterized LOC107448129
988	aug3.g11352	-8.53562	0.805758	3.05782	0.0803495	0.83806	10.856	0	0	0	0	0	0	0	LOC107436170	nose resistant to fluoxetine protein 6-like
989	aug3.g7153	-8.4962	0.77283	3.05774	0.0803532	0.83806	10.5626	0	0	0	0	0	0	0
990	aug3.g3088	-8.53562	0.805758	3.05768	0.0803565	0.83806	10.856	0	0	0	0	0	0	0	LOC107449988	uncharacterized LOC107449988
991	aug3.g7769	-8.4962	0.77283	3.05704	0.080388	0.83806	10.5626	0	0	0	0	0	0	0	LOC107455431	b(0,+)-type amino acid transporter 1, transcript variant X1
992	aug3.g23016	-8.53562	0.805758	3.05686	0.080397	0.83806	10.856	0	0	0	0	0	0	0	LOC107437176	dehydrodolichyl diphosphate synthase complex subunit nus1-like
993	aug3.g18647	-8.50946	0.783894	3.05657	0.0804114	0.83806	10.6604	0	0	0	0	0	0	0	LOC107445618	glycine-rich cell wall structural protein 1.8-like
994	aug3.g11123	-8.50946	0.783894	3.05633	0.0804231	0.83806	10.6604	0	0	0	0	0	0	0	LOC107457390	sortilin-related receptor
995	aug3.g7157	-8.4962	0.77283	3.0562	0.0804294	0.83806	10.5626	0	0	0	0	0	0	0	LOC107439877	uncharacterized LOC107439877
996	aug3.g10575	-8.50946	0.783894	3.05609	0.0804349	0.83806	10.6604	0	0	0	0	0	0	0	LOC110282018	uncharacterized LOC110282018
997	aug3.g24098	-8.53562	0.805758	3.05536	0.0804709	0.83806	10.856	0	0	0	0	0	0	0	LOC107454652	protein NipSnap homolog 3A-like
998	aug3.g10571	-8.53562	0.805758	3.05531	0.0804737	0.83806	10.856	0	0	0	0	0	0	0	LOC107451275	glucose dehydrogenase [FAD, quinone]-like
999	aug3.g5674	-8.4962	0.77283	3.05522	0.080478	0.83806	10.5626	0	0	0	0	0	0	0	LOC107453671	silent chromatin protein ESC1, transcript variant X1
1000	aug3.g4348	-8.50946	0.783894	3.05504	0.0804869	0.83806	10.6604	0	0	0	0	0	0	0	LOC107451825	chorion peroxidase
1001	aug3.g2863	-8.5226	0.79487	3.05463	0.0805074	0.83806	10.7582	0	0	0	0	0	0	0	LOC107449623	spermatogenesis-associated protein 20, transcript variant X1
1002	aug3.g20645	-8.4962	0.77283	3.05432	0.0805227	0.83806	10.5626	0	0	0	0	0	0	0	LOC107449242	zinc transporter ZIP14-like, transcript variant X1
1003	aug3.g25544	-8.4962	0.77283	3.05326	0.0805751	0.83806	10.5626	0	0	0	0	0	0	0	LOC107442586	uroporphyrinogen-III synthase-like, transcript variant X1
1004	aug3.g6821	-8.5226	0.79487	3.05313	0.0805819	0.83806	10.7582	0	0	0	0	0	0	0	LOC107455115	ADAM 17-like protease
1005	aug3.g9271	0.566998	8.6884	3.05265	0.0806056	0.83806	329.593	276.219	414.889	362.083	452.397	648.206	389.976	424.93	LOC107447518	U3 small nucleolar RNA-associated protein 14 homolog B-like
1006	aug3.g23981	-8.48282	0.761675	3.04913	0.0807804	0.83806	10.4648	0	0	0	0	0	0	0	LOC107454182	desumoylating isopeptidase 2-like, transcript variant X1
1007	aug3.g19768	-8.48282	0.761675	3.04858	0.080808	0.83806	10.4648	0	0	0	0	0	0	0	LOC107447451	pancreatic triacylglycerol lipase-like
1008	aug3.g21034	-8.45568	0.739089	3.04462	0.081005	0.83806	10.2692	0	0	0	0	0	0	0	LOC107449984	dorsal root ganglia homeobox protein-like, transcript variant X2
1009	aug3.g20526	-8.45568	0.739089	3.04438	0.0810169	0.83806	10.2692	0	0	0	0	0	0	0	LOC107448934	angiotensin-converting enzyme-like
1010	aug3.g6844	-8.44191	0.727654	3.04425	0.0810237	0.83806	10.1714	0	0	0	0	0	0	0	LOC107455130	neurexin-1b-like
1011	aug3.g12142	-9.27464	2.50888	3.04383	0.0810443	0.83806	0	43.8268	0	0.124384	0	0	0	0	LOC107437241	putative Dol-P-Glc:Glc(2)Man(9)GlcNAc(2)-PP-Dol alpha-1,2-glucosyltransferase
1012	aug3.g1925	-8.42802	0.716123	3.04218	0.0811271	0.83806	10.0736	0	0	0	0	0	0	0	LOC107447795	fibroblast growth factor receptor substrate 3
1013	aug3.g4313	-8.44191	0.727654	3.04197	0.0811375	0.83806	10.1714	0	0	0	0	0	0	0	LOC107451796	uncharacterized LOC107451796
1014	aug3.g26691	-8.41398	0.704493	3.04059	0.0812066	0.83806	9.97583	0	0	0	0	0	0	0	LOC107439127	frataxin, mitochondrial-like
1015	aug3.g15687	-8.41398	0.704493	3.0403	0.0812208	0.83806	9.97583	0	0	0	0	0	0	0	LOC107451249	transmembrane protein 53-A-like
1016	aug3.g20105	-8.44191	0.727654	3.03987	0.0812423	0.83806	10.1714	0	0	0	0	0	0	0	LOC107446173	small G protein signaling modulator 2-like
1017	aug3.g17092	-8.39981	0.692764	3.03663	0.0814048	0.83806	9.87802	0	0	0	0	0	0	0
1018	aug3.g10010	-8.39981	0.692764	3.03649	0.0814118	0.83806	9.87802	0	0	0	0	0	0	0	LOC107443922	uncharacterized LOC107443922
1019	aug3.g2169	-8.39981	0.692764	3.03504	0.0814846	0.83806	9.87802	0	0	0	0	0	0	0	LOC107448266	tyrosine-protein phosphatase 10D-like
1020	aug3.g22422	-8.39981	0.692764	3.03403	0.0815352	0.83806	9.87802	0	0	0	0	0	0	0	LOC107454615	AP-5 complex subunit mu-1
1021	aug3.g23965	-8.39981	0.692764	3.03243	0.0816155	0.83806	9.87802	0	0	0	0	0	0	0	LOC107454177	uncharacterized LOC107454177
1022	aug3.g24900	-8.39981	0.692764	3.03084	0.0816958	0.83806	9.87802	0	0	0	0	0	0	0
1023	aug3.g11719	-8.3855	0.680933	3.0285	0.0818135	0.83806	9.78022	0	0	0	0	0	0	0	LOC107436642	uncharacterized LOC107436642
1024	aug3.g27096	-8.3855	0.680933	3.02739	0.0818698	0.83806	9.78022	0	0	0	0	0	0	0	LOC107440540	single-strand selective monofunctional uracil DNA glycosylase
1025	aug3.g22921	-8.23074	2.13709	3.02706	0.0818864	0.83806	30.9055	0	0	0	0	0.102939	0.114396	0
1026	aug3.g4427	-8.37105	0.668998	3.02536	0.0819723	0.83806	9.68242	0	0	0	0	0	0	0	LOC107451963	thioredoxin domain-containing protein 5-like
1027	aug3.g10108	-8.37105	0.668998	3.02438	0.0820215	0.83806	9.68242	0	0	0	0	0	0	0	LOC107445284	U24-ctenitoxin-Pn1a-like
1028	aug3.g16546	-8.37105	0.668998	3.02332	0.0820751	0.83806	9.68242	0	0	0	0	0	0	0	LOC107442360	uncharacterized LOC107442360
1029	aug3.g12058	-8.35645	0.656958	3.02085	0.0822004	0.83806	9.58462	0	0	0	0	0	0	0	LOC107437127	uncharacterized LOC107437127, transcript variant X2
1030	aug3.g13753	-8.35645	0.656958	3.01929	0.0822797	0.83806	9.58462	0	0	0	0	0	0	0	LOC107439410	protein 5NUC-like
1031	aug3.g25166	-0.540882	8.64036	3.01888	0.0823004	0.83806	577.718	464.049	332.127	359.595	318.282	260.126	366.754	511.154	LOC107456072	folliculin-interacting protein 1, transcript variant X1
1032	aug3.g24744	-8.35645	0.656958	3.01853	0.0823181	0.83806	9.58462	0	0	0	0	0	0	0	LOC107445456	hydroxyacyl-coenzyme A dehydrogenase, mitochondrial-like
1033	aug3.g20610	-8.3417	0.644812	3.01838	0.0823259	0.83806	9.48681	0	0	0	0	0	0	0	LOC107449103	sericin 1-like, transcript variant X1
1034	aug3.g24607	-8.35645	0.656958	3.01829	0.0823302	0.83806	9.58462	0	0	0	0	0	0	0
1035	aug3.g9955	-8.35645	0.656958	3.0176	0.0823651	0.83806	9.58462	0	0	0	0	0	0	0
1036	aug3.g25571	-8.3417	0.644812	3.0168	0.082406	0.83806	9.48681	0	0	0	0	0	0	0	LOC107443846	uncharacterized LOC107443846
1037	aug3.g25746	-9.27622	2.45317	3.01554	0.0824697	0.83806	0	42.1081	0	0	0	0	0.114396	0	LOC107452746	silk gland factor 1, transcript variant X2
1038	aug3.g316	10.0084	3.5082	3.01543	0.0824755	0.83806	0	0	0	35.3251	32.3951	22.7495	0	0.0938242	LOC110282552	DNA-dependent protein kinase catalytic subunit-like
1039	aug3.g6128	-8.3417	0.644812	3.01537	0.0824787	0.83806	9.48681	0	0	0	0	0	0	0	LOC107454240	lipid storage droplets surface-binding protein 2, transcript variant X2
1040	aug3.g5819	-8.3417	0.644812	3.01523	0.082486	0.83806	9.48681	0	0	0	0	0	0	0	LOC107453845	nucleolar protein 4-like
1041	aug3.g8912	-8.3417	0.644812	3.01476	0.0825097	0.83806	9.48681	0	0	0	0	0	0	0	LOC107456883 LOC107443012	uncharacterized LOC107456883
1042	aug3.g7193	-8.3417	0.644812	3.0141	0.0825434	0.83806	9.48681	0	0	0	0	0	0	0	LOC107440952	probable phosphoglucomutase, cytoplasmic 1
1043	aug3.g3354	1.21138	7.38238	3.01357	0.0825705	0.83806	131.251	36.461	89.2467	190.184	289.126	190.643	232.453	173.856	LOC107450459	protein Spindly-like, transcript variant X1
1044	aug3.g19049	-7.0691	2.12937	3.01179	0.082661	0.83806	29.2429	1.22764	0	0.497537	0	0	0	0.0938242	LOC107446254	otoferlin
1045	aug3.g22959	10.2791	3.82616	3.01066	0.0827186	0.83806	0	0	0	0	0	7.20572	47.8176	54.2304	LOC107436727	uncharacterized LOC107436727
1046	aug3.g21023	10.2976	3.81467	3.00886	0.0828105	0.83806	0	0	26.249	0	0	25.6318	58.7996	0	LOC107449957	uncharacterized LOC107449957, transcript variant X3
1047	aug3.g5051	2.59115	6.44814	3.00852	0.0828281	0.83806	36.4802	0	132.326	62.4409	105.284	60.528	104.558	195.154	LOC107452901	uncharacterized LOC107452901
1048	aug3.g16478	-8.29837	0.445092	3.00834	0.0828372	0.83806	0	9.20731	0	0	0	0	0	0	LOC107442289	collagen alpha-2(IV) chain-like
1049	aug3.g5556	-8.31174	0.620188	3.00149	0.0831881	0.83806	9.29121	0	0	0	0	0	0	0	LOC107453534	Down syndrome cell adhesion molecule
1050	aug3.g2059	-8.31174	0.620188	3.00119	0.0832034	0.83806	9.29121	0	0	0	0	0	0	0
1051	aug3.g27035	-8.29652	0.607708	2.9968	0.083429	0.83806	9.19341	0	0	0	0	0	0	0	LOC107440340	ankyrin repeat and fibronectin type-III domain-containing protein 1
1052	aug3.g21812	9.94779	3.49099	2.9933	0.0836097	0.83806	0	0	0	0.124384	20.7329	19.1466	0	46.8183	LOC107452854	protein RRP5 homolog
1053	aug3.g16541	-8.28114	0.595113	2.98829	0.0838687	0.83806	9.09561	0	0	0	0	0	0	0	LOC107442354	uncharacterized LOC107442354
1054	aug3.g15323	-8.28114	0.595113	2.98799	0.0838843	0.83806	9.09561	0	0	0	0	0	0	0	LOC107448607	proline-rich extensin-like protein EPR1
1055	aug3.g25414	-8.28114	0.595113	2.98744	0.0839129	0.83806	9.09561	0	0	0	0	0	0	0
1056	aug3.g18515	-8.28114	0.595113	2.98729	0.0839206	0.83806	9.09561	0	0	0	0	0	0	0	LOC107445389	protein Malvolio, transcript variant X1
1057	aug3.g14322	-8.28114	0.595113	2.98593	0.0839912	0.83806	9.09561	0	0	0	0	0	0	0	LOC107440179	NACHT and WD repeat domain-containing protein 2
1058	aug3.g2841	10.2727	3.82236	2.98535	0.0840211	0.83806	0	0	0	0	6.64099	53.5282	0	48.6009	LOC107449584	50S ribosomal protein L27
1059	aug3.g10198	1.01797	7.64893	2.98509	0.0840344	0.83806	139.075	87.5309	348.958	172.023	135.088	282.052	109.134	329.604	LOC107446490	hepatoma-derived growth factor-related protein 3
1060	aug3.g10723	10.3158	3.8023	2.98503	0.0840376	0.83806	0	0	44.6233	0	20.5709	0	46.9024	0	LOC107453316	tyrosine-protein phosphatase non-receptor type 1-like
1061	aug3.g17043	2.03022	6.87417	2.98259	0.0841645	0.83806	70.0264	0.613821	195.632	73.7599	133.468	94.7037	188.868	179.861	LOC107443137	F-box only protein 11
1062	aug3.g27321	10.4296	3.93733	2.98166	0.084213	0.83806	0	0	65.6226	0.124384	0	0	0	55.5439	LOC107441527	probable tubulin polyglutamylase TTLL1
1063	aug3.g15455	-8.24988	0.569568	2.98162	0.0842152	0.83806	8.9	0	0	0	0	0	0	0	LOC107449521	ectonucleoside triphosphate diphosphohydrolase 1, transcript variant X1
1064	aug3.g12939	-8.234	0.556614	2.98031	0.0842833	0.83806	8.8022	0	0	0	0	0	0	0	LOC107438243	putative nuclease HARBI1, transcript variant X1
1065	aug3.g1915	-8.24988	0.569568	2.97996	0.0843013	0.83806	8.9	0	0	0	0	0	0	0	LOC107447773	pantothenate kinase 1
1066	aug3.g13633	-8.234	0.556614	2.97874	0.0843648	0.83806	8.8022	0	0	0	0	0	0	0
1067	aug3.g13401	-8.2656	0.5824	2.9784	0.0843828	0.83806	8.9978	0	0	0	0	0	0	0	LOC107438819	flocculation protein FLO11
1068	aug3.g12114	-8.2656	0.5824	2.97812	0.0843972	0.83806	8.9978	0	0	0	0	0	0	0	LOC107437210	protein-tyrosine sulfotransferase 1-like, transcript variant X2
1069	aug3.g24054	-8.234	0.556614	2.9775	0.0844295	0.83806	8.8022	0	0	0	0	0	0	0	LOC107454512	oocyte zinc finger protein XlCOF19-like
1070	aug3.g18128	-8.234	0.556614	2.9772	0.0844452	0.83806	8.8022	0	0	0	0	0	0	0	LOC107444817	L-xylulose reductase-like
1071	aug3.g22787	-8.21793	0.543536	2.97461	0.0845804	0.83806	8.7044	0	0	0	0	0	0	0
1072	aug3.g23591	-8.21793	0.543536	2.97339	0.0846445	0.83806	8.7044	0	0	0	0	0	0	0	LOC107452287	furin-like protease 1, isoforms 1/1-X/2
1073	aug3.g23169	-8.18526	0.516997	2.97189	0.0847228	0.83806	8.50879	0	0	0	0	0	0	0
1074	aug3.g26572	-8.21793	0.543536	2.97172	0.0847315	0.83806	8.7044	0	0	0	0	0	0	0	LOC107438848	protein aveugle-like, transcript variant X1
1075	aug3.g20135	-8.18526	0.516997	2.97124	0.0847568	0.83806	8.50879	0	0	0	0	0	0	0	LOC107448112	SH3 domain-binding protein 5-like, transcript variant X1
1076	aug3.g21295	-8.20169	0.530331	2.96891	0.0848789	0.83806	8.60659	0	0	0	0	0	0	0	LOC107450727	uncharacterized LOC107450727
1077	aug3.g14538	-8.20169	0.530331	2.96867	0.0848916	0.83806	8.60659	0	0	0	0	0	0	0
1078	aug3.g27169	-8.20169	0.530331	2.96791	0.0849316	0.83806	8.60659	0	0	0	0	0	0	0	LOC107440814	pseudouridine-metabolizing bifunctional protein C1861.05, transcript variant X3
1079	aug3.g16576	10.3417	3.80782	2.96752	0.0849522	0.83806	0	0	12.3525	31.9668	69.8114	0	0	0	LOC107442420	histone H3.v1-like
1080	aug3.g10304	-8.15183	0.489932	2.96446	0.0851128	0.83806	8.31319	0	0	0	0	0	0	0
1081	aug3.g26839	-0.496867	8.82073	2.96426	0.0851232	0.83806	685.104	471.292	450.557	409.224	344.846	378.3	472.799	402.787	LOC107439624	SUN domain-containing ossification factor-like
1082	aug3.g7625	-8.13482	0.476196	2.96329	0.0851746	0.83806	8.21539	0	0	0	0	0	0	0	LOC107447019	peripheral plasma membrane protein CASK, transcript variant X1
1083	aug3.g14914	-8.08255	0.434136	2.9631	0.0851845	0.83806	7.92198	0	0	0	0	0	0	0	LOC107440977	kelch domain-containing protein 10
1084	aug3.g18253	-8.15183	0.489932	2.96275	0.0852031	0.83806	8.31319	0	0	0	0	0	0	0	LOC107444993	ras-related protein Rab-27A, transcript variant X1
1085	aug3.g16117	-8.10018	0.4483	2.96261	0.0852103	0.83806	8.01978	0	0	0	0	0	0	0	LOC107441782	major facilitator superfamily domain-containing protein 12-like
1086	aug3.g20572	-8.04662	0.405358	2.96249	0.0852168	0.83806	7.72637	0	0	0	0	0	0	0	LOC107449030	uncharacterized LOC107449030
1087	aug3.g4888	-8.08255	0.434136	2.9618	0.085253	0.83806	7.92198	0	0	0	0	0	0	0	LOC107452671	neuroendocrine convertase 2-like
1088	aug3.g22982	-8.15183	0.489932	2.96175	0.0852559	0.83806	8.31319	0	0	0	0	0	0	0	LOC107436897	uncharacterized LOC107436897
1089	aug3.g11068	-0.675468	7.90746	2.96121	0.0852841	0.83806	291.744	374.922	213.08	173.765	227.899	144.217	246.295	246.945	LOC107457314	SUMO-activating enzyme subunit 2-like
1090	aug3.g2639	-8.10018	0.4483	2.96087	0.0853022	0.83806	8.01978	0	0	0	0	0	0	0	LOC107449232	uncharacterized LOC107449232
1091	aug3.g25175	-8.04662	0.405358	2.96082	0.0853046	0.83806	7.72637	0	0	0	0	0	0	0	LOC107456067	max-like protein X, transcript variant X1
1092	aug3.g18499	-8.06469	0.419823	2.96032	0.0853311	0.83806	7.82418	0	0	0	0	0	0	0	LOC107445376	uncharacterized LOC107445376, transcript variant X1
1093	aug3.g6381	-8.0703	0.256512	2.95981	0.085358	0.83806	0	7.85691	0	0	0	0	0	0	LOC107454562	guanine nucleotide-binding protein G(s) subunit alpha
1094	aug3.g25988	-8.04662	0.405358	2.95947	0.0853757	0.83806	7.72637	0	0	0	0	0	0	0	LOC107436258	rab-like protein 3
1095	aug3.g397	-8.10018	0.4483	2.95911	0.0853948	0.83806	8.01978	0	0	0	0	0	0	0	LOC107439095	uncharacterized LOC107439095, transcript variant X1
1096	aug3.g9822	-8.06469	0.419823	2.95878	0.0854123	0.83806	7.82418	0	0	0	0	0	0	0	LOC107441318	integrator complex subunit 11-like, transcript variant X8
1097	aug3.g2350	-8.06469	0.419823	2.95855	0.0854243	0.83806	7.82418	0	0	0	0	0	0	0	LOC107448680	junctophilin-1
1098	aug3.g4535	-8.04662	0.405358	2.9582	0.0854429	0.83806	7.72637	0	0	0	0	0	0	0	LOC107452112	uncharacterized LOC107452112, transcript variant X4
1099	aug3.g12608	-8.00977	0.37596	2.95724	0.0854938	0.83806	7.53077	0	0	0	0	0	0	0	LOC107443669	uncharacterized LOC107443669, transcript variant X3
1100	aug3.g26579	-8.00977	0.37596	2.95623	0.0855474	0.83806	7.53077	0	0	0	0	0	0	0	LOC107438857	cytochrome P450 2J1-like
1101	aug3.g21800	-8.00977	0.37596	2.95593	0.0855633	0.83806	7.53077	0	0	0	0	0	0	0	LOC107449469 LOC107438216	uncharacterized LOC107449469
1102	aug3.g25783	-8.02831	0.390738	2.95506	0.0856089	0.83806	7.62857	0	0	0	0	0	0	0	LOC107454669	cuticle protein 16.5
1103	aug3.g19056	-8.02831	0.390738	2.95486	0.0856195	0.83806	7.62857	0	0	0	0	0	0	0
1104	aug3.g26778	-8.00977	0.37596	2.95454	0.0856367	0.83806	7.53077	0	0	0	0	0	0	0	LOC107439396	galactose-3-O-sulfotransferase 4, transcript variant X1
1105	aug3.g10851	-8.00977	0.37596	2.95452	0.0856378	0.83806	7.53077	0	0	0	0	0	0	0	LOC107455024	uncharacterized LOC107455024
1106	aug3.g1592	-7.97196	0.345914	2.95376	0.0856779	0.83806	7.33517	0	0	0	0	0	0	0	LOC107447053	glycine receptor subunit alphaZ1, transcript variant X1
1107	aug3.g18459	-7.99099	0.361019	2.95329	0.085703	0.83806	7.43297	0	0	0	0	0	0	0	LOC107445310	peptidylglycine alpha-hydroxylating monooxygenase-like
1108	aug3.g7662	-8.00977	0.37596	2.95281	0.0857285	0.83806	7.53077	0	0	0	0	0	0	0	LOC107455320	leucine-rich repeat extensin-like protein 3
1109	aug3.g24737	-7.97196	0.345914	2.95266	0.0857364	0.83806	7.33517	0	0	0	0	0	0	0	LOC107457351	transmembrane GTPase Marf-like
1110	aug3.g18366	-8.06469	0.419823	2.95198	0.0857726	0.83806	7.82418	0	0	0	0	0	0	0	LOC107445173	endochitinase, transcript variant X2
1111	aug3.g5187	-7.95267	0.330639	2.9515	0.0857981	0.83806	7.23736	0	0	0	0	0	0	0	LOC107440679	thyroid receptor-interacting protein 11
1112	aug3.g16904	-7.95267	0.330639	2.95099	0.0858252	0.83806	7.23736	0	0	0	0	0	0	0	LOC107442900	aquaporin-9
1113	aug3.g7043	-7.59975	1.63487	2.95007	0.0858738	0.83806	12.4209	9.33008	0	0.248769	0	0	0	0	LOC107436945	glutamate receptor 2-like
1114	aug3.g1507	1.44191	6.85617	2.9472	0.0860263	0.838795	64.8429	36.2154	161.046	188.069	78.5581	122.806	126.522	146.929	LOC107446882	protein BCCIP homolog
1115	aug3.g13190	9.88469	3.39318	2.9435	0.0862235	0.839964	0	0	0	0	31.9092	25.7347	25.2815	0.187648
1116	aug3.g11233	-7.93313	0.315191	2.93696	0.0865735	0.8418	7.13956	0	0	0	0	0	0	0
1117	aug3.g12954	-7.91331	0.299566	2.93384	0.086741	0.8418	7.04176	0	0	0	0	0	0	0	LOC107438265	epididymal secretory protein E1
1118	aug3.g27032	0.600549	8.81459	2.93274	0.0868	0.8418	331.745	317.1	452.41	530.748	588.457	642.338	473.028	264.772	LOC110283261 LOC107440339	uncharacterized LOC110283261
1119	aug3.g19451	-7.91331	0.299566	2.93208	0.0868353	0.8418	7.04176	0	0	0	0	0	0	0	LOC107446875	paired box protein Pax-6
1120	aug3.g10816	-7.89322	0.283761	2.93096	0.0868958	0.8418	6.94396	0	0	0	0	0	0	0	LOC107454707	dynein heavy chain 12, axonemal
1121	aug3.g1661	10.3	3.76453	2.92986	0.0869551	0.8418	0	0	36.2854	0	55.7195	0	18.8754	0	LOC107447247	TBC1 domain family member 7-like, transcript variant X1
1122	aug3.g23733	-7.89322	0.283761	2.92907	0.0869977	0.8418	6.94396	0	0	0	0	0	0	0	LOC107452981	hexosaminidase D-like, transcript variant X2
1123	aug3.g19971	-5.64562	3.12748	2.92843	0.087032	0.8418	19.3648	44.1951	0	0	0	2.57347	0.57198	0.562945
1124	aug3.g15294	10.2494	3.80679	2.9251	0.087212	0.842791	0	0	6.17624	0	0	11.5291	0	89.3206	LOC107448335	methyltransferase-like protein 23
1125	aug3.g14154	-7.87285	0.26777	2.92191	0.0873841	0.843704	6.84615	0	0	0	0	0	0	0	LOC107439953	uncharacterized phosphotransferase YvkC-like, transcript variant X7
1126	aug3.g16642	0.891722	7.76894	2.92027	0.0874734	0.843816	161.667	103.736	319.775	323.648	130.39	190.643	172.509	340.488	LOC107442525	protein DDI1 homolog 2
1127	aug3.g17181	-1.19021	7.19516	2.91811	0.0875905	0.844195	137.217	368.415	139.583	32.0911	98.4811	93.2625	96.2071	205.006	LOC107443368	uncharacterized LOC107443368
1128	aug3.g23925	-7.7171	1.51088	2.91362	0.0878348	0.844995	0.195604	20.7471	0	0	0	0.205878	0	0	LOC110283028	actin-binding protein IPP-like
1129	aug3.g14366	-7.85218	0.251589	2.91274	0.0878824	0.844995	6.74835	0	0	0	0	0	0	0	LOC107440221	low-density lipoprotein receptor-related protein 2
1130	aug3.g9640	-8.93857	2.65919	2.91155	0.0879472	0.844995	0	48.7374	0	0	0	0.205878	0	0
1131	aug3.g8541	-7.85218	0.251589	2.91086	0.0879847	0.844995	6.74835	0	0	0	0	0	0	0	LOC107456420	trans-1,2-dihydrobenzene-1,2-diol dehydrogenase-like, transcript variant X2
1132	aug3.g2228	10.2318	3.7422	2.9059	0.088256	0.846696	0	0	0	52.2414	25.9161	0	0	27.5843	LOC107448451	band 4.1-like protein 4, transcript variant X1
1133	aug3.g27041	-7.83122	0.235214	2.90477	0.0883176	0.846696	6.65055	0	0	0	0	0	0	0
1134	aug3.g20504	-7.80994	0.21864	2.89727	0.0887297	0.848582	6.55275	0	0	0	0	0	0	0	LOC107448869	uncharacterized LOC107448869, transcript variant X2
1135	aug3.g11937	-7.80994	0.21864	2.89723	0.0887321	0.848582	6.55275	0	0	0	0	0	0	0
1136	aug3.g1005	-7.80994	0.21864	2.89692	0.0887487	0.848582	6.55275	0	0	0	0	0	0	0	LOC107445328	regulator of G-protein signaling 9-binding protein-like, transcript variant X3
1137	aug3.g25411	-7.80994	0.21864	2.89538	0.088834	0.84865	6.55275	0	0	0	0	0	0	0	LOC107437050	uncharacterized LOC107437050
1138	aug3.g8211	-0.963858	7.4948	2.89206	0.0890171	0.849173	229.444	338.461	201.191	205.856	142.052	121.88	153.291	49.2577	LOC107455996	E3 ubiquitin-protein ligase MIB1
1139	aug3.g12281	-7.78835	0.201862	2.89155	0.0890451	0.849173	6.45495	0	0	0	0	0	0	0	LOC107437420	protein NipSnap-like
1140	aug3.g14995	-7.78835	0.201862	2.88966	0.0891496	0.849424	6.45495	0	0	0	0	0	0	0	LOC107441073	glyoxylate/hydroxypyruvate reductase A-like
1141	aug3.g1863	-7.78835	0.201862	2.88778	0.0892541	0.849602	6.45495	0	0	0	0	0	0	0	LOC107447684	uncharacterized LOC107447684
1142	aug3.g3145	-7.78835	0.201862	2.8865	0.0893248	0.849602	6.45495	0	0	0	0	0	0	0
1143	aug3.g13173	10.2109	3.72032	2.88442	0.0894405	0.849958	0	0	0	0	36.6064	41.0726	26.5399	0	LOC107442335	rab-like protein 6, transcript variant X3
1144	aug3.g6575	-7.76642	0.184876	2.88061	0.089652	0.850626	6.35714	0	0	0	0	0	0	0	LOC107454840	mitochondrial basic amino acids transporter, transcript variant X1
1145	aug3.g25203	-7.76642	0.184876	2.88034	0.0896673	0.850626	6.35714	0	0	0	0	0	0	0
1146	aug3.g18008	10.2148	3.72432	2.87552	0.0899357	0.851695	0	0	16.6759	52.3658	0	0	35.4628	0	LOC107441423	rho GTPase-activating protein 40-like
1147	aug3.g1110	-7.72155	0.150255	2.87041	0.0902219	0.851695	6.16154	0	0	0	0	0	0	0	LOC107445630	protein ABHD11-like
1148	aug3.g22950	-7.72155	0.150255	2.86848	0.0903302	0.851695	6.16154	0	0	0	0	0	0	0
1149	aug3.g1506	-0.815983	8.04175	2.8679	0.0903626	0.851695	367.443	411.137	178.802	105.727	104.312	452.519	253.502	231.558	LOC107446879	putative pre-mRNA-splicing factor ATP-dependent RNA helicase PRP1, transcript variant X1
1150	aug3.g13296	-7.74416	0.167675	2.86738	0.0903918	0.851695	6.25934	0	0	0	0	0	0	0	LOC107438694	alkaline phosphatase-like
1151	aug3.g822	-7.72155	0.150255	2.86663	0.0904339	0.851695	6.16154	0	0	0	0	0	0	0	LOC107444743	tripartite motif-containing protein 2, transcript variant X1
1152	aug3.g1553	-7.74416	0.167675	2.86628	0.0904535	0.851695	6.25934	0	0	0	0	0	0	0	LOC107446966	nose resistant to fluoxetine protein 6-like, transcript variant X1
1153	aug3.g766	-7.69859	0.132609	2.86595	0.0904725	0.851695	6.06374	0	0	0	0	0	0	0	LOC107444600	uncharacterized LOC107444600
1154	aug3.g25516	-2.08025	6.49376	2.86249	0.0906672	0.851695	188.563	231.533	51.726	0	37.2543	9.98506	89.0001	109.962	LOC107441771	protein tiptop-like, transcript variant X1
1155	aug3.g16482	-7.69859	0.132609	2.8613	0.0907342	0.851695	6.06374	0	0	0	0	0	0	0	LOC107442293	uncharacterized LOC107442293
1156	aug3.g18663	-7.69859	0.132609	2.86015	0.0907993	0.851695	6.06374	0	0	0	0	0	0	0	LOC107441139 LOC107445647	bifunctional coenzyme A synthase-like
1157	aug3.g8606	-7.51002	1.32204	2.85915	0.0908557	0.851695	0.0978022	18.0463	0	0	0	0.205878	0	0
1158	aug3.g19677	-7.69859	0.132609	2.85894	0.0908673	0.851695	6.06374	0	0	0	0	0	0	0
1159	aug3.g18323	-7.77194	0.0186726	2.85844	0.0908958	0.851695	0	6.38374	0	0	0	0	0	0	LOC107445130	granulins-like
1160	aug3.g7059	2.96077	6.09334	2.85683	0.0909869	0.851695	22.2989	0	19.1463	193.169	80.5018	91.4096	22.9936	114.559	LOC107436950	serine/threonine-protein phosphatase 5-like
1161	aug3.g6091	-7.67524	0.114732	2.85062	0.091339	0.851695	5.96593	0	0	0	0	0	0	0	LOC107454195	interferon alpha-inducible protein 27-like protein 2A, transcript variant X1
1162	aug3.g898	0.819757	7.819	2.84959	0.0913975	0.851695	203.233	83.3569	312.363	302.129	186.92	202.995	223.301	290.292	LOC107444951	transducin beta-like protein 2
1163	aug3.g11246	-7.67524	0.114732	2.8491	0.091425	0.851695	5.96593	0	0	0	0	0	0	0	LOC107457517	G1/S-specific cyclin-D2
1164	aug3.g10540	-7.67524	0.114732	2.84879	0.0914426	0.851695	5.96593	0	0	0	0	0	0	0	LOC107450998	hexokinase-2-like, transcript variant X1
1165	aug3.g5071	-7.67524	0.114732	2.84795	0.0914905	0.851695	5.96593	0	0	0	0	0	0	0	LOC107452904	solute carrier family 12 member 8
1166	aug3.g7124	2.703	5.99173	2.84781	0.0914985	0.851695	24.5484	0.122764	71.49	112.07	66.2479	52.8076	97.2367	82.9406	LOC107439238	transcription initiation factor TFIID subunit 4
1167	aug3.g1041	6.31189	4.43709	2.84769	0.0915051	0.851695	0.684615	0	12.6613	0	59.121	28.8229	16.5874	54.0427	LOC107445411	uncharacterized LOC107445411
1168	aug3.g18513	-7.65152	0.0966183	2.84185	0.0918382	0.852736	5.86813	0	0	0	0	0	0	0	LOC107445392	L-2-hydroxyglutarate dehydrogenase, mitochondrial
1169	aug3.g18082	-7.65152	0.0966183	2.84168	0.0918482	0.852736	5.86813	0	0	0	0	0	0	0	LOC107444762	hemocyanin C chain
1170	aug3.g3817	-7.71561	-0.0250062	2.84004	0.0919419	0.852736	0	6.13821	0	0	0	0	0	0	LOC107451135	speckle-type POZ protein B-like
1171	aug3.g4774	-7.71561	-0.0250062	2.83869	0.0920191	0.852736	0	6.13821	0	0	0	0	0	0	LOC107452472	uncharacterized LOC107452472
1172	aug3.g11805	1.12442	7.36154	2.83811	0.0920525	0.852736	139.564	34.6195	227.286	159.709	184.328	209.789	182.576	176.014	LOC107436746	proteasome subunit alpha type-6
1173	aug3.g6706	10.179	3.70411	2.83749	0.092088	0.852736	0	0	36.7486	9.45321	0	0	0	55.7316	LOC107454979	myosin-VIIa, transcript variant X4
1174	aug3.g15035	0.781603	8.27892	2.83479	0.0922426	0.853441	155.897	247.37	244.116	586.099	172.342	507.591	255.332	313.842	LOC107441101	small nuclear ribonucleoprotein Sm D1
1175	aug3.g18102	-7.60287	0.0596527	2.82583	0.0927589	0.855162	5.67253	0	0	0	0	0	0	0	LOC107444792	uncharacterized LOC107444792
1176	aug3.g4591	-7.60287	0.0596527	2.82402	0.0928634	0.855162	5.67253	0	0	0	0	0	0	0	LOC107453119	tyrosine-protein kinase transmembrane receptor Ror
1177	aug3.g26966	0.51501	9.10838	2.82361	0.0928872	0.855162	401.282	433.603	689.577	577.765	706.861	533.017	589.597	482.632	LOC107440024	transformer-2 protein homolog alpha-like, transcript variant X1
1178	aug3.g23904	-0.524772	8.7293	2.82285	0.0929315	0.855162	604.907	494.862	291.673	530.997	429.559	372.844	284.389	383.835	LOC107453799	cytoskeleton-associated protein 5-like
1179	aug3.g23130	10.1551	3.68264	2.82261	0.0929454	0.855162	0	0	0	0	33.205	12.3527	0	54.6995
1180	aug3.g763	10.1571	3.67076	2.82043	0.0930716	0.855162	0	0	35.6678	0	0	0	44.8433	19.8907
1181	aug3.g14096	-7.57791	0.0407876	2.81756	0.0932379	0.855162	5.57473	0	0	0	0	0	0	0	LOC107439847	Down syndrome cell adhesion molecule
1182	aug3.g19429	-7.57791	0.0407876	2.81619	0.0933177	0.855162	5.57473	0	0	0	0	0	0	0	LOC107446840	cationic amino acid transporter 4-like
1183	aug3.g8110	-7.19168	2.96063	2.81551	0.0933574	0.855162	15.844	42.9675	0	0	1.13383	0	0	0	LOC107455883	uncharacterized protein CG3556, transcript variant X1
1184	aug3.g25678	-7.57791	0.0407876	2.81433	0.093426	0.855162	5.57473	0	0	0	0	0	0	0	LOC107449452	uncharacterized LOC107449452
1185	aug3.g2756	-1.42096	6.81038	2.81291	0.0935084	0.855162	224.945	197.282	22.6977	18.2845	144.158	75.4541	67.1505	145.24	LOC107449406	zinc finger MIZ domain-containing protein 1, transcript variant X2
1186	aug3.g6297	1.21985	7.31476	2.81236	0.0935404	0.855162	83.1319	76.1138	213.389	307.727	129.58	272.891	127.78	61.5487	LOC107454465	eukaryotic translation initiation factor 4E-like
1187	aug3.g17470	1.0803	7.54205	2.8085	0.0937662	0.855162	71.9824	130.867	405.316	213.319	103.34	140.614	137.962	286.164	LOC107443807	glutamine-dependent NAD(+) synthetase-like, transcript variant X1
1188	aug3.g14131	9.75938	3.30217	2.80704	0.0938516	0.855162	0	0	0	18.0357	0	19.0437	39.0091	0.0938242
1189	aug3.g21032	-7.55251	0.0216582	2.80661	0.0938767	0.855162	5.47692	0	0	0	0	0	0	0
1190	aug3.g18914	0.560859	8.95864	2.80532	0.0939518	0.855162	440.403	292.793	524.672	393.303	557.357	576.045	449.691	743.838
1191	aug3.g4860	-7.55251	0.0216582	2.8051	0.0939648	0.855162	5.47692	0	0	0	0	0	0	0
1192	aug3.g26363	1.19874	7.26101	2.80501	0.0939701	0.855162	87.6308	67.6431	107.93	122.643	115.165	296.67	283.817	143.082	LOC107437886	protein FAM114A2
1193	aug3.g12576	-7.52666	0.0022569	2.80022	0.0942514	0.855162	5.37912	0	0	0	0	0	0	0	LOC107437779	small integral membrane protein 14
1194	aug3.g23165	-7.52666	0.0022569	2.79924	0.094309	0.855162	5.37912	0	0	0	0	0	0	0	LOC107438802	serine incorporator 5-like
1195	aug3.g4106	-7.52666	0.0022569	2.79828	0.0943655	0.855162	5.37912	0	0	0	0	0	0	0	LOC107451559	uncharacterized LOC107451559
1196	aug3.g17839	-7.52666	0.0022569	2.79827	0.0943664	0.855162	5.37912	0	0	0	0	0	0	0	LOC107443188	uncharacterized LOC107443188
1197	aug3.g3155	-7.52666	0.0022569	2.79736	0.0944196	0.855162	5.37912	0	0	0	0	0	0	0	LOC107450136	astacin-like metalloprotease toxin 5
1198	aug3.g4616	-7.52666	0.0022569	2.79716	0.0944316	0.855162	5.37912	0	0	0	0	0	0	0	LOC107452233	glyoxal reductase, transcript variant X1
1199	aug3.g4275	-7.52666	0.0022569	2.79711	0.0944342	0.855162	5.37912	0	0	0	0	0	0	0	LOC107451748	UDP-N-acetylglucosamine transporter
1200	aug3.g19762	-7.52666	0.0022569	2.79641	0.0944757	0.855162	5.37912	0	0	0	0	0	0	0	LOC107447444	uncharacterized LOC107447444
1201	aug3.g11374	10.113	3.67054	2.79391	0.094623	0.855389	0	0	0	19.7771	0	10.4998	0	67.0843	LOC107436189	probable NADH dehydrogenase [ubiquinone] 1 alpha subcomplex subunit 12
1202	aug3.g23558	7.89427	3.78063	2.79331	0.0946582	0.855389	0	0.122764	12.1981	27.4889	0.647902	24.3965	0	41.8456	LOC107452128	potassium voltage-gated channel subfamily KQT member 1
1203	aug3.g3360	0.684377	8.16692	2.7896	0.0948781	0.85541	251.743	142.898	350.039	395.915	372.867	256.832	180.631	346.774
1204	aug3.g1732	-7.50034	-0.017424	2.78679	0.0950445	0.85541	5.28132	0	0	0	0	0	0	0	LOC107447374	embryonic stem cell-specific 5-hydroxymethylcytosine-binding protein
1205	aug3.g20766	10.6166	4.07464	2.78496	0.0951531	0.85541	0	0	60.6816	0	77.4243	0	0	0	LOC107449451	uncharacterized LOC107449451
1206	aug3.g10355	10.3046	3.81027	2.7835	0.09524	0.85541	0	0	0	0	30.9373	0	80.1916	0.0938242	LOC107448375	Hermansky-Pudlak syndrome 1 protein-like
1207	aug3.g12514	-7.47353	-0.0373926	2.78301	0.0952692	0.85541	5.18352	0	0	0	0	0	0	0	LOC107437666	endonuclease/exonuclease/phosphatase family domain-containing protein 1, transcript variant X1
1208	aug3.g8417	7.5903	4.30823	2.78297	0.0952713	0.85541	0	0.245528	19.3008	0	50.2124	44.8813	0	42.5024	LOC107456252	vacuolar protein sorting-associated protein 51 homolog
1209	aug3.g21987	-7.47353	-0.0373926	2.78145	0.0953619	0.85541	5.18352	0	0	0	0	0	0	0	LOC107441019	MBT domain-containing protein 1-like
1210	aug3.g10409	-7.47353	-0.0373926	2.78087	0.0953965	0.85541	5.18352	0	0	0	0	0	0	0	LOC107448946	sodium/hydrogen exchanger 3, transcript variant X1
1211	aug3.g27687	4.10006	5.4775	2.7798	0.0954603	0.85541	6.74835	0	111.636	52.4902	65.4381	19.0437	0.114396	100.392	LOC107442564	probable protein BRICK1-B
1212	aug3.g7707	-7.47353	-0.0373926	2.77962	0.095471	0.85541	5.18352	0	0	0	0	0	0	0	LOC107455368	uncharacterized LOC107455368
1213	aug3.g8116	-5.09598	4.71598	2.77868	0.0955268	0.85541	188.758	0.245528	0	0	16.5215	0	0	0	LOC107455881	microtubule-associated protein futsch
1214	aug3.g1170	10.0926	3.6385	2.77117	0.0959758	0.858723	0	0	0	28.1109	0	0	22.1928	45.6924	LOC107445815	carbonic anhydrase 13, transcript variant X1
1215	aug3.g12208	10.0729	3.63125	2.7689	0.0961123	0.859104	0	0	0	0	0	28.3082	22.1928	44.1912	LOC107437314	peptidyl-tRNA hydrolase 2, mitochondrial, transcript variant X1
1216	aug3.g4171	-0.976929	7.49495	2.76783	0.0961766	0.859104	229.64	341.039	106.54	205.607	49.0786	218.333	100.669	189.337	LOC107451625	telomerase protein component 1, transcript variant X7
1217	aug3.g11954	-7.44621	-0.0576576	2.76408	0.096402	0.860245	5.08571	0	0	0	0	0	0	0	LOC107436999	uncharacterized LOC107436999
1218	aug3.g9083	-7.44621	-0.0576576	2.76219	0.0965158	0.860245	5.08571	0	0	0	0	0	0	0	LOC107457096	uncharacterized LOC107457096
1219	aug3.g19856	-6.13391	0.775157	2.76095	0.0965908	0.860245	10.2692	0	0.154406	0	0	0.102939	0	0.0938242	LOC107447581	Fanconi anemia group J protein homolog
1220	aug3.g21933	8.397	4.00987	2.76045	0.0966211	0.860245	0.0978022	0	16.8303	34.5788	74.6707	4.63225	0	0	LOC107453435	phosphatidylcholine translocator ABCB4-like
1221	aug3.g9124	-0.665388	8.25058	2.75812	0.0967616	0.86079	241.278	600.931	396.978	223.145	314.718	275.258	213.806	169.259	LOC107457145	adenosylhomocysteinase A
1222	aug3.g12438	1.92051	7.28429	2.7553	0.0969329	0.861086	100.638	0.122764	169.075	269.043	232.921	171.084	127.094	175.733	LOC107437577	uncharacterized LOC107437577
1223	aug3.g2883	-7.41837	-0.0782276	2.75417	0.0970013	0.861086	4.98791	0	0	0	0	0	0	0	LOC107449648	CD109 antigen
1224	aug3.g1672	-3.48566	5.26015	2.75365	0.0970327	0.861086	83.1319	156.279	0	0	9.8805	21.1025	0	33.0261	LOC107447242	protein big brother, transcript variant X2
1225	aug3.g12203	-5.60718	0.0255887	2.74836	0.0973542	0.86308	5.18352	0.122764	0	0.124384	0	0	0.114396	0
1226	aug3.g25753	9.74066	3.26271	2.74734	0.0974163	0.86308	0	0	22.3889	0	0	16.5731	36.1492	0.0938242	LOC107453379	multiple coagulation factor deficiency protein 2 homolog
1227	aug3.g3295	-7.38997	-0.0991122	2.74578	0.0975115	0.863159	4.89011	0	0	0	0	0	0	0	LOC107450385	long-chain-fatty-acid--CoA ligase 6
1228	aug3.g8619	10.0934	3.62236	2.74459	0.0975841	0.863159	0	0	0	38.186	0	17.6025	40.2674	0	LOC107456490	uncharacterized LOC107456490
1229	aug3.g5682	10.1487	3.62638	2.7424	0.0977177	0.863637	0	0	27.3299	0	38.0642	0	34.4332	0	LOC107453669	uncharacterized LOC107453669
1230	aug3.g13102	-4.70419	4.40626	2.73551	0.0981401	0.865266	30.7099	119.204	0	0	0	15.6467	0	1.50119	LOC107438449	uncharacterized LOC107438449
1231	aug3.g5021	-7.36101	-0.120321	2.73458	0.0981974	0.865266	4.79231	0	0	0	0	0	0	0
1232	aug3.g1905	-7.36101	-0.120321	2.73444	0.0982059	0.865266	4.79231	0	0	0	0	0	0	0	LOC107447750	uncharacterized LOC107447750
1233	aug3.g13357	-7.36101	-0.120321	2.73386	0.0982417	0.865266	4.79231	0	0	0	0	0	0	0	LOC107438766	glycerate kinase-like, transcript variant X1
1234	aug3.g5470	-7.36101	-0.120321	2.7326	0.0983193	0.865266	4.79231	0	0	0	0	0	0	0	LOC107453418	transcription termination factor 1-like
1235	aug3.g5568	0.751415	8.14567	2.73161	0.09838	0.865266	191.497	182.673	258.013	489.203	281.999	442.328	280.957	137.265	LOC107439580	chromodomain-helicase-DNA-binding protein 7
1236	aug3.g5398	-7.33145	-0.141864	2.72342	0.0988858	0.867287	4.69451	0	0	0	0	0	0	0	LOC107453306	uncharacterized LOC107453306
1237	aug3.g27341	-7.33145	-0.141864	2.72325	0.0988965	0.867287	4.69451	0	0	0	0	0	0	0	LOC107441578	GPI mannosyltransferase 2-like
1238	aug3.g1315	10.0929	3.62113	2.72317	0.0989014	0.867287	0	0	0	67.9138	0	14.4114	0	13.6983	LOC107446357	thioredoxin-related transmembrane protein 4-like
1239	aug3.g4042	9.72636	3.25519	2.72209	0.0989685	0.867287	0	0	19.9184	0	12.958	0	0.114396	41.4703	LOC107451479	multidrug resistance-associated protein 1-like
1240	aug3.g7956	-7.33145	-0.141864	2.72143	0.099009	0.867287	4.69451	0	0	0	0	0	0	0	LOC107439393	zinc finger CCCH domain-containing protein 11A, transcript variant X4
1241	aug3.g20867	-0.943926	7.42195	2.71908	0.0991549	0.867865	168.807	366.574	152.708	187.945	115.65	65.1603	166.332	147.022	LOC107449669	uncharacterized LOC107449669
1242	aug3.g6954	4.21362	5.18702	2.71162	0.0996196	0.870886	5.08571	0	101.29	29.7278	23.6484	86.7774	0.800773	42.8776	LOC107455254	methyltransferase-like protein 2-A
1243	aug3.g14432	9.63831	3.13055	2.70991	0.0997268	0.870886	0	0	22.2345	0	21.5427	25.5288	0	0.750593	LOC107440305	checkpoint protein HUS1-like, transcript variant X1
1244	aug3.g9992	-7.27045	-0.185996	2.70667	0.0999296	0.870886	4.4989	0	0	0	0	0	0	0	LOC107443513	cytochrome P450 2C31, transcript variant X1
1245	aug3.g22430	-7.27045	-0.185996	2.70656	0.0999362	0.870886	4.4989	0	0	0	0	0	0	0
1246	aug3.g20835	-1.04642	7.27512	2.70652	0.099939	0.870886	152.571	351.842	81.5264	70.6503	141.081	187.04	73.5567	178.641	LOC107449605	glutathione peroxidase-like, transcript variant X1
1247	aug3.g20970	-7.27045	-0.185996	2.70585	0.0999811	0.870886	4.4989	0	0	0	0	0	0	0
1248	aug3.g17130	-9.01786	2.07624	2.70421	0.100084	0.871082	0	32.0415	0	0	0	0	0	0.0938242	LOC107443272	growth arrest-specific protein 8-like
1249	aug3.g25457	10.0565	3.59187	2.69942	0.100384	0.872999	0	0	0	19.0308	0	24.6024	49.9911	0	LOC107439101	tumor necrosis factor alpha-induced protein 8-like protein, transcript variant X2
1250	aug3.g26864	-0.987684	7.46255	2.6959	0.100607	0.874232	196.582	364.364	57.7479	90.1786	273.576	152.041	164.273	110.806	LOC107439649	tyrosine-protein kinase Abl, transcript variant X1
1251	aug3.g11558	-7.23896	-0.208608	2.6918	0.100866	0.874562	4.4011	0	0	0	0	0	0	0	LOC107436429	uncharacterized LOC107436429
1252	aug3.g24395	-5.50242	4.08732	2.69154	0.100882	0.874562	61.9088	62.487	0	0	0	8.13216	0	0
1253	aug3.g11445	-7.23896	-0.208608	2.69148	0.100886	0.874562	4.4011	0	0	0	0	0	0	0	LOC107436292	vacuolar protein sorting-associated protein 13A
1254	aug3.g23627	10.1224	3.59464	2.68858	0.10107	0.875453	0	0	46.013	32.0911	19.923	0	0	0	LOC107452655	very-long-chain (3R)-3-hydroxyacyl-CoA dehydratase
1255	aug3.g15926	-7.81303	2.17013	2.68703	0.101168	0.875611	31.5901	0	0	0.124384	0	0.205878	0	0	LOC107441456	basic salivary proline-rich protein 2, transcript variant X1
1256	aug3.g5366	0.53002	8.50354	2.68282	0.101436	0.877029	273.651	270.572	458.432	367.307	397.488	420.299	443.971	270.214	LOC107453287	ribosome production factor 2 homolog
1257	aug3.g652	9.76426	3.23529	2.68099	0.101553	0.877029	0	0	0	0	54.7477	17.4996	4.11826	0.0938242	LOC107444174	phosphoinositide 3-kinase regulatory subunit 4
1258	aug3.g16854	2.86262	6.34294	2.68065	0.101575	0.877029	15.7462	12.7675	209.683	79.7303	258.513	0	47.2456	27.6781	LOC107442829	glyoxylate reductase/hydroxypyruvate reductase
1259	aug3.g14027	8.01761	3.68328	2.67726	0.101791	0.878197	0.0978022	0	13.5877	14.8017	0	22.2348	49.7623	0.0938242	LOC107439765	glutamyl aminopeptidase-like
1260	aug3.g23993	-7.20676	-0.2316	2.6743	0.10198	0.878594	4.3033	0	0	0	0	0	0	0	LOC107454282	hydroxylysine kinase
1261	aug3.g13722	-7.20676	-0.2316	2.67401	0.101998	0.878594	4.3033	0	0	0	0	0	0	0	LOC110282047	uncharacterized LOC110282047
1262	aug3.g8585	9.51106	3.0117	2.67268	0.102084	0.878634	0	0	10.0364	11.6921	15.0637	0	27.3407	0	LOC107456461	GPI transamidase component PIG-T, transcript variant X1
1263	aug3.g6396	10.0474	3.55993	2.66162	0.102796	0.884062	0	0	33.9693	19.0308	0	40.0432	0	0	LOC107454580	zinc phosphodiesterase ELAC protein 2-like
1264	aug3.g12918	-7.17383	-0.254986	2.65789	0.103037	0.88505	4.2055	0	0	0	0	0	0	0
1265	aug3.g13492	-7.17383	-0.254986	2.65594	0.103164	0.88505	4.2055	0	0	0	0	0	0	0	LOC107438962	DET1- and DDB1-associated protein 1-like, transcript variant X1
1266	aug3.g16414	1.36977	7.11774	2.65522	0.103211	0.88505	102.692	23.939	134.796	288.945	98.1571	189.304	67.0361	203.88	LOC107442191	hippocampus abundant transcript 1 protein
1267	aug3.g23070	10.5054	3.98241	2.65195	0.103423	0.88505	0	0	0	57.7143	70.1354	0	0	0	LOC107437839	uncharacterized LOC107437839
1268	aug3.g25462	0.560145	9.08788	2.65111	0.103478	0.88505	434.046	368.293	598.787	659.486	660.374	713.983	324.313	592.218	LOC107439164	myelin expression factor 2, transcript variant X1
1269	aug3.g10864	0.564477	9.45731	2.64893	0.10362	0.88505	549.062	485.041	711.657	805.513	831.258	923.258	829.715	486.666	LOC107455223	glioma tumor suppressor candidate region gene 2 protein
1270	aug3.g23487	-7.14013	-0.278778	2.6488	0.103628	0.88505	4.10769	0	0	0	0	0	0	0	LOC107441327	calcium uniporter protein, mitochondrial-like
1271	aug3.g25782	-7.14013	-0.278778	2.6469	0.103752	0.88505	4.10769	0	0	0	0	0	0	0	LOC107454646	skin secretory protein xP2, transcript variant X2
1272	aug3.g7690	10.2164	3.69271	2.64678	0.10376	0.88505	0	0	69.6371	34.8276	0.161975	0	0	0
1273	aug3.g24980	0.68432	9.25664	2.64641	0.103784	0.88505	306.317	534.147	968.898	1046.94	358.938	570.281	513.524	592.969	LOC107454953	nucleolar and spindle-associated protein 1-like
1274	aug3.g406	10.052	3.54689	2.64606	0.103807	0.88505	0	0	26.249	0	28.1837	38.9109	0	0	LOC107439991	RNA polymerase II subunit A C-terminal domain phosphatase SSU72-like
1275	aug3.g3604	10.0757	3.55115	2.64293	0.104011	0.885488	0	0	22.0801	40.4249	32.3951	0	0	0	LOC107450776	ubiquitin-protein ligase E3B
1276	aug3.g8484	-2.33621	5.56199	2.64158	0.1041	0.885488	108.658	127.061	56.9758	11.1946	22.3526	30.5728	0.228792	18.671	LOC107456304	E3 ubiquitin-protein ligase TRIM37-like
1277	aug3.g15951	9.97484	3.53514	2.64078	0.104152	0.885488	0	0	0	0	0	12.3527	30.8869	45.2233	LOC107441496	barH-like 2 homeobox protein
1278	aug3.g8379	-7.10562	-0.302991	2.63923	0.104254	0.885488	4.00989	0	0	0	0	0	0	0	LOC107456218	uncharacterized LOC107456218
1279	aug3.g3183	9.99525	3.5304	2.63904	0.104267	0.885488	0	0	0	0	25.4301	23.6759	0	40.6259	LOC107450187	transmembrane protein 184B, transcript variant X1
1280	aug3.g12808	1.37829	7.18937	2.6378	0.104348	0.885488	121.862	10.5577	120.746	214.936	145.454	147.408	252.472	152.183	LOC107438085	pseudouridylate synthase 7 homolog
1281	aug3.g8411	-0.488353	8.87044	2.63575	0.104483	0.885747	548.475	643.898	440.057	434.847	489.328	516.135	382.54	287.102	LOC107456234	protein KRI1 homolog, transcript variant X2
1282	aug3.g23522	9.61223	3.11756	2.63423	0.104582	0.885747	0	0	21.308	30.5985	0	0	16.7018	0.187648	LOC107451995	tetraspanin-18-like
1283	aug3.g3284	10.0251	3.55318	2.63362	0.104623	0.885747	0	0	36.903	0	0	6.48514	0	48.2256	LOC107450367	DDB1- and CUL4-associated factor 11
1284	aug3.g23802	10.0738	3.57896	2.62963	0.104886	0.885805	0	0	52.3436	0	4.04939	0	0	38.3741	LOC107453367	endoplasmic reticulum mannosyl-oligosaccharide 1,2-alpha-mannosidase, transcript variant X1
1285	aug3.g25784	9.96673	3.52977	2.62907	0.104923	0.885805	0	0	0	10.8214	0	35.2051	0	41.9394	LOC107454627	guanine nucleotide exchange factor DBS, transcript variant X3
1286	aug3.g9940	-7.07027	-0.32764	2.62833	0.104972	0.885805	3.91209	0	0	0	0	0	0	0	LOC107443079	DNA damage-regulated autophagy modulator protein 2, transcript variant X1
1287	aug3.g709	3.73214	5.36621	2.62795	0.104997	0.885805	8.01978	0	12.8157	68.4114	100.425	4.73518	82.022	52.823	LOC107444383	uncharacterized LOC107444383
1288	aug3.g3343	-7.07027	-0.32764	2.62734	0.105037	0.885805	3.91209	0	0	0	0	0	0	0	LOC107450430	transmembrane and TPR repeat-containing protein CG4050
1289	aug3.g25015	9.7976	3.31968	2.62359	0.105286	0.88721	0	0	0.154406	61.4458	0.161975	0	16.473	0	LOC107455191	nuclear receptor 2C2-associated protein
1290	aug3.g18160	-0.821514	7.50184	2.62211	0.105384	0.887351	270.325	266.398	134.488	229.24	134.602	112.203	141.966	158.563	LOC107444880	uncharacterized protein CG5098, transcript variant X2
1291	aug3.g1081	9.81119	3.32837	2.61934	0.105568	0.888136	0	0	0.463218	77.367	0.323951	0.82351	0	0	LOC107445568	gastrula zinc finger protein XlCGF49.1-like
1292	aug3.g9598	-1.80893	6.5881	2.61825	0.105641	0.888136	138.586	275.115	129.855	0.124384	48.9166	65.4691	70.1248	39.6876	LOC107449845	uncharacterized LOC107449845, transcript variant X4
1293	aug3.g9167	-7.03403	-0.352741	2.61592	0.105796	0.888753	3.81429	0	0	0	0	0	0	0	LOC107457181	ATP-binding cassette sub-family D member 3-like
1294	aug3.g4132	9.96555	3.5295	2.60958	0.10622	0.891622	0	0	0	17.165	0	9.36743	0	61.361	LOC107451585	fukutin, transcript variant X1
1295	aug3.g26246	-6.99685	-0.37831	2.60004	0.106861	0.896313	3.71648	0	0	0	0	0	0	0	LOC107437404	translocator protein-like, transcript variant X2
1296	aug3.g1294	-3.43904	4.63342	2.59397	0.107271	0.897309	66.3099	87.4081	0	17.165	18.9511	0.102939	5.49101	0.750593	LOC107446268	aryl hydrocarbon receptor nuclear translocator homolog
1297	aug3.g9559	9.56209	3.10663	2.59393	0.107274	0.897309	0	0	0	23.1355	0	12.6615	30.5438	0.0938242	LOC107437857	E3 SUMO-protein ligase PIAS2-like
1298	aug3.g6556	10.0972	3.6668	2.59311	0.107329	0.897309	0	0	0	0	0	9.67625	0.114396	86.5059	LOC107454818	uncharacterized LOC107454818
1299	aug3.g22689	-5.42083	3.93759	2.59127	0.107454	0.897309	0.195604	112.82	0	0	0	7.72041	0	0.0938242	LOC107445776	trihelix transcription factor GTL1
1300	aug3.g17704	-6.9587	-0.404366	2.59028	0.107521	0.897309	3.61868	0	0	0	0	0	0	0	LOC107444228	zinc metalloproteinase nas-4-like, transcript variant X1
1301	aug3.g12245	0.607665	8.22	2.58959	0.107568	0.897309	200.886	226.991	410.566	368.178	253.654	273.097	423.037	227.524	LOC107437363	protein arginine N-methyltransferase 5
1302	aug3.g9095	9.95321	3.48506	2.58901	0.107608	0.897309	0	0	0	0	27.6978	21.926	0	37.5297	LOC107457100	putative ferric-chelate reductase 1 homolog, transcript variant X1
1303	aug3.g19958	-6.9587	-0.404366	2.58847	0.107644	0.897309	3.61868	0	0	0	0	0	0	0	LOC107447762	transmembrane protein 145-like
1304	aug3.g2822	-6.9587	-0.404366	2.58696	0.107747	0.897309	3.61868	0	0	0	0	0	0	0
1305	aug3.g5065	-6.95869	-0.404366	2.585	0.10788	0.897309	3.61868	0	0	0	0	0	0	0	LOC107452907	neuromedin-U receptor 2-like
1306	aug3.g26681	9.99516	3.49854	2.5826	0.108044	0.897309	0	0	0	53.4852	22.3526	13.8967	0	0	LOC107439120	nucleoporin-like protein 2
1307	aug3.g7581	10.0458	3.59573	2.58252	0.108049	0.897309	0	0	0	0	0	64.6456	27.9126	0.375297	LOC107446660	MFS-type transporter SLC18B1, transcript variant X1
1308	aug3.g6682	6.47424	4.60188	2.58246	0.108054	0.897309	0.684615	0	0	0	52.804	68.0425	39.581	31.0558	LOC107454923	speckle-type POZ protein
1309	aug3.g6370	10.0092	3.4907	2.57942	0.108261	0.898347	0	0	16.6759	0	49.0786	0	0	24.8634	LOC107454545	neural-cadherin
1310	aug3.g26448	0.744323	8.01867	2.57339	0.108675	0.900699	145.236	198.878	468.314	369.421	198.096	201.966	315.276	176.389	LOC107438286	DNA-directed RNA polymerase I subunit RPA2-like, transcript variant X1
1311	aug3.g15550	10.1281	3.63132	2.5723	0.10875	0.900699	0	0	0	0	46.325	51.9841	0	0.0938242	LOC107450101	dendritic arbor reduction protein 1, transcript variant X1
1312	aug3.g22612	-6.9195	-0.430927	2.57166	0.108794	0.900699	3.52088	0	0	0	0	0	0	0
1313	aug3.g11553	0.635282	8.90376	2.56196	0.109463	0.905549	496.053	180.463	453.645	375.516	599.957	577.487	406.335	739.897	LOC107436424	plasma membrane calcium-transporting ATPase 1, transcript variant X6
1314	aug3.g2548	-1.17068	7.07537	2.55677	0.109823	0.907187	125.676	336.251	232.381	67.9138	51.1842	98.5124	106.846	58.7339	LOC107449036	uncharacterized LOC107449036, transcript variant X1
1315	aug3.g22238	9.99506	3.46144	2.5567	0.109828	0.907187	0	0	33.9693	0	35.6346	0	20.1337	0	LOC107454999	prolyl 4-hydroxylase subunit alpha-1-like
1316	aug3.g18401	-8.84163	1.96769	2.55422	0.11	0.907401	0	29.5862	0	0	0	0.102939	0	0	LOC107445225	carboxypeptidase N subunit 2-like
1317	aug3.g2666	-6.87921	-0.458013	2.5528	0.110099	0.907401	3.42308	0	0	0	0	0	0	0	LOC107449286	transcription factor Sox-21-B-like
1318	aug3.g22744	-6.87921	-0.458013	2.55249	0.110121	0.907401	3.42308	0	0	0	0	0	0	0	LOC107449339	neuroglian-like
1319	aug3.g27623	9.9493	3.45087	2.5512	0.110211	0.907401	0	0	25.3226	0	26.8879	0	0	34.7149	LOC107442400	uncharacterized LOC107442400
1320	aug3.g5200	-1.19471	6.98088	2.55033	0.110272	0.907401	166.166	270.695	127.694	140.43	163.109	46.5283	56.5117	38.3741	LOC107453078	dnaJ homolog subfamily C member 13
1321	aug3.g10220	10.0845	3.61415	2.54715	0.110493	0.908022	0	0	0	69.4064	0.161975	0	0	25.8955	LOC107446848	disintegrin and metalloproteinase domain-containing protein 11
1322	aug3.g3274	9.94195	3.44681	2.54571	0.110594	0.908022	0	0	43.2337	0	0	28.7199	14.5283	0	LOC107450342	uncharacterized LOC107450342
1323	aug3.g14219	0.779555	7.96325	2.54401	0.110713	0.908022	216.632	107.541	154.715	258.471	166.673	385.094	342.159	362.349	LOC107440047	double-stranded RNA-binding protein Staufen homolog 2, transcript variant X1
1324	aug3.g11707	0.62935	8.47683	2.54264	0.110809	0.908022	327.833	177.026	358.068	435.594	266.126	255.7	429.1	598.411	LOC107436625	multidrug resistance-associated protein 1-like, transcript variant X2
1325	aug3.g10811	-1.98935	6.2992	2.54236	0.110829	0.908022	143.769	213.978	31.9621	69.6552	69.9734	65.2632	33.4037	0	LOC107454696	PX domain-containing protein kinase-like protein
1326	aug3.g8913	-5.72756	0.868453	2.54193	0.110859	0.908022	9.68242	1.47317	0	0	0.323951	0	0.228792	0	LOC107456892 LOC107455910	cleavage and polyadenylation specificity factor subunit 5-like
1327	aug3.g15328	9.41752	2.9623	2.53928	0.111045	0.908022	0	0	23.1609	0.497537	0	9.88212	0	26.5522	LOC107448614	eukaryotic translation initiation factor 3 subunit F-like, transcript variant X1
1328	aug3.g8376	3.26553	5.68375	2.53928	0.111045	0.908022	13.6923	0	83.2249	7.21429	98.3191	63.1015	10.8676	133.418	LOC107456213	serine/threonine-protein phosphatase 6 regulatory ankyrin repeat subunit B, transcript variant X1
1329	aug3.g19118	9.70574	3.21872	2.53851	0.111099	0.908022	0	0	36.4398	0.124384	0	36.7491	0	0.0938242	LOC107446372	GDP-Man:Man(3)GlcNAc(2)-PP-Dol alpha-1,2-mannosyltransferase-like, transcript variant X1
1330	aug3.g5307	-1.25652	6.91397	2.53377	0.111434	0.91007	256.34	170.397	151.164	43.037	128.285	37.1609	33.518	142.707	LOC107453194	ankyrin-2, transcript variant X8
1331	aug3.g21779	9.8624	3.42711	2.52827	0.111823	0.912562	0	0	0	0	0	10.088	29.5142	42.2209	LOC107452690	uncharacterized LOC107452690
1332	aug3.g27924	9.87455	3.4147	2.52636	0.111958	0.91298	0	0	0	30.2254	0	31.7051	20.5913	0	LOC107443293	protein slit
1333	aug3.g7949	-6.79509	-0.513845	2.52347	0.112164	0.913971	3.22747	0	0	0	0	0	0	0
1334	aug3.g17344	-6.83227	-0.651354	2.52045	0.112378	0.915032	0	3.31463	0	0	0	0	0	0	LOC107436728	repulsive guidance molecule A-like
1335	aug3.g20161	7.76629	3.62028	2.5181	0.112546	0.91571	0	0.122764	14.6686	28.3596	23.9724	30.4699	0	0.187648	LOC107449469	uncharacterized LOC107449469
1336	aug3.g8535	9.89502	3.42617	2.51371	0.11286	0.91758	0	0	0	21.3941	13.9299	48.3812	0	0	LOC107456413	small VCP/p97-interacting protein-like
1337	aug3.g20979	-3.3006	5.11307	2.50889	0.113206	0.917657	52.8132	158.243	32.2709	0	17.3314	14.5144	0	0.0938242	LOC107449872	uncharacterized LOC107449872
1338	aug3.g19122	-6.75112	-0.542637	2.50812	0.113261	0.917657	3.12967	0	0	0	0	0	0	0	LOC107446378	extracellular serine/threonine protein CG31145-like
1339	aug3.g11179	-6.77829	-0.685717	2.50718	0.113328	0.917657	0	3.19187	0	0	0	0	0	0	LOC107457442	uncharacterized LOC107457442
1340	aug3.g2394	-3.37097	5.27841	2.50689	0.11335	0.917657	67.0923	172.484	0	0.124384	52.966	0	16.2442	0.0938242	LOC107448763	SLIT-ROBO Rho GTPase-activating protein 1
1341	aug3.g27430	-6.75112	-0.542637	2.50619	0.1134	0.917657	3.12967	0	0	0	0	0	0	0	LOC107441787	tyrosine-protein phosphatase 69D-like
1342	aug3.g11101	9.90506	3.40452	2.50534	0.113461	0.917657	0	0	52.8069	0	0	16.5731	0	14.918	LOC107457349	methionine--tRNA ligase, mitochondrial-like, transcript variant X2
1343	aug3.g24953	-0.547182	8.14717	2.50436	0.113531	0.917657	473.852	268.117	258.785	248.644	224.336	260.538	233.711	297.329	LOC107454963	NADH-ubiquinone oxidoreductase 75 kDa subunit, mitochondrial, transcript variant X2
1344	aug3.g18250	9.63144	3.13717	2.50417	0.113545	0.917657	0	0	0.463218	0	39.0361	0.102939	0	30.1176
1345	aug3.g15002	-6.00672	3.60787	2.49876	0.113936	0.92013	29.1451	61.7504	4.16896	0	0	0	0	0	LOC107441077	regulator of nonsense transcripts 2
1346	aug3.g6749	0.917682	7.74608	2.49601	0.114135	0.921011	163.623	93.6691	415.352	211.329	92.002	234.289	347.535	157.906	LOC107455018	cytoplasmic FMR1-interacting protein-like
1347	aug3.g13352	10.0007	3.56634	2.49285	0.114365	0.921011	0	0	0	0	0	0.102939	22.8792	67.0843	LOC107438763	sodium leak channel non-selective protein
1348	aug3.g25632	-1.21242	6.92696	2.49087	0.114508	0.921011	207.83	215.328	85.5409	76.4963	102.368	174.069	19.2185	90.0712	LOC107445927	rab GTPase-binding effector protein 1
1349	aug3.g7716	-6.70576	-0.572046	2.48929	0.114624	0.921011	3.03187	0	0	0	0	0	0	0	LOC107455395	synaptotagmin-4-like, transcript variant X2
1350	aug3.g27952	-6.70576	-0.572046	2.48705	0.114786	0.921011	3.03187	0	0	0	0	0	0	0	LOC107443405	mitochondrial inner membrane protease subunit 2, transcript variant X1
1351	aug3.g26973	-6.70576	-0.572046	2.48693	0.114795	0.921011	3.03187	0	0	0	0	0	0	0	LOC107440088	TBC1 domain family member 5
1352	aug3.g12163	9.32634	2.83435	2.48649	0.114828	0.921011	0	0	2.4705	19.2796	14.4158	0	20.2481	0	LOC107437255	long-chain-fatty-acid--CoA ligase 6-like
1353	aug3.g16371	-0.864801	7.72635	2.48534	0.114911	0.921011	265.142	374.185	258.013	151.251	161.49	160.996	279.012	42.5024	LOC107442123	RNA-binding protein Rsf1, transcript variant X4
1354	aug3.g9768	9.92048	3.38725	2.48471	0.114957	0.921011	0	0	27.9475	0	36.4445	0	20.8201	0	LOC107440660	SID1 transmembrane family member 1-like, transcript variant X4
1355	aug3.g6457	-0.807338	7.98664	2.48354	0.115043	0.921011	337.124	409.541	98.0478	69.0333	255.759	390.859	202.824	263.271	LOC107454684	nuclear pore complex protein Nup214-like
1356	aug3.g10444	-0.714065	7.90859	2.48326	0.115064	0.921011	288.908	389.776	142.054	132.594	156.954	392.094	198.363	218.798	LOC107449275	innexin inx2-like, transcript variant X1
1357	aug3.g686	9.66826	3.16087	2.48222	0.11514	0.921011	0	0	39.5279	0	0	0.102939	31.8021	0.0938242	LOC107444333	probable ATP-dependent DNA helicase HFM1
1358	aug3.g3013	9.85916	3.383	2.48192	0.115162	0.921011	0	0	19.764	0	0	16.4702	45.4152	0	LOC107449918	CB1 cannabinoid receptor-interacting protein 1-like, transcript variant X2
1359	aug3.g15158	9.52694	3.06685	2.4799	0.115309	0.921011	0	0	0	0.124384	24.2963	0	0.915169	39.5	LOC107441246	dentin sialophosphoprotein-like
1360	aug3.g5081	9.86687	3.3766	2.47717	0.11551	0.921011	0	0	21.1536	26.6182	0	0	34.3188	0	LOC107452927	cytochrome P450 3A6, transcript variant X1
1361	aug3.g11405	-6.65893	-0.602099	2.47675	0.115541	0.921011	2.93407	0	0	0	0	0	0	0	LOC107436224	uncharacterized LOC107436224, transcript variant X1
1362	aug3.g6972	9.97812	3.54161	2.47596	0.115599	0.921011	0	0	0	0	0	0.102939	29.171	59.3907	LOC107455285	abhydrolase domain-containing protein C22H12.03, transcript variant X2
1363	aug3.g18603	-6.65893	-0.602099	2.47518	0.115656	0.921011	2.93407	0	0	0	0	0	0	0
1364	aug3.g27308	-6.65893	-0.602099	2.47518	0.115656	0.921011	2.93407	0	0	0	0	0	0	0	LOC107451453 LOC107441472	diphthine methyl ester synthase
1365	aug3.g7496	-6.65893	-0.602099	2.47325	0.115798	0.921149	2.93407	0	0	0	0	0	0	0	LOC107445060	protein spinster homolog 1
1366	aug3.g15079	8.0598	3.95302	2.47264	0.115843	0.921149	0	0.122764	0	0	0.485926	22.4407	56.0541	40.8135	LOC107441138	meiosis-specific nuclear structural protein 1-like
1367	aug3.g4125	-3.16234	5.55857	2.46923	0.116095	0.922472	69.733	210.663	0	0	5.18321	55.3811	33.2893	0	LOC107451573	2-amino-3-ketobutyrate coenzyme A ligase, mitochondrial, transcript variant X1
1368	aug3.g11496	-0.658039	8.58376	2.46474	0.116427	0.923796	370.084	687.479	269.902	332.977	556.386	192.804	168.734	489.856	LOC107436363	gastrula zinc finger protein XlCGF46.1-like, transcript variant X1
1369	aug3.g20549	5.19466	4.60039	2.46468	0.116431	0.923796	0.978022	0.736585	61.9168	69.2821	0.485926	24.8082	35.1196	0	LOC107448978	uncharacterized LOC107448978
1370	aug3.g11303	9.88074	3.38973	2.46193	0.116635	0.924411	0	0	30.5724	0	0	4.83812	47.4744	0	LOC107436090	alanine--tRNA ligase, cytoplasmic
1371	aug3.g440	9.84039	3.35922	2.46134	0.116679	0.924411	0	0	0	32.7131	21.7047	0	0	26.1769
1372	aug3.g10788	9.84571	3.35906	2.45652	0.117038	0.926576	0	0	0	0	38.7121	11.2203	0	30.962	LOC107454218	uncharacterized LOC107454218, transcript variant X1
1373	aug3.g15698	5.88662	4.88894	2.4533	0.117278	0.927409	1.27143	0	0	19.2796	7.28889	0	79.0477	126.006	LOC107451250	beta-1,4-mannosyl-glycoprotein 4-beta-N-acetylglucosaminyltransferase-like
1374	aug3.g25598	-6.56046	-0.664252	2.45181	0.117389	0.927409	2.73846	0	0	0	0	0	0	0	LOC107437983	MAP3K12-binding inhibitory protein 1-like
1375	aug3.g26638	-1.20659	6.90994	2.45118	0.117437	0.927409	162.645	254.981	109.165	88.8104	139.461	137.938	38.8947	28.6164	LOC107439013	probable RNA-binding protein EIF1AD
1376	aug3.g26795	-6.56046	-0.664252	2.45054	0.117484	0.927409	2.73846	0	0	0	0	0	0	0	LOC107439462	rhophilin-2, transcript variant X1
1377	aug3.g22379	-6.50858	-0.696416	2.43987	0.118286	0.932278	2.64066	0	0	0	0	0	0	0
1378	aug3.g19783	-6.50858	-0.696416	2.43957	0.118309	0.932278	2.64066	0	0	0	0	0	0	0	LOC107447479	probable E3 ubiquitin-protein ligase RNF144A-A
1379	aug3.g22407	-6.50858	-0.696416	2.43802	0.118426	0.932278	2.64066	0	0	0	0	0	0	0	LOC107456299	vacuole membrane protein 1-like
1380	aug3.g4937	9.8207	3.33115	2.43777	0.118444	0.932278	0	0	36.2854	0	0	0	27.4551	15.7625	LOC107452726	regulator of G-protein signaling 7-like, transcript variant X4
1381	aug3.g4178	-6.50858	-0.696416	2.4362	0.118563	0.932538	2.64066	0	0	0	0	0	0	0	LOC107451639	serine/threonine-protein kinase NIM1, transcript variant X1
1382	aug3.g20134	-2.1115	5.99768	2.43464	0.118681	0.932787	47.9231	252.403	0	26.6182	26.402	43.646	50.9063	60.7981	LOC107448111	KIF1-binding protein
1383	aug3.g13364	9.93902	3.49638	2.43223	0.118863	0.933546	0	0	0	0	0	0.102939	44.1569	42.0332	LOC107438772	POU domain, class 2, transcription factor 3, transcript variant X3
1384	aug3.g1352	9.75628	3.33152	2.42981	0.119048	0.933963	0	0	0	0	0	12.9703	16.1298	46.9121	LOC107446523	uncharacterized LOC107446523
1385	aug3.g9573	-0.53792	9.68455	2.42927	0.119088	0.933963	1234.36	911.647	799.051	904.025	654.219	904.214	599.207	573.641	LOC107438007	zinc finger RNA-binding protein
1386	aug3.g20944	9.83353	3.34566	2.42574	0.119357	0.935036	0	0	23.1609	9.57759	0	0	47.4744	0	LOC107449804	sodium/calcium exchanger 3
1387	aug3.g9936	9.848	3.32236	2.42521	0.119397	0.935036	0	0	29.8004	0	31.2613	19.9701	0	0	LOC107443024	calpain-7-like
1388	aug3.g6237	0.838709	11.0492	2.4229	0.119573	0.935737	1572.66	1090.27	3011.23	2118.39	3022.3	1671.31	2260.81	2203.84	LOC107454373	zinc finger protein 1-like
1389	aug3.g26694	-6.45476	-0.72935	2.42093	0.119724	0.93624	2.54286	0	0	0	0	0	0	0
1390	aug3.g7524	-6.45476	-0.72935	2.41897	0.119874	0.936278	2.54286	0	0	0	0	0	0	0	LOC107445505	dual oxidase 2
1391	aug3.g25622	-0.947781	7.4286	2.41862	0.119901	0.936278	163.134	375.413	163.362	105.478	48.2687	186.113	212.777	121.408	LOC107446053	nuclear nucleic acid-binding protein C1D
1392	aug3.g1852	-0.620389	7.88555	2.41534	0.120152	0.937286	323.334	316.854	259.865	173.765	157.602	253.126	167.018	237.844	LOC107447650	protein transport protein Sec31A-like
1393	aug3.g4726	-0.57956	8.36627	2.41468	0.120202	0.937286	403.825	473.256	267.431	126.126	309.859	367.8	346.506	342.834	LOC107452386	papilin
1394	aug3.g13728	-1.55701	6.31722	2.4084	0.120686	0.940378	109.245	205.139	29.1827	51.4951	19.599	101.086	13.2699	105.74	LOC107439375	sorting and assembly machinery component 50 homolog A
1395	aug3.g27330	-0.724244	8.25896	2.40226	0.12116	0.941706	282.746	586.936	432.8	81.2229	183.68	262.494	333.007	285.976	LOC107441572	uncharacterized LOC107441572, transcript variant X1
1396	aug3.g67	9.93445	3.47115	2.40139	0.121228	0.941706	0	0	31.0356	0	0	0.102939	0	54.8871	LOC107440903	low-density lipoprotein receptor-related protein 1B, transcript variant X1
1397	aug3.g9775	-6.39886	-0.763092	2.40012	0.121326	0.941706	2.44506	0	0	0	0	0	0	0	LOC107440749	uncharacterized LOC107440749, transcript variant X1
1398	aug3.g722	-6.39886	-0.763092	2.40004	0.121332	0.941706	2.44506	0	0	0	0	0	0	0	LOC107444442	lisH domain-containing protein FOPNL
1399	aug3.g23604	-6.39886	-0.763092	2.39977	0.121353	0.941706	2.44506	0	0	0	0	0	0	0	LOC107452439	protein lifeguard 3-like
1400	aug3.g19715	-6.39886	-0.763092	2.39947	0.121376	0.941706	2.44506	0	0	0	0	0	0	0	LOC107447349	uncharacterized LOC107447349
1401	aug3.g4940	9.77422	3.29691	2.39488	0.121733	0.943206	0	0	0	0	20.7329	26.0435	30.2006	0	LOC107452725	caskin-1-like
1402	aug3.g21226	1.25321	7.06293	2.39475	0.121743	0.943206	102.79	28.2358	113.643	230.484	203.765	142.467	169.077	77.9679	LOC107450534	eukaryotic translation initiation factor 3 subunit L
1403	aug3.g12813	6.76202	4.29681	2.39037	0.122085	0.945177	0.195604	0.245528	0	0	27.2119	25.3229	0.114396	100.298
1404	aug3.g20870	-7.16187	2.098	2.38816	0.122258	0.945843	5.47692	26.1488	0	0	0	0	0.57198	0	LOC107449682	cysteine--tRNA ligase, cytoplasmic-like
1405	aug3.g6111	9.94581	3.4633	2.38503	0.122503	0.947064	0	0	20.3816	0	0	0	66.2353	0.0938242	LOC107454225	transcription factor CP2-like
1406	aug3.g27338	9.29588	2.82906	2.37832	0.12303	0.950463	0	0	17.4479	19.6527	0	0	0.114396	18.0142	LOC107441577	V-type proton ATPase 21 kDa proteolipid subunit
1407	aug3.g25451	-6.40357	-0.910723	2.37515	0.12328	0.951719	0	2.45528	0	0	0	0	0	0
1408	aug3.g259	9.72099	3.26961	2.37107	0.123603	0.952255	0	0	0	38.5591	0	19.7642	0	15.8563	LOC107452629	cysteine-rich with EGF-like domain protein 1
1409	aug3.g25360	0.66119	9.82727	2.37027	0.123666	0.952255	818.409	446.493	1034.67	756.754	1209.31	773.791	1510.03	716.817	LOC107448709	crooked neck-like protein 1
1410	aug3.g26535	9.71678	3.28682	2.3701	0.123679	0.952255	0	0	0	19.7771	0	7.92629	0	46.2553	LOC107438732	somatomedin-B and thrombospondin type-1 domain-containing protein-like
1411	aug3.g27148	9.3504	2.83816	2.36847	0.123808	0.952255	0	0	30.8812	0	8.5847	17.8084	0	0.0938242	LOC107440760	protein MMS22-like, transcript variant X1
1412	aug3.g3457	0.919884	7.75877	2.36784	0.123858	0.952255	216.045	43.0902	329.194	299.766	140.595	230.789	160.841	310.089	LOC107450591	phosphatidylinositol 3-kinase catalytic subunit type 3-like
1413	aug3.g17422	0.677249	8.7323	2.3672	0.123909	0.952255	164.21	422.554	265.27	365.69	581.492	296.361	684.775	620.835
1414	aug3.g15119	-8.21456	1.38419	2.36652	0.123963	0.952255	0	19.1512	0	0	0	0.102939	0	0
1415	aug3.g11022	-3.90288	4.89223	2.36164	0.124351	0.95456	56.8231	139.46	0	18.4089	20.8948	0	0	0	LOC107457247	ecdysone-inducible protein E75-like, transcript variant X4
1416	aug3.g12247	10.3229	3.77188	2.3599	0.12449	0.954952	0	0	28.1019	0	84.5512	0	0	0	LOC107437366	dymeclin, transcript variant X1
1417	aug3.g4470	9.75816	3.26426	2.35829	0.124619	0.955264	0	0	0	28.3596	25.4301	22.3377	0	0	LOC107452042	transmembrane protein 94
1418	aug3.g734	-0.794188	7.54212	2.35674	0.124742	0.955538	289.886	255.472	106.849	176.501	211.216	176.643	82.7084	189.525	LOC107444486	pre-mRNA-splicing factor ATP-dependent RNA helicase PRP16-like, transcript variant X1
1419	aug3.g5768	10.193	3.75612	2.35489	0.124891	0.955579	0	0	0	0	0	26.4553	0	76.4667	LOC107453759 LOC107453762	protein krueppel-like, transcript variant X1
1420	aug3.g25381	9.71762	3.25904	2.35359	0.124995	0.955579	0	0	24.705	0	0	18.529	0	30.7743	LOC107457133	tetraspanin-1-like
1421	aug3.g23481	-6.2801	-0.833163	2.35267	0.125068	0.955579	2.24945	0	0	0	0	0	0	0
1422	aug3.g5761	8.03751	4.47123	2.35217	0.125109	0.955579	0.195604	0	0	0	137.517	41.5873	0	0.0938242	LOC107453763	tryptophan--tRNA ligase, cytoplasmic-like
1423	aug3.g13142	1.72492	7.21792	2.35104	0.125199	0.955579	108.365	0.491057	133.561	289.069	151.447	84.3069	124.12	297.516	LOC107438501	bromodomain-containing protein 3, transcript variant X2
1424	aug3.g20858	7.79999	3.66711	2.3493	0.125339	0.955579	0	0.122764	0	0.124384	28.0217	25.8376	45.9872	0.0938242	LOC107449666	aprataxin-like
1425	aug3.g14685	9.73902	3.27543	2.349	0.125364	0.955579	0	0	14.5142	0	14.2538	0	0	46.3491	LOC107440620	tubulin epsilon chain-like
1426	aug3.g26581	10.2129	3.75957	2.34438	0.125735	0.95774	0	0	20.3816	0	0	0	0	83.9726	LOC107438858	internal alternative NAD(P)H-ubiquinone oxidoreductase A1, mitochondrial-like
1427	aug3.g4633	8.3732	4.05166	2.34225	0.125908	0.958382	0.0978022	0	0	0	0	49.5136	37.7507	41.0012	LOC107452245	tether containing UBX domain for GLUT4-like
1428	aug3.g7511	-8.4108	1.75438	2.34103	0.126006	0.958459	23.0813	0	0	0	0	0	0.114396	0	LOC107445518	solute carrier family 15 member 1, transcript variant X6
1429	aug3.g8757	2.14085	6.26708	2.33389	0.126585	0.961753	42.1528	0.982113	82.6072	33.2106	97.3472	162.232	171.594	24.3005	LOC107456683	dol-P-Man:Man(5)GlcNAc(2)-PP-Dol alpha-1,3-mannosyltransferase-like, transcript variant X1
1430	aug3.g23853	7.30338	4.0214	2.33333	0.126631	0.961753	0	0.245528	29.646	27.7377	27.3738	0	0	44.0035	LOC107453680	myosin-11-like
1431	aug3.g7664	9.86987	3.39578	2.33232	0.126713	0.961753	0	0	0	0	25.7541	56.4105	0	0.0938242	LOC107455325	epoxide hydrolase 1
1432	aug3.g18443	-6.21684	-0.869582	2.331	0.126821	0.961753	2.15165	0	0	0	0	0	0	0	LOC107445291	solute carrier family 13 member 5-like
1433	aug3.g21607	-6.21684	-0.869582	2.32923	0.126965	0.961753	2.15165	0	0	0	0	0	0	0	LOC107451811	UHRF1-binding protein 1-like
1434	aug3.g838	9.69072	3.24047	2.32803	0.127062	0.961753	0	0	0	40.798	0	8.85274	0	22.9869	LOC107444843	elongation factor-like GTPase 1
1435	aug3.g27589	0.503473	9.18396	2.3272	0.12713	0.961753	378.592	507.016	681.548	693.94	706.537	428.843	727.902	527.667	LOC107442211	uncharacterized LOC107442211
1436	aug3.g6691	1.09411	7.1767	2.32624	0.127209	0.961753	85.0879	70.9577	94.3421	123.016	183.518	225.642	245.837	127.132	LOC107454931	60S ribosomal protein L31
1437	aug3.g17245	-0.776211	7.91314	2.3259	0.127236	0.961753	323.236	377.009	239.947	208.344	355.698	252.509	100.897	69.4299	LOC107443463	MOG interacting and ectopic P-granules protein 1-like, transcript variant X1
1438	aug3.g17650	0.69181	8.07716	2.32261	0.127506	0.962873	222.696	146.458	303.717	299.393	230.329	493.283	147.113	315.155	LOC107444150	uncharacterized LOC107444150, transcript variant X1
1439	aug3.g15219	-7.90164	1.19056	2.32193	0.127562	0.962873	14.7681	0	0	0	0	0	0	0.0938242	LOC107447969	uncharacterized LOC107447969
1440	aug3.g26552	0.539167	8.35936	2.31862	0.127833	0.962996	301.133	188.689	242.726	352.754	446.242	388.491	329.461	375.953	LOC107438828	protein mothers against dpp, transcript variant X4
1441	aug3.g11052	1.04626	7.55526	2.31854	0.12784	0.962996	178	30.8138	249.057	272.277	150.637	155.335	349.137	117.749	LOC107457303	nuclear pore complex protein Nup88
1442	aug3.g19433	9.84986	3.37844	2.31849	0.127844	0.962996	0	0	0	61.1971	0.161975	19.7642	0	0	LOC107446854	sodium/hydrogen exchanger 8-like
1443	aug3.g4610	4.33863	4.83555	2.31566	0.128077	0.964082	2.64066	0.982113	10.1908	0	32.2331	25.4259	64.977	88.9453
1444	aug3.g6882	9.63185	3.20828	2.31329	0.128272	0.964885	0	0	0	0	0	14.7202	20.4769	34.5273	LOC107455166	DEP domain-containing protein 1B, transcript variant X3
1445	aug3.g2240	0.995756	8.18242	2.31154	0.128417	0.965306	283.822	48.7374	134.179	332.106	580.682	529.517	301.434	112.12	LOC107448442	nucleolar pre-ribosomal-associated protein 1-like
1446	aug3.g18119	9.71414	3.24102	2.30705	0.128788	0.967256	0	0	7.25708	0	25.1062	0	0	41.4703	LOC107444805	malignant T-cell-amplified sequence 1
1447	aug3.g9736	-6.15069	-0.90699	2.30625	0.128855	0.967256	2.05385	0	0	0	0	0	0	0	LOC107444500	diacylglycerol kinase 1-like
1448	aug3.g7641	9.79205	3.23886	2.30357	0.129077	0.968101	0	0	18.5287	0	53.4519	5.97045	0	0	LOC107455315	CTD small phosphatase-like protein 2-A
1449	aug3.g20492	-8.17166	1.478	2.30275	0.129145	0.968101	18.5824	0	0	0	0	0.102939	0	0	LOC107448841	centrosomal protein of 104 kDa, transcript variant X2
1450	aug3.g17333	1.2804	6.79057	2.29801	0.129539	0.970321	49.6835	56.9626	131.091	185.208	94.4317	147.614	90.7161	128.164	LOC107443581	uncharacterized LOC107443581
1451	aug3.g6021	9.72533	3.19904	2.29544	0.129755	0.970321	0	0	32.5797	0	24.1343	17.7055	0	0	LOC107454085	2-oxoglutarate and iron-dependent oxygenase domain-containing protein 3, transcript variant X1
1452	aug3.g4127	10.2082	3.7023	2.29502	0.12979	0.970321	0	0	0	0	63.4944	0	0	40.532
1453	aug3.g17195	9.2355	2.70847	2.29412	0.129865	0.970321	0	0	25.477	0	11.5003	0	15.9011	0.0938242	LOC107443396	sphingomyelin phosphodiesterase
1454	aug3.g4527	1.90357	6.68007	2.29384	0.129888	0.970321	65.8209	1.22764	196.25	68.9089	187.568	44.9843	222.157	33.3076	LOC107452118	rho GTPase-activating protein 26-like
1455	aug3.g1147	10.1291	3.69237	2.28686	0.130474	0.973808	0	0	0	0	0	40.6608	0	57.7957
1456	aug3.g5251	-1.85835	5.83159	2.28539	0.130597	0.973808	57.9967	190.776	28.8739	12.936	91.5161	6.27927	33.7468	32.4632	LOC107453143	estrogen-related receptor gamma, transcript variant X1
1457	aug3.g16755	-1.05487	7.35096	2.28507	0.130624	0.973808	271.792	261.488	201.963	63.436	20.5709	138.556	211.175	134.262	LOC107442698	protein kinase C and casein kinase substrate in neurons protein 2, transcript variant X3
1458	aug3.g11071	9.70782	3.18453	2.28199	0.130883	0.974602	0	0	31.9621	0	22.5146	19.0437	0	0	LOC107457321	uncharacterized LOC107457321, transcript variant X1
1459	aug3.g4070	-7.84556	2.82607	2.28108	0.13096	0.974602	0	54.5073	0	0	0	0.617633	0	0	LOC107451502	neuroligin-4, X-linked-like
1460	aug3.g6043	10.1554	3.69258	2.28047	0.131012	0.974602	0	0	0	0	0	29.2346	71.04	0	LOC107454107	serine/arginine repetitive matrix protein 2-like
1461	aug3.g24464	9.64981	3.17645	2.27956	0.131089	0.974602	0	0	0	0	28.8316	15.132	0	26.6461	LOC107443746	uncharacterized LOC107443746
1462	aug3.g15101	-5.67784	3.10894	2.27605	0.131386	0.975384	14.8659	48.1236	0	0	0	3.49992	0	0.0938242	LOC107441160	natterin-4-like
1463	aug3.g16199	1.96878	6.28275	2.2755	0.131433	0.975384	46.9451	1.84146	87.7026	136.325	154.849	101.189	64.0618	29.367
1464	aug3.g24162	9.49846	3.022	2.27513	0.131464	0.975384	0	0	0.154406	62.6897	0.161975	0	0	0.562945
1465	aug3.g12250	9.27589	2.84272	2.27047	0.13186	0.977656	0	0	0.308812	31.3448	0	0.102939	0	22.7055	LOC107437369	uncharacterized LOC107437369, transcript variant X2
1466	aug3.g18582	-7.85913	1.20724	2.26763	0.132102	0.978778	14.9637	0	0	0	0	0.102939	0	0	LOC107445488	transforming growth factor-beta receptor-associated protein 1-like
1467	aug3.g1108	9.66056	3.21912	2.25535	0.133153	0.985898	0	0	17.7567	1.86576	0	0	0	51.5095	LOC107445637	putative RNA-binding protein EEED8.10
1468	aug3.g15306	10.0977	3.6628	2.25368	0.133297	0.986146	0	0	0	0	0	36.8521	0	59.4845	LOC107448346	beta-1,3-glucosyltransferase-like
1469	aug3.g19693	-6.00851	-0.984994	2.25192	0.133449	0.986146	1.85824	0	0	0	0	0	0	0
1470	aug3.g9918	1.69461	6.39974	2.2518	0.133459	0.986146	11.3451	51.6837	180.964	45.7734	126.665	121.982	92.432	44.285	LOC107442904	telomere-associated protein RIF1
1471	aug3.g18209	9.78305	3.29775	2.24797	0.13379	0.987918	0	0	36.5942	0	0	40.7638	0	0.0938242	LOC107444931	uncharacterized LOC107444931
1472	aug3.g23374	10.0933	3.6566	2.24587	0.133971	0.988355	0	0	0	0	0	48.3812	0	47.6627
1473	aug3.g27168	-7.78177	1.14096	2.24333	0.134192	0.988355	14.1813	0	0	0	0	0.102939	0	0	LOC107440815	uncharacterized LOC107440815, transcript variant X1
1474	aug3.g10186	9.65035	3.14865	2.24311	0.134211	0.988355	0	0	32.7341	24.6281	0	13.2791	0	0	LOC107446383	clarin-3-like
1475	aug3.g2144	2.55131	5.73649	2.24308	0.134213	0.988355	22.4945	0.368293	113.797	102.99	52.1561	27.9994	32.8317	72.9952	LOC107448239	protein FAM32A-like
1476	aug3.g26148	9.60572	3.15596	2.24113	0.134383	0.988935	0	0	0	13.0604	14.4158	0	0	41.0012	LOC107437031	transferrin-like
1477	aug3.g8692	9.61424	3.13967	2.23844	0.134617	0.989411	0	0	0	0	29.3176	12.4556	0	27.1152	LOC107456604	Down syndrome cell adhesion molecule-like protein Dscam2
1478	aug3.g26375	1.36033	6.73362	2.23806	0.13465	0.989411	68.1681	29.3406	124.451	88.3129	59.283	130.012	153.291	195.905	LOC107437955	homogentisate 1,2-dioxygenase, transcript variant X2
1479	aug3.g27319	-8.09845	1.47841	2.23579	0.134847	0.989411	18.5824	0	0	0	0	0	0.114396	0	LOC107441543	neurotactin-like, transcript variant X1
1480	aug3.g20499	9.77132	3.28442	2.23478	0.134936	0.989411	0	0	43.5425	0	0.161975	0	0	33.1199	LOC107443255	transmembrane channel-like protein 5
1481	aug3.g23792	10.1587	3.65605	2.23471	0.134942	0.989411	0	0	0	0	39.1981	0	61.3163	0	LOC107453359	uncharacterized LOC107453359, transcript variant X6
1482	aug3.g16068	-0.558947	9.49834	2.23411	0.134994	0.989411	766.574	1138.39	965.964	409.473	553.308	443.975	712.459	794.034	LOC107441723	uncharacterized LOC107441723
1483	aug3.g19750	9.59773	3.1346	2.23225	0.135157	0.989937	0	0	0	0	17.1694	0	27.5695	23.3622	LOC107447427	diphosphomevalonate decarboxylase
1484	aug3.g21616	9.5949	3.15514	2.22819	0.135513	0.991874	0	0	5.24981	0	0	0	35.6916	27.0214	LOC107451866	uncharacterized LOC107451866
1485	aug3.g6393	-5.93179	-1.02571	2.22685	0.13563	0.992062	1.76044	0	0	0	0	0	0	0	LOC107454573	cilia- and flagella-associated protein 91-like
1486	aug3.g15547	-1.01047	7.17542	2.22271	0.135994	0.994057	141.911	322.133	180.346	49.8781	161.651	78.5423	82.7084	137.922	LOC107450095	uncharacterized LOC107450095, transcript variant X2
1487	aug3.g5758	-1.05415	7.02297	2.22117	0.13613	0.994382	193.257	231.41	110.864	161.202	45.6771	106.645	137.847	51.228	LOC107453755	Fanconi anemia group I protein-like
1488	aug3.g12702	9.81053	3.27381	2.21769	0.136437	0.995186	0	0	0	0	61.8746	16.9849	0	0.0938242	LOC107437963	uncharacterized LOC107437963, transcript variant X1
1489	aug3.g7199	0.585984	8.05477	2.21657	0.136536	0.995186	174.284	212.014	335.216	251.381	355.86	344.33	252.129	200.784	LOC107440941	dual specificity protein kinase CLK2-like, transcript variant X1
1490	aug3.g10475	0.612165	8.36698	2.21632	0.136559	0.995186	275.02	197.528	375.361	602.393	347.761	320.448	343.646	177.703	LOC107449794	nuclear pore complex protein Nup153, transcript variant X1
1491	aug3.g10819	9.54635	3.11439	2.21535	0.136644	0.995186	0	0	0	0	0	24.3965	30.4294	10.8836	LOC107454763	F-box/LRR-repeat protein 14-like
1492	aug3.g15453	10.143	3.64271	2.21385	0.136777	0.995186	0	0	0	0	36.2825	0	63.1466	0	LOC107449512	esterase OVCA2
1493	aug3.g10099	-3.33344	5.22673	2.2137	0.13679	0.995186	0.0978022	230.551	27.3299	0.373153	40.4939	0.411755	0	0	LOC107445201	uncharacterized LOC107445201
1494	aug3.g3348	9.58262	3.11544	2.21111	0.13702	0.995606	0	0	26.8667	0	0	0	11.4396	29.0855	LOC107450436	uncharacterized LOC107450436, transcript variant X2
1495	aug3.g23707	-5.99401	-1.1288	2.21099	0.137031	0.995606	0	1.84146	0	0	0	0	0	0	LOC107452988	uncharacterized LOC107452988
1496	aug3.g16937	10.1483	3.63564	2.20855	0.137247	0.99651	0	0	69.9459	0	0	29.8522	0	0	LOC107442930	protein UBASH3A homolog
1497	aug3.g27960	1.17531	7.22118	2.20549	0.137521	0.99733	122.155	31.0593	85.6954	369.297	130.876	123.938	155.007	173.575	LOC107443444	protein RCC2 homolog
1498	aug3.g19773	10.0962	3.65056	2.20523	0.137544	0.99733	0	0	0	0	13.7679	0	0	82.4714	LOC107447454	FGFR1 oncogene partner 2 homolog
1499	aug3.g5404	-0.457704	8.44455	2.19956	0.13805	0.999641	393.067	481.604	398.985	301.134	343.064	247.362	340.672	279.596	LOC107453320	patronin-like
1500	aug3.g3095	-5.01651	0.190934	2.19923	0.13808	0.999641	4.5967	1.59593	0	0.373153	0	0	0.114396	0	LOC107450029	ankyrin-1-like
1501	aug3.g17575	-1.13086	7.09903	2.19802	0.138188	0.999641	281.181	180.586	23.3153	144.037	172.828	167.584	84.6531	40.1567	LOC107443952	tyrosine-protein phosphatase non-receptor type 4, transcript variant X2
1502	aug3.g2670	9.70875	3.25672	2.19755	0.138231	0.999641	0	0	24.0873	0	0	0	0.114396	49.3515
1503	aug3.g22786	9.81282	3.25017	2.19474	0.138482	0.9999	0	0	24.8594	0.124384	54.0998	0	0	0
1504	aug3.g17532	10.1235	3.62768	2.19393	0.138556	0.9999	0	0	0	0	30.9373	0	67.1505	0	LOC107443893	myelin transcription factor 1, transcript variant X4
1505	aug3.g940	9.6759	3.2662	2.19215	0.138715	0.9999	0	0	0	0	0	8.44098	0.114396	63.3313	LOC107445096	zinc finger protein 33B
1506	aug3.g5561	-1.5202	6.18863	2.18799	0.139091	0.9999	80.1	204.28	33.5061	117.916	42.1136	19.1466	58.7996	25.8955	LOC107453541	hydroxyacylglutathione hydrolase, mitochondrial-like
1507	aug3.g4654	0.507447	8.81698	2.18797	0.139092	0.9999	383.482	301.509	465.071	741.455	542.942	429.461	383.799	358.877	LOC107452298	transformation/transcription domain-associated protein
1508	aug3.g4963	-2.48787	5.26507	2.18445	0.13941	0.9999	39.5121	159.962	42.7705	0	17.3314	20.0731	16.1298	10.3207	LOC107452751	cAMP-responsive element-binding protein-like 2
1509	aug3.g14550	2.23042	6.30289	2.18412	0.13944	0.9999	41.6637	0.122764	61.9168	80.7254	188.701	190.437	28.9422	38.1864	LOC107440453	histone acetyltransferase KAT5
1510	aug3.g9228	-4.34257	4.07403	2.18408	0.139444	0.9999	37.6539	77.2187	0	0	0	16.6761	0.114396	0.0938242	LOC107443782	potassium channel subfamily K member 6
1511	aug3.g18777	10.0975	3.61116	2.1814	0.139688	0.9999	0	0	50.6452	0	0	0	0	45.6924	LOC107445825	brain protein I3
1512	aug3.g8534	1.4438	6.81729	2.17874	0.139929	0.9999	55.1604	43.0902	182.508	25.0012	125.369	68.7631	107.532	292.825	LOC107456410	eukaryotic translation initiation factor 4E-binding protein Mextli
1513	aug3.g25793	9.59211	3.07241	2.17687	0.140099	0.9999	0	0	29.646	0	18.9511	19.2496	0	0	LOC107455785	protein phosphatase 1 regulatory subunit 37-like
1514	aug3.g12787	-5.89604	-1.17659	2.17657	0.140126	0.9999	0	1.7187	0	0	0	0	0	0	LOC107438064 LOC107438062	eukaryotic translation initiation factor 6-like
1515	aug3.g18692	7.36075	3.77351	2.17626	0.140155	0.9999	0.195604	0	60.2184	0.248769	49.7265	0	1.83034	0.0938242
1516	aug3.g8474	-1.49154	6.31901	2.17523	0.140248	0.9999	64.0604	244.423	104.07	26.867	80.3398	20.176	16.5874	81.0641	LOC107456300	structural maintenance of chromosomes protein 3-like
1517	aug3.g3239	-0.748833	7.55919	2.17519	0.140252	0.9999	237.855	303.105	82.144	213.941	177.363	164.084	134.987	193.09	LOC107450259	aldehyde dehydrogenase, dimeric NADP-preferring-like
1518	aug3.g26434	9.57776	3.08391	2.17512	0.140259	0.9999	0	0	17.9111	39.3054	0	0	9.95246	0	LOC107438276	uncharacterized LOC107438276
1519	aug3.g6099	-0.573712	8.08179	2.17412	0.14035	0.9999	447.641	270.327	165.986	293.796	339.5	257.862	209.802	180.424	LOC107454202	pumilio homolog 2, transcript variant X1
1520	aug3.g3691	-0.835277	7.46579	2.17371	0.140387	0.9999	245.288	281.253	65.1594	87.3178	178.173	213.804	178.801	161.941	LOC107450894	arginine/serine-rich protein PNISR
1521	aug3.g23457	-7.33624	0.715897	2.17299	0.140453	0.9999	9.97583	0	0	0	0	0	0	0.0938242
1522	aug3.g24045	10.0444	3.6104	2.16973	0.140751	0.9999	0	0	0	0	0	0	18.5322	74.3087	LOC107454390	neogenin, transcript variant X6
1523	aug3.g17844	1.19816	6.96697	2.16683	0.141016	0.9999	40.0989	86.6715	102.371	68.6601	208.786	149.364	143.91	199.47	LOC107444407	NADH dehydrogenase [ubiquinone] 1 alpha subcomplex subunit 10, mitochondrial
1524	aug3.g9614	-7.66864	1.10705	2.16624	0.141071	0.9999	13.7901	0	0	0	0	0	0.114396	0	LOC107438752	uncharacterized LOC107438752, transcript variant X4
1525	aug3.g11835	-0.723035	7.85356	2.16543	0.141145	0.9999	461.235	194.458	154.56	90.4274	219.639	159.967	240.461	326.602	LOC107436800	uncharacterized LOC107436800
1526	aug3.g13787	9.6025	3.05855	2.16447	0.141234	0.9999	0	0	20.9992	0	37.2543	10.088	0	0	LOC107439441	uncharacterized LOC107439441
1527	aug3.g3775	9.78188	3.22858	2.16263	0.141403	0.9999	0	0	65.777	0.124384	11.5003	0	0	0	LOC107451099	leucine-rich repeat transmembrane protein FLRT3-like
1528	aug3.g4700	9.50605	3.03643	2.15941	0.141699	0.9999	0	0	0	0	25.9161	14.7202	0	23.2684	LOC107452356	uncharacterized LOC107452356, transcript variant X2
1529	aug3.g15252	-0.518446	9.12432	2.15848	0.141785	0.9999	580.358	861.805	484.063	421.912	298.521	798.805	571.98	444.727	LOC107447984	60S ribosomal protein L23
1530	aug3.g27353	-5.31726	3.78611	2.15739	0.141886	0.9999	41.8593	57.9447	0	0	0	7.41159	0	0	LOC107441618	porphobilinogen deaminase, transcript variant X1
1531	aug3.g25722	-5.33447	3.92541	2.15639	0.141978	0.9999	0	111.593	0	0	0	7.82335	0	0.375297	LOC110282549	uncharacterized LOC110282549
1532	aug3.g25106	1.26584	6.85228	2.15553	0.142058	0.9999	66.3099	46.0366	68.0931	207.349	185.3	161.099	117.256	71.5878	LOC107455637	WD repeat-containing protein 18-like
1533	aug3.g12355	10.084	3.59528	2.15332	0.142262	0.9999	0	0	27.4843	0	0	0	67.9513	0	LOC107437484	uncharacterized LOC107437484
1534	aug3.g8869	-3.63197	4.1832	2.1531	0.142283	0.9999	18.6802	97.4748	0	0.621921	26.24	0.617633	0.114396	0.469121
1535	aug3.g13696	-5.76492	-1.11094	2.15231	0.142355	0.9999	1.56484	0	0	0	0	0	0	0	LOC107439315	homeobox protein caupolican-like
1536	aug3.g12520	-5.76492	-1.11094	2.15206	0.142379	0.9999	1.56484	0	0	0	0	0	0	0
1537	aug3.g3782	2.16857	5.91061	2.15131	0.142448	0.9999	29.2429	3.92845	42.4617	113.563	159.546	33.4551	61.3163	37.6235	LOC107451091	uncharacterized LOC107451091
1538	aug3.g18300	-4.14531	4.58082	2.15027	0.142545	0.9999	35.9912	125.465	0	0	0	27.1758	0	0.0938242	LOC107456330	cartilage oligomeric matrix protein
1539	aug3.g10058	10.1015	3.58438	2.147	0.142849	0.9999	0	0	71.7988	0	0	24.8082	0	0	LOC107444540	sepiapterin reductase
1540	aug3.g21483	-5.79092	-1.226	2.14283	0.143238	0.9999	0	1.59593	0	0	0	0	0	0	LOC107451412	uncharacterized LOC107451412
1541	aug3.g18766	0.888242	7.50737	2.14037	0.143467	0.9999	141.226	80.5333	92.3348	260.336	155.982	223.789	300.976	198.063	LOC107445804	zinc finger protein 708
1542	aug3.g26240	-1.09897	7.30898	2.13864	0.14363	0.9999	143.867	384.006	167.531	158.092	145.292	20.176	38.2083	209.979	LOC107437399	uncharacterized LOC107437399, transcript variant X1
1543	aug3.g16423	-0.674065	7.92388	2.13816	0.143674	0.9999	313.945	359.699	115.033	242.798	160.032	277.317	121.031	350.058	LOC107442204	uncharacterized LOC107442204
1544	aug3.g6374	9.03628	2.65865	2.13699	0.143784	0.9999	0	0	0	0.124384	0	18.9407	0.114396	26.9275	LOC107454553	glyoxylate reductase/hydroxypyruvate reductase-like, transcript variant X2
1545	aug3.g3717	-0.99767	7.15637	2.13632	0.143847	0.9999	284.702	170.151	101.29	60.9483	109.819	174.275	50.3343	186.616	LOC107450935	uncharacterized LOC107450935
1546	aug3.g9541	0.505638	8.75166	2.13567	0.143908	0.9999	404.217	251.053	477.115	453.256	662.479	499.047	329.003	370.699	LOC107437638	pre-mRNA 3'-end-processing factor FIP1-like
1547	aug3.g23876	-1.81602	6.33912	2.13526	0.143946	0.9999	115.113	233.252	71.9532	0	27.6978	81.5275	34.662	80.8764	LOC107453792	fasciculation and elongation protein zeta-2
1548	aug3.g8608	7.18321	3.79096	2.13494	0.143976	0.9999	0.0978022	0.122764	26.4034	0	0	19.6613	62.5747	0.0938242	LOC107456482	disheveled-associated activator of morphogenesis 2-like
1549	aug3.g5837	2.51571	5.55476	2.13493	0.143977	0.9999	10.2692	10.3122	27.1755	33.8325	50.0504	15.6467	162.9	63.8943	LOC107453861	general transcription factor 3C polypeptide 3-like
1550	aug3.g25883	10.0042	3.56043	2.13168	0.144283	0.9999	0	0	0	0	0	0	43.4705	46.8183	LOC107457360	maltase-glucoamylase, intestinal, transcript variant X1
1551	aug3.g13809	0.64944	7.77887	2.12826	0.144605	0.9999	183.966	123.624	281.482	279.865	221.258	231.303	213.577	220.205	LOC107439489	zinc finger matrin-type protein 2
1552	aug3.g6258	-0.631707	7.89651	2.12752	0.144674	0.9999	326.953	321.519	331.664	257.475	117.27	198.672	159.697	190.838	LOC107454426	putative uncharacterized protein DDB_G0282133
1553	aug3.g886	-3.90116	4.82441	2.12083	0.145308	0.9999	24.4506	162.171	0	0	0	0.205878	0	37.1544	LOC107444955	uncharacterized LOC107444955, transcript variant X2
1554	aug3.g7617	-6.74939	2.6477	2.12017	0.14537	0.9999	0.0978022	47.1414	0	0	0	0	0	1.21971	LOC107447012	UNC93-like protein MFSD11
1555	aug3.g17355	10.0508	3.56607	2.11842	0.145537	0.9999	0	0	0	0	18.7891	0	74.4718	0	LOC107445260	H(+)/Cl(-) exchange transporter 3-like, transcript variant X2
1556	aug3.g2521	-0.769274	7.61513	2.11657	0.145713	0.9999	193.551	373.94	88.3203	254.242	96.2134	217.921	183.148	158.751	LOC107449011	AP-2 complex subunit mu, transcript variant X1
1557	aug3.g22347	9.71567	3.15427	2.11425	0.145933	0.9999	0	0	37.5207	0.124384	36.2825	0	0	0
1558	aug3.g2737	9.61398	3.15239	2.11293	0.14606	0.9999	0	0	0	47.1416	0	21.6171	0.114396	0	LOC107449392	protein-lysine N-methyltransferase mettl10
1559	aug3.g10429	2.78145	5.77222	2.11073	0.146269	0.9999	20.1473	0	134.488	8.83129	81.4736	124.762	29.8574	36.9667	LOC107449152	protein pangolin, isoforms A/H/I/S-like
1560	aug3.g11735	9.97263	3.53768	2.10942	0.146395	0.9999	0	0	0	0	0	0	26.3111	62.0178	LOC107436652	COPII coat assembly protein sec16
1561	aug3.g25217	9.45678	2.97634	2.10848	0.146485	0.9999	0	0	0	0	27.6978	24.3965	0	9.66389
1562	aug3.g9539	-0.5321	8.23764	2.1083	0.146502	0.9999	374.093	410.646	342.781	310.836	203.279	212.054	379.566	179.579	LOC107437607	YTH domain-containing family protein 3-like
1563	aug3.g11534	-0.856792	7.24066	2.1058	0.146742	0.9999	200.495	254.245	101.599	159.212	151.447	123.115	124.921	92.9798	LOC107436412	nuclear cap-binding protein subunit 3-like
1564	aug3.g6640	-1.17221	7.16233	2.10529	0.14679	0.9999	206.363	284.567	119.51	80.7254	145.778	11.838	249.727	45.9738	LOC107454883	exosome complex component RRP42
1565	aug3.g837	9.45201	2.97407	2.10389	0.146924	0.9999	0	0	0	0	19.2751	15.8526	26.4255	0	LOC107444852	PR domain zinc finger protein 15-like, transcript variant X2
1566	aug3.g24498	-5.67754	-1.27713	2.10083	0.147219	0.9999	0	1.47317	0	0	0	0	0	0	LOC107443936	putative phosphoenolpyruvate synthase
1567	aug3.g12216	-1.19463	6.83359	2.0974	0.14755	0.9999	68.6572	325.939	103.298	106.97	163.271	49.9253	31.4589	62.2993	LOC107437336	uncharacterized LOC107437336, transcript variant X1
1568	aug3.g16025	0.904327	7.40799	2.0973	0.14756	0.9999	124.209	80.7788	165.986	160.456	100.101	247.568	210.374	266.554	LOC107441654	U3 small nucleolar RNA-associated protein 15 homolog
1569	aug3.g13900	-2.22135	5.55977	2.09608	0.147678	0.9999	98.0956	130.007	20.2272	34.5788	15.2257	36.0286	40.6106	0	LOC107439604	microtubule-associated proteins 1A/1B light chain 3C-like
1570	aug3.g27038	-6.95816	1.97675	2.09607	0.147678	0.9999	26.9934	0	0	0	0	0.102939	0.457584	0	LOC107440378	uncharacterized LOC107440378
1571	aug3.g16675	-0.798481	7.53895	2.09392	0.147886	0.9999	125.774	419.731	231.918	156.102	130.39	117.35	111.879	193.184	LOC107442578	nuclear speckle splicing regulatory protein 1, transcript variant X1
1572	aug3.g11397	8.18275	3.86811	2.0934	0.147936	0.9999	0.0978022	0	0	0	0	38.1903	27.4551	46.6306	LOC107436219	ferredoxin-2, mitochondrial, transcript variant X2
1573	aug3.g14579	9.00996	2.58416	2.09173	0.148098	0.9999	0	0	0.154406	20.7722	0.161975	24.1906	0	0	LOC107440477	inhibitor of nuclear factor kappa-B kinase subunit alpha
1574	aug3.g16198	6.01297	4.13165	2.09121	0.148149	0.9999	0.684615	0	23.1609	1.36823	28.6697	1.13233	84.6531	0	LOC107441857	acyloxyacyl hydrolase
1575	aug3.g24327	9.60721	3.09633	2.08706	0.148552	0.9999	0	0	29.8004	38.4347	0.323951	0	0	0	LOC107446529 LOC107442901	acetyl-CoA acetyltransferase, mitochondrial-like
1576	aug3.g13183	1.27869	7.30042	2.08676	0.148581	0.9999	135.847	16.3276	300.629	109.831	203.441	73.4983	354.399	66.3337	LOC107438556	twinfilin-2
1577	aug3.g10090	-7.20275	0.65723	2.08537	0.148717	0.9999	9.48681	0	0	0	0	0.102939	0	0
1578	aug3.g26163	-7.41229	0.890638	2.08462	0.14879	0.9999	11.5407	0	0	0	0	0	0.114396	0	LOC107437044	B-cell receptor-associated protein 29, transcript variant X2
1579	aug3.g15265	10.0712	3.52188	2.08065	0.149177	0.9999	0	0	69.1739	0	25.4301	0	0	0	LOC107448340	uncharacterized protein DDB_G0290301-like, transcript variant X1
1580	aug3.g17196	9.4146	2.95295	2.07995	0.149245	0.9999	0	0	13.2789	0	0	15.2349	31.4589	0	LOC107443396	sphingomyelin phosphodiesterase
1581	aug3.g14385	-1.26324	6.62957	2.07723	0.149512	0.9999	123.133	227.728	21.1536	94.9052	43.0855	46.0136	69.5528	163.629	LOC107440250	uncharacterized LOC107440250
1582	aug3.g17244	9.94067	3.51627	2.07565	0.149666	0.9999	0	0	0	0	0	15.6467	0	70.7434	LOC107443462	UPF0489 protein C5orf22 homolog
1583	aug3.g418	2.52572	5.9391	2.07339	0.149888	0.9999	24.6462	2.20976	224.043	0.497537	106.742	41.2785	39.4666	52.6354	LOC107443703	coiled-coil domain-containing protein 134
1584	aug3.g13613	-0.871282	7.62087	2.06889	0.150331	0.9999	217.121	378.973	316.687	83.2131	240.048	157.702	133.843	46.2553	LOC107439167	uncharacterized LOC107439167, transcript variant X1
1585	aug3.g6063	9.40259	2.9246	2.06846	0.150373	0.9999	0	0	25.0138	0	0	22.3377	12.126	0	LOC107454132	toll-like receptor Tollo
1586	aug3.g21383	6.9137	3.90259	2.06718	0.150499	0.9999	0.293407	0	24.0873	35.9471	0	27.7935	29.8574	0	LOC107441107	stathmin, transcript variant X2
1587	aug3.g7141	9.39019	2.9401	2.06449	0.150765	0.9999	0	0	0	0	7.77482	22.1318	29.0566	0	LOC107439256	N-acetylglucosaminyl-phosphatidylinositol de-N-acetylase
1588	aug3.g20491	9.51368	3.01399	2.0603	0.151181	0.9999	0	0	30.2636	0	0.809877	0	33.1749	0	LOC107448843	mitochondrial carrier protein Rim2-like
1589	aug3.g27446	-0.603127	7.86935	2.05947	0.151263	0.9999	290.766	337.356	124.914	314.319	185.3	198.569	214.035	203.223	LOC107441829	calcineurin-binding protein cabin-1-like
1590	aug3.g19192	9.44399	2.99693	2.05805	0.151404	0.9999	0	0	21.4624	0.995074	0	0	0	38.7494	LOC107446476	transcription initiation factor TFIID subunit 11
1591	aug3.g8101	-1.18692	6.82499	2.05492	0.151716	0.9999	83.1319	307.156	31.4988	116.424	38.3882	142.879	55.1389	129.759	LOC107455875	uncharacterized LOC107455875
1592	aug3.g3783	-0.862982	10.489	2.05417	0.15179	0.9999	1402.58	2936.76	1545.91	1407.16	2138.56	1285.4	505.059	275.562	LOC107451083	uncharacterized LOC107451083
1593	aug3.g15768	9.52159	3.07592	2.0527	0.151937	0.9999	0	0	0	39.803	0	0	0.114396	24.6758	LOC107451850	15-hydroxyprostaglandin dehydrogenase [NAD(+)]-like
1594	aug3.g4735	9.94067	3.49447	2.05017	0.152189	0.9999	0	0	0	0	16.6835	0	0	69.7114	LOC107452391	uncharacterized LOC107452391
1595	aug3.g17379	-7.89564	1.49939	2.05011	0.152196	0.9999	18.8758	0	0.154406	0	0	0	0	0
1596	aug3.g14879	-6.69852	1.60455	2.04657	0.15255	0.9999	20.1473	0	0	0	0	0.205878	0	0.281473	LOC107440877	uncharacterized LOC107440877
1597	aug3.g26756	-7.40036	0.931225	2.04605	0.152602	0.9999	11.9319	0	0	0.124384	0	0	0	0	LOC107439333	TOM1-like protein 2
1598	aug3.g20585	-5.47167	-1.24951	2.04573	0.152634	0.9999	1.27143	0	0	0	0	0	0	0	LOC107441916	signal-induced proliferation-associated 1-like protein 1
1599	aug3.g17009	-0.579108	7.93837	2.04407	0.152801	0.9999	371.648	280.025	170.927	219.663	343.226	174.996	172.967	227.055	LOC107443032	thioredoxin reductase 1, cytoplasmic
1600	aug3.g2232	5.5266	4.59988	2.04358	0.152849	0.9999	0	1.35041	53.2701	0	0	30.9846	42.7841	63.0498	LOC107448437	uncharacterized LOC107448437
1601	aug3.g1137	-7.96484	1.5944	2.03941	0.153269	0.9999	20.3429	0	0	0	0.161975	0	0	0	LOC107445688	dual oxidase maturation factor 1-like
1602	aug3.g19504	9.5632	3.05713	2.03924	0.153286	0.9999	0	0	0	0.124384	30.4514	0	35.9204	0
1603	aug3.g24115	3.30944	5.67498	2.0391	0.1533	0.9999	13.2033	0.122764	61.1448	31.9668	250.09	12.0438	0	42.2209	LOC107454755	cytoplasmic dynein 2 heavy chain 1-like
1604	aug3.g14288	-7.20254	0.716936	2.03847	0.153364	0.9999	9.97583	0	0	0	0	0	0.114396	0	LOC107440134	uncharacterized LOC107440134
1605	aug3.g9997	-7.67936	1.31028	2.03801	0.15341	0.9999	16.2352	0	0.154406	0	0	0	0	0
1606	aug3.g26992	0.525498	9.91248	2.0365	0.153563	0.9999	706.914	742.478	1076.36	975.173	1006.35	1053.06	1263.96	884.011	LOC107440150	60S ribosomal protein L18
1607	aug3.g22638	9.37629	2.8871	2.03442	0.153773	0.9999	0	0	0	34.0813	12.3101	0	12.0116	0
1608	aug3.g21341	9.93691	3.47659	2.03367	0.153849	0.9999	0	0	0	0	0	12.0438	74.1287	0	LOC107450847	tetratricopeptide repeat protein 39A-like
1609	aug3.g24032	-2.86583	5.59018	2.0312	0.154099	0.9999	53.4978	217.538	0	0	0	4.22049	51.4782	55.7316	LOC107454400	uncharacterized LOC107454400
1610	aug3.g8197	-0.412953	9.16371	2.02859	0.154364	0.9999	713.369	696.318	577.942	656.376	469.243	515.62	476.574	480.661	LOC107455963	serine/arginine repetitive matrix protein 2, transcript variant X12
1611	aug3.g11736	-0.909319	7.48868	2.0284	0.154383	0.9999	225.728	326.675	143.752	24.7525	150.313	179.422	250.985	133.043	LOC107436653	E3 ubiquitin-protein ligase ZNF598
1612	aug3.g26113	0.758404	7.65735	2.02821	0.154403	0.9999	176.435	89.004	272.527	237.076	113.383	254.568	199.85	269.838	LOC107436845	5'-3' exoribonuclease 2-like
1613	aug3.g18584	9.86368	3.43555	2.02349	0.154882	0.9999	0	0	0	0	0	47.5577	0	34.3396	LOC107445483	protein trapped in endoderm-1, transcript variant X1
1614	aug3.g24651	-7.32779	0.870508	2.02163	0.155073	0.9999	11.3451	0	0	0.124384	0	0	0	0	LOC107444882	aspartate--tRNA ligase, mitochondrial-like
1615	aug3.g15304	-1.60836	6.40406	2.02111	0.155126	0.9999	221.229	119.081	66.8578	22.016	88.9245	89.0421	67.6081	0.375297	LOC107448298	transcriptional enhancer factor TEF-1
1616	aug3.g16337	7.60273	4.06113	2.02034	0.155204	0.9999	0.195604	0	0	0	60.4168	0	24.8239	47.1936	LOC107442068	solute carrier family 35 member B1-like, transcript variant X2
1617	aug3.g3696	9.9721	3.44111	2.01642	0.155606	0.9999	0	0	66.549	21.7673	0	0	0	0	LOC107450909	protein eva-1 homolog C-like
1618	aug3.g4599	9.92706	3.43069	2.01637	0.155611	0.9999	0	0	47.4027	0	0	38.1903	0	0	LOC107452214	TBC1 domain family member 1-like
1619	aug3.g19462	-5.41993	-1.38507	2.01516	0.155735	0.9999	0	1.22764	0	0	0	0	0	0	LOC107446898	uncharacterized LOC107446898, transcript variant X1
1620	aug3.g2323	-5.24313	3.22806	2.01507	0.155744	0.9999	16.1374	51.1927	0	0	0	0	5.14782	0.0938242	LOC107448655	BMP-binding endothelial regulator protein-like
1621	aug3.g17649	-7.13024	0.657787	2.01453	0.155799	0.9999	9.48681	0	0	0	0	0	0.114396	0
1622	aug3.g15165	5.21082	4.80077	2.01387	0.155867	0.9999	1.95604	0	0	89.4323	83.0934	34.7933	13.7275	0	LOC107441266	uncharacterized LOC107441266, transcript variant X2
1623	aug3.g5087	-5.41994	-1.38507	2.01348	0.155907	0.9999	0	1.22764	0	0	0	0	0	0
1624	aug3.g18120	9.46215	3.02247	2.01331	0.155925	0.9999	0	0	0	24.0062	0	37.8815	0	0.0938242	LOC107444806	succinate--hydroxymethylglutarate CoA-transferase-like
1625	aug3.g19464	-5.359	-1.29896	2.01167	0.156093	0.9999	1.17363	0	0	0	0	0	0	0	LOC107446902	uncharacterized LOC107446902
1626	aug3.g8764	0.608238	7.94569	2.01042	0.156222	0.9999	197.071	156.524	250.91	380.865	323.141	268.156	175.369	218.892	LOC107456685	F-box DNA helicase 1-like
1627	aug3.g13709	6.62318	3.98833	2.00989	0.156277	0.9999	0.391209	0	0	31.3448	32.0711	43.1314	18.6466	0	LOC107439354	uncharacterized LOC107439354, transcript variant X4
1628	aug3.g23828	9.86262	3.42103	2.00967	0.156299	0.9999	0	0	0	0	0	0	45.5296	36.31
1629	aug3.g2848	9.8546	3.42314	2.0078	0.156492	0.9999	0	0	0	0	0	0	27.3407	54.0427	LOC107449580	serine proteinase stubble-like
1630	aug3.g8971	9.47339	3.00667	2.00708	0.156566	0.9999	0	0	29.8004	0	0	0	0.114396	32.557	LOC107456980	solute carrier organic anion transporter family member 2A1-like
1631	aug3.g17383	9.44995	2.93296	2.00559	0.15672	0.9999	0	0	32.4253	28.3596	0	0	0.686376	0	LOC107443667	serine/threonine-protein kinase PLK1-like, transcript variant X2
1632	aug3.g11861	9.92964	3.42452	2.00495	0.156786	0.9999	0	0	29.0283	56.7192	0	0	0	0	LOC107436829	AP-4 complex subunit epsilon-1
1633	aug3.g27279	-0.718061	8.1747	2.00462	0.15682	0.9999	448.032	369.643	327.186	224.389	169.102	364.3	49.9911	356.157	LOC107441410	amidophosphoribosyltransferase-like, transcript variant X1
1634	aug3.g10860	3.33616	5.09296	2.00305	0.156983	0.9999	8.60659	0	20.6904	73.138	22.1906	37.7785	35.6916	72.3384	LOC107455179	tRNA (guanine(10)-N2)-methyltransferase homolog
1635	aug3.g7388	9.91475	3.42003	2.00235	0.157055	0.9999	0	0	33.0429	0	0	0	51.8214	0	LOC107443613	growth factor receptor-bound protein 14-like, transcript variant X1
1636	aug3.g24619	-7.08685	0.460683	2.0019	0.157102	0.9999	0	9.20731	0	0	0	0	0.114396	0	LOC107447931	cilia- and flagella-associated protein 45, transcript variant X3
1637	aug3.g16356	-1.58684	5.93308	2.00123	0.157172	0.9999	105.529	137.741	28.4107	40.1761	32.2331	12.7644	59.9435	69.3361	LOC107442082	5'-AMP-activated protein kinase subunit gamma-like
1638	aug3.g601	8.44211	1.97877	1.99875	0.157429	0.9999	0	0	7.5659	16.7919	0	0.102939	6.06299	0	LOC107443985	charged multivesicular body protein 1a-like
1639	aug3.g26994	2.21487	6.00418	1.99512	0.157807	0.9999	33.9374	0.245528	49.8732	38.8079	46.6489	58.6751	158.667	123.942	LOC107440180	nuclear hormone receptor FTZ-F1
1640	aug3.g27159	9.49747	2.98875	1.99428	0.157894	0.9999	0	0	36.4398	0	0	0	26.9975	0.0938242	LOC107440821	myosin-16-like
1641	aug3.g18281	9.87166	3.40244	1.99077	0.15826	0.9999	0	0	0	57.9631	0	24.3965	0	0	LOC107445024	hemocytin-like
1642	aug3.g13867	3.3396	5.00369	1.98765	0.158586	0.9999	7.92198	0.122764	10.1908	48.6343	6.47902	75.5571	65.6633	38.8432	LOC107439560	homeobox protein Meis2, transcript variant X2
1643	aug3.g14087	-4.61391	3.91889	1.98485	0.158881	0.9999	14.2791	91.8276	0	12.8116	0	0.102939	0	0	LOC107439835	beta-1,3-galactosyltransferase brn-like
1644	aug3.g27540	-4.82468	4.05776	1.9841	0.158959	0.9999	12.5187	106.068	0	0	0	12.4556	0	0	LOC107442140	solute carrier organic anion transporter family member 4C1
1645	aug3.g8540	9.33301	2.8136	1.98194	0.159186	0.9999	0	0	19.9184	0	20.085	16.6761	0	0
1646	aug3.g15242	0.569198	8.00517	1.98067	0.15932	0.9999	223.282	153.332	225.433	250.883	234.054	358.021	250.299	357.658	LOC107447960	calmodulin
1647	aug3.g18570	10.0088	3.54311	1.98043	0.159345	0.9999	0	0	0	0	0	0	90.4873	0.0938242	LOC107445466	peptide chain release factor 1-like, mitochondrial
1648	aug3.g21840	9.80926	3.38798	1.97955	0.159438	0.9999	0	0	0	0	0	28.1023	0	50.7589
1649	aug3.g15511	9.30275	2.80601	1.97945	0.159448	0.9999	0	0	0	16.7919	23.1625	15.5438	0	0
1650	aug3.g23156	8.79171	2.24946	1.97866	0.159532	0.9999	0	0	0.308812	14.0554	24.4583	0.102939	0	0
1651	aug3.g5550	-0.998621	7.02389	1.97737	0.159668	0.9999	138.39	277.079	61.1448	138.688	119.538	163.055	92.3176	48.9762	LOC107453528	spectrin beta chain, non-erythrocytic 1
1652	aug3.g20897	9.88932	3.39489	1.97736	0.159669	0.9999	0	0	0	0	27.2119	0	56.1685	0	LOC107449714	thyroid adenoma-associated protein homolog
1653	aug3.g18764	-0.576868	8.05696	1.97495	0.159924	0.9999	219.273	487.742	324.098	276.258	200.526	276.905	156.837	187.273	LOC107445800	protein LSM12 homolog
1654	aug3.g7597	-7.5517	1.23326	1.97421	0.160001	0.9999	15.2571	0	0	0	0.161975	0	0	0	LOC107446650	uncharacterized LOC107446650
1655	aug3.g26177	-1.81721	5.61887	1.97302	0.160127	0.9999	31.3945	180.095	50.7996	18.782	19.2751	15.4408	34.2044	41.4703	LOC107437115	one cut domain family member 2, transcript variant X1
1656	aug3.g25990	9.25643	2.85687	1.97295	0.160135	0.9999	0	0	3.86015	0	0	0	6.52058	43.3468	LOC107436261	uncharacterized LOC107436261
1657	aug3.g14047	9.43922	2.96271	1.97268	0.160163	0.9999	0	0	0	0.124384	29.6415	0	0	31.2435
1658	aug3.g3726	9.23296	2.79403	1.97232	0.160202	0.9999	0	0	0	14.3042	0	14.3085	24.252	0	LOC107450948	peroxisomal acyl-coenzyme A oxidase 3, transcript variant X1
1659	aug3.g1624	8.44828	2.01442	1.97207	0.160229	0.9999	0	0	13.8965	0.124384	1.61975	0	0	15.0119	LOC107447145	methylcrotonoyl-CoA carboxylase beta chain, mitochondrial-like
1660	aug3.g12456	9.90861	3.38145	1.97187	0.16025	0.9999	0	0	0	0	54.4237	0	30.0862	0	LOC107437595	paired box protein Pax-5-like, transcript variant X1
1661	aug3.g15873	-0.475	9.06768	1.97152	0.160287	0.9999	788.775	569.503	351.428	514.453	299.817	669.926	536.174	559.567	LOC107441387	E3 ubiquitin-protein ligase TTC3-like
1662	aug3.g2315	1.34474	6.67653	1.97111	0.160331	0.9999	35.111	59.6634	186.214	137.693	93.2978	147.923	30.315	126.756	LOC107448641	uncharacterized LOC107448641
1663	aug3.g21784	-5.27154	-1.44218	1.97021	0.160426	0.9999	0	1.10488	0	0	0	0	0	0	LOC107436201	phosphoglycerate kinase 1-like
1664	aug3.g23936	-5.27154	-1.44218	1.96867	0.160589	0.9999	0	1.10488	0	0	0	0	0	0
1665	aug3.g7233	-5.27154	-1.44218	1.96702	0.160765	0.9999	0	1.10488	0	0	0	0	0	0	LOC107441514	uncharacterized LOC107441514
1666	aug3.g14372	0.534832	8.47256	1.9664	0.160831	0.9999	362.651	168.432	577.479	404.622	295.767	299.861	391.006	340.113	LOC107440236	caprin-1-like, transcript variant X1
1667	aug3.g4941	9.26445	2.79323	1.96335	0.161155	0.9999	0	0	0	27.6133	10.3664	16.0585	0	0	LOC107452720	NADPH:adrenodoxin oxidoreductase, mitochondrial-like
1668	aug3.g23306	9.43854	2.95379	1.96266	0.161229	0.9999	0	0	0	0	27.5358	33.3522	0	0.0938242	LOC107450073	protein outspread
1669	aug3.g1983	-0.494198	8.41799	1.96179	0.161322	0.9999	350.523	523.098	209.838	296.905	207.005	370.477	351.654	424.273	LOC107447904	uncharacterized LOC107447904
1670	aug3.g26107	-0.510374	8.22172	1.95985	0.161529	0.9999	310.229	458.156	237.631	415.07	303.218	227.701	238.516	196.186	LOC107436840	protein PAT1 homolog 1
1671	aug3.g14935	9.92543	3.37169	1.95808	0.161719	0.9999	0	0	56.5126	0	28.9936	0	0	0	LOC107441008	uncharacterized protein ZK1073.1-like
1672	aug3.g27832	9.40281	2.94519	1.9577	0.161759	0.9999	0	0	0	23.0111	0	0	36.378	0.0938242	LOC107443043	COMM domain-containing protein 3-like
1673	aug3.g4866	3.83597	5.20364	1.957	0.161834	0.9999	6.65055	0	0	78.8596	71.4312	7.10278	41.7546	87.2565	LOC107451380	ubiquitin-like protein 4A
1674	aug3.g3227	7.65588	3.57121	1.94843	0.162756	0.9999	0	0.122764	0.154406	0	0	12.6615	32.4885	45.4109	LOC107450226	ankyrin repeat and SAM domain-containing protein 6
1675	aug3.g15771	9.80291	3.35499	1.94818	0.162783	0.9999	0	0	0	40.0517	0	0	0	38.4679	LOC107451855	mediator of RNA polymerase II transcription subunit 11-like, transcript variant X1
1676	aug3.g26591	0.809198	7.62234	1.94755	0.162851	0.9999	107.289	144.248	145.759	141.176	114.355	359.462	265.971	295.265	LOC107438929	REST corepressor 3
1677	aug3.g27514	-1.44853	7.14811	1.94669	0.162944	0.9999	154.527	385.357	115.805	70.0284	182.546	26.1465	0.343188	198.532	LOC107442020	probable ribonuclease ZC3H12B, transcript variant X1
1678	aug3.g18164	9.87425	3.35534	1.9466	0.162953	0.9999	0	0	0	0	58.3112	0	0	24.2066	LOC107444888	protein phosphatase 1 regulatory subunit 14B, transcript variant X1
1679	aug3.g19006	-7.37128	1.04612	1.94438	0.163193	0.9999	13.1055	0	0.154406	0	0	0	0	0	LOC107446203	uncharacterized LOC107446203
1680	aug3.g3653	8.79345	2.21211	1.94218	0.163432	0.9999	0	0	19.3008	0.124384	19.4371	0	0.114396	0	LOC107450865	ras-related protein Rab-31-like, transcript variant X1
1681	aug3.g1031	1.6512	6.41429	1.9415	0.163505	0.9999	61.5176	3.80569	102.217	138.191	118.89	48.793	162.786	45.1294	LOC107445364	protein DGCR14-like
1682	aug3.g23679	0.602378	9.10798	1.94141	0.163516	0.9999	393.165	401.316	643.564	782.626	622.148	557.414	826.054	186.992	LOC107452817	RNA-binding protein Rsf1
1683	aug3.g8621	-5.95101	0.716392	1.9406	0.163604	0.9999	9.58462	0.122764	0	0	0	0	0	0.375297	LOC107456498 LOC107456497	myosin-J heavy chain
1684	aug3.g13482	2.6469	5.51347	1.9394	0.163733	0.9999	18.289	0.122764	99.7463	57.0924	76.7764	28.514	27.7982	56.7636	LOC107438948	rhomboid-related protein 2
1685	aug3.g6789	9.39802	2.91152	1.93871	0.163809	0.9999	0	0	0	0	27.6978	31.4993	0	0.0938242	LOC107455088	CUGBP Elav-like family member 2, transcript variant X3
1686	aug3.g22958	-6.85311	0.435024	1.93749	0.163941	0.9999	7.82418	0	0	0	0	0	0.114396	0	LOC107436724	thioredoxin domain-containing protein 15-like
1687	aug3.g17056	0.968584	7.18499	1.93655	0.164044	0.9999	93.8901	75.2544	128.62	228.618	166.673	131.556	107.304	230.338	LOC107443156	uncharacterized LOC107443156, transcript variant X1
1688	aug3.g22315	-5.37038	3.20934	1.93605	0.164098	0.9999	64.9407	0.122764	0	0	4.53531	0	0.114396	0	LOC107455663	BTB/POZ domain-containing protein 10-like
1689	aug3.g27707	3.27825	5.09465	1.93522	0.164189	0.9999	8.21539	0.736585	21.6168	72.8892	0.161975	66.0867	67.8369	32.9323	LOC107442677	RISC-loading complex subunit tarbp2
1690	aug3.g12704	-1.1714	6.48652	1.93424	0.164295	0.9999	112.766	194.09	67.4754	53.3609	92.488	83.4834	59.7147	52.1662	LOC107437964	translocation protein SEC63 homolog
1691	aug3.g775	9.90205	3.34901	1.93413	0.164308	0.9999	0	0	61.4536	0	22.6766	0	0	0	LOC107444621	guanine nucleotide-binding protein subunit alpha homolog, transcript variant X1
1692	aug3.g4990	0.660089	8.18572	1.93239	0.164497	0.9999	254.97	150.509	323.172	562.59	379.508	324.36	160.726	172.261	LOC107452785	protein ELYS-like
1693	aug3.g1270	9.87721	3.34554	1.93146	0.164598	0.9999	0	0	61.9168	20.7722	0	0	0	0	LOC107446209	dynactin subunit 6
1694	aug3.g16213	-0.445905	8.67369	1.92883	0.164886	0.9999	464.463	555.017	390.802	356.485	259.971	563.075	328.889	345.742	LOC107441879	talin-2
1695	aug3.g7770	1.92461	5.95021	1.92601	0.165196	0.9999	34.9154	4.7878	53.5789	66.4212	49.4025	128.982	104.672	49.5392	LOC107455433	uncharacterized LOC107455433, transcript variant X2
1696	aug3.g277	9.40839	2.88128	1.92211	0.165624	0.9999	0	0	38.2927	21.2697	0.161975	0	0	0	LOC107452637	protein TRC8 homolog
1697	aug3.g8525	-6.3418	1.37583	1.91982	0.165876	0.9999	16.7242	0	0	0	0	0.411755	0.114396	0
1698	aug3.g20295	1.46213	6.77014	1.91875	0.165994	0.9999	77.9484	16.0821	114.569	18.1601	193.723	52.3958	174.568	224.146	LOC107442644	uncharacterized LOC107442644
1699	aug3.g9594	9.83667	3.33088	1.91843	0.16603	0.9999	0	0	0	57.7143	22.6766	0	0	0	LOC107438488	uncharacterized LOC107438488, transcript variant X2
1700	aug3.g2450	0.839315	7.449	1.91628	0.166267	0.9999	107.582	111.593	177.413	124.136	143.996	164.393	231.194	335.234	LOC107448849	NADH dehydrogenase [ubiquinone] 1 alpha subcomplex subunit 9, mitochondrial-like
1701	aug3.g6484	-5.60881	1.50949	1.91504	0.166404	0.9999	18.1912	0	0	0.124384	0	0.102939	0.800773	0	LOC107443462	UPF0489 protein C5orf22 homolog
1702	aug3.g8892	9.80765	3.31988	1.91218	0.166721	0.9999	0	0	25.477	0	0	0	53.3086	0	LOC107456872	uncharacterized LOC107456872
1703	aug3.g3688	-0.944234	7.08814	1.91151	0.166796	0.9999	242.941	181.691	155.641	123.514	135.088	40.2491	125.264	82.3776	LOC107450896	uncharacterized LOC107450896
1704	aug3.g6974	6.82612	3.28432	1.91031	0.166929	0.9999	0.195604	0	14.9774	23.3842	21.2188	0	0.114396	17.6389	LOC107455291	exostosin-3-like
1705	aug3.g7508	1.11683	7.17483	1.90817	0.167166	0.9999	94.2813	59.5406	277.159	241.679	137.841	222.039	72.9847	49.3515	LOC107445521	arginine--tRNA ligase, cytoplasmic-like
1706	aug3.g6751	9.11144	2.68042	1.90766	0.167223	0.9999	0	0	0	0	13.12	13.7938	0	21.6734	LOC107455019	oral cancer-overexpressed protein 1
1707	aug3.g1451	-1.42611	6.37348	1.90762	0.167227	0.9999	124.111	187.952	20.0728	9.70198	26.7259	79.1599	166.904	45.6924	LOC107446740	zinc finger protein 76-like, transcript variant X1
1708	aug3.g25828	7.5074	3.979	1.90692	0.167306	0.9999	0.195604	0	17.7567	56.8436	0	49.3077	0	0	LOC107456863	uncharacterized protein KIAA2013 homolog
1709	aug3.g9752	1.39873	6.59987	1.90638	0.167366	0.9999	37.7517	49.2284	92.798	161.078	140.109	92.542	180.059	21.5796
1710	aug3.g9704	9.2969	2.8552	1.90522	0.167495	0.9999	0	0	0	29.2303	0	25.9406	0	0.0938242	LOC107440055	nephrocystin-1
1711	aug3.g9635	-1.25743	6.32797	1.90489	0.167532	0.9999	130.859	153.332	47.7115	80.9742	81.4736	34.6904	69.4384	42.3147	LOC107438972	cytochrome b-c1 complex subunit 2, mitochondrial-like
1712	aug3.g17042	9.86453	3.31053	1.9042	0.167609	0.9999	0	0	59.2919	0	22.6766	0	0	0	LOC107443138	probable pyruvate dehydrogenase E1 component subunit alpha, mitochondrial
1713	aug3.g4134	-3.12122	5.23503	1.90413	0.167617	0.9999	0.293407	222.08	0	0	0	11.2203	20.0193	45.3171	LOC107451569	GILT-like protein 1
1714	aug3.g16756	9.29517	2.88314	1.90318	0.167722	0.9999	0	0	0	0.124384	8.90865	0	0	46.1615	LOC107442704	titin
1715	aug3.g9796	-0.929928	7.25546	1.90313	0.167728	0.9999	252.525	221.589	204.742	48.7586	181.736	150.599	114.396	46.443	LOC107441084	low-density lipoprotein receptor-related protein 2
1716	aug3.g25382	9.18653	2.79659	1.89888	0.168203	0.9999	0	0	0	0	0.647902	21.823	0	28.7102	LOC107457126	23 kDa integral membrane protein
1717	aug3.g25647	-0.82101	7.28761	1.89345	0.168813	0.9999	211.155	251.176	148.539	101	77.5862	155.232	101.241	201.347	LOC107446795	bleomycin hydrolase, transcript variant X2
1718	aug3.g8473	-0.991955	7.22009	1.89138	0.169047	0.9999	173.599	300.895	47.8659	202.124	50.6983	56.5134	129.382	228.931	LOC107456300	structural maintenance of chromosomes protein 3-like
1719	aug3.g15684	3.24787	5.07046	1.88315	0.169977	0.9999	8.9978	0	48.9467	30.3498	15.0637	78.9541	40.9538	43.1591	LOC107451239	uncharacterized LOC107451239, transcript variant X1
1720	aug3.g16093	6.1153	3.86377	1.8801	0.170323	0.9999	0.391209	0.122764	24.5506	0	0	2.57347	45.4152	40.7197	LOC107441759	cyclin-dependent kinase 8-like, transcript variant X1
1721	aug3.g8248	9.06221	2.66223	1.87883	0.170467	0.9999	0	0	0	13.3091	0	0	4.46145	29.1793	LOC107456033	isopentenyl-diphosphate Delta-isomerase 1
1722	aug3.g575	7.8521	3.76011	1.87777	0.170588	0.9999	0	0.122764	0	0	0	25.1171	36.0348	42.8776	LOC107443916	V-type proton ATPase subunit S1-like
1723	aug3.g13471	9.75246	3.28234	1.87647	0.170736	0.9999	0	0	0	38.186	0	0	37.6363	0	LOC107438944	ankyrin repeat domain-containing protein 29
1724	aug3.g18551	-1.56092	5.9206	1.87643	0.17074	0.9999	64.2561	175.184	47.8659	20.7722	54.5857	74.2189	23.4512	22.5178	LOC107445439	neural Wiskott-Aldrich syndrome protein, transcript variant X1
1725	aug3.g8450	-4.04063	3.92928	1.87304	0.171127	0.9999	18.8758	82.1292	0	0.746306	0	17.1908	0	0.375297	LOC107456281	histidine-rich glycoprotein-like
1726	aug3.g8777	-6.47235	1.71154	1.8729	0.171143	0.9999	21.8099	0	0	0	0	0	0.457584	0.187648	LOC107456735	gamma-glutamylcyclotransferase-like
1727	aug3.g10744	9.77769	3.28354	1.87259	0.171178	0.9999	0	0	0	0	25.9161	0	51.2494	0	LOC107453741	reelin, transcript variant X1
1728	aug3.g3315	1.01464	7.0658	1.87058	0.171408	0.9999	100.932	50.5788	122.29	133.838	199.716	128.468	123.433	210.823	LOC107450413	denticleless protein homolog
1729	aug3.g864	-7.1745	0.912528	1.86645	0.171882	0.9999	11.7363	0	0	0	0.161975	0	0	0
1730	aug3.g9995	9.69511	3.2694	1.8661	0.171922	0.9999	0	0	0	0	0	0	26.8831	45.9738	LOC107443539	cytochrome P450 2J2-like
1731	aug3.g5041	-1.28391	6.27834	1.86357	0.172213	0.9999	138.488	138.601	55.2774	68.9089	49.8884	87.498	23.4512	56.2945	LOC107452876	puratrophin-1
1732	aug3.g9831	9.74164	3.26844	1.86248	0.172339	0.9999	0	0	0	0	31.9092	0	0	43.3468	LOC107441421	membrane-bound transcription factor site-2 protease-like, transcript variant X1
1733	aug3.g2182	2.14776	6.02704	1.86181	0.172416	0.9999	36.2846	0.122764	159.038	37.8128	73.8608	66.0867	102.842	44.9418	LOC107448376	ubiquitin-conjugating enzyme E2 C
1734	aug3.g12305	-7.37095	1.25435	1.86105	0.172503	0.9999	15.4527	0	0	0	0	0	0	0.187648
1735	aug3.g26627	0.503791	9.16375	1.86102	0.172507	0.9999	310.522	562.628	815.418	592.94	783.475	661.176	402.331	458.894	LOC107439000	peptidyl-prolyl cis-trans isomerase FKBP4
1736	aug3.g7339	2.58234	5.86229	1.86043	0.172576	0.9999	24.3528	0	101.445	63.8091	3.07753	121.982	32.4885	115.404	LOC107443086	protein MIS12 homolog
1737	aug3.g7281	9.23943	2.69735	1.85979	0.172649	0.9999	0	0	0	0	38.7121	0	13.8419	0.562945	LOC107441970	WD repeat-containing protein 25-like
1738	aug3.g9227	-7.72904	1.72747	1.85919	0.172718	0.9999	22.4945	0	0	0	0	0	0.228792	0	LOC107443702	leucine-rich repeat-containing protein 57-like
1739	aug3.g9894	-0.605189	9.93412	1.85781	0.172878	0.9999	1134.7	1497.85	1403.71	1334.77	602.225	732.718	486.641	631.812	LOC107442270	60 kDa heat shock protein, mitochondrial-like, transcript variant X1
1740	aug3.g4	9.28674	2.7874	1.8569	0.172983	0.9999	0	0	27.7931	0	0	0	26.9975	0.0938242	LOC107439957	F-box/LRR-repeat protein 7-like
1741	aug3.g14423	1.71895	6.38102	1.85647	0.173033	0.9999	60.2462	0.859349	82.4528	93.6614	109.495	67.322	137.847	113.152	LOC107440287	GATA zinc finger domain-containing protein 14-like
1742	aug3.g23964	1.28584	6.74073	1.85643	0.173038	0.9999	34.622	68.1341	149.774	166.177	144.482	113.953	24.8239	152.464	LOC107454170	phosphatidylinositol 4,5-bisphosphate 3-kinase catalytic subunit delta isoform
1743	aug3.g8935	1.74796	6.79343	1.85318	0.173414	0.9999	79.611	0.245528	26.249	228.618	115.812	167.584	137.275	129.571	LOC107456907	kinase suppressor of Ras 2
1744	aug3.g12228	-0.408758	8.68151	1.85308	0.173426	0.9999	566.177	440.723	457.968	322.653	424.376	377.579	411.139	282.035	LOC107437344	CAP-Gly domain-containing linker protein 1-like
1745	aug3.g9938	-1.79158	6.12803	1.85218	0.17353	0.9999	52.0308	246.756	86.0042	53.3609	0	51.5723	23.3368	44.5665	LOC107443049	G patch domain-containing protein 11-like, transcript variant X1
1746	aug3.g14060	2.34236	6.013	1.85008	0.173774	0.9999	31.5901	0.122764	14.2054	211.453	46.163	61.8662	138.305	11.0713	LOC107439800	enhancer of polycomb homolog 1-like
1747	aug3.g21980	2.93611	5.48631	1.84996	0.173788	0.9999	14.7681	0.122764	37.2119	116.424	57.9872	52.9105	78.0181	0.187648	LOC107448134	26S protease regulatory subunit 10B
1748	aug3.g22300	9.09491	2.58029	1.84935	0.173859	0.9999	0	0	15.9038	0	17.0074	15.132	0	0	LOC107455507	calmodulin-binding transcription activator 1-like
1749	aug3.g16174	-4.08799	3.91868	1.84736	0.174091	0.9999	17.6044	84.0935	0	0.124384	17.0074	0	0	0.750593	LOC107441838	uncharacterized LOC107441838
1750	aug3.g22652	-3.77599	4.3718	1.84695	0.174138	0.9999	29.8297	104.104	0.308812	0	0	0.102939	28.8278	0	LOC107442771	tyrosine-protein kinase-like otk
1751	aug3.g9443	1.42956	6.50699	1.84657	0.174183	0.9999	38.9253	40.8805	19.1463	95.0296	86.8188	127.85	133.157	182.957	LOC107436544	dnaJ homolog subfamily C member 5-like
1752	aug3.g10151	9.83609	3.27608	1.84533	0.174327	0.9999	0	0	0	0	76.6144	0	0	3.75297	LOC107445764	WD repeat-containing protein 13-like
1753	aug3.g20288	9.1899	2.76068	1.84174	0.174747	0.9999	0	0	0	0	0	13.6909	37.5219	0.0938242	LOC107448427	plexin A3-like
1754	aug3.g3104	-7.43405	1.38192	1.84153	0.174771	0.9999	17.1154	0	0	0	0	0.205878	0	0	LOC107450056 LOC107450047 LOC107450056	zinc finger protein OZF
1755	aug3.g18579	9.09922	2.6196	1.84149	0.174776	0.9999	0	0	4.63218	0	11.1763	0	32.3741	0	LOC107445472	apoptosis regulatory protein Siva-like, transcript variant X2
1756	aug3.g10909	-5.8068	0.6832	1.83938	0.175024	0.9999	9.29121	0.122764	0	0	0	0.411755	0	0	LOC107455868	signal recognition particle 19 kDa protein-like
1757	aug3.g10878	-2.86461	4.62022	1.8387	0.175104	0.9999	38.9253	99.0707	11.426	0	14.2538	11.3233	19.6761	0.0938242	LOC107455449	uncharacterized LOC107455449, transcript variant X1
1758	aug3.g19463	-5.97642	2.75171	1.83387	0.175671	0.9999	7.04176	42.4764	0	0	0	2.26465	0	0
1759	aug3.g17661	9.32056	2.74422	1.83281	0.175796	0.9999	0	0	15.9038	0.124384	40.1699	0	0	0	LOC107444159	protein asteroid homolog 1
1760	aug3.g17655	-1.51274	6.59042	1.83083	0.17603	0.9999	146.508	228.219	54.0421	191.801	29.1556	97.3801	0.686376	20.829	LOC107444151	uncharacterized LOC107444151
1761	aug3.g3397	5.48899	4.12509	1.83059	0.176058	0.9999	0.978022	0	4.63218	0.248769	28.3457	0	48.0464	54.8871	LOC107450516	short-chain specific acyl-CoA dehydrogenase, mitochondrial-like, transcript variant X1
1762	aug3.g22697	9.22507	2.7364	1.82963	0.176171	0.9999	0	0	0	0	26.24	26.2494	0	0.0938242	LOC107446199	E3 ubiquitin-protein ligase HECW2-like
1763	aug3.g5649	9.24298	2.72849	1.82728	0.176449	0.9999	0	0	0	0	28.6697	0	24.4808	0.0938242	LOC107453643	kaptin, transcript variant X1
1764	aug3.g5706	6.77572	3.89738	1.82493	0.176728	0.9999	0.195604	0.122764	0	0	0	16.3673	35.3484	62.6745	LOC107453700	lymphocyte cytosolic protein 2-like, transcript variant X1
1765	aug3.g19870	-0.503285	8.29477	1.8244	0.17679	0.9999	434.34	370.993	414.58	286.83	161.328	369.55	214.721	257.454	LOC107447605	dipeptidyl peptidase 3-like
1766	aug3.g17339	5.52201	3.87356	1.82214	0.177059	0.9999	0.684615	0.122764	50.182	0	7.77482	50.0283	7.55014	0.0938242	LOC107443584	cyclin-dependent kinase 2-associated protein 1
1767	aug3.g13177	1.61498	6.77815	1.82138	0.177149	0.9999	85.5769	0.491057	186.523	106.1	200.202	106.027	124.349	68.2102	LOC107438550	PAS domain-containing serine/threonine-protein kinase-like
1768	aug3.g249	9.63305	3.21347	1.81916	0.177413	0.9999	0	0	0	0	0	0	21.2777	48.5071	LOC107451019	uncharacterized LOC107451019, transcript variant X7
1769	aug3.g4950	9.15817	2.73845	1.81882	0.177454	0.9999	0	0	13.5877	0	0	0.102939	0	36.4976	LOC107452753	5'-nucleotidase domain-containing protein 1, transcript variant X1
1770	aug3.g5179	0.897378	11.0561	1.81861	0.177479	0.9999	1530.7	1054.79	2625.06	4847.13	3049.84	1763.96	862.203	1299.93	LOC107453061	kinesin heavy chain-like, transcript variant X3
1771	aug3.g21390	9.1187	2.62361	1.81757	0.177603	0.9999	0	0	30.2636	0	0	18.0143	0	0.562945	LOC107451079	sorting nexin-17-like
1772	aug3.g3208	0.459825	9.16641	1.81497	0.177913	0.9999	467.69	428.693	518.187	512.712	798.701	855.73	554.821	458.613	LOC107450241	uncharacterized LOC107450241
1773	aug3.g3074	1.27151	6.54273	1.81463	0.177953	0.9999	48.0209	42.2309	83.2249	149.51	83.0934	113.439	142.309	82.19	LOC107450003	elongation factor Ts, mitochondrial
1774	aug3.g5348	9.65986	3.20544	1.81455	0.177963	0.9999	0	0	0	37.4397	0	33.661	0	0	LOC107453253	out at first protein-like
1775	aug3.g24002	0.623901	8.17803	1.81402	0.178026	0.9999	305.338	106.191	197.64	357.356	261.914	527.664	258.535	299.674	LOC107454273	eukaryotic translation initiation factor 3 subunit H
1776	aug3.g13924	9.08337	2.66475	1.8129	0.17816	0.9999	0	0	0	0	0	19.6613	27.7982	0.187648
1777	aug3.g5290	9.04689	2.53485	1.81219	0.178246	0.9999	0	0	0	18.4089	22.1906	5.86751	0	0	LOC107453183	uncharacterized LOC107453183
1778	aug3.g24681	9.62551	3.20057	1.81154	0.178324	0.9999	0	0	0	0	0	0	29.171	40.2506
1779	aug3.g12889	9.15492	2.7009	1.81089	0.178401	0.9999	0	0	0	26.9914	0	0	22.9936	0.0938242	LOC107438180	V-type proton ATPase subunit e 2-like
1780	aug3.g19536	8.97961	2.51935	1.8096	0.178557	0.9999	0	0	0	0	16.6835	0	12.9268	14.7304	LOC107447085	transmembrane protein 256 homolog
1781	aug3.g11275	0.574526	8.27402	1.80936	0.178585	0.9999	315.217	137.25	230.528	361.834	255.435	288.332	557.795	327.728	LOC107457547	protein PFC0760c, transcript variant X2
1782	aug3.g23307	9.17234	2.68839	1.80915	0.178611	0.9999	0	0	31.3444	0	0	0	0.114396	19.234	LOC107440054	BTB/POZ and MATH domain-containing protein 4
1783	aug3.g15668	-0.942436	7.83589	1.80854	0.178684	0.9999	239.029	474.115	79.6735	139.684	300.626	13.485	327.63	252.106
1784	aug3.g15094	9.03108	2.51766	1.80536	0.179066	0.9999	0	0	16.0582	0	15.3877	14.5144	0	0	LOC107441152	glucose-induced degradation protein 4 homolog
1785	aug3.g4283	-0.927791	7.08771	1.80415	0.179211	0.9999	206.852	214.592	140.51	40.9224	101.235	124.556	180.517	76.842	LOC107451754	histone-arginine methyltransferase CARMER-like, transcript variant X2
1786	aug3.g11895	2.01632	6.06617	1.80267	0.17939	0.9999	40.3923	0.245528	142.826	67.0431	38.8741	64.2338	78.9333	101.799	LOC107436878	succinate dehydrogenase [ubiquinone] iron-sulfur subunit, mitochondrial-like
1787	aug3.g6016	-1.536	5.86502	1.80083	0.179612	0.9999	65.6253	162.54	59.9095	34.3301	16.1975	41.3814	40.6106	43.5344	LOC107454092	replication factor C subunit 3
1788	aug3.g12799	-0.421476	8.91546	1.79847	0.179898	0.9999	505.246	686.497	297.386	480.248	505.849	578.001	428.07	379.706	LOC107438080	protein argonaute-4-like, transcript variant X1
1789	aug3.g9806	9.70749	3.19124	1.79839	0.179907	0.9999	0	0	0	43.5345	29.9655	0	0	0	LOC107441221	GTP-binding protein SAR1b-like, transcript variant X1
1790	aug3.g26293	9.22187	2.8163	1.79825	0.179924	0.9999	0	0	0	0	0	51.6753	0.686376	0.0938242	LOC107437611	forkhead box protein P1-like
1791	aug3.g22140	9.69442	3.19055	1.79819	0.179932	0.9999	0	0	0	0	31.4232	0	41.4114	0
1792	aug3.g3021	-0.868735	7.24757	1.79768	0.179994	0.9999	134.576	324.711	154.252	180.233	67.3818	177.775	73.5567	101.236	LOC107449913	general transcription factor 3C polypeptide 5-like
1793	aug3.g2380	1.00958	7.34018	1.79764	0.179999	0.9999	129.392	54.5073	232.536	199.512	189.349	268.567	186.58	34.5273	LOC107448725	histone-lysine N-methyltransferase 2A-like
1794	aug3.g381	9.59502	3.1833	1.79686	0.180093	0.9999	0	0	0	0	0	29.0287	0	38.937	LOC107438086	protein misato homolog 1-like, transcript variant X1
1795	aug3.g10621	-0.727547	7.64364	1.79415	0.180421	0.9999	229.64	338.584	108.547	58.4606	208.462	239.127	245.036	169.728	LOC107451879	mucin-17-like
1796	aug3.g18540	9.63352	3.19172	1.7928	0.180585	0.9999	0	0	19.1463	0	0	0	0	50.6651
1797	aug3.g10102	9.09864	2.66061	1.78969	0.180964	0.9999	0	0	0	28.6084	0	19.4554	0	0.0938242	LOC107445216	ecto-NOX disulfide-thiol exchanger 2-like
1798	aug3.g1821	-3.36573	4.53576	1.78802	0.181168	0.9999	46.1626	96.3699	10.3452	8.08498	23.0005	0	0	0	LOC107447589	sulfotransferase 4A1
1799	aug3.g2851	9.69407	3.17303	1.78674	0.181323	0.9999	0	0	0	0	42.2756	0	30.5438	0	LOC107449591	protein unc-93 homolog A, transcript variant X1
1800	aug3.g564	2.26758	5.91792	1.7833	0.181745	0.9999	31.1989	0	63.3065	60.8239	101.235	85.4392	93.9192	46.5368	LOC107443880	adenosine kinase-like
1801	aug3.g9158	9.68306	3.16885	1.78272	0.181816	0.9999	0	0	0	0	45.1911	27.0729	0	0	LOC107457175	gastrula zinc finger protein XlCGF49.1-like
1802	aug3.g3640	-1.01344	6.94759	1.78129	0.181991	0.9999	121.666	274.746	34.8958	101.498	93.9457	69.5866	203.396	85.6615	LOC107450838	uncharacterized LOC107450838
1803	aug3.g7577	9.68818	3.16798	1.78022	0.182123	0.9999	0	0	0	39.803	32.719	0	0	0	LOC107446646	enolase-phosphatase E1-like
1804	aug3.g1380	-6.854	0.647409	1.77857	0.182325	0.9999	9.38901	0	0	0	0.161975	0	0	0	LOC107446561	small conductance calcium-activated potassium channel protein-like
1805	aug3.g13891	-1.64234	5.7339	1.7784	0.182346	0.9999	78.3396	137.987	15.2862	16.6675	83.4173	32.8375	36.9499	22.7055	LOC107439582	FGFR1 oncogene partner-like
1806	aug3.g10644	9.7306	3.16621	1.77801	0.182394	0.9999	0	0	25.9402	0	48.7546	0	0	0	LOC107452206	palmitoyltransferase ZDHHC3-like
1807	aug3.g26858	0.396552	8.97527	1.77627	0.182608	0.9999	449.401	363.75	573.31	557.366	536.139	580.575	541.437	422.678	LOC107439642	vasculin-like
1808	aug3.g9563	-2.01535	5.66631	1.77516	0.182744	0.9999	104.551	127.552	39.3735	73.8843	30.2894	17.2937	0	11.3527	LOC107437882	protein transport protein Sec24C
1809	aug3.g27648	3.77482	5.54983	1.77463	0.18281	0.9999	8.8022	0	88.9379	0	0	73.3954	60.5155	139.986	LOC107442431	coiled-coil-helix-coiled-coil-helix domain-containing protein 7
1810	aug3.g5930	9.10523	2.63902	1.77257	0.183064	0.9999	0	0	0	0	18.9511	29.3376	0	0.0938242	LOC107453982	zinc finger protein 271-like
1811	aug3.g26800	-0.456831	8.99839	1.77084	0.183278	0.9999	492.141	791.583	498.114	330.862	471.025	739.409	362.75	403.538	LOC107439467	ubiquitin-40S ribosomal protein S27a, transcript variant X1
1812	aug3.g9316	-3.4977	4.96884	1.76826	0.183597	0.9999	31.1011	166.223	0	0	52.1561	0.205878	0	0	LOC107452496	rapamycin-insensitive companion of mTOR
1813	aug3.g12169	-6.25048	-0.0778892	1.76583	0.183899	0.9999	4.89011	0	0	0	0	0.102939	0	0	LOC107437276	death-associated protein kinase 1-like
1814	aug3.g2122	9.18958	2.61731	1.76535	0.183958	0.9999	0	0	29.646	0.124384	21.5427	0	0	0	LOC107448175	phosphatidylinositide phosphatase SAC2
1815	aug3.g25981	8.99179	2.58137	1.76493	0.184011	0.9999	0	0	0	0.248769	0	22.9554	21.5065	0	LOC107436245	polypeptide N-acetylgalactosaminyltransferase 1-like
1816	aug3.g483	-2.41328	5.58806	1.76405	0.18412	0.9999	2.05385	242.95	1.08084	38.5591	0	32.5287	65.4346	0.281473	LOC107443630	uncharacterized LOC107443630
1817	aug3.g26125	9.10096	2.61654	1.76377	0.184155	0.9999	0	0	0	0	23.6484	24.4994	0	0.0938242	LOC107436963	gastrula zinc finger protein XlCGF49.1-like
1818	aug3.g1189	-3.35238	4.96612	1.76069	0.184538	0.9999	58.5835	133.69	28.4107	0	28.0217	0	0	0	LOC107445875	sodium/potassium-transporting ATPase subunit beta-1-interacting protein 1-like
1819	aug3.g5072	0.916164	7.42208	1.76042	0.184572	0.9999	165.873	39.7756	218.639	104.234	199.716	231.303	294.57	116.154	LOC107452914	zinc finger protein 706
1820	aug3.g1649	9.57358	3.14941	1.76001	0.184623	0.9999	0	0	0	20.8966	0	0	0	46.0677	LOC107447216	uncharacterized LOC107447216
1821	aug3.g8760	0.52273	8.47498	1.75969	0.184663	0.9999	309.348	226.254	239.329	296.905	258.999	427.093	502.313	583.586	LOC107456687	PIN2/TERF1-interacting telomerase inhibitor 1-like
1822	aug3.g9112	-1.94868	5.91986	1.7583	0.184836	0.9999	91.2495	180.341	17.4479	33.8325	55.8815	5.24988	98.6094	0	LOC107457142	dynactin subunit 1-like
1823	aug3.g4578	9.60477	3.13776	1.75373	0.185409	0.9999	0	0	0	35.9471	0	0	32.4885	0	LOC107452202	uncharacterized LOC107452202, transcript variant X1
1824	aug3.g12125	9.64721	3.13719	1.75146	0.185693	0.9999	0	0	0	0	34.3388	0	36.1492	0	LOC107437218	C2 domain-containing protein 5-like
1825	aug3.g4667	9.57565	3.1554	1.74932	0.185963	0.9999	0	0	9.26436	0	0	0	0	57.7957	LOC107452321	alpha-(1,3)-fucosyltransferase C-like
1826	aug3.g16716	-1.1761	6.52021	1.7489	0.186015	0.9999	241.474	72.7992	64.0785	31.2205	90.7062	35.6168	109.477	86.1306	LOC107442642	cation-dependent mannose-6-phosphate receptor-like
1827	aug3.g14841	-1.51545	5.91404	1.74707	0.186246	0.9999	102.008	131.971	12.0437	32.8375	27.5358	31.3963	76.3022	65.3016	LOC107440822	uncharacterized LOC107440822
1828	aug3.g14966	9.60683	3.13207	1.74671	0.186291	0.9999	0	0	0	0	31.0993	0	0	37.4358	LOC107441041	astacin-like metalloprotease toxin 5
1829	aug3.g19515	9.60469	3.13266	1.74659	0.186306	0.9999	0	0	0	0	29.9655	0	0	38.4679	LOC107446997	probable phospholipid-transporting ATPase IA
1830	aug3.g4422	-0.987888	7.03773	1.74647	0.186321	0.9999	192.377	225.272	149.465	157.968	107.228	141.129	49.5335	26.4584	LOC107451948	uncharacterized LOC107451948
1831	aug3.g12675	9.56674	3.12364	1.74265	0.186804	0.9999	0	0	0	37.5641	0	0	0	29.0855	LOC107437927	peptidyl-tRNA hydrolase ICT1, mitochondrial
1832	aug3.g11799	9.60249	3.12441	1.74187	0.186902	0.9999	0	0	0	0	32.3951	0	0	35.9347	LOC107436731	kelch-like protein 17
1833	aug3.g26557	-0.457868	9.14338	1.73942	0.187212	0.9999	642.561	777.711	356.524	656.376	717.065	413.608	340.443	618.114	LOC107438834	microtubule-actin cross-linking factor 1, transcript variant X6
1834	aug3.g21357	-4.58031	3.55148	1.73926	0.187233	0.9999	22.6901	58.313	0	0	0	9.77919	0	0.281473	LOC107450929	uncharacterized LOC107450929
1835	aug3.g12366	0.884051	7.32775	1.73665	0.187564	0.9999	136.63	59.6634	295.533	194.661	109.981	194.657	113.71	178.547	LOC107437498	histone H3
1836	aug3.g25078	8.89245	2.48603	1.73614	0.187629	0.9999	0	0	0	0.87069	0	20.3819	20.4769	0	LOC107455628	eukaryotic translation initiation factor 2D-like
1837	aug3.g27218	9.65708	3.12521	1.73382	0.187924	0.9999	0	0	60.064	0	0	10.9115	0	0	LOC107441186	uncharacterized LOC107441186
1838	aug3.g24848	2.54252	5.55365	1.73204	0.188151	0.9999	20.2451	0	63.3065	48.5099	74.1847	57.4398	77.103	33.9644	LOC107453887 LOC107444785	translocon-associated protein subunit beta
1839	aug3.g14846	1.34455	6.46969	1.73133	0.188241	0.9999	53.3022	28.8496	85.5409	49.6293	207.329	106.748	97.3511	79.5629	LOC107440829	uncharacterized protein CG43867
1840	aug3.g8500	-1.02151	7.0879	1.73118	0.18826	0.9999	249.885	188.934	143.906	108.214	264.506	39.3226	42.3265	50.3836	LOC107456332	26S protease regulatory subunit 6A-B
1841	aug3.g23577	0.759915	8.60927	1.7309	0.188296	0.9999	317.27	196.054	402.228	102.244	186.272	443.46	555.05	918.445	LOC107452291	putative RNA-binding protein Luc7-like 1, transcript variant X1
1842	aug3.g24778	9.63397	3.10985	1.72973	0.188446	0.9999	0	0	0	0	42.2756	0	27.5695	0
1843	aug3.g10601	9.79904	3.23001	1.72889	0.188553	0.9999	0	0	0	0	78.2341	0	0	0.0938242	LOC107451580	ankyrin repeat family A protein 2
1844	aug3.g2235	9.66989	3.10979	1.7262	0.188897	0.9999	0	0	45.8586	0	25.7541	0	0	0	LOC107448434	radial spoke head protein 3 homolog B-like
1845	aug3.g3146	-3.35832	4.38083	1.72612	0.188908	0.9999	27.2868	99.8073	0	0.248769	0	2.88229	33.8612	0.0938242	LOC107450142	uncharacterized LOC107450142, transcript variant X1
1846	aug3.g1516	7.8727	3.53628	1.72502	0.189048	0.9999	0.0978022	0	0	0	20.5709	0	38.7803	31.0558	LOC107446936	aspartate--tRNA ligase, mitochondrial-like
1847	aug3.g21024	9.02846	2.54811	1.7243	0.18914	0.9999	0	0	0	0.124384	21.8667	23.8818	0	0	LOC107449956	deoxynucleoside triphosphate triphosphohydrolase SAMHD1
1848	aug3.g20837	-0.519417	8.00952	1.72415	0.18916	0.9999	246.266	419.731	301.709	303.498	164.243	191.878	196.304	236.155	LOC107449597	AP2-associated protein kinase 1, transcript variant X1
1849	aug3.g19821	5.5981	4.54349	1.72347	0.189246	0.9999	0.293407	0.982113	0.154406	0.373153	188.539	0.205878	0	0
1850	aug3.g17472	-3.0597	4.46911	1.72321	0.18928	0.9999	26.8956	101.403	0	0	1.61975	16.5731	13.0412	14.8242	LOC107443806	exocyst complex component 5
1851	aug3.g4080	-1.7697	5.47895	1.7223	0.189397	0.9999	44.8912	144.002	31.6532	24.2549	33.6909	14.2056	24.1376	38.1864	LOC107451520	membrane-associated guanylate kinase, WW and PDZ domain-containing protein 3
1852	aug3.g761	-1.08771	6.53519	1.72068	0.189605	0.9999	121.47	185.374	81.6808	107.219	52.966	56.8222	66.3497	68.0225	LOC107444551	maternal embryonic leucine zipper kinase-like
1853	aug3.g2309	1.72578	6.91384	1.72062	0.189613	0.9999	88.1198	0	98.5111	129.982	217.533	188.893	66.3497	173.575	LOC107448631	leucine-rich PPR motif-containing protein, mitochondrial-like
1854	aug3.g7323	9.50962	3.10711	1.72029	0.189656	0.9999	0	0	0	0	0	14.5144	0	49.5392	LOC107443070	membrane metallo-endopeptidase-like 1
1855	aug3.g3687	3.20647	5.28875	1.71946	0.189762	0.9999	9.09561	1.7187	110.555	27.4889	0.161975	125.688	36.378	0.0938242	LOC107450898	uncharacterized LOC107450898
1856	aug3.g22018	8.90914	2.49538	1.71827	0.189916	0.9999	0	0	0	0	0	12.7644	29.171	0.281473	LOC107453887	translocon-associated protein subunit beta
1857	aug3.g15338	-5.2648	-0.13798	1.71826	0.189918	0.9999	4.4989	0	0.154406	0	0	0	0.114396	0
1858	aug3.g11056	-2.43963	5.33842	1.71664	0.190126	0.9999	123.622	82.8658	31.6532	21.7673	0	23.0583	37.6363	0	LOC107457308	calcium-activated chloride channel regulator 2
1859	aug3.g15769	2.09806	5.92673	1.71623	0.190179	0.9999	34.7198	0.245528	98.0478	16.9163	57.0154	107.983	73.5567	96.076	LOC107451845	transcription initiation factor TFIID subunit 4-like
1860	aug3.g7279	9.59549	3.09137	1.71561	0.190259	0.9999	0	0	35.5134	0	0	0	32.4885	0	LOC107441986	UDP-GalNAc:beta-1,3-N-acetylgalactosaminyltransferase 2, transcript variant X1
1861	aug3.g7079	9.6248	3.09012	1.71245	0.190668	0.9999	0	0	0	27.6133	41.7897	0	0	0	LOC107437701	PI-PLC X domain-containing protein 1
1862	aug3.g14580	9.65214	3.09028	1.71174	0.19076	0.9999	0	0	40.6088	0	30.1274	0	0	0	LOC107440478	solute carrier family 13 member 5-like
1863	aug3.g1857	-3.96468	4.16268	1.71082	0.190879	0.9999	71.689	45.6683	0	21.6429	0	0.82351	0	0	LOC107447687	teneurin-m
1864	aug3.g27337	3.39025	5.2843	1.70949	0.191052	0.9999	9.58462	0	82.7616	75.9988	74.0228	35.7198	34.09	0	LOC107441576	transcription termination factor 3, mitochondrial, transcript variant X1
1865	aug3.g26106	-0.689202	7.58063	1.70826	0.191211	0.9999	276.976	257.805	174.324	196.776	240.21	113.027	199.621	71.2125	LOC107436840	protein PAT1 homolog 1
1866	aug3.g17446	9.60933	3.0792	1.70809	0.191233	0.9999	0	0	0	0	44.8672	0	23.7944	0	LOC107442702	uncharacterized LOC107442702, transcript variant X1
1867	aug3.g13339	9.51264	3.08137	1.70795	0.191251	0.9999	0	0	0	0	0	40.9696	23.2224	0	LOC107438751	probable 28S ribosomal protein S16, mitochondrial, transcript variant X2
1868	aug3.g1709	9.70267	3.13376	1.70724	0.191344	0.9999	0	0	0	0	71.4312	0	1.83034	0	LOC107447376	coiled-coil domain-containing protein AGAP005037, transcript variant X2
1869	aug3.g12123	9.56107	3.07017	1.70341	0.191843	0.9999	0	0	36.131	0	0	30.264	0	0	LOC107437221	glutathione reductase, mitochondrial, transcript variant X1
1870	aug3.g9296	4.03129	4.74835	1.7029	0.191909	0.9999	4.2055	0	0	74.3818	11.1763	43.1314	41.9834	37.2482	LOC107450645	putative tRNA pseudouridine synthase Pus10, transcript variant X2
1871	aug3.g3119	-6.55612	0.408118	1.70124	0.192126	0.9999	7.62857	0	0	0	0.161975	0	0	0	LOC107450065	vitellogenin-6
1872	aug3.g21938	9.05846	2.66189	1.69962	0.192337	0.9999	0	0	0.308812	0	0	46.4254	0	0.0938242
1873	aug3.g23900	0.474433	8.76215	1.69896	0.192424	0.9999	256.633	415.188	572.383	254.49	402.347	439.343	551.618	579.74	LOC107453797	pre-mRNA-processing factor 6
1874	aug3.g16896	9.49089	3.073	1.69814	0.192531	0.9999	0	0	0	17.9113	0	0	0	45.3171	LOC107442895	F-box/LRR-repeat protein 12
1875	aug3.g25406	-1.86419	5.98376	1.69747	0.192619	0.9999	137.119	138.846	40.6088	0	21.8667	4.32343	87.0554	73.4643	LOC107436212	leucine-rich repeat-containing protein 24-like, transcript variant X1
1876	aug3.g1838	0.635604	7.99071	1.69711	0.192667	0.9999	285.68	73.2902	315.76	200.259	216.075	291.008	304.065	346.305	LOC107447638	protein LTV1 homolog
1877	aug3.g14431	9.56933	3.05776	1.69625	0.192779	0.9999	0	0	0	0	44.5432	0	0	22.2363
1878	aug3.g642	-0.395717	8.6718	1.69607	0.192803	0.9999	468.962	525.062	368.876	527.887	393.924	359.256	302.234	314.592	LOC107444181	dolichyl-diphosphooligosaccharide--protein glycosyltransferase subunit 1-like
1879	aug3.g1260	0.62276	10.0714	1.69371	0.193112	0.9999	935.283	596.02	1162.37	572.168	1037.13	993.565	1311.09	1997.52
1880	aug3.g25240	8.97124	2.49622	1.69203	0.193334	0.9999	0	0	0	0	23.8104	0.102939	0	20.1722	LOC107456375	zinc finger protein 782-like
1881	aug3.g8117	-0.398373	8.75268	1.69088	0.193485	0.9999	376.93	675.94	405.779	392.432	439.763	453.651	386.087	318.627	LOC107455884	chromatin assembly factor 1 subunit A-like, transcript variant X2
1882	aug3.g14346	-1.86934	6.06841	1.68846	0.193804	0.9999	103.768	189.916	85.3865	31.8424	0.161975	46.6313	76.8742	0.187648	LOC107440210	very-long-chain 3-oxoacyl-CoA reductase
1883	aug3.g2053	0.79862	7.87404	1.68808	0.193854	0.9999	236.681	64.9422	139.274	199.388	592.344	176.643	302.692	164.192	LOC107448053	hamartin
1884	aug3.g8346	8.87922	2.4226	1.68719	0.193972	0.9999	0	0	17.9111	0	0	23.1612	0	0.281473
1885	aug3.g20650	8.77193	2.22799	1.68599	0.194131	0.9999	0	0	18.0655	0	14.2538	6.07339	0	0	LOC107449249	transmembrane protein adipocyte-associated 1-like, transcript variant X1
1886	aug3.g13249	-0.672596	7.52443	1.68574	0.194164	0.9999	221.424	288.864	183.434	103.363	142.538	216.583	110.507	203.88	LOC107438639	serine/threonine-protein kinase RIO1
1887	aug3.g438	9.45832	3.04818	1.68493	0.194271	0.9999	0	0	0	0	0	42.2049	0	19.6093	LOC107452457	DNA-directed RNA polymerase III subunit RPC10
1888	aug3.g23807	9.5103	3.04657	1.68441	0.194339	0.9999	0	0	0	31.718	0	0	32.3741	0	LOC107453380	putative polypeptide N-acetylgalactosaminyltransferase 10, transcript variant X1
1889	aug3.g25052	9.50119	3.09443	1.68376	0.194426	0.9999	0	0	4.47778	0	0	0	0	59.2031	LOC107455480	transmembrane protein 5-like
1890	aug3.g16727	-1.29663	7.49005	1.67957	0.194981	0.9999	288.908	357.612	38.2927	131.599	215.265	306.14	97.923	0.281473	LOC107442652	myosin-9-like
1891	aug3.g4240	0.506233	8.56524	1.67849	0.195125	0.9999	209.59	366.206	251.064	614.956	512.652	435.328	280.385	358.877	LOC107451716	histone-lysine N-methyltransferase SETDB1, transcript variant X5
1892	aug3.g7580	2.65131	5.49995	1.67788	0.195206	0.9999	18.0934	0	62.5344	59.7045	42.4376	32.4257	11.4396	133.137	LOC107446667	deleted in azoospermia-like, transcript variant X1
1893	aug3.g16578	7.04905	3.78931	1.6767	0.195364	0.9999	0	0.245528	0	0.124384	9.71853	0	98.2662	0.0938242	LOC107436518	Werner syndrome ATP-dependent helicase, transcript variant X1
1894	aug3.g3866	8.94965	2.45751	1.67631	0.195415	0.9999	0	0	26.8667	0	0	16.4702	0	0.0938242	LOC107451194	N-glycosylase/DNA lyase, transcript variant X1
1895	aug3.g11350	9.46359	3.02778	1.67478	0.19562	0.9999	0	0	0	0	0	26.3523	35.6916	0	LOC107436171	methylmalonic aciduria and homocystinuria type D homolog, mitochondrial
1896	aug3.g8762	1.62354	6.28889	1.67462	0.195641	0.9999	52.7154	8.2252	92.026	102.244	160.194	156.673	14.4139	38.1864	LOC107456681	uncharacterized LOC107456681
1897	aug3.g7288	8.93181	2.44946	1.67323	0.195827	0.9999	0	0	24.2417	0.124384	0	18.529	0	0	LOC107441995	lipoamide acyltransferase component of branched-chain alpha-keto acid dehydrogenase complex, mitochondrial
1898	aug3.g6130	9.56542	3.03514	1.67308	0.195846	0.9999	0	0	55.2774	0	0	11.3233	0	0	LOC107454243	neuroplastin
1899	aug3.g24974	0.509575	10.0159	1.66796	0.196532	0.9999	918.167	652.86	987.272	1081.27	1484.67	1074.78	955.55	1126.45	LOC107454956	uncharacterized LOC107454956, transcript variant X1
1900	aug3.g27313	-2.2445	6.69655	1.66721	0.196633	0.9999	173.012	334.041	0	157.595	106.742	56.6163	0	0	LOC107441539	uncharacterized LOC107441539
1901	aug3.g8384	-2.12555	5.42801	1.66695	0.196667	0.9999	62.3978	140.688	4.63218	46.8929	42.1136	22.1318	23.7944	0	LOC107456220	uncharacterized LOC107456220
1902	aug3.g4745	-4.50751	3.58093	1.66647	0.196732	0.9999	35.3066	46.5276	0	0	0	10.6027	0	0.0938242	LOC107452416	protein O-mannosyl-transferase 2
1903	aug3.g11949	0.551322	7.90659	1.6659	0.196808	0.9999	173.403	182.059	240.873	323.026	324.923	273.405	238.058	162.597	LOC107436995	myelin expression factor 2, transcript variant X1
1904	aug3.g14137	9.4935	3.01378	1.66537	0.19688	0.9999	0	0	35.2046	0	0	0	0	28.1473	LOC107439932	nitrilase homolog 1-like
1905	aug3.g20053	1.53922	6.14266	1.6637	0.197104	0.9999	34.4264	23.5707	125.378	125.131	63.0084	83.3804	28.1414	80.8764	LOC107447911	proteasome subunit alpha type-1 pseudogene
1906	aug3.g14882	1.44691	6.42404	1.66209	0.197321	0.9999	30.6121	43.9496	58.0567	216.553	17.4933	68.0425	114.51	135.201	LOC107440878	isocitrate dehydrogenase [NAD] subunit gamma, mitochondrial
1907	aug3.g18391	8.92203	2.33742	1.65907	0.197729	0.9999	0	0	10.654	0	31.5852	0	0	0.375297	LOC110282330	uncharacterized LOC110282330
1908	aug3.g26659	2.08474	6.07755	1.65882	0.197763	0.9999	39.1209	0	35.6678	92.2931	51.6702	77.7188	100.325	140.642	LOC107439065	chromatin modification-related protein MEAF6-like
1909	aug3.g19537	-2.15401	5.64482	1.65875	0.197773	0.9999	125.676	111.593	24.3962	18.5333	0	36.7491	80.0773	0.0938242	LOC107447080	angiomotin, transcript variant X1
1910	aug3.g26048	-5.70101	0.925017	1.6554	0.198226	0.9999	11.3451	0.122764	0	0	0	0	0.57198	0	LOC110283370	actin-related protein 3B-like
1911	aug3.g25199	10.0091	3.54339	1.65516	0.198259	0.9999	0	0	0	0	0	0	90.6017	0	LOC107456176	hemicentin-2-like, transcript variant X1
1912	aug3.g4585	8.89974	2.4284	1.654	0.198415	0.9999	0	0	0	0.124384	12.3101	0	29.5142	0	LOC107452193	uncharacterized LOC107452193
1913	aug3.g11494	-0.608371	7.9433	1.65346	0.198489	0.9999	336.342	326.43	241.8	239.564	241.019	120.541	91.9744	369.292	LOC107436364	uncharacterized LOC107436364, transcript variant X1
1914	aug3.g11256	1.98617	6.24871	1.65131	0.19878	0.9999	47.0429	0	142.671	74.8793	65.4381	32.5287	91.6313	152.464	LOC107457529	uncharacterized LOC107457529
1915	aug3.g7076	9.52063	2.99471	1.65073	0.19886	0.9999	0	0	0	31.8424	32.719	0	0	0	LOC107437680	polycystic kidney disease protein 1-like 1
1916	aug3.g5765	0.614435	7.75949	1.64937	0.199045	0.9999	163.33	146.335	207.985	303.871	253.492	123.629	277.067	256.328	LOC107453761	dihydrolipoyllysine-residue succinyltransferase component of 2-oxoglutarate dehydrogenase complex, mitochondrial
1917	aug3.g10750	-0.719246	7.52499	1.64644	0.199444	0.9999	150.518	370.871	127.076	126.748	106.418	111.586	212.205	265.804	LOC107453875	thymosin beta, transcript variant X4
1918	aug3.g16061	8.94235	2.36477	1.64637	0.199454	0.9999	0	0	0	0.373153	40.1699	2.67641	0	0	LOC107441713	probable G-protein coupled receptor Mth-like 3
1919	aug3.g13038	9.50934	2.98382	1.64565	0.199551	0.9999	0	0	40.3	23.7574	0	0	0	0	LOC107438379	calpain-9-like
1920	aug3.g26603	-7.00345	1.1681	1.64533	0.199596	0.9999	14.3769	0	0	0.248769	0	0	0	0	LOC107438923	fatty-acid amide hydrolase 2-like, transcript variant X1
1921	aug3.g12370	0.596418	8.10119	1.64399	0.199779	0.9999	304.165	92.1959	293.989	196.403	270.661	267.435	450.377	319.377	LOC107437503	pentatricopeptide repeat-containing protein 2, mitochondrial-like, transcript variant X1
1922	aug3.g5652	-1.26753	6.55124	1.64374	0.199813	0.9999	164.21	168.555	18.5287	30.2254	33.5289	69.6896	237.715	24.8634	LOC107453648	M-phase phosphoprotein 8
1923	aug3.g26541	9.40378	2.97714	1.63945	0.200401	0.9999	0	0	0	26.4939	0	0	0	33.0261	LOC107438739	putative aldolase class 2 protein RP493
1924	aug3.g8041	1.89573	6.46996	1.63857	0.200522	0.9999	57.9967	0.245528	149.928	137.071	161.004	104.277	95.4063	3.00237	LOC107455811	ribosomal RNA-processing protein 7 homolog A
1925	aug3.g25843	-0.423573	8.98096	1.63847	0.200535	0.9999	637.181	610.997	381.229	388.825	297.873	485.871	560.655	676.941	LOC107457041	myosin heavy chain, non-muscle, transcript variant X1
1926	aug3.g21420	9.40975	2.97444	1.63548	0.200946	0.9999	0	0	0	0	0	22.1318	37.6363	0	LOC107451205	kynurenine 3-monooxygenase-like
1927	aug3.g24816	8.77974	2.36173	1.63437	0.2011	0.9999	0	0	0	20.2746	0	18.2202	0	0.0938242	LOC110281935	uncharacterized LOC110281935
1928	aug3.g8382	8.64642	2.24451	1.62862	0.201894	0.9999	0	0	0	0	0	8.02923	26.7687	0.375297	LOC107456214	tubulin alpha-1 chain-like
1929	aug3.g14937	-0.682622	7.39692	1.62794	0.201988	0.9999	247.342	221.835	140.818	122.145	167.807	145.247	123.662	177.234	LOC107441003	integrin beta-PS-like
1930	aug3.g14094	-0.479097	8.4867	1.62626	0.202221	0.9999	368.225	541.513	327.341	467.312	182.546	423.593	202.71	354.186	LOC107439842	peregrin, transcript variant X1
1931	aug3.g700	4.79567	4.59496	1.62434	0.202488	0.9999	2.24945	0	46.013	92.5419	0	12.2497	39.3522	0	LOC107444376	chromosome transmission fidelity protein 18 homolog
1932	aug3.g18892	2.37296	5.55253	1.62277	0.202705	0.9999	22.4945	0.122764	85.3865	84.7057	62.6845	11.4262	43.1273	64.7387	LOC107446019	TBC1 domain family member 15
1933	aug3.g5180	0.564134	9.85652	1.62227	0.202776	0.9999	749.752	614.435	683.71	1452.06	1415.5	1176.28	620.599	702.931	LOC107453050	kinesin heavy chain
1934	aug3.g6161	0.386818	9.27292	1.6202	0.203064	0.9999	497.52	507.507	555.862	659.237	600.929	741.365	705.938	678.724	LOC107454300	importin-5
1935	aug3.g22712	8.75447	2.23079	1.61798	0.203374	0.9999	0	0	0	0	26.7259	11.0145	0	0.187648	LOC107447925	E3 ubiquitin-protein ligase AMFR
1936	aug3.g5075	8.84818	2.31321	1.6178	0.203399	0.9999	0	0	28.8739	11.4434	0.161975	0	0	0	LOC107452916	uncharacterized LOC107452916, transcript variant X4
1937	aug3.g24876	8.80525	2.30159	1.61622	0.20362	0.9999	0	0	16.9847	22.1404	0.161975	0	0	0	LOC107446145	uncharacterized LOC107446145
1938	aug3.g6176	8.76401	2.29563	1.61546	0.203726	0.9999	0	0	0	0	17.4933	20.5878	0	0.0938242	LOC107454317	uncharacterized LOC107454317
1939	aug3.g7499	9.39759	2.95799	1.61544	0.203728	0.9999	0	0	0	0	0	13.2791	45.9872	0	LOC107445048	MAM and LDL-receptor class A domain-containing protein 2, transcript variant X1
1940	aug3.g1006	0.527943	8.21972	1.61507	0.20378	0.9999	250.863	196.668	180.809	402.383	515.082	317.36	273.292	247.227	LOC107445326	RNA-binding protein 34, transcript variant X1
1941	aug3.g16802	9.5097	2.94246	1.61392	0.203941	0.9999	0	0	31.0356	0	33.043	0	0	0	LOC107442754	membrane metallo-endopeptidase-like 1
1942	aug3.g15635	0.477419	8.20513	1.61366	0.203978	0.9999	249.885	205.753	349.73	323.897	183.842	389.726	366.411	289.448	LOC107450820	aconitate hydratase, mitochondrial
1943	aug3.g10623	9.95913	3.4947	1.61109	0.204339	0.9999	0	0	0	0	0	0	87.513	0	LOC107451981	polycomb group RING finger protein 3-like, transcript variant X1
1944	aug3.g21325	-0.445973	8.17488	1.61042	0.204433	0.9999	361.477	359.822	233.153	238.32	198.906	267.847	392.607	257.454	LOC107450791	histone-binding protein RBBP7
1945	aug3.g16415	10.0512	3.48913	1.60996	0.204497	0.9999	0	0	0	0	93.2978	0	0	0	LOC107442190	protein zyg-11 homolog
1946	aug3.g6376	9.44468	2.93762	1.60853	0.204698	0.9999	0	0	24.5506	36.6934	0	0	0	0	LOC107454550	PH and SEC7 domain-containing protein 2
1947	aug3.g8378	1.04218	6.94043	1.60815	0.204753	0.9999	58.9747	77.8325	214.316	59.8288	222.554	112.821	142.766	93.0736	LOC107456217	GA-binding protein subunit beta-1, transcript variant X1
1948	aug3.g5956	9.36808	2.93366	1.60749	0.204846	0.9999	0	0	0	0	0	19.9701	38.0939	0	LOC107454008	venom metalloproteinase 3-like
1949	aug3.g22639	9.43975	2.92271	1.60438	0.205284	0.9999	0	0	0	0	39.522	21.5142	0	0
1950	aug3.g10399	0.970304	6.95268	1.60397	0.205342	0.9999	94.2813	49.474	110.246	168.665	111.925	142.673	167.59	144.02	LOC107454784	myosin-9-like
1951	aug3.g18301	-6.84852	1.03711	1.60384	0.205359	0.9999	12.9099	0	0	0.248769	0	0	0	0	LOC107454192	calpain-A
1952	aug3.g10314	9.44866	2.93182	1.60383	0.205361	0.9999	0	0	0	35.8227	25.5921	0	0	0	LOC107447943	FAD-dependent oxidoreductase domain-containing protein 1
1953	aug3.g393	9.33328	2.94288	1.6031	0.205464	0.9999	0	0	0	0	0	9.57331	0	47.0997	LOC107436802	zinc finger protein rotund-like
1954	aug3.g15286	9.45317	2.93058	1.60127	0.205723	0.9999	0	0	47.7115	0	0	13.8967	0	0	LOC107448337	major facilitator superfamily domain-containing protein 10-like, transcript variant X1
1955	aug3.g2931	-2.03304	5.51346	1.60089	0.205778	0.9999	32.1769	177.64	12.9701	37.8128	35.6346	13.0732	0	54.2304	LOC107449771	E3 ubiquitin-protein ligase AMFR-like
1956	aug3.g6429	8.71346	2.19324	1.60057	0.205823	0.9999	0	0	22.0801	14.553	0	0	0.228792	0	LOC107454616	uncharacterized LOC107454616, transcript variant X1
1957	aug3.g12254	9.37377	2.9263	1.60026	0.205866	0.9999	0	0	22.0801	0	0	0	0	36.2161	LOC107437371	protein ANTAGONIST OF LIKE HETEROCHROMATIN PROTEIN 1
1958	aug3.g7867	9.44359	2.91606	1.59941	0.205987	0.9999	0	0	0	0	46.001	0	0	15.1995	LOC107455542	uncharacterized LOC107455542
1959	aug3.g4966	9.43366	2.91832	1.59917	0.206021	0.9999	0	0	0	36.3202	24.4583	0	0	0	LOC107452756	zinc finger protein 525
1960	aug3.g4673	9.41366	2.91431	1.59889	0.206061	0.9999	0	0	0	0	32.5571	27.3817	0	0	LOC107452338	prostaglandin E synthase 2
1961	aug3.g13104	9.89812	3.47911	1.59863	0.206098	0.9999	0	0	0	0	0	0	0	83.8788	LOC107438452	peroxisomal acyl-coenzyme A oxidase 1-like
1962	aug3.g14642	-5.9684	2.44685	1.59682	0.206354	0.9999	0.391209	39.8984	1.85287	0	0	0	0	0
1963	aug3.g1306	0.47858	9.31099	1.595	0.206613	0.9999	493.217	487.374	876.872	900.667	697.79	791.702	422.579	409.636	LOC107446355	serine/threonine-protein phosphatase 4 regulatory subunit 3A, transcript variant X1
1964	aug3.g25596	8.9637	2.37403	1.59309	0.206885	0.9999	0	0	0	0	43.0855	0	0.686376	0.0938242	LOC107444818	peroxisomal targeting signal 2 receptor
1965	aug3.g10454	2.99712	5.039	1.59007	0.207317	0.9999	10.4648	0	16.9847	68.9089	68.3536	14.9261	33.0605	49.2577	LOC107449379	regulating synaptic membrane exocytosis protein 2, transcript variant X1
1966	aug3.g23105	9.48352	2.91133	1.59	0.207327	0.9999	0	0	18.2199	0	44.7052	0	0	0	LOC107438187	uncharacterized LOC107438187
1967	aug3.g12462	9.36635	2.90826	1.58984	0.207349	0.9999	0	0	0	25.6232	0	0	32.3741	0	LOC107441904	cryptochrome-1-like
1968	aug3.g19197	9.41363	2.90753	1.58957	0.207388	0.9999	0	0	0	0	28.0217	0	31.9165	0	LOC107446481	6-pyruvoyl tetrahydrobiopterin synthase-like, transcript variant X1
1969	aug3.g13670	9.42636	2.90667	1.58756	0.207676	0.9999	0	0	0	33.5838	26.8879	0	0	0	LOC107439278	uncharacterized LOC107439278
1970	aug3.g25208	-0.814878	7.34823	1.58616	0.207875	0.9999	271.108	209.558	138.657	81.3473	46.6489	215.554	100.783	236.531	LOC107456268	moesin/ezrin/radixin homolog 1
1971	aug3.g25291	9.40532	2.89461	1.58557	0.20796	0.9999	0	0	0	0	29.9655	0	29.6286	0	LOC107456719	uncharacterized protein NCBP2-AS2 homolog
1972	aug3.g17018	9.99962	3.45327	1.58434	0.208136	0.9999	0	0	90.0187	0	0	0	0	0	LOC107443056	Down syndrome cell adhesion molecule homolog, transcript variant X1
1973	aug3.g27153	4.35375	4.8822	1.58426	0.208148	0.9999	3.71648	0	14.2054	97.6417	28.9936	0	0	89.133
1974	aug3.g18644	0.901889	7.09731	1.58414	0.208165	0.9999	99.0736	66.4154	137.885	156.724	96.8613	147.717	211.976	176.577	LOC107445615	exosome complex exonuclease RRP44
1975	aug3.g19893	0.444515	8.66133	1.58388	0.208203	0.9999	360.597	276.342	570.222	529.753	522.047	269.185	357.03	352.685	LOC107447647	kinesin-like protein KIF11-B
1976	aug3.g26131	9.28541	2.89392	1.58372	0.208225	0.9999	0	0	0	0	0	18.3231	0	36.4976	LOC107436964	BET1-like protein, transcript variant X2
1977	aug3.g870	0.992942	7.14506	1.58335	0.208279	0.9999	136.434	25.6577	132.635	250.51	136.059	102.115	123.777	223.02	LOC107444939	valine--tRNA ligase-like
1978	aug3.g17747	1.78833	5.96513	1.58302	0.208326	0.9999	6.16154	37.8114	136.958	153.49	67.2198	38.1903	37.8651	22.0487	LOC107444279	uncharacterized LOC107444279
1979	aug3.g24039	-5.02547	1.33988	1.58298	0.208333	0.9999	15.6484	0	1.08084	0.124384	0.161975	0	0	0	LOC107454404	serine/threonine-protein phosphatase 6 regulatory ankyrin repeat subunit B-like
1980	aug3.g5828	1.3943	6.43665	1.58258	0.20839	0.9999	65.8209	11.9081	115.805	211.08	45.0292	64.4397	53.5374	123.379	LOC107453853	protein RTF2 homolog
1981	aug3.g1128	-2.12488	5.21573	1.58153	0.208541	0.9999	75.6989	99.0707	30.5724	0	22.3526	21.823	22.8792	22.5178	LOC107445681	lipase maturation factor 2-like, transcript variant X1
1982	aug3.g19743	9.45689	3.03933	1.58064	0.208669	0.9999	0	0	0	0	0	61.6603	0	0.0938242
1983	aug3.g16644	-2.48725	5.20296	1.57929	0.208863	0.9999	13.6923	177.763	32.5797	26.7426	27.2119	15.8526	0	0
1984	aug3.g10879	7.70972	3.35364	1.57767	0.209096	0.9999	0.0978022	0	32.2709	0	0	13.0732	35.3484	0	LOC107439406	CAAX prenyl protease 1 homolog
1985	aug3.g15856	0.649284	8.30264	1.57745	0.209129	0.9999	298.003	144.371	259.093	336.46	498.074	388.594	89.0001	510.497	LOC107441365	HEAT repeat-containing protein 1-like
1986	aug3.g27569	-2.04379	5.40728	1.57572	0.209378	0.9999	84.2077	110.856	27.7931	24.6281	11.6622	51.5723	26.1967	0	LOC107442228	uncharacterized LOC107442228
1987	aug3.g2722	9.35321	2.87657	1.57538	0.209428	0.9999	0	0	0	0	28.6697	0	0	28.804	LOC107449381	pleiotrophin, transcript variant X2
1988	aug3.g7733	9.31402	2.88092	1.57503	0.209477	0.9999	0	0	0	0	0	17.6025	38.3227	0	LOC107447731	selenium-binding protein 1-A-like
1989	aug3.g22442	6.03802	3.7187	1.5731	0.209757	0.9999	0	0.491057	17.4479	26.2451	0	17.6025	0	40.6259
1990	aug3.g14625	-1.30078	6.23312	1.57303	0.209768	0.9999	62.9846	207.349	24.5506	35.0764	25.5921	42.6167	150.66	50.5712	LOC107440557	protein C21orf2 homolog, transcript variant X2
1991	aug3.g13042	8.32545	1.9035	1.57263	0.209825	0.9999	0	0	1.23525	0	8.5847	18.3231	0	0	LOC107438382	lysyl oxidase homolog 2-like, transcript variant X1
1992	aug3.g27365	6.46198	3.44588	1.57219	0.20989	0.9999	0.293407	0	9.41877	0	20.8948	13.382	42.2122	0	LOC107441640	thioredoxin, mitochondrial
1993	aug3.g4428	-1.11076	6.48387	1.56978	0.210239	0.9999	191.986	106.682	65.4682	23.5086	107.228	81.2187	46.4448	91.0094	LOC107451970	60S acidic ribosomal protein P1
1994	aug3.g8622	9.3044	2.87338	1.56529	0.210893	0.9999	0	0	0	0	14.7398	0	0	40.8135	LOC107456504	ubiquinone/menaquinone biosynthesis C-methyltransferase UbiE-like, transcript variant X1
1995	aug3.g26367	9.34381	2.87322	1.56497	0.210938	0.9999	0	0	13.7421	0	0	0	43.3561	0	LOC107437891	homologous-pairing protein 2 homolog
1996	aug3.g5631	9.32176	2.86609	1.5646	0.210994	0.9999	0	0	24.705	0	0	0	0	31.5249	LOC107453626	uncharacterized LOC107453626
1997	aug3.g15212	1.63614	6.96016	1.56417	0.211056	0.9999	95.944	0.245528	14.6686	223.767	173.638	222.039	50.9063	212.324	LOC107447976	transcription factor IIIB 90 kDa subunit, transcript variant X3
1998	aug3.g16495	1.13764	6.64127	1.56286	0.211247	0.9999	54.4758	50.3333	115.496	195.656	69.0015	116.218	84.5387	110.994	LOC107442307	fructose-1,6-bisphosphatase 1
[truncated: 8,864 more rows]

## Sheet: st3_comparison II
Table S2. List of DEG candidates identified by comparative transcriptome analysis of p versus c/i cells from stage-3 embryo (comparison II)
sort	aug3.ID	logFC	logCPM	LR	PValue	FDR	c1	c2	i1	i2	i3	p1	p2	p3	NCBI Gene ID (link to NCBI)	Product
1	aug3.g15441	12.2984	5.52942	23.9194	1.00455e-06	0.0109114	50.8571	155.174	58.6743	24.6281	80.0159	0	0	0	LOC107449515	proclotting enzyme, transcript variant X1
2	aug3.g17404	12.2084	5.43298	22.2268	2.42265e-06	0.0131574	43.8154	33.3919	132.326	33.2106	104.312	0	0	0	LOC107443708	ATP-dependent RNA helicase DHX8, transcript variant X1
3	aug3.g2233	12.3532	5.58213	19.7223	8.95487e-06	0.0324226	83.8165	0.122764	60.2184	100.876	138.651	0	0	0	LOC107448455	uncharacterized LOC107448455
4	aug3.g25554	11.7187	4.95214	15.74	7.26729e-05	0.159875	27.9714	101.28	28.4107	47.0173	42.4376	0	0	0	LOC107442659	coilin-like, transcript variant X1
5	aug3.g14875	11.7581	4.98999	15.7161	7.35936e-05	0.159875	17.2132	117.117	17.9111	45.0271	56.6914	0	0	0	LOC107440867	MIT domain-containing protein 1-like
6	aug3.g24687	10.209	5.17901	14.9683	0.000109332	0.178234	14.0835	59.4179	23.3153	96.8954	96.5374	0.102939	0	0	LOC107451805	lysine-specific demethylase 2A-like, transcript variant X1
7	aug3.g12792	11.6353	4.86945	14.7063	0.000125623	0.178234	25.233	113.434	27.3299	31.5936	35.6346	0	0	0	LOC107438073	E3 ubiquitin-protein ligase SMURF2
8	aug3.g7720	-10.9708	4.81324	14.6234	0.000131271	0.178234	0.0978022	0	0	0	0	75.7629	145.512	0.0938242	LOC107455388	snRNA-activating protein complex subunit 3-like
9	aug3.g7876	-11.7059	4.24062	14.1108	0.000172355	0.18968	0	0	0	0	0	39.4256	55.3677	52.1662	LOC107455577	cytochrome P450 2C15-like, transcript variant X3
10	aug3.g4238	10.2902	8.58367	14.0861	0.000174627	0.18968	1076.22	1988.53	0	0	0	0.308816	0.457584	0.656769	LOC107451717	SAM pointed domain-containing Ets transcription factor-like
11	aug3.g2672	12.3039	5.53994	13.7478	0.000209061	0.206438	34.5242	299.667	0	0.124384	36.4445	0	0	0	LOC107449293	fibroleukin-like
12	aug3.g23577	-1.40787	8.60923	13.2934	0.000266339	0.241082	317.27	196.054	402.228	102.244	186.272	443.46	555.05	918.445	LOC107452291	putative RNA-binding protein Luc7-like 1, transcript variant X1
13	aug3.g17883	11.4647	4.70559	13.0913	0.000296666	0.247876	58.3879	25.6577	13.5877	81.2229	28.3457	0	0	0	LOC107444468	regulator of telomere elongation helicase 1 homolog, transcript variant X1
14	aug3.g15958	-1.06581	8.28128	12.5885	0.000388125	0.293379	200.592	260.997	196.404	190.557	253.492	387.565	444.314	552.249	LOC107441500	probable small nuclear ribonucleoprotein F
15	aug3.g14287	11.8126	6.7893	12.467	0.000414197	0.293379	234.334	647.704	0	0	0	0.102939	0	0	LOC107440133	twist-related protein 2-like
16	aug3.g4149	11.3877	4.61828	12.3878	0.000432155	0.293379	19.1692	14.4862	46.3218	88.4372	28.0217	0	0	0	LOC107451599	ATP-binding cassette sub-family C member 8
17	aug3.g6505	11.3375	4.57479	12.1939	0.00047946	0.306346	26.4066	81.7609	23.4697	36.6934	21.3808	0	0	0	LOC107454748	chondroitin sulfate synthase 1-like, transcript variant X2
18	aug3.g23986	11.5467	4.76537	12.0099	0.000529173	0.312115	26.1132	0.245528	112.099	22.2648	58.6351	0	0	0	LOC107454272	serine/threonine-protein kinase D3, transcript variant X3
19	aug3.g1189	11.728	4.96623	11.9518	0.000545957	0.312115	58.5835	133.69	28.4107	0	28.0217	0	0	0	LOC107445875	sodium/potassium-transporting ATPase subunit beta-1-interacting protein 1-like
20	aug3.g1424	-11.5775	4.12636	11.5665	0.000671518	0.341442	0	0	0	0	0	38.8079	0.114396	95.513	LOC107446703	macrophage mannose receptor 1
21	aug3.g1821	11.2932	4.53591	11.428	0.000723442	0.341442	46.1626	96.3699	10.3452	8.08498	23.0005	0	0	0	LOC107447589	sulfotransferase 4A1
22	aug3.g12593	11.4871	4.71259	11.4223	0.000725689	0.341442	52.1286	18.1691	90.6363	0.124384	49.4025	0	0	0	LOC107437818	coiled-coil-helix-coiled-coil-helix domain-containing protein 5-like
23	aug3.g18724	6.05768	6.09474	11.4142	0.000728868	0.341442	66.8967	105.945	170.773	127.37	71.1072	4.83812	0	0	LOC107445751	unconventional myosin-XV
24	aug3.g11022	11.6499	4.8925	11.3501	0.000754428	0.341442	56.8231	139.46	0	18.4089	20.8948	0	0	0	LOC107457247	ecdysone-inducible protein E75-like, transcript variant X4
25	aug3.g8760	-0.921899	8.47501	10.9254	0.000948535	0.387073	309.348	226.254	239.329	296.905	258.999	427.093	502.313	583.586	LOC107456687	PIN2/TERF1-interacting telomerase inhibitor 1-like
26	aug3.g7140	-1.26707	8.41576	10.8001	0.00101497	0.387073	392.676	187.829	119.201	283.472	132.982	366.668	561.685	683.978	LOC107439253	CCAAT/enhancer-binding protein zeta-like
27	aug3.g22959	-11.2783	3.8265	10.7841	0.00102373	0.387073	0	0	0	0	0	7.20572	47.8176	54.2304	LOC107436727	uncharacterized LOC107436727
28	aug3.g24294	11.5374	4.76519	10.7728	0.00103003	0.387073	23.1791	61.9959	0	40.4249	92.326	0	0	0	LOC107438002	thioredoxin domain-containing protein 17-like
29	aug3.g3022	11.5933	4.82034	10.7667	0.00103343	0.387073	19.9517	0	13.1245	108.587	84.8751	0	0	0	LOC107449914	aminoacyl tRNA synthase complex-interacting multifunctional protein 2, transcript variant X1
30	aug3.g8160	4.1199	7.08416	10.5836	0.00114092	0.41309	159.809	555.508	40.9176	182.472	109.171	0	12.4692	23.6437	LOC107455926	atrial natriuretic peptide-converting enzyme-like
31	aug3.g13797	1.59422	8.33439	10.4393	0.00123365	0.420424	319.911	1017.59	393.581	158.963	263.048	174.584	131.67	121.596	LOC107439477	CTP synthase 1, transcript variant X1
32	aug3.g14731	1.42993	7.92023	10.4319	0.00123859	0.420424	329.691	431.516	288.739	156.973	377.241	168.717	98.8382	85.1924	LOC107440676	uncharacterized LOC107440676
33	aug3.g4633	-10.1983	4.05172	10.3687	0.00128172	0.42188	0.0978022	0	0	0	0	49.5136	37.7507	41.0012	LOC107452245	tether containing UBX domain for GLUT4-like
34	aug3.g17735	12.426	5.66306	10.3133	0.00132075	0.42194	18.289	385.234	0	0	0	0	0	0	LOC107444270	uncharacterized LOC107444270
35	aug3.g26661	11.4573	4.67711	10.1868	0.00141448	0.438975	26.6022	0	58.6743	36.8178	84.0652	0	0	0	LOC107439050	adenylate cyclase type 5
36	aug3.g12208	-11.0721	3.63135	9.9653	0.00159518	0.481302	0	0	0	0	0	28.3082	22.1928	44.1912	LOC107437314	peptidyl-tRNA hydrolase 2, mitochondrial, transcript variant X1
37	aug3.g2270	11.4008	4.62153	9.79064	0.00175402	0.514924	13.6923	53.8935	87.085	0	43.5714	0	0	0	LOC107448522	ATP-binding cassette sub-family A member 1
38	aug3.g8500	2.11789	7.08781	9.46047	0.00209947	0.549164	249.885	188.934	143.906	108.214	264.506	39.3226	42.3265	50.3836	LOC107456332	26S protease regulatory subunit 6A-B
39	aug3.g15951	-10.9739	3.53539	9.45719	0.00210323	0.549164	0	0	0	0	0	12.3527	30.8869	45.2233	LOC107441496	barH-like 2 homeobox protein
40	aug3.g7573	10.8922	4.12469	9.42511	0.00214034	0.549164	12.9099	46.6504	18.9919	32.0911	28.6697	0	0	0	LOC107446665	WD repeat-containing protein 35
41	aug3.g6919	11.3278	4.54772	9.36783	0.00220827	0.549164	13.1055	0	31.4988	61.5702	82.2835	0	0	0	LOC107455227	coiled-coil domain-containing protein 50, transcript variant X1
42	aug3.g19313	8.51252	4.72173	9.3449	0.00223607	0.549164	11.2473	100.298	34.7414	32.2155	32.0711	0.205878	0	0.0938242	LOC107446630	TBC domain-containing protein kinase-like protein, transcript variant X2
43	aug3.g16467	12.1271	5.36964	9.32521	0.00226023	0.549164	96.3352	231.656	0	0	0	0	0	0	LOC107442263	homeobox protein orthopedia-like, transcript variant X1
44	aug3.g26903	10.9008	4.12072	9.30859	0.00228082	0.549164	5.67253	25.7805	34.1237	30.8473	43.7334	0	0	0	LOC107439807	alpha-1,3-mannosyl-glycoprotein 2-beta-N-acetylglucosaminyltransferase
45	aug3.g12907	10.8821	4.1063	9.26695	0.00233325	0.549164	16.822	39.1618	32.5797	7.83621	41.9516	0	0	0	LOC107438216	unconventional myosin-XV-like
46	aug3.g2695	-1.21153	8.17786	9.22106	0.00239246	0.549164	324.41	86.3032	242.881	121.772	192.913	376.859	549.902	418.831	LOC107449323	F-box-like/WD repeat-containing protein TBL1XR1, transcript variant X1
47	aug3.g11397	-10.0116	3.86819	9.19837	0.00242231	0.549164	0.0978022	0	0	0	0	38.1903	27.4551	46.6306	LOC107436219	ferredoxin-2, mitochondrial, transcript variant X2
48	aug3.g11755	11.2529	4.49299	9.17671	0.00245114	0.549164	62.6912	0	34.587	56.8436	24.7822	0	0	0	LOC107436676	39S ribosomal protein L17, mitochondrial-like
49	aug3.g295	11.2981	4.5158	9.0971	0.00256015	0.549164	16.9198	0	13.1245	47.5148	107.066	0	0	0	LOC107452614	uncharacterized LOC107452614, transcript variant X1
50	aug3.g7581	-11.045	3.59556	9.05542	0.00261918	0.549164	0	0	0	0	0	64.6456	27.9126	0.375297	LOC107446660	MFS-type transporter SLC18B1, transcript variant X1
51	aug3.g14992	11.264	4.47821	8.99498	0.00270722	0.549164	15.1593	0	54.0421	27.3645	83.7413	0	0	0	LOC107441071	discoidin domain-containing receptor 2
52	aug3.g21779	-10.8614	3.42737	8.98461	0.00272263	0.549164	0	0	0	0	0	10.088	29.5142	42.2209	LOC107452690	uncharacterized LOC107452690
53	aug3.g6556	-11.0963	3.66698	8.98047	0.00272881	0.549164	0	0	0	0	0	9.67625	0.114396	86.5059	LOC107454818	uncharacterized LOC107454818
54	aug3.g6141	8.56479	4.79657	8.97957	0.00273015	0.549164	19.9517	40.0211	113.797	30.4742	18.6272	0.308816	0	0	LOC107454252	ubiquitin carboxyl-terminal hydrolase 20
55	aug3.g12896	10.8141	4.06047	8.92417	0.00281421	0.55578	33.7418	43.213	25.1682	25.6232	4.21136	0	0	0	LOC107438197	phosphatidylinositol 4,5-bisphosphate 5-phosphatase A, transcript variant X1
56	aug3.g23856	11.2106	4.42728	8.79828	0.00301515	0.579171	0	37.8114	60.064	22.2648	53.6139	0	0	0	LOC107453690	protein YIPF5
57	aug3.g17312	-1.36548	7.69977	8.78373	0.00303929	0.579171	184.553	94.7739	127.231	65.3018	180.279	211.127	409.996	387.119	LOC107443556	protein disulfide-isomerase A5
58	aug3.g132	12.0232	5.26285	8.69128	0.00319735	0.584326	26.0154	279.166	0	0	0	0	0	0	LOC107445924	uncharacterized LOC107445924
59	aug3.g23823	11.173	4.39134	8.65023	0.0032702	0.584326	0	46.0366	56.9758	19.7771	46.4869	0	0	0
60	aug3.g1352	-10.7552	3.3317	8.64686	0.00327626	0.584326	0	0	0	0	0	12.9703	16.1298	46.9121	LOC107446523	uncharacterized LOC107446523
61	aug3.g13352	-10.9998	3.56667	8.64393	0.00328152	0.584326	0	0	0	0	0	0.102939	22.8792	67.0843	LOC107438763	sodium leak channel non-selective protein
62	aug3.g6972	-10.9772	3.54195	8.58356	0.00339212	0.593278	0	0	0	0	0	0.102939	29.171	59.3907	LOC107455285	abhydrolase domain-containing protein C22H12.03, transcript variant X2
63	aug3.g1604	2.73835	6.66872	8.55749	0.00344103	0.593278	100.736	91.5821	174.479	155.356	224.984	4.01461	25.3959	37.7173	LOC107447098	uncharacterized LOC107447098
64	aug3.g26591	-1.23296	7.62236	8.50521	0.00354131	0.59437	107.289	144.248	145.759	141.176	114.355	359.462	265.971	295.265	LOC107438929	REST corepressor 3
65	aug3.g26332	11.1314	4.3475	8.43659	0.00367745	0.59437	16.333	0	54.8141	30.4742	62.8465	0	0	0	LOC107437806	tyrosine-protein kinase Fer-like, transcript variant X2
66	aug3.g13364	-10.9381	3.49678	8.43434	0.00368201	0.59437	0	0	0	0	0	0.102939	44.1569	42.0332	LOC107438772	POU domain, class 2, transcription factor 3, transcript variant X3
67	aug3.g14245	11.3056	4.54165	8.40494	0.00374202	0.59437	0	55.7349	31.6532	98.0148	0.161975	0	0	0	LOC107440072	two pore calcium channel protein 1, transcript variant X1
68	aug3.g575	-9.76947	3.76029	8.35858	0.00383871	0.59437	0	0.122764	0	0	0	25.1171	36.0348	42.8776	LOC107443916	V-type proton ATPase subunit S1-like
69	aug3.g16487	11.1125	4.33279	8.34249	0.00387284	0.59437	13.1055	44.0723	75.5046	0	29.6415	0	0	0	LOC107442297	peripheral plasma membrane protein CASK
70	aug3.g5706	-8.87768	3.89762	8.33279	0.00389358	0.59437	0.195604	0.122764	0	0	0	16.3673	35.3484	62.6745	LOC107453700	lymphocyte cytosolic protein 2-like, transcript variant X1
71	aug3.g4731	0.974784	9.33431	8.32827	0.00390328	0.59437	547.986	803.492	895.709	836.111	872.4	268.258	341.015	598.223	LOC107452404	calumenin, transcript variant X1
72	aug3.g6882	-10.6307	3.20845	8.29573	0.00397385	0.59437	0	0	0	0	0	14.7202	20.4769	34.5273	LOC107455166	DEP domain-containing protein 1B, transcript variant X3
73	aug3.g25719	10.8637	4.08475	8.26779	0.00403546	0.59437	25.3308	0.122764	21.308	26.9914	62.8465	0	0	0	LOC107451759	Bardet-Biedl syndrome 2 protein homolog
74	aug3.g11686	11.0707	4.30689	8.26158	0.00404929	0.59437	57.9967	27.9902	21.1536	0	50.5363	0	0	0	LOC107436593	heat shock protein 70 B2
75	aug3.g10099	8.61893	5.22743	8.17637	0.00424396	0.611375	0.0978022	230.551	27.3299	0.373153	40.4939	0.411755	0	0	LOC107445201	uncharacterized LOC107445201
76	aug3.g16974	11.0737	4.30015	8.162	0.00427771	0.611375	44.3044	0	15.595	22.1404	75.9665	0	0	0	LOC107442986	protein-lysine methyltransferase METTL21D
77	aug3.g5768	-11.1923	3.75618	8.12042	0.00437694	0.615725	0	0	0	0	0	26.4553	0	76.4667	LOC107453759 LOC107453762	protein krueppel-like, transcript variant X1
78	aug3.g4479	9.33142	4.37321	8.10205	0.00442152	0.615725	11.9319	12.6447	18.5287	80.8498	41.7897	0	0.114396	0	LOC107452053	tyrosine-protein phosphatase Lar, transcript variant X1
79	aug3.g4102	1.11116	8.02268	8.05481	0.00453829	0.623986	244.701	223.308	303.717	536.594	319.092	161.408	147.685	142.894	LOC107451552	probable isocitrate dehydrogenase [NAD] subunit beta, mitochondrial
80	aug3.g10819	-10.5452	3.1145	7.98262	0.00472286	0.641247	0	0	0	0	0	24.3965	30.4294	10.8836	LOC107454763	F-box/LRR-repeat protein 14-like
81	aug3.g2200	11.0012	4.22278	7.93176	0.00485744	0.642261	18.3868	38.6707	54.8141	0	38.3882	0	0	0	LOC107448406	N-acyl-phosphatidylethanolamine-hydrolyzing phospholipase D
82	aug3.g1147	-11.1283	3.69232	7.91342	0.00490694	0.642261	0	0	0	0	0	40.6608	0	57.7957
83	aug3.g15167	10.6203	5.59915	7.91313	0.00490772	0.642261	14.7681	371.116	0	0	0	0.102939	0	0	LOC107441267	EF-hand domain-containing protein D2
84	aug3.g6043	-11.1546	3.69283	7.88577	0.00498254	0.643384	0	0	0	0	0	29.2346	71.04	0	LOC107454107	serine/arginine repetitive matrix protein 2-like
85	aug3.g25920	10.9679	4.20523	7.85074	0.00507999	0.643384	13.3011	37.5658	0	65.1774	30.7753	0	0	0	LOC107457489	anoctamin-10-like, transcript variant X1
86	aug3.g16084	0.900476	8.98649	7.84327	0.00510102	0.643384	342.797	691.776	709.805	743.942	581.816	409.388	266.314	311.027	LOC107441752	elongation factor 1-gamma
87	aug3.g15306	-11.0969	3.66277	7.80688	0.00520476	0.643384	0	0	0	0	0	36.8521	0	59.4845	LOC107448346	beta-1,3-glucosyltransferase-like
88	aug3.g13122	9.39755	5.19601	7.80366	0.00521406	0.643384	55.5517	226.377	0	0	8.90865	0.102939	0.114396	0	LOC107438476	glycogenin-1, transcript variant X2
89	aug3.g23374	-11.0925	3.65648	7.78379	0.0052717	0.643384	0	0	0	0	0	48.3812	0	47.6627
90	aug3.g12323	10.9131	4.16129	7.74084	0.00539855	0.651546	34.9154	53.5252	21.9257	30.9717	0	0	0	0	LOC107437450	cell adhesion molecule-related/down-regulated by oncogenes
91	aug3.g23647	7.91164	4.54675	7.62515	0.00575599	0.67873	8.9978	35.8471	18.3743	71.8941	51.6702	0.308816	0.114396	0	LOC107454157	RNA polymerase II-associated factor 1 homolog
92	aug3.g3783	1.45357	10.4891	7.59945	0.00583862	0.67873	1402.58	2936.76	1545.91	1407.16	2138.56	1285.4	505.059	275.562	LOC107451083	uncharacterized LOC107451083
93	aug3.g13149	10.8792	4.12406	7.59658	0.00584792	0.67873	40.8813	40.2666	0	25.0012	31.9092	0	0	0
94	aug3.g4767	-1.70268	7.70694	7.57546	0.00591683	0.67873	245.19	184.146	67.1666	35.2008	32.719	288.332	205.913	608.544	LOC107452475	carboxypeptidase B
95	aug3.g940	-10.6748	3.26636	7.54543	0.00601625	0.67873	0	0	0	0	0	8.44098	0.114396	63.3313	LOC107445096	zinc finger protein 33B
96	aug3.g22851	10.8831	4.11614	7.54439	0.00601972	0.67873	39.7077	0	27.7931	32.7131	38.2262	0	0	0
97	aug3.g12473	10.4454	3.69848	7.53202	0.00606121	0.67873	30.4165	35.1106	14.2054	14.6773	7.77482	0	0	0	LOC107437641	uncharacterized LOC107437641
98	aug3.g24045	-11.0436	3.61071	7.47711	0.00624883	0.6926	0	0	0	0	0	0	18.5322	74.3087	LOC107454390	neogenin, transcript variant X6
99	aug3.g26024	10.8627	4.09312	7.43484	0.00639729	0.692898	25.8198	48.0008	19.9184	0	42.7615	0	0	0	LOC107436382	plastin-2-like
100	aug3.g27586	10.8759	4.10623	7.43088	0.0064114	0.692898	7.92198	40.7577	56.3582	32.7131	0	0	0	0	LOC107442222	uncharacterized LOC107442222
101	aug3.g5200	1.88079	6.98096	7.40305	0.00651134	0.692898	166.166	270.695	127.694	140.43	163.109	46.5283	56.5117	38.3741	LOC107453078	dnaJ homolog subfamily C member 13
102	aug3.g8116	11.4531	4.71475	7.38445	0.00657902	0.692898	188.758	0.245528	0	0	16.5215	0	0	0	LOC107455881	microtubule-associated protein futsch
103	aug3.g25883	-11.0034	3.56083	7.35433	0.00669013	0.692898	0	0	0	0	0	0	43.4705	46.8183	LOC107457360	maltase-glucoamylase, intestinal, transcript variant X1
104	aug3.g15079	-8.21978	3.95328	7.32313	0.00680728	0.692898	0	0.122764	0	0	0.485926	22.4407	56.0541	40.8135	LOC107441138	meiosis-specific nuclear structural protein 1-like
105	aug3.g15551	11.2469	4.47887	7.32033	0.00681789	0.692898	38.4363	50.9471	88.7835	0	0	0	0	0	LOC107450104	zinc transporter 9-like, transcript variant X1
106	aug3.g16432	11.2788	4.49678	7.31884	0.00682356	0.692898	0	72.0626	27.3299	0	82.7694	0	0	0	LOC107442241	uncharacterized LOC107442241
107	aug3.g14219	-1.00612	7.96324	7.31769	0.00682793	0.692898	216.632	107.541	154.715	258.471	166.673	385.094	342.159	362.349	LOC107440047	double-stranded RNA-binding protein Staufen homolog 2, transcript variant X1
108	aug3.g10822	-1.44347	7.61545	7.29214	0.00692568	0.692898	240.496	50.3333	121.826	110.951	70.9452	340.007	180.517	449.981	LOC107454797	uncharacterized LOC107454797
109	aug3.g20803	10.8511	4.06511	7.27715	0.00698373	0.692898	12.1275	0	59.4463	25.1256	38.7121	0	0	0	LOC107449535	ras-related protein Rab-24
110	aug3.g11735	-10.9717	3.53802	7.25934	0.00705332	0.692898	0	0	0	0	0	0	26.3111	62.0178	LOC107436652	COPII coat assembly protein sec16
111	aug3.g16115	10.8702	4.0932	7.2279	0.00717792	0.692898	5.08571	57.9447	59.6007	0	14.5778	0	0	0	LOC107441783	BTB/POZ and MATH domain-containing protein 5-like
112	aug3.g27705	10.7941	4.03342	7.22181	0.00720231	0.692898	31.3945	33.0236	49.5643	16.17	0	0	0	0	LOC107442660	RIMS-binding protein 2-like
113	aug3.g25513	11.0042	4.23202	7.22029	0.00720839	0.692898	53.6934	0.122764	41.844	0	54.9097	0	0	0	LOC107441760	zinc finger protein 569, transcript variant X1
114	aug3.g14801	10.8096	4.03385	7.17005	0.00741307	0.698772	13.0077	50.5788	27.4843	0	40.4939	0	0	0	LOC107440746	phosphatidylserine decarboxylase proenzyme, mitochondrial, transcript variant X1
115	aug3.g3227	-8.76797	3.57146	7.15634	0.00746993	0.698772	0	0.122764	0.154406	0	0	12.6615	32.4885	45.4109	LOC107450226	ankyrin repeat and SAM domain-containing protein 6
116	aug3.g21490	9.56931	4.54805	7.14938	0.00749897	0.698772	24.6462	110.611	37.8295	0	13.12	0.102939	0	0	LOC107451453	diphthine methyl ester synthase
117	aug3.g9192	9.54802	4.53316	7.1317	0.0075733	0.698772	22.0055	110.733	15.9038	34.8276	0	0.102939	0	0	LOC107457202	trafficking protein particle complex subunit 11-like
118	aug3.g17244	-10.9398	3.51639	7.1249	0.00760207	0.698772	0	0	0	0	0	15.6467	0	70.7434	LOC107443462	UPF0489 protein C5orf22 homolog
119	aug3.g17630	-2.60473	6.13118	7.11235	0.00765549	0.698772	10.5626	20.5016	28.4107	13.0604	47.2968	101.498	115.998	219.83
120	aug3.g14522	11.3899	4.62698	7.01744	0.00807195	0.730646	0	0	21.308	175.257	0.161975	0	0	0	LOC107440404	uncharacterized LOC107440404, transcript variant X1
121	aug3.g3707	10.9558	4.2003	6.97469	0.00826707	0.738109	0.195604	102.263	3.70575	39.4298	0	0	0	0	LOC107450919	NGFI-A-binding protein homolog
122	aug3.g21341	-10.936	3.47699	6.96966	0.00829031	0.738109	0	0	0	0	0	12.0438	74.1287	0	LOC107450847	tetratricopeptide repeat protein 39A-like
123	aug3.g4763	1.46427	9.68519	6.94461	0.0084072	0.742431	975.968	1756.02	857.417	578.138	1241.38	872.921	172.624	130.603	LOC107452459	uncharacterized LOC107452459
124	aug3.g18584	-10.8627	3.43539	6.92514	0.00849923	0.744505	0	0	0	0	0	47.5577	0	34.3396	LOC107445483	protein trapped in endoderm-1, transcript variant X1
125	aug3.g108	11.5919	4.80185	6.89593	0.00863922	0.75003	0	0	180.501	0	45.839	0	0	0	LOC107445945	uncharacterized LOC107445945
126	aug3.g23828	-10.8617	3.42144	6.88332	0.0087004	0.75003	0	0	0	0	0	0	45.5296	36.31
127	aug3.g2848	-10.8537	3.42348	6.86893	0.00877072	0.750138	0	0	0	0	0	0	27.3407	54.0427	LOC107449580	serine proteinase stubble-like
128	aug3.g4216	1.01131	8.24166	6.85022	0.00886305	0.752113	227.488	400.702	325.642	428.628	483.011	268.567	185.436	101.236	LOC107451688	RNA-binding protein NOB1-like
129	aug3.g2677	1.18379	8.12049	6.81808	0.00902396	0.755574	293.309	665.505	273.453	333.101	194.532	228.73	80.878	155.185	LOC107449307	vigilin
130	aug3.g20945	11.1648	4.37747	6.78437	0.00919596	0.755574	0	0	117.657	34.952	15.7116	0	0	0	LOC107449802	L-xylulose reductase-like
131	aug3.g1457	10.4422	3.65435	6.77678	0.00923515	0.755574	8.21539	0.122764	30.1092	25.6232	37.9022	0	0	0	LOC107446734	zinc finger protein 883
132	aug3.g21840	-10.8083	3.38798	6.77652	0.00923648	0.755574	0	0	0	0	0	28.1023	0	50.7589
133	aug3.g20358	10.6851	3.92525	6.75418	0.00935282	0.755574	8.11758	50.4561	27.0211	35.0764	0	0	0	0	LOC107448555	uncharacterized LOC107448555
134	aug3.g11942	-0.957923	8.0492	6.73768	0.00943975	0.755574	138.879	194.827	306.805	174.014	162.947	307.684	317.335	514.063
135	aug3.g7776	-1.43982	7.62719	6.7298	0.00948153	0.755574	174.284	162.908	111.327	132.469	19.4371	269.185	347.535	360.942	LOC107455439	pancreatic triacylglycerol lipase-like, transcript variant X2
136	aug3.g17897	10.6667	3.89499	6.72258	0.00951999	0.755574	29.8297	22.5886	29.8004	0	36.9304	0	0	0	LOC107444462	putative protein arginine N-methyltransferase 9
137	aug3.g230	10.6492	3.90053	6.72072	0.00952989	0.755574	28.167	35.7244	0	39.5542	14.2538	0	0	0	LOC107451029	WASH complex subunit 4-like
138	aug3.g15891	9.68068	4.58923	6.68934	0.0096991	0.763418	0.0978022	96.1244	0	48.883	47.1348	0	0	0.0938242	LOC107441423	rho GTPase-activating protein 40-like
139	aug3.g14256	-0.835249	8.40705	6.64842	0.00992439	0.77553	281.964	270.327	244.734	207.349	305.972	716.454	314.246	372.013	LOC107440081	40S ribosomal protein S4
140	aug3.g18570	-11.008	3.54367	6.6095	0.0101436	0.786887	0	0	0	0	0	0	90.4873	0.0938242	LOC107445466	peptide chain release factor 1-like, mitochondrial
141	aug3.g26543	10.7629	4.00857	6.59559	0.0102232	0.786887	32.9593	0.245528	31.3444	62.8141	0	0	0	0	LOC107438723	zinc finger MYND domain-containing protein 19-like
142	aug3.g27650	11.0527	4.28464	6.5845	0.010287	0.786887	39.2187	32.6553	83.8425	0	0	0	0	0	LOC107442438	beta-1,4-galactosyltransferase galt-1, transcript variant X1
143	aug3.g7139	-6.76901	5.82954	6.55537	0.0104568	0.789258	6.65055	0	0	0	0	0	0.114396	442.1	LOC107439252	phosphatidylinositol 4-kinase alpha-like
144	aug3.g12349	10.6867	3.93873	6.55425	0.0104634	0.789258	48.4121	0	29.8004	41.2956	1.2958	0	0	0	LOC107437481	tafazzin, transcript variant X2
145	aug3.g19238	11.0951	4.30262	6.50913	0.0107322	0.799073	0	0	116.422	18.0357	25.9161	0	0	0	LOC107446529	acetyl-CoA acetyltransferase, mitochondrial-like
146	aug3.g6322	10.802	4.0134	6.4934	0.0108276	0.799073	24.6462	0	39.3735	0.124384	66.7339	0	0	0	LOC107454492	fibronectin type-III domain-containing protein 3A, transcript variant X1
147	aug3.g20288	-10.1884	2.76092	6.48864	0.0108566	0.799073	0	0	0	0	0	13.6909	37.5219	0.0938242	LOC107448427	plexin A3-like
148	aug3.g9316	9.22543	4.96938	6.48355	0.0108878	0.799073	31.1011	166.223	0	0	52.1561	0.205878	0	0	LOC107452496	rapamycin-insensitive companion of mTOR
149	aug3.g21595	10.5949	3.81562	6.44841	0.0111051	0.807202	16.6264	0	39.3735	27.2402	30.1274	0	0	0
150	aug3.g6953	10.755	3.99056	6.4302	0.0112196	0.807202	36.089	0.122764	62.8433	27.6133	0	0	0	0	LOC107455259	tubulin-specific chaperone C-like, transcript variant X1
151	aug3.g13924	-10.0818	2.66485	6.4299	0.0112215	0.807202	0	0	0	0	0	19.6613	27.7982	0.187648
152	aug3.g25842	11.0139	4.2472	6.39873	0.0114202	0.812244	13.3989	0	0	96.3978	41.7897	0	0	0	LOC107457030	ATP synthase mitochondrial F1 complex assembly factor 2-like
153	aug3.g9995	-10.6941	3.26975	6.39548	0.0114411	0.812244	0	0	0	0	0	0	26.8831	45.9738	LOC107443539	cytochrome P450 2J2-like
154	aug3.g20696	10.5621	3.8101	6.36915	0.0116121	0.819031	11.4429	51.4382	13.5877	34.3301	0	0	0	0	LOC107449326	ras-related GTP-binding protein A-like
155	aug3.g10946	1.86061	7.10127	6.33667	0.0118267	0.828293	185.824	229.937	255.233	182.845	87.9527	100.262	22.6504	32.6508	LOC107456226	apoptotic protease-activating factor 1-like
156	aug3.g2903	10.7285	3.96164	6.32631	0.0118959	0.828293	0.0978022	50.3333	0	43.1614	30.7753	0	0	0	LOC107446399	nephrin, transcript variant X3
157	aug3.g5268	10.8686	4.07948	6.29253	0.0121248	0.83366	15.1593	0	121.209	0.373153	0.323951	0	0	0	LOC107453168	phosphatidylglycerophosphatase and protein-tyrosine phosphatase 1
158	aug3.g21245	-1.52131	7.0977	6.29228	0.0121265	0.83366	106.311	82.6203	60.9904	81.0986	70.1354	195.378	160.841	334.858	LOC107450604	tubulin alpha chain-like
159	aug3.g26649	10.4013	3.61898	6.25004	0.012419	0.8375	25.1352	0.245528	41.3808	0.124384	32.2331	0	0	0	LOC107439017	protein bark beetle
160	aug3.g249	-10.632	3.2138	6.2309	0.012554	0.8375	0	0	0	0	0	0	21.2777	48.5071	LOC107451019	uncharacterized LOC107451019, transcript variant X7
161	aug3.g24681	-10.6244	3.20093	6.22293	0.0126106	0.8375	0	0	0	0	0	0	29.171	40.2506
162	aug3.g26293	-10.2204	2.81589	6.21271	0.0126836	0.8375	0	0	0	0	0	51.6753	0.686376	0.0938242	LOC107437611	forkhead box protein P1-like
163	aug3.g23922	0.813673	8.44104	6.21015	0.012702	0.8375	323.334	493.389	381.846	529.131	344.036	210.407	321.224	175.639	LOC107453945	coatomer subunit gamma-2
164	aug3.g5118	11.4904	4.7319	6.20695	0.012725	0.8375	0.391209	210.541	0	0	0	0	0	0	LOC110282806	uncharacterized LOC110282806
165	aug3.g18828	-6.44325	4.62902	6.19736	0.0127941	0.8375	3.42308	0.122764	0	0	0	12.7644	129.954	47.9442	LOC107445890	thioredoxin-like protein 4B
166	aug3.g6864	10.5137	3.73167	6.19665	0.0127992	0.8375	18.9736	0	29.9548	17.4138	40.8178	0	0	0	LOC107455145	uncharacterized LOC107455145, transcript variant X3
167	aug3.g22018	-9.90738	2.49557	6.17858	0.0129306	0.838505	0	0	0	0	0	12.7644	29.171	0.281473	LOC107453887	translocon-associated protein subunit beta
168	aug3.g381	-10.5939	3.18325	6.17334	0.012969	0.838505	0	0	0	0	0	29.0287	0	38.937	LOC107438086	protein misato homolog 1-like, transcript variant X1
169	aug3.g27735	3.05459	6.6686	6.15547	0.0131007	0.842008	124.893	188.443	170.619	100.254	174.771	39.2197	15.5579	0	LOC107442772	uncharacterized LOC107442772
170	aug3.g9894	0.953102	9.93406	6.1338	0.0132622	0.847375	1134.7	1497.85	1403.71	1334.77	602.225	732.718	486.641	631.812	LOC107442270	60 kDa heat shock protein, mitochondrial-like, transcript variant X1
171	aug3.g4411	10.4918	3.71308	6.12332	0.013341	0.847425	21.2231	0	13.8965	21.0209	49.4025	0	0	0	LOC107451936	E3 ubiquitin-protein ligase NEURL1B-like
172	aug3.g27110	10.4652	3.6896	6.0381	0.0140003	0.884136	17.4088	0	52.1892	24.1306	9.8805	0	0	0	LOC107440589	ATP-dependent DNA helicase Q1-like
173	aug3.g14012	10.8956	4.13437	6.01473	0.0141869	0.890742	9.09561	97.352	33.1973	0	0	0	0	0	LOC107439727	regulator of G-protein signaling 7
174	aug3.g5988	10.9058	4.10549	5.94917	0.0147242	0.897043	0	0	50.3364	12.5628	77.7482	0	0	0	LOC107454058	vascular endothelial growth factor receptor 3-like
175	aug3.g8382	-9.64432	2.24475	5.92587	0.0149201	0.897043	0	0	0	0	0	8.02923	26.7687	0.375297	LOC107456214	tubulin alpha-1 chain-like
176	aug3.g18702	10.8446	4.08444	5.92205	0.0149526	0.897043	0	75.3772	20.2272	39.1811	0	0	0	0	LOC107445704	autophagy-related protein 9A-like
177	aug3.g7323	-10.5084	3.1072	5.92202	0.0149528	0.897043	0	0	0	0	0	14.5144	0	49.5392	LOC107443070	membrane metallo-endopeptidase-like 1
178	aug3.g4582	10.8265	4.07328	5.89855	0.0151534	0.897043	26.7	82.0065	24.3962	0	0	0	0	0	LOC107452191	tRNA modification GTPase MnmE-like
179	aug3.g13339	-10.5115	3.08126	5.896	0.0151753	0.897043	0	0	0	0	0	40.9696	23.2224	0	LOC107438751	probable 28S ribosomal protein S16, mitochondrial, transcript variant X2
180	aug3.g1812	10.5343	3.78133	5.85042	0.0155733	0.897043	33.8396	37.9341	36.7486	0	0.161975	0	0	0	LOC107447560	band 4.1-like protein 4
181	aug3.g438	-10.4571	3.04796	5.82169	0.0158298	0.897043	0	0	0	0	0	42.2049	0	19.6093	LOC107452457	DNA-directed RNA polymerase III subunit RPC10
182	aug3.g4082	10.3483	3.58207	5.82136	0.0158327	0.897043	24.5484	21.7293	32.7341	0	16.5215	0	0	0	LOC107451530	TM2 domain-containing protein 3-like
183	aug3.g11350	-10.4624	3.02788	5.78159	0.0161949	0.897043	0	0	0	0	0	26.3523	35.6916	0	LOC107436171	methylmalonic aciduria and homocystinuria type D homolog, mitochondrial
184	aug3.g12712	10.8294	4.04822	5.78157	0.016195	0.897043	0	0	21.7713	64.8042	46.8109	0	0	0	LOC107437983	MAP3K12-binding inhibitory protein 1-like
185	aug3.g1066	9.21227	4.18584	5.77859	0.0162226	0.897043	16.0396	74.5179	15.4406	0	39.36	0.102939	0	0	LOC107445451	protein-L-isoaspartate(D-aspartate) O-methyltransferase, transcript variant X2
186	aug3.g5840	10.7655	4.01474	5.74123	0.0165712	0.897043	35.7956	69.6073	0	0	22.1906	0	0	0	LOC107453865	gastrula zinc finger protein XlCGF57.1, transcript variant X6
187	aug3.g25824	10.4893	3.75381	5.70983	0.0168702	0.897043	51.0528	0.122764	0	41.0468	13.12	0	0	0	LOC107456843	AH receptor-interacting protein-like
188	aug3.g5645	10.7227	3.97981	5.65683	0.0173875	0.897043	28.167	63.2236	0	32.4643	0	0	0	0	LOC107453638	E3 ubiquitin-protein ligase ARIH1-like
189	aug3.g18055	10.7529	3.99337	5.64804	0.0174749	0.897043	19.756	76.1138	0	0	30.6134	0	0	0	LOC107444726	CTL-like protein 1
190	aug3.g21420	-10.4085	2.97459	5.64682	0.0174871	0.897043	0	0	0	0	0	22.1318	37.6363	0	LOC107451205	kynurenine 3-monooxygenase-like
191	aug3.g22084	10.5047	3.72804	5.6178	0.017779	0.897043	6.16154	0	57.1302	43.037	0.161975	0	0	0
192	aug3.g26937	10.7479	3.9842	5.60609	0.0178981	0.897043	13.3989	77.3414	0	0	35.3106	0	0	0	LOC107439961	testis-expressed protein 30-like, transcript variant X1
193	aug3.g21105	10.4946	3.73389	5.59271	0.0180354	0.897043	5.37912	71.9398	28.2563	0	0.161975	0	0	0	LOC107450165	cubilin-like
194	aug3.g7499	-10.3964	2.95828	5.58309	0.0181347	0.897043	0	0	0	0	0	13.2791	45.9872	0	LOC107445048	MAM and LDL-receptor class A domain-containing protein 2, transcript variant X1
195	aug3.g21224	10.7023	3.95285	5.57907	0.0181764	0.897043	42.2506	48.3691	31.4988	0	0	0	0	0	LOC107450522	putative fatty acyl-CoA reductase CG5065
196	aug3.g5956	-10.3668	2.93383	5.56183	0.0183562	0.897043	0	0	0	0	0	19.9701	38.0939	0	LOC107454008	venom metalloproteinase 3-like
197	aug3.g6133	10.7669	4.01695	5.55434	0.018435	0.897043	12.2253	110.242	5.24981	0	0	0	0	0	LOC107454245	RAB6A-GEF complex partner protein 2-like
198	aug3.g16893	11.3068	4.54969	5.54581	0.018525	0.897043	0.0978022	185.619	0	0	0	0	0	0	LOC107442891	zinc finger protein ush, transcript variant X2
199	aug3.g1682	-9.15324	3.15514	5.53221	0.0186695	0.897043	0	0.122764	0	0	0	39.2197	28.3702	0.0938242	LOC107447268	ADP-ribosylation factor-binding protein GGA1-like
200	aug3.g393	-10.332	2.943	5.53129	0.0186793	0.897043	0	0	0	0	0	9.57331	0	47.0997	LOC107436802	zinc finger protein rotund-like
201	aug3.g17245	1.09385	7.91309	5.52263	0.018772	0.897043	323.236	377.009	239.947	208.344	355.698	252.509	100.897	69.4299	LOC107443463	MOG interacting and ectopic P-granules protein 1-like, transcript variant X1
202	aug3.g7596	10.7091	3.96003	5.52141	0.0187851	0.897043	8.31319	79.0601	0	35.3251	0	0	0	0	LOC107446666	transient-receptor-potential-like protein
203	aug3.g15473	10.2061	3.43891	5.50486	0.0189637	0.897043	24.4506	14.1179	28.7195	0	19.2751	0	0	0	LOC107449740	uncharacterized LOC107449740, transcript variant X2
204	aug3.g11311	-1.28857	7.40593	5.50292	0.0189848	0.897043	115.015	35.1106	114.26	153.863	130.876	296.567	265.971	242.348	LOC107436102	interferon-related developmental regulator 1
205	aug3.g26131	-10.284	2.89393	5.49387	0.0190832	0.897043	0	0	0	0	0	18.3231	0	36.4976	LOC107436964	BET1-like protein, transcript variant X2
206	aug3.g25199	-11.0083	3.54395	5.4868	0.0191606	0.897043	0	0	0	0	0	0	90.6017	0	LOC107456176	hemicentin-2-like, transcript variant X1
207	aug3.g23573	10.6854	3.93655	5.47648	0.0192741	0.897043	9.87802	48.1236	0	62.6897	0	0	0	0	LOC107452290	calpain-C, transcript variant X3
208	aug3.g7733	-10.3127	2.88112	5.47518	0.0192884	0.897043	0	0	0	0	0	17.6025	38.3227	0	LOC107447731	selenium-binding protein 1-A-like
209	aug3.g19821	8.83512	4.54405	5.47266	0.0193162	0.897043	0.293407	0.982113	0.154406	0.373153	188.539	0.205878	0	0
210	aug3.g6265	-1.0967	8.2427	5.4455	0.0196188	0.897043	516.787	146.089	94.3421	112.692	189.673	627.927	349.137	382.99	LOC107454440	uncharacterized LOC107454440, transcript variant X1
211	aug3.g6852	10.7979	4.06471	5.43402	0.0197481	0.897043	69.5374	0.122764	0	60.8239	0	0	0	0	LOC107455141	FH1/FH2 domain-containing protein 3-like
212	aug3.g15357	10.3757	3.6167	5.42636	0.019835	0.897043	15.5506	0.122764	31.19	50.5	0	0	0	0	LOC107448902	cytosolic Fe-S cluster assembly factor NUBP2 homolog
213	aug3.g15602	-0.688225	9.11082	5.40624	0.0200649	0.897043	493.706	439.741	561.266	493.93	258.837	669.617	801.573	701.805	LOC107450675	uncharacterized LOC107450675, transcript variant X2
214	aug3.g3963	11.0852	4.33309	5.38143	0.0203522	0.897043	15.2571	144.002	0	0	0	0	0	0	LOC107451332	uncharacterized LOC107451332
215	aug3.g17534	-1.93266	6.43078	5.36732	0.0205175	0.897043	46.8473	40.0211	50.0276	43.037	28.6697	59.2927	157.18	261.488	LOC107443896	uncharacterized LOC107443896, transcript variant X1
216	aug3.g19502	-0.778934	8.47244	5.35249	0.0206927	0.897043	402.065	303.596	327.495	219.29	146.102	370.477	540.178	529.45	LOC107446981	ras-related protein rab7-like
217	aug3.g15435	10.0999	3.3469	5.34532	0.020778	0.897043	17.0176	14.6089	0	27.2402	21.5427	0	0	0	LOC107449522	uncharacterized LOC107449522, transcript variant X1
218	aug3.g16501	-0.699313	9.2518	5.3394	0.0208486	0.897043	653.906	318.082	528.686	474.029	494.349	945.905	851.221	608.45	LOC107442313	pre-mRNA-splicing regulator WTAP, transcript variant X1
219	aug3.g10623	-10.9583	3.49525	5.33786	0.020867	0.897043	0	0	0	0	0	0	87.513	0	LOC107451981	polycomb group RING finger protein 3-like, transcript variant X1
220	aug3.g4504	1.54774	7.12548	5.33674	0.0208805	0.897043	107.093	254.858	173.398	216.056	174.771	81.6305	32.4885	75.9038	LOC107452081	bromodomain adjacent to zinc finger domain protein 2B, transcript variant X7
221	aug3.g19743	-10.4557	3.03889	5.30666	0.0212441	0.897043	0	0	0	0	0	61.6603	0	0.0938242
222	aug3.g15065	0.985133	8.56716	5.30412	0.021275	0.897043	284.115	362.032	728.642	332.106	621.5	95.4243	235.084	375.109	LOC107441124	dimethylaniline monooxygenase [N-oxide-forming] 5-like
223	aug3.g13104	-10.8972	3.47936	5.29694	0.0213629	0.897043	0	0	0	0	0	0	0	83.8788	LOC107438452	peroxisomal acyl-coenzyme A oxidase 1-like
224	aug3.g4868	10.6477	3.86999	5.29557	0.0213797	0.897043	17.1154	0	75.9678	24.5037	0	0	0	0	LOC107452590	peptidase M20 domain-containing protein 2-like
225	aug3.g25910	10.6445	3.85991	5.29209	0.0214225	0.897043	28.2648	0	33.5061	0	55.5576	0	0	0	LOC107457481	uncharacterized LOC107457481, transcript variant X2
226	aug3.g14797	-10.2252	2.79672	5.2755	0.0216276	0.897043	0	0	0	0	0	15.3379	37.2931	0	LOC107440740	SAGA-associated factor 29, transcript variant X2
227	aug3.g4822	9.02227	4.06251	5.25242	0.0219163	0.897043	5.86813	0	28.5651	52.7389	47.4588	0	0.114396	0
228	aug3.g14042	10.6194	3.86303	5.25103	0.0219338	0.897043	13.9857	0	22.0801	79.2328	0	0	0	0	LOC107439778	transmembrane channel-like protein 7
229	aug3.g26368	10.7062	3.96598	5.24862	0.0219641	0.897043	81.4692	0.368293	40.6088	0	0	0	0	0	LOC107437889	acyl-CoA synthetase family member 3, mitochondrial
230	aug3.g23536	10.6961	3.95213	5.24749	0.0219784	0.897043	22.2011	98.5796	0	0	0.809877	0	0	0	LOC107452017	elongation of very long chain fatty acids protein 1, transcript variant X1
231	aug3.g6190	10.5752	3.8354	5.24261	0.0220402	0.897043	26.9934	48.0008	0	36.8178	0	0	0	0	LOC107454335	probable deoxyhypusine synthase, transcript variant X1
232	aug3.g21104	-10.1592	2.78079	5.2356	0.0221291	0.897043	0	0	0	0	0	10.3968	0	39.8753	LOC107450163	serine/threonine-protein kinase 16-like, transcript variant X1
233	aug3.g12688	-0.609577	9.14603	5.21697	0.0223675	0.897043	500.161	434.831	456.27	499.03	474.588	788.923	808.094	568.105	LOC107437942	60S ribosomal protein L35
234	aug3.g20157	-0.625857	9.06893	5.21086	0.0224462	0.897043	429.939	452.018	527.605	483.482	336.585	814.246	649.427	600.756	LOC107448144	probable 28S rRNA (cytosine(4447)-C(5))-methyltransferase
235	aug3.g1127	1.37602	7.41753	5.19135	0.0226996	0.897043	148.268	255.718	291.673	302.627	111.763	142.364	50.2199	63.9881	LOC107445680	uncharacterized LOC107445680
236	aug3.g13023	-10.3631	2.97622	5.17061	0.0229722	0.897043	0	0	0	0	0	0	0.114396	57.7957
237	aug3.g26901	10.0422	3.27303	5.16071	0.0231035	0.897043	11.4429	0	26.5578	28.7328	10.5284	0	0	0	LOC107439806	vesicular glutamate transporter 2.1, transcript variant X2
238	aug3.g26363	-1.26721	7.26103	5.15984	0.0231151	0.897043	87.6308	67.6431	107.93	122.643	115.165	296.67	283.817	143.082	LOC107437886	protein FAM114A2
239	aug3.g17505	-10.3514	2.96526	5.15179	0.0232225	0.897043	0	0	0	0	0	0	0.114396	57.3266	LOC107443850	uncharacterized LOC107443850
240	aug3.g8712	0.711385	9.3718	5.1491	0.0232584	0.897043	518.352	751.44	927.517	851.659	829.152	487.724	569.578	363.756	LOC107456634	RNA polymerase-associated protein CTR9 homolog
241	aug3.g26690	-10.1249	2.71015	5.14558	0.0233056	0.897043	0	0	0	0	0	26.5582	22.536	0	LOC107439125	nucleotide triphosphate diphosphatase NUDT15-like
242	aug3.g20850	10.9707	4.22583	5.14186	0.0233556	0.897043	39.3165	107.787	0	0	0	0	0	0	LOC107449642	uncharacterized LOC107449642
243	aug3.g14009	1.1523	8.06595	5.13346	0.0234689	0.897043	177.022	313.171	517.26	320.29	360.071	245.715	38.0939	171.698	LOC107439728	transmembrane emp24 domain-containing protein eca-like
244	aug3.g12115	-10.8278	3.41359	5.12676	0.0235596	0.897043	0	0	0	0	0	0	0	79.9382	LOC107437212	uncharacterized LOC107437212
245	aug3.g9738	-0.944325	7.78589	5.11688	0.0236942	0.897043	263.284	185.374	100.982	132.469	135.735	277.729	302.578	364.225	LOC107440428	structural maintenance of chromosomes protein 6-like
246	aug3.g18353	-10.0964	2.68617	5.10105	0.0239113	0.897043	0	0	0	0	0	30.0581	18.0746	0	LOC107445159	DNA repair protein xrcc4-like
247	aug3.g6266	-1.03146	9.19809	5.09874	0.0239433	0.897043	994.355	381.919	127.694	246.405	358.29	967.11	830.63	788.874	LOC107454440	uncharacterized LOC107454440, transcript variant X1
248	aug3.g17966	10.0063	3.2587	5.09647	0.0239746	0.897043	20.6363	0	6.79387	33.8325	14.0919	0	0	0	LOC107444581	cytoplasmic polyadenylation element-binding protein 2, transcript variant X1
249	aug3.g16576	10.6046	3.80817	5.08817	0.0240896	0.897043	0	0	12.3525	31.9668	69.8114	0	0	0	LOC107442420	histone H3.v1-like
250	aug3.g24844	-10.3056	2.92263	5.07386	0.0242893	0.897043	0	0	0	0	0	0.102939	0	55.5439
251	aug3.g16306	-1.28416	7.19303	5.07082	0.0243319	0.897043	96.8242	131.235	81.6808	61.3215	103.34	201.039	234.512	257.735	LOC107442039	histone H1E
252	aug3.g27784	-10.3008	2.91809	5.06995	0.024344	0.897043	0	0	0	0	0	0.102939	0	55.3563	LOC107442886	leucine-rich repeats and immunoglobulin-like domains protein 3, transcript variant X1
253	aug3.g8432	-10.0858	2.66929	5.06766	0.0243763	0.897043	0	0	0	0	0	20.8966	26.8831	0	LOC107456261	protein transport protein Sec23A
254	aug3.g18146	9.92742	3.18349	5.04817	0.024652	0.897043	17.0176	27.2536	0	11.1946	15.8736	0	0	0	LOC107444869	very low-density lipoprotein receptor
255	aug3.g839	-10.2888	2.90689	5.04707	0.0246676	0.897043	0	0	0	0	0	0	0.114396	54.8871	LOC107444844	protein giant-lens-like
256	aug3.g2400	-10.0894	2.71959	5.04688	0.0246704	0.897043	0	0	0	0	0	3.7058	0	44.1912
257	aug3.g17870	2.86444	6.78332	5.04669	0.024673	0.897043	39.2187	65.4333	17.4479	275.014	417.897	15.4408	0.228792	51.4156	LOC107444433	splicing factor 3B subunit 2-like
258	aug3.g19495	-10.1932	2.81766	5.04342	0.0247196	0.897043	0	0	0	0	0	0.617633	0	50.8527	LOC107440696	4-hydroxybenzoate polyprenyltransferase, mitochondrial-like, transcript variant X2
259	aug3.g26867	10.136	3.36385	5.03119	0.0248948	0.897043	27.8736	0.245528	28.2563	0	26.078	0	0	0	LOC107439651	pantothenate kinase 4
260	aug3.g14300	-10.231	2.85311	5.02887	0.0249282	0.897043	0	0	0	0	0	0.205878	0	52.6354	LOC107440164	maestro heat-like repeat-containing protein family member 1
261	aug3.g6977	-0.847277	7.91551	5.0279	0.0249421	0.897043	240.398	126.693	167.685	212.075	180.603	255.803	301.09	444.351	LOC107455288	mediator of RNA polymerase II transcription subunit 19, transcript variant X4
262	aug3.g9249	-1.03711	8.0793	5.02643	0.0249633	0.897043	223.185	211.523	340.311	67.7894	125.855	256.009	643.249	293.482	LOC107445838	uncharacterized LOC107445838
263	aug3.g9161	-10.2662	2.88589	5.02476	0.0249873	0.897043	0	0	0	0	0	0.102939	0	54.0427	LOC107457180	protein jagged-1-like
264	aug3.g9897	9.95175	3.17434	5.00482	0.0252769	0.897043	10.6604	0	9.57317	23.0111	29.3176	0	0	0	LOC107442299	uncharacterized LOC107442299, transcript variant X2
265	aug3.g16123	-9.35388	3.35467	5.00136	0.0253274	0.897043	0	0.122764	0	0	0	0	38.7803	38.937	LOC107441791	galectin-4, transcript variant X6
266	aug3.g379	-10.0466	2.63276	4.99841	0.0253706	0.897043	0	0	0	0	0	21.1025	25.3959	0
267	aug3.g9998	-10.0049	2.63225	4.9922	0.0254618	0.897043	0	0	0	0	0	17.3967	0	27.772
268	aug3.g14515	10.4558	3.72297	4.98953	0.0255011	0.897043	35.3066	31.9187	0	35.6983	0	0	0	0	LOC107440391	zinc transporter 7-B, transcript variant X2
269	aug3.g15790	10.1372	3.38192	4.98933	0.0255041	0.897043	15.2571	0.122764	26.7122	40.4249	0	0	0	0	LOC107441292	protein artichoke
270	aug3.g10428	0.833736	8.52004	4.97695	0.0256873	0.897043	346.122	352.824	645.88	420.543	431.179	124.659	221.356	393.311	LOC107449138	GRB10-interacting GYF protein 2
271	aug3.g13788	-9.98553	2.60868	4.96781	0.0258234	0.897043	0	0	0	0	0	25.4259	0	19.1401	LOC107439442	BTB/POZ domain-containing protein KCTD16-like
272	aug3.g26918	-10.0554	2.63331	4.94782	0.0261237	0.897043	0	0	0	0	0	0	40.4962	6.28622	LOC107439900	interleukin-1 receptor-associated kinase 4
273	aug3.g5293	10.1921	3.39546	4.94528	0.026162	0.897043	11.2473	0.122764	59.1375	0	15.2257	0	0	0	LOC107453184	protein shisa-5-like
274	aug3.g12701	10.4695	3.70755	4.93782	0.0262752	0.897043	24.3528	41.4943	0	0	38.0642	0	0	0	LOC107437970	C-Jun-amino-terminal kinase-interacting protein 4
275	aug3.g12677	-10.0089	2.59363	4.93017	0.0263918	0.897043	0	0	0	0	0	16.4702	28.8278	0	LOC110282818	uncharacterized LOC110282818
276	aug3.g11583	10.0834	3.34949	4.92697	0.0264407	0.897043	30.9055	0.122764	15.7494	32.7131	0	0	0	0
277	aug3.g2217	-10.2131	2.83638	4.91949	0.0265554	0.897043	0	0	0	0	0	0	0.114396	52.0724	LOC107448438	uncharacterized LOC107448438, transcript variant X1
278	aug3.g8625	0.781488	8.78655	4.91866	0.0265682	0.897043	348.665	399.352	662.865	750.908	456.123	405.888	328.889	179.017	LOC107456499	uncharacterized LOC107456499
279	aug3.g17727	9.88801	3.14857	4.91745	0.0265868	0.897043	23.6681	0	5.24981	27.8621	12.6341	0	0	0	LOC107444261	polyhomeotic-like protein 1, transcript variant X1
280	aug3.g25103	-10.0067	2.59026	4.89929	0.0268678	0.897043	0	0	0	0	0	0	37.0643	8.1627	LOC107455640	uncharacterized LOC107455640, transcript variant X3
281	aug3.g20809	10.4732	3.69964	4.89656	0.0269103	0.897043	22.2011	0	65.3138	16.6675	0	0	0	0
282	aug3.g19216	10.097	3.31824	4.88869	0.0270333	0.897043	23.2769	0.122764	29.646	0	27.2119	0	0	0	LOC107446497	uncharacterized LOC107446497
283	aug3.g11865	-10.7485	3.31776	4.88306	0.0271214	0.897043	0	0	0	0	0	75.66	0	0	LOC107436847	T-box transcription factor TBX20-like
284	aug3.g9661	-10.131	2.76002	4.87675	0.0272209	0.897043	0	0	0	0	0	0	0.228792	49.07	LOC107439486	uncharacterized LOC107439486
285	aug3.g10238	0.651033	8.44995	4.8747	0.0272532	0.897043	329.007	373.571	408.095	422.409	490.3	298.317	215.179	259.518	LOC107447164	nucleolar complex protein 2 homolog
286	aug3.g570	10.5071	3.72398	4.87375	0.0272683	0.897043	4.10769	45.5455	0	0	57.0154	0	0	0	LOC107443883	potassium voltage-gated channel unc-103-like, transcript variant X2
287	aug3.g25395	0.712056	8.25896	4.86993	0.0273286	0.897043	365.78	276.833	428.168	406.239	315.69	170.364	230.737	255.483	LOC107441458	B-cell receptor-associated protein 31
288	aug3.g20438	10.4566	3.69863	4.86915	0.027341	0.897043	0	59.4179	0	29.4791	14.0919	0	0	0	LOC107448745	dehydrodolichyl diphosphate synthase complex subunit DHDDS-like
289	aug3.g12289	10.0965	3.33094	4.86169	0.0274594	0.897043	7.23736	0	31.6532	41.1712	0.161975	0	0	0	LOC107437429	uncharacterized LOC107437429
290	aug3.g18592	10.498	3.69641	4.85964	0.027492	0.897043	8.9978	0	53.2701	0	43.7334	0	0	0	LOC107445474	uncharacterized LOC107445474
291	aug3.g22251	6.88389	4.26327	4.85277	0.0276017	0.897043	0.293407	0.122764	62.8433	24.1306	68.0297	0.102939	0.457584	0.187648
292	aug3.g27008	8.03292	4.2753	4.83974	0.0278111	0.897043	30.3187	0	21.308	70.5259	31.9092	0.308816	0	0	LOC107440228	signal recognition particle 54 kDa protein
293	aug3.g26593	1.25176	7.62463	4.827	0.0280174	0.897043	141.52	301.141	345.87	151.127	321.197	158.937	34.4332	124.223	LOC107438930	protein timeless homolog
294	aug3.g13719	10.4487	3.65526	4.81307	0.0282447	0.897043	17.1154	0	40.4544	0	44.8672	0	0	0	LOC107439363	uncharacterized LOC107439363, transcript variant X3
295	aug3.g21107	10.5706	3.8013	4.79594	0.028527	0.897043	0.195604	69.1162	42.1529	0	0	0	0	0	LOC107450166	histone deacetylase 4
296	aug3.g27740	-0.727136	8.64326	4.79048	0.0286174	0.897043	326.073	483.2	200.728	319.792	273.576	617.736	652.63	322.38	LOC107442774	deoxynucleotidyltransferase terminal-interacting protein 2-like, transcript variant X1
297	aug3.g17455	10.2516	3.4286	4.78699	0.0286755	0.897043	0	0.982113	10.4996	0.124384	77.7482	0	0	0	LOC107443778	protein BTG2
298	aug3.g27982	1.21263	8.6277	4.77722	0.0288386	0.897043	349.741	1305.84	394.507	271.407	190.807	262.185	308.984	79.2814	LOC107443493	actin, clone 403-like, transcript variant X1
299	aug3.g5791	10.4191	3.66093	4.7674	0.0290036	0.897043	7.92198	71.2032	0	0	21.2188	0	0	0	LOC107453822	midnolin-A
300	aug3.g2676	10.1927	3.43072	4.76249	0.0290864	0.897043	0.0978022	60.891	24.3962	0.373153	0	0	0	0	LOC107449306	CTD nuclear envelope phosphatase 1
301	aug3.g14886	-0.648151	8.48928	4.75548	0.0292051	0.897043	323.236	179.85	310.356	331.111	335.937	400.226	487.442	504.399	LOC107440883	heterogeneous nuclear ribonucleoprotein 27C
302	aug3.g699	10.3862	3.62598	4.75334	0.0292415	0.897043	19.756	38.7935	39.5279	0	0	0	0	0	LOC107444384	polycystin-2
303	aug3.g6758	-9.91613	2.50065	4.74783	0.0293352	0.897043	0	0	0	0	0	9.98506	32.4885	0	LOC107455032	cytochrome P450 2F3
304	aug3.g11498	-10.157	2.72126	4.74262	0.0294243	0.897043	0	0	0	0	0	0	50.1055	0.0938242	LOC107436365	uncharacterized LOC107436365
305	aug3.g9194	10.3802	3.61873	4.73311	0.0295874	0.897043	19.4626	36.8293	41.3808	0	0	0	0	0	LOC107457202	trafficking protein particle complex subunit 11-like
306	aug3.g20766	10.8795	4.07457	4.72341	0.0297547	0.897043	0	0	60.6816	0	77.4243	0	0	0	LOC107449451	uncharacterized LOC107449451
307	aug3.g16817	9.97501	3.21638	4.71832	0.0298428	0.897043	14.7681	0	30.5724	28.2352	0.161975	0	0	0	LOC107442786	G patch domain and ankyrin repeat-containing protein 1 homolog
308	aug3.g12077	-0.750234	8.22837	4.71303	0.0299348	0.897043	179.369	356.63	157.34	288.198	211.216	319.728	409.767	474.375	LOC107437156	SUMO-conjugating enzyme UBC9-B
309	aug3.g2969	10.4292	3.62949	4.71234	0.0299468	0.897043	0	25.1667	14.6686	0	61.2267	0	0	0	LOC107449808	TFIIH basal transcription factor complex helicase XPD subunit-like
310	aug3.g9757	10.1263	3.38211	4.70923	0.030001	0.897043	0	54.2618	0.154406	26.9914	0.485926	0	0	0	LOC107440508	ER membrane protein complex subunit 8
311	aug3.g22284	9.97759	3.21513	4.70677	0.030044	0.897043	12.5187	0.122764	0	34.8276	26.402	0	0	0
312	aug3.g22848	-10.1271	2.69266	4.70535	0.0300688	0.897043	0	0	0	0	0	0	49.0759	0.0938242	LOC110283384	ribonucleoside-diphosphate reductase large subunit-like
313	aug3.g12731	10.5652	3.80267	4.70211	0.0301256	0.897043	0.0978022	88.2674	0	0	22.6766	0	0	0	LOC107438008	arginase, hepatic
314	aug3.g13518	9.77209	2.99273	4.69696	0.0302161	0.897043	0	6.38374	23.0065	26.2451	8.42272	0	0	0	LOC107439028	transmembrane protein 248, transcript variant X3
315	aug3.g13020	10.4069	3.62069	4.69156	0.0303111	0.897043	8.9	0	0	31.9668	58.6351	0	0	0	LOC107438365	uncharacterized LOC107438365
316	aug3.g15354	10.3941	3.61116	4.68792	0.0303753	0.897043	0	44.6862	26.4034	0	27.5358	0	0	0
317	aug3.g18514	-9.75669	2.40145	4.6604	0.030866	0.897043	0	0	0	0	0	16.1614	0	21.861	LOC107445390	uncharacterized LOC107445390
318	aug3.g19065	-9.7905	2.43948	4.65927	0.0308863	0.897043	0	0	0	0	0	8.33804	0	30.5867
319	aug3.g18435	-10.0453	2.68086	4.65805	0.0309082	0.897043	0	0	0	0	0	0.102939	0	46.3491
320	aug3.g10613	-9.99523	2.63453	4.65547	0.0309548	0.897043	0	0	0	0	0	0.205878	0	44.6603	LOC107451900	2-oxoglutarate and iron-dependent oxygenase domain-containing protein 2, transcript variant X1
321	aug3.g15296	-9.92573	2.57008	4.6487	0.0310772	0.897043	0	0	0	0	0	0.720572	0	42.0332	LOC107448333	zinc finger protein 257-like, transcript variant X3
322	aug3.g23627	10.3853	3.59452	4.64607	0.0311247	0.897043	0	0	46.013	32.0911	19.923	0	0	0	LOC107452655	very-long-chain (3R)-3-hydroxyacyl-CoA dehydratase
323	aug3.g9769	-0.687315	8.28723	4.64246	0.0311903	0.897043	315.412	218.029	280.556	171.899	283.943	334.654	381.053	511.154	LOC107440685	craniofacial development protein 1
324	aug3.g7146	10.3302	3.57443	4.64187	0.0312009	0.897043	27.4824	0	0	36.569	30.2894	0	0	0	LOC107439260	coiled-coil domain-containing protein 92-like, transcript variant X4
325	aug3.g1804	-10.034	2.67029	4.64139	0.0312097	0.897043	0	0	0	0	0	0	0.114396	45.9738	LOC107447543	vesicle-associated membrane protein 7-like
326	aug3.g12033	9.84778	3.11903	4.63448	0.0313357	0.897043	29.4385	0.245528	17.2935	20.5234	0	0	0	0	LOC107437087	protein FAM8A1-like
327	aug3.g6829	-10.6738	3.21899	4.62891	0.0314375	0.897043	0	0	0	0	0	0	71.8407	0
328	aug3.g19310	10.371	3.57505	4.62108	0.0315813	0.897043	15.2571	0	36.2854	0	45.5151	0	0	0	LOC107446618	speckle-type POZ protein A-like
329	aug3.g27281	0.612928	8.89861	4.61479	0.0316973	0.897043	467.201	570.976	502.128	580.626	620.366	456.636	271.691	347.056	LOC107441414	sister chromatid cohesion protein PDS5 homolog B, transcript variant X2
330	aug3.g8216	-9.93306	2.54685	4.60937	0.0317976	0.897043	0	0	0	0	0	42.4108	0	0.562945	LOC107456004	transcription factor Adf-1-like
331	aug3.g13444	-9.86893	2.51748	4.60861	0.0318118	0.897043	0	0	0	0	0	1.13233	0	39.9691	LOC107438898	gastrula zinc finger protein XlCGF26.1-like
332	aug3.g15002	10.3413	3.60795	4.59985	0.0319748	0.897043	29.1451	61.7504	4.16896	0	0	0	0	0	LOC107441077	regulator of nonsense transcripts 2
333	aug3.g6374	-8.58805	2.65861	4.59952	0.031981	0.897043	0	0	0	0.124384	0	18.9407	0.114396	26.9275	LOC107454553	glyoxylate reductase/hydroxypyruvate reductase-like, transcript variant X2
334	aug3.g16441	10.3296	3.55847	4.59014	0.0321563	0.897043	19.5604	0	54.9686	19.7771	0	0	0	0	LOC107442251	cytosolic carboxypeptidase-like protein 5, transcript variant X2
335	aug3.g3592	0.743744	8.50609	4.57593	0.0324241	0.897043	387.59	362.277	522.973	446.54	421.136	298.42	346.62	121.971	LOC107450753	membrane-associated guanylate kinase, WW and PDZ domain-containing protein 1
336	aug3.g5066	0.641997	8.45498	4.57449	0.0324515	0.897043	358.641	469.327	468.777	344.047	385.987	252.921	322.597	203.786	LOC107452910	ubiquitin carboxyl-terminal hydrolase 47, transcript variant X1
337	aug3.g2420	-9.73566	2.33349	4.57321	0.0324757	0.897043	0	0	0	0	0	11.735	25.7391	0
338	aug3.g3604	10.3386	3.55132	4.56414	0.032648	0.897043	0	0	22.0801	40.4249	32.3951	0	0	0	LOC107450776	ubiquitin-protein ligase E3B
339	aug3.g3034	-9.70771	2.36419	4.5622	0.032685	0.897043	0	0	0	0	0	7.10278	0	29.6484
340	aug3.g17007	10.3067	3.53052	4.55137	0.0328923	0.897043	28.8517	0	33.1973	0	30.7753	0	0	0	LOC107443035	DNA-(apurinic or apyrimidinic site) lyase 2-like, transcript variant X1
341	aug3.g2889	9.85362	3.10102	4.54592	0.0329974	0.897043	24.5484	0.122764	0	14.9261	28.1837	0	0	0	LOC107449659	putative leucine-rich repeat-containing protein DDB_G0290503, transcript variant X1
342	aug3.g6355	-0.844875	8.26196	4.5443	0.0330285	0.897043	257.024	459.997	153.325	159.958	150.151	552.781	392.722	326.883	LOC107454534	60S ribosomal protein L15
343	aug3.g17884	10.7312	3.99234	4.53151	0.0332762	0.897043	39.5121	85.0756	0	0	0	0	0	0	LOC107444461	prolyl 4-hydroxylase subunit alpha-1
344	aug3.g25986	-9.99206	2.6017	4.53048	0.0332963	0.897043	0	0	0	0	0	44.6754	0	0.0938242	LOC107436247	popeye domain-containing protein 3-like
345	aug3.g26741	10.0927	3.32132	4.52404	0.0334218	0.897043	24.4506	0.122764	55.2774	0	0.161975	0	0	0	LOC107439264	lamin Dm0-like
346	aug3.g10836	9.85602	3.10181	4.51758	0.0335483	0.897043	0	30.691	0.154406	25.8719	11.1763	0	0	0	LOC107454920	anoctamin-8, transcript variant X1
347	aug3.g7690	10.4793	3.69234	4.5147	0.0336048	0.897043	0	0	69.6371	34.8276	0.161975	0	0	0
348	aug3.g17434	10.2801	3.51727	4.50907	0.0337157	0.897043	0	42.4764	25.0138	23.633	0	0	0	0	LOC107443734	dehydrogenase/reductase SDR family member 4-like
349	aug3.g17255	10.4069	3.6758	4.50628	0.0337707	0.897043	37.2626	0	0	62.0678	0.161975	0	0	0	LOC107443468	cytochrome P450 4V2-like
350	aug3.g26499	10.2655	3.51399	4.50394	0.0338168	0.897043	20.0495	48.1236	0	0	22.0287	0	0	0	LOC107438518	elongator complex protein 5-like, transcript variant X1
351	aug3.g26958	-9.65187	2.26271	4.50242	0.0338469	0.897043	0	0	0	0	0	17.3967	17.9602	0	LOC107440017	pyroglutamyl-peptidase 1-like
352	aug3.g21161	-1.5006	6.84478	4.5016	0.0338631	0.897043	120.884	41.126	43.3881	42.2907	92.002	154.305	273.292	149.274	LOC107450347	tRNA-dihydrouridine(47) synthase [NAD(P)(+)]-like
353	aug3.g23070	10.7683	3.98289	4.49997	0.0338954	0.897043	0	0	0	57.7143	70.1354	0	0	0	LOC107437839	uncharacterized LOC107437839
354	aug3.g8066	-10.5609	3.16172	4.49307	0.0340325	0.897043	0	0	0	0	0	0	0	66.4275	LOC107455838	octopamine receptor beta-3R-like, transcript variant X3
355	aug3.g12744	-9.93059	2.57489	4.48756	0.0341424	0.897043	0	0	0	0	0	0	0.114396	42.7838	LOC107438005	protein lethal(2)essential for life-like
356	aug3.g12378	0.713392	8.35693	4.4875	0.0341435	0.897043	229.542	331.586	451.792	548.908	357.642	215.142	251.786	235.405	LOC107437508	ras-related protein Rab-1A
357	aug3.g21507	-9.64015	2.25777	4.48498	0.034194	0.897043	0	0	0	0	0	22.0289	13.0412	0	LOC107451515	thyroid peroxidase-like
358	aug3.g17406	4.00766	5.80559	4.48367	0.0342202	0.897043	66.7011	86.6715	173.552	50.6244	54.0998	16.0585	0	0	LOC107443704	ATP-dependent RNA helicase DHX8
359	aug3.g19759	-9.9211	2.56615	4.47605	0.034373	0.897043	0	0	0	0	0	0	0.114396	42.5024	LOC107447446	rho GTPase-activating protein 39-like
360	aug3.g15046	-9.92388	2.56882	4.47422	0.03441	0.897043	0	0	0	0	0	0.102939	0	42.5962
361	aug3.g4114	10.4252	3.63937	4.47137	0.0344673	0.897043	0.195604	46.1593	0	0	54.4237	0	0	0	LOC107451578	dual serine/threonine and tyrosine protein kinase, transcript variant X1
362	aug3.g1229	9.87021	3.11459	4.46444	0.0346075	0.897043	3.12967	46.2821	18.9919	0	0.161975	0	0	0	LOC107446078	seipin, transcript variant X1
363	aug3.g12216	1.68104	6.8339	4.46239	0.0346489	0.897043	68.6572	325.939	103.298	106.97	163.271	49.9253	31.4589	62.2993	LOC107437336	uncharacterized LOC107437336, transcript variant X1
364	aug3.g16056	0.688321	8.72366	4.45972	0.0347031	0.897043	454.193	798.335	372.736	448.779	389.065	358.124	326.486	232.59	LOC107441706	ribosome-binding protein 1
365	aug3.g11365	10.4117	3.63394	4.45839	0.0347301	0.897043	0.195604	56.717	0	0	42.9235	0	0	0	LOC107436185	uncharacterized LOC107436185
366	aug3.g18534	9.90525	3.17719	4.45687	0.0347612	0.897043	15.1593	0.245528	0	54.3559	0.485926	0	0	0	LOC107445421	leukocyte elastase inhibitor-like
367	aug3.g10519	-4.20535	5.49443	4.45351	0.0348296	0.897043	11.4429	0	18.0655	0	0	19.7642	198.592	109.024	LOC107450387	uncharacterized LOC107450387, transcript variant X1
368	aug3.g25187	9.11431	4.11051	4.45244	0.0348513	0.897043	28.9495	57.6992	0	49.1318	0	0.102939	0	0	LOC107456074	snurportin-1-like, transcript variant X3
369	aug3.g23857	-0.918319	8.25383	4.4483	0.0349361	0.897043	288.125	372.344	84.9233	273.77	123.425	398.682	275.923	621.304	LOC107453685	beta-centractin
370	aug3.g14707	10.2697	3.50601	4.44237	0.0350576	0.897043	7.43297	0	0	58.0875	24.9442	0	0	0	LOC107440644	D-2-hydroxyglutarate dehydrogenase, mitochondrial
371	aug3.g19196	0.826524	8.70177	4.4384	0.0351391	0.897043	362.455	247.493	839.197	475.397	564.16	288.434	391.12	162.41	LOC107446478	60S acidic ribosomal protein P2-like
372	aug3.g2355	10.4441	3.65272	4.43827	0.0351419	0.897043	0.0978022	39.1618	0	0	62.8465	0	0	0	LOC107448686	gastrula zinc finger protein XlCGF57.1
373	aug3.g27679	-10.5445	3.14632	4.43756	0.0351565	0.897043	0	0	0	0	0	0	0	65.6769	LOC107442555	coiled-coil domain-containing protein 149-like, transcript variant X2
374	aug3.g9701	-9.89549	2.54258	4.43687	0.0351706	0.897043	0	0	0	0	0	0	0.114396	41.7518	LOC107439751	single-minded homolog 2-like
375	aug3.g8410	9.96098	3.19036	4.43567	0.0351953	0.897043	0.0978022	41.8626	30.418	0	0.647902	0	0	0	LOC107456236	probable pterin-4-alpha-carbinolamine dehydratase
376	aug3.g23585	9.42563	2.6952	4.43118	0.0352881	0.897043	15.4527	8.83902	0	13.4335	12.6341	0	0	0	LOC110282861	SH2 domain-containing adapter protein B-like
377	aug3.g787	10.2453	3.47469	4.43078	0.0352964	0.897043	10.9538	0	44.1601	33.8325	0	0	0	0	LOC107444608	protein FAM136A-like
378	aug3.g3496	-0.977522	8.18422	4.4306	0.0353002	0.897043	427.885	92.4414	106.695	118.787	319.416	357.918	373.732	527.01	LOC107450643	elongation factor Tu-like
379	aug3.g10092	10.2734	3.47909	4.42771	0.0353599	0.897043	0	30.4455	16.367	0	43.8953	0	0	0	LOC107445010	glutamine-rich protein 1-like
380	aug3.g16849	10.2901	3.53225	4.41821	0.0355573	0.897043	2.93407	71.326	0	0	17.4933	0	0	0	LOC107442827	alpha-N-acetylgalactosaminidase-like, transcript variant X1
381	aug3.g16819	10.1722	3.44777	4.41426	0.0356397	0.897043	30.6121	32.6553	0	21.2697	0	0	0	0	LOC107442780	zinc finger FYVE domain-containing protein 26, transcript variant X1
382	aug3.g4631	10.2364	3.45571	4.40954	0.0357385	0.897043	14.6703	22.7114	0	0	51.0223	0	0	0	LOC107452251	uncharacterized LOC107452251
383	aug3.g8709	10.1987	3.45061	4.40515	0.0358305	0.897043	35.111	0	35.2046	15.7968	0	0	0	0	LOC107456637	palmitoyltransferase ZDHHC5
384	aug3.g2529	-9.57529	2.18822	4.39461	0.0360527	0.897043	0	0	0	0	0	14.3085	19.2185	0	LOC107449018	AP-3 complex subunit mu-2
385	aug3.g24332	-9.93361	2.50792	4.3945	0.036055	0.897043	0	0	0	0	0	0	42.8985	0.0938242
386	aug3.g12578	-1.00076	7.55121	4.38699	0.0362141	0.897043	219.664	102.385	112.408	86.8202	159.222	303.464	275.008	238.689	LOC107437781	protein roadkill
387	aug3.g25064	-9.92977	2.50427	4.38474	0.0362621	0.897043	0	0	0	0	0	0	42.7841	0.0938242	LOC107455476	short-chain dehydrogenase/reductase family 16C member 6-like
388	aug3.g14713	2.15823	7.07984	4.38123	0.0363368	0.897043	115.896	211.891	173.552	254.739	197.61	76.2776	51.707	0.187648	LOC107440653	E3 ubiquitin-protein ligase MYCBP2
389	aug3.g25523	-9.55451	2.16506	4.3659	0.0366651	0.897043	0	0	0	0	0	11.4262	21.6209	0	LOC107441714	GPI ethanolamine phosphate transferase 1-like
390	aug3.g16122	-9.91042	2.48585	4.36041	0.0367834	0.897043	0	0	0	0	0	0	42.2122	0.0938242	LOC107441793	galectin-4-like
391	aug3.g7717	9.74069	2.95453	4.35817	0.0368319	0.897043	13.2033	0	43.2337	0.248769	5.99309	0	0	0	LOC107455399	coatomer subunit epsilon-like
392	aug3.g876	0.86486	10.145	4.35757	0.0368449	0.897043	1340.97	2374.01	1012.13	1221.21	863.815	839.466	629.979	774.894	LOC107444945	heat shock protein 83
393	aug3.g9630	10.3567	3.61626	4.33983	0.0372307	0.897043	16.2352	0.122764	0	79.7303	0	0	0	0	LOC107438927	sorting nexin-13
394	aug3.g19565	-8.37897	2.27993	4.33928	0.0372428	0.897043	0.0978022	0	0	0	0	22.8524	12.5836	0.0938242	LOC107450073	protein outspread
395	aug3.g5299	9.71548	2.93886	4.33371	0.0373647	0.897043	9.38901	19.5195	0	0.124384	32.5571	0	0	0	LOC107452796	E3 ubiquitin-protein ligase TRAIP-like
396	aug3.g27622	-0.670138	8.3256	4.33297	0.037381	0.897043	346.611	272.659	272.372	256.854	162.947	314.684	434.819	502.804	LOC107442391	ruvB-like 1, transcript variant X1
397	aug3.g22860	10.8152	4.0629	4.32965	0.0374539	0.897043	0.0978022	131.971	0	0	0	0	0	0	LOC110283560	nicastrin-like
398	aug3.g26531	10.2208	3.42442	4.32567	0.0375416	0.897043	12.4209	0	52.0348	0	23.0005	0	0	0	LOC107438731	uncharacterized LOC107438731
399	aug3.g12453	10.8126	4.06025	4.31631	0.0377487	0.897043	0.0978022	131.726	0	0	0	0	0	0	LOC107437591	uncharacterized LOC107437591
400	aug3.g11523	10.1742	3.42421	4.31602	0.0377551	0.897043	10.9538	55.4894	18.2199	0	0	0	0	0	LOC107436405	transmembrane protein 242-like, transcript variant X1
401	aug3.g1524	10.1531	3.39428	4.30997	0.0378896	0.897043	24.8418	0	0	25.8719	32.719	0	0	0	LOC107446918	molybdopterin synthase catalytic subunit
402	aug3.g25732	10.1494	3.3966	4.30442	0.0380134	0.897043	15.844	41.126	26.249	0	0	0	0	0	LOC107452615	mitochondrial import inner membrane translocase subunit Tim10 B-like, transcript variant X1
403	aug3.g11128	9.02383	4.11177	4.30316	0.0380417	0.897043	88.7066	0	27.0211	19.404	0	0	0.114396	0	LOC107457402	programmed cell death protein 7
404	aug3.g13009	-9.8344	2.4136	4.2922	0.0382877	0.897043	0	0	0	0	0	0	40.0386	0.0938242	LOC107438334	deoxyribonuclease-2
405	aug3.g23932	10.1577	3.38816	4.29074	0.0383204	0.897043	15.6484	21.1154	46.9394	0	0	0	0	0	LOC107454044	uncharacterized LOC107454044
406	aug3.g4777	10.7909	4.03886	4.26985	0.0387943	0.897043	0.0978022	129.762	0	0	0	0	0	0	LOC107452476	large neutral amino acids transporter small subunit 2, transcript variant X4
407	aug3.g19895	-10.4509	3.05852	4.268	0.0388366	0.897043	0	0	0	0	0	0	0	61.5487
408	aug3.g9232	10.1423	3.38277	4.26691	0.0388615	0.897043	10.5626	47.6325	0	0	24.6203	0	0	0	LOC107444649	adhesive plaque matrix protein-like, transcript variant X1
409	aug3.g9253	10.6779	3.92866	4.26585	0.0388857	0.897043	4.3033	115.767	0	0	0	0	0	0	LOC110283356	uncharacterized LOC110283356
410	aug3.g27731	-9.80954	2.39	4.26262	0.0389597	0.897043	0	0	0	0	0	0	39.3522	0.0938242	LOC107442733	acetoacetyl-CoA synthetase
411	aug3.g3439	-4.98714	4.68184	4.25037	0.0392418	0.897043	5.28132	0	0	0	4.69729	27.8964	94.3768	69.0546	LOC107450579	adipocyte plasma membrane-associated protein-like
412	aug3.g4842	10.6443	3.88067	4.2405	0.0394705	0.897043	0	86.426	30.8812	0	0	0	0	0	LOC107452568	uncharacterized LOC107452568
413	aug3.g19950	1.66778	6.70403	4.22978	0.0397205	0.897043	107.387	102.263	114.26	244.291	132.658	60.7339	50.6775	20.9228	LOC107447755	uncharacterized LOC107447755
414	aug3.g21234	-10.4332	3.04195	4.22857	0.0397489	0.897043	0	0	0	0	0	0	0	60.7981	LOC107450564	uncharacterized LOC107450564
415	aug3.g9846	10.3271	3.55108	4.22709	0.0397835	0.897043	0.0978022	55.9805	0	0	38.0642	0	0	0
416	aug3.g8674	10.7648	4.01303	4.22341	0.0398699	0.897043	0.0978022	127.429	0	0	0	0	0	0	LOC107456581	alpha-tocopherol transfer protein-like
417	aug3.g5644	10.6053	3.86678	4.22189	0.0399056	0.897043	30.3187	83.8479	0	0	0	0	0	0	LOC107453633	twitchin
418	aug3.g16612	-9.6981	2.36176	4.21819	0.0399929	0.897043	0	0	0	0	0	0.102939	0	36.4038	LOC107442474	fibroblast growth factor receptor-like 1, transcript variant X1
419	aug3.g8818	10.1258	3.36336	4.21265	0.0401235	0.897043	7.82418	48.6146	0	0	25.4301	0	0	0	LOC107456773	protein FAM210B
420	aug3.g17684	-9.02067	2.90516	4.20732	0.04025	0.897043	0.0978022	0	0	0	0	22.1318	0	33.1199	LOC107444201	serine proteinase stubble-like
421	aug3.g27405	10.0772	3.34865	4.20626	0.040275	0.897043	34.133	33.5146	0	0	11.5003	0	0	0	LOC107441697	uncharacterized LOC107441697
422	aug3.g8909	-10.4747	3.02654	4.20175	0.0403822	0.897043	0	0	0	0	0	0	62.5747	0	LOC107456886	G-protein coupled receptor 98-like
423	aug3.g12134	-0.649378	8.80106	4.19711	0.040493	0.897043	591.41	374.676	312.518	254.615	303.542	450.975	724.928	553	LOC110281934	4-hydroxybutyrate coenzyme A transferase-like
424	aug3.g4827	-10.4176	3.02729	4.19572	0.0405261	0.897043	0	0	0	0	0	0	0	60.1413	LOC107452529	peptidyl-glycine alpha-amidating monooxygenase A-like
425	aug3.g4438	10.0714	3.32515	4.19261	0.0406006	0.897043	29.5363	0	0	25.0012	24.2963	0	0	0	LOC107451976	histone-lysine N-methyltransferase SETD1B-A
426	aug3.g26595	10.0606	3.31143	4.18576	0.0407649	0.897043	30.0253	0	0	20.5234	27.6978	0	0	0	LOC107438932	extracellular tyrosine-protein kinase PKDCC, transcript variant X1
427	aug3.g24255	-9.64145	2.31008	4.16965	0.0411542	0.897043	0	0	0	0	0	0.102939	0	34.9964
428	aug3.g25323	4.4575	5.17301	4.16821	0.0411894	0.897043	37.067	33.5146	108.239	85.5764	16.5215	7.51453	0.114396	0	LOC107456945	elongation factor G, mitochondrial-like
429	aug3.g5862	10.0891	3.31457	4.16739	0.0412092	0.897043	11.0516	21.361	47.4027	0	0	0	0	0	LOC107453886	uncharacterized LOC107453886
430	aug3.g23997	-9.64145	2.31008	4.16609	0.0412408	0.897043	0	0	0	0	0	0.102939	0	34.9964	LOC107454278	protein FAM50A
431	aug3.g26421	10.7107	3.95969	4.1497	0.0416418	0.897043	0.195604	122.641	0	0	0	0	0	0	LOC107438207	voltage-dependent calcium channel type A subunit alpha-1-like
432	aug3.g6219	-9.27828	1.92618	4.14692	0.0417103	0.897043	0	0	0	0	0	19.0437	8.23652	0	LOC107454353	homeobox protein MSX-2
433	aug3.g17111	-10.388	2.99966	4.14655	0.0417195	0.897043	0	0	0	0	0	0	0	58.9216	LOC107443217	synaptic vesicle 2-related protein-like
434	aug3.g1233	10.0252	3.30177	4.13902	0.0419055	0.897043	38.5341	26.1488	0	0	11.6622	0	0	0	LOC107446071	V-type proton ATPase subunit D-like
435	aug3.g19378	10.0248	3.29011	4.13862	0.0419154	0.897043	30.0253	0	18.0655	28.2352	0	0	0	0	LOC107446775	probable C-mannosyltransferase DPY19L1
436	aug3.g3465	7.82317	3.57179	4.13407	0.0420281	0.897043	4.4989	32.5325	26.249	30.7229	0.323951	0.205878	0	0	LOC107450599	uncharacterized LOC107450599
437	aug3.g25410	-10.3811	2.99321	4.13338	0.0420452	0.897043	0	0	0	0	0	0	0	58.6401	LOC110282721	semaphorin-2A-like
438	aug3.g18714	8.70276	4.46759	4.13226	0.0420732	0.897043	16.9198	157.875	0	0	0	0	0.114396	0.0938242	LOC107445743	vitellogenin-like
439	aug3.g13766	-9.28075	1.9045	4.13086	0.0421079	0.897043	0	0	0	0	0	6.27927	21.0489	0	LOC107439424	ketosamine-3-kinase
440	aug3.g21178	-10.3765	2.98889	4.12761	0.0421889	0.897043	0	0	0	0	0	0	0	58.4525	LOC110282898	carnitine O-palmitoyltransferase 1, liver isoform-like
441	aug3.g25882	-9.66919	2.25713	4.12634	0.0422207	0.897043	0	0	0	0	0	0	35.6916	0.0938242	LOC107457357	tyrosine-protein kinase RYK
442	aug3.g4901	10.0421	3.28308	4.11746	0.0424426	0.897043	22.1033	23.0797	0	0	32.0711	0	0	0	LOC107452684	CMP-sialic acid transporter 1-like
443	aug3.g15961	10.5824	3.83234	4.11323	0.0425489	0.897043	0	90.2317	0	22.1404	0	0	0	0	LOC107440596	nephrin-like
444	aug3.g2325	10.5844	3.83904	4.10855	0.0426668	0.897043	10.7582	101.772	0	0	0	0	0	0	LOC107448638	uncharacterized LOC107448638
445	aug3.g5253	10.1149	3.34284	4.10686	0.0427097	0.897043	2.15165	48.4918	0	0	30.6134	0	0	0	LOC107453145	transmembrane and coiled-coil domain-containing protein 4, transcript variant X1
446	aug3.g15997	-9.59829	2.19028	4.10058	0.0428684	0.897043	0	0	0	0	0	0.205878	33.8612	0
447	aug3.g23811	-10.3626	2.97585	4.08699	0.0432145	0.897043	0	0	0	0	0	0	0	57.8895	LOC107453493	transcription factor RFX4-like
448	aug3.g15051	0.741093	8.49735	4.08331	0.0433086	0.897043	693.613	453.982	292.445	379.123	306.458	376.241	183.377	203.505	LOC107441111	lysine-specific demethylase 5A
449	aug3.g9076	-10.3602	2.97366	4.08295	0.0433181	0.897043	0	0	0	0	0	0	0	57.7957	LOC107457090	acetylcholine receptor subunit alpha-L1
450	aug3.g13185	-9.63186	2.22189	4.08149	0.0433554	0.897043	0	0	0	0	0	0	34.7764	0.0938242	LOC107438559	excitatory amino acid transporter 2, transcript variant X1
451	aug3.g15881	-10.3602	2.97366	4.08102	0.0433675	0.897043	0	0	0	0	0	0	0	57.7957	LOC107441394	solute carrier organic anion transporter family member 4A1
452	aug3.g22633	-9.63224	2.22215	4.08028	0.0433865	0.897043	0	0	0	0	0	0.102939	34.7764	0	LOC107441161	N-alpha-acetyltransferase 35, NatC auxiliary subunit-like
453	aug3.g23656	10.0248	3.28767	4.07493	0.0435239	0.897043	5.47692	50.8244	0	20.0259	0	0	0	0	LOC107452807	malonyl-CoA decarboxylase, mitochondrial
454	aug3.g9406	10.0292	3.28395	4.07305	0.0435725	0.897043	12.6165	50.8244	0	0	13.12	0	0	0	LOC107436303	speckle-type POZ protein B-like, transcript variant X1
455	aug3.g18860	10.0354	3.2686	4.07183	0.0436039	0.897043	19.4626	0	44.6233	12.8116	0	0	0	0	LOC107445983	cationic amino acid transporter 4, transcript variant X1
456	aug3.g14548	2.54498	6.5331	4.06543	0.0437695	0.897043	46.456	145.476	240.101	123.016	117.108	43.4402	0	25.614	LOC107440450	uncharacterized LOC107440450
457	aug3.g8650	10.0067	3.24587	4.05664	0.0439979	0.897043	14.8659	32.1642	0	0	28.3457	0	0	0	LOC107456552	uncharacterized LOC107456552, transcript variant X2
458	aug3.g13375	3.67577	5.55985	4.05166	0.0441278	0.897043	91.5429	39.6528	66.0858	112.319	49.8884	16.3673	0	0.469121	LOC107438785	leukocyte receptor cluster member 1-like
459	aug3.g3384	9.72059	2.96179	4.05114	0.0441415	0.897043	26.8956	0.122764	0	0.124384	34.6627	0	0	0	LOC107450496	ryanodine receptor
460	aug3.g24613	-9.38636	2.07838	4.04991	0.0441736	0.897043	0	0	0	0	0	0.411755	0	28.9917	LOC107444685	WASH complex subunit 5-like
461	aug3.g6695	9.95433	3.23012	4.04634	0.0442673	0.897043	18.778	34.374	0	19.5283	0	0	0	0	LOC107454926	bcl-2-like protein 1
462	aug3.g27595	10.047	3.24771	4.04266	0.0443638	0.897043	11.2473	0	39.0647	0	27.2119	0	0	0	LOC107457381	rap guanine nucleotide exchange factor 4
463	aug3.g5775	3.78367	5.42873	4.03664	0.0445223	0.897043	41.0769	80.4105	38.9103	81.0986	88.6006	13.5879	0	0.750593	LOC107453770	leucine-rich repeat flightless-interacting protein 2
464	aug3.g9174	10.5649	3.77918	4.03558	0.0445504	0.897043	0	49.965	0	0	61.0647	0	0	0	LOC107439032	maspardin
465	aug3.g11180	10.0113	3.26046	4.02638	0.0447939	0.897043	7.92198	49.474	18.2199	0	0	0	0	0	LOC107457446	heat shock protein 67B2
466	aug3.g9637	-9.51313	2.19327	4.02548	0.0448178	0.897043	0	0	0	0	0	0	0.114396	31.994
467	aug3.g7542	-9.09061	1.78306	4.023	0.0448838	0.897043	0	0	0	0	0	17.1908	0	6.75534	LOC107445956	transport and Golgi organization protein 2 homolog
468	aug3.g10773	10.5642	3.77277	4.01795	0.0450185	0.897043	24.1571	0	0	0	86.8188	0	0	0	LOC107454065	NADP-dependent malic enzyme-like
469	aug3.g11848	9.98792	3.23058	4.01178	0.0451833	0.897043	9.19341	43.8268	0	0	21.3808	0	0	0	LOC107436816	DNA polymerase epsilon subunit 4
470	aug3.g7184	9.95633	3.20388	4.00603	0.0453378	0.897043	19.6582	22.7114	30.418	0	0	0	0	0	LOC107440417	brain-specific angiogenesis inhibitor 1-like
471	aug3.g21636	5.91756	4.28822	3.99626	0.0456013	0.897043	0.489011	11.2943	11.426	73.8843	58.4731	1.02939	0	0.469121	LOC107451904	dimethylaniline monooxygenase [N-oxide-forming] 5-like
472	aug3.g12247	10.5858	3.77207	3.99546	0.0456229	0.897043	0	0	28.1019	0	84.5512	0	0	0	LOC107437366	dymeclin, transcript variant X1
473	aug3.g8510	0.901892	7.71745	3.99357	0.0456741	0.897043	213.893	272.536	318.848	236.828	231.625	159.143	179.602	70.2743	LOC107456348	splicing factor 45-like, transcript variant X1
474	aug3.g131	10.6243	3.87441	3.98958	0.0457826	0.897043	0.293407	115.398	0	0	0	0	0	0	LOC107445925	uncharacterized LOC107445925, transcript variant X1
475	aug3.g26331	10.0583	3.25381	3.98763	0.0458354	0.897043	6.55275	0	59.7551	0	11.8242	0	0	0	LOC107437806	tyrosine-protein kinase Fer-like, transcript variant X4
476	aug3.g27286	-10.3005	2.91792	3.98651	0.0458659	0.897043	0	0	0	0	0	0	0	55.4501
477	aug3.g16186	-7.29587	2.00635	3.98209	0.0459864	0.897043	0.0978022	0	0	0.124384	0	26.97	0.228792	1.21971	LOC107441845	RNA-binding protein 39-like
478	aug3.g9553	-10.2956	2.91336	3.98165	0.0459984	0.897043	0	0	0	0	0	0	0	55.2624	LOC107437766	cyclic nucleotide-gated olfactory channel-like
479	aug3.g12108	-9.51882	2.11545	3.97356	0.0462199	0.897043	0	0	0	0	0	0	32.1453	0.0938242	LOC107437203	nose resistant to fluoxetine protein 6
480	aug3.g11911	2.68001	6.41802	3.97087	0.0462938	0.897043	129.295	315.995	58.9831	56.4705	63.3324	30.264	28.1414	0	LOC107436903	inositol-trisphosphate 3-kinase homolog, transcript variant X3
481	aug3.g16574	-10.2883	2.9065	3.96184	0.0465429	0.897043	0	0	0	0	0	0	0	54.981	LOC107447533	Down syndrome cell adhesion molecule-like protein 1
482	aug3.g26407	9.97343	3.18145	3.95792	0.0466514	0.897043	15.9418	0	21.9257	0	35.7966	0	0	0	LOC107438135	neuronal membrane glycoprotein M6-a-like
483	aug3.g23791	9.98805	3.19661	3.95755	0.0466614	0.897043	13.6923	0	46.6306	0	14.0919	0	0	0	LOC107453371	Ca(2+)/calmodulin-responsive adenylate cyclase-like
484	aug3.g15332	9.90859	3.17667	3.95529	0.0467243	0.897043	28.4604	0	17.4479	24.5037	0	0	0	0	LOC107448616	neural cell adhesion molecule 2
485	aug3.g10956	-9.4517	2.10017	3.95487	0.0467359	0.897043	0	0	0	0	0	30.6758	0	0.0938242	LOC107456328	uncharacterized LOC107456328, transcript variant X2
486	aug3.g2054	9.31742	2.55093	3.95294	0.0467896	0.897043	15.2571	0	18.2199	0.124384	13.12	0	0	0	LOC107448048	uncharacterized LOC107448048
487	aug3.g23014	-10.2784	2.8973	3.95135	0.0468337	0.897043	0	0	0	0	0	0	0	54.6057	LOC107437173	uncharacterized LOC107437173
488	aug3.g25507	9.91095	3.17962	3.95017	0.0468666	0.897043	26.3088	30.9366	0	0	13.282	0	0	0	LOC107440902	uncharacterized LOC107440902
489	aug3.g14944	9.57401	2.74028	3.93888	0.0471821	0.897043	0.0978022	0.491057	26.0946	0	29.1556	0	0	0	LOC107441012	glucose dehydrogenase [FAD, quinone]-like, transcript variant X1
490	aug3.g10687	9.90159	3.15923	3.93436	0.0473093	0.897043	22.7879	0	0	28.9815	18.3032	0	0	0	LOC107440565	LMBR1 domain-containing protein 2-like
491	aug3.g16374	9.95179	3.17897	3.93239	0.0473645	0.897043	6.55275	27.2536	38.7559	0	0	0	0	0	LOC107442127	neuron navigator 2
492	aug3.g13613	1.13449	7.62083	3.92168	0.0476672	0.897043	217.121	378.973	316.687	83.2131	240.048	157.702	133.843	46.2553	LOC107439167	uncharacterized LOC107439167, transcript variant X1
493	aug3.g14054	-0.536668	8.5543	3.91297	0.0479148	0.897043	278.345	348.65	324.87	337.579	317.31	473.93	538.577	385.993	LOC107439789	40S ribosomal protein S12-like
494	aug3.g2943	10.9026	4.14928	3.90951	0.0480135	0.897043	0	140.319	0	0	0	0	0	0	LOC107449778	homeobox protein unc-4 homolog
495	aug3.g26906	-1.05647	7.5999	3.90418	0.0481661	0.897043	261.719	106.191	181.427	54.3559	85.1991	222.76	227.991	409.073	LOC107439809	chaoptin, transcript variant X1
496	aug3.g13153	-10.2509	2.87168	3.90347	0.0481865	0.897043	0	0	0	0	0	0	0	53.5736	LOC107438524	otopetrin-2-like
497	aug3.g14571	1.2842	7.31123	3.90327	0.0481923	0.897043	131.642	250.684	350.347	69.0333	217.533	49.4106	91.86	109.774	LOC107440467	lateral signaling target protein 2 homolog
498	aug3.g16707	10.0793	3.32977	3.89341	0.048476	0.897043	37.4582	0.122764	41.6896	0	0	0	0	0	LOC107442605	coiled-coil and C2 domain-containing protein 2A-like
499	aug3.g10306	9.87821	3.14837	3.89296	0.0484888	0.897043	9.29121	41.7398	0	17.9113	0	0	0	0	LOC107447852	sorting nexin-25
500	aug3.g10848	-9.343	2.0397	3.89205	0.0485151	0.897043	0	0	0	0	0	0.102939	0	28.4287	LOC107455095	tumor protein p63-regulated gene 1-like protein
501	aug3.g13383	9.88992	3.14288	3.88327	0.0487696	0.897043	11.5407	39.2845	18.6831	0	0	0	0	0	LOC107438794	E3 ubiquitin-protein ligase DTX4, transcript variant X2
502	aug3.g919	-8.93936	1.64	3.87719	0.0489463	0.897043	0	0	0	0	0	18.8378	0	2.7209	LOC107445113	uncharacterized LOC107445113, transcript variant X1
503	aug3.g17246	9.9243	3.14492	3.87649	0.048967	0.897043	8.60659	16.5732	46.013	0	0	0	0	0
504	aug3.g6475	-10.2331	2.85513	3.8758	0.048987	0.897043	0	0	0	0	0	0	0	52.9168	LOC107454722	mitochondrial thiamine pyrophosphate carrier, transcript variant X2
505	aug3.g21455	-8.74405	1.48201	3.87367	0.0490493	0.897043	0	0	0	0	0	10.1909	0	8.63182	LOC107451354	Down syndrome cell adhesion molecule-like
506	aug3.g9668	-9.32452	2.02286	3.87105	0.0491257	0.897043	0	0	0	0	0	0	0.114396	28.0534	LOC107439534	nitrogen permease regulator 2-like protein
507	aug3.g14087	8.9232	3.91942	3.86897	0.0491868	0.897043	14.2791	91.8276	0	12.8116	0	0.102939	0	0	LOC107439835	beta-1,3-galactosyltransferase brn-like
508	aug3.g13341	-9.39059	1.99523	3.86735	0.0492343	0.897043	0	0	0	0	0	0	29.3998	0.0938242	LOC107438753	muscle M-line assembly protein unc-89-like, transcript variant X1
509	aug3.g6356	10.5241	3.72504	3.86137	0.0494101	0.897043	5.86813	0	102.062	0	0	0	0	0	LOC107454535	MATH and LRR domain-containing protein PFE0570w, transcript variant X1
510	aug3.g7853	-0.604335	8.8134	3.85842	0.049497	0.897043	430.721	461.348	404.081	295.164	289.45	749.086	354.17	612.39	LOC107455553	metastasis-associated protein MTA3-like, transcript variant X1
511	aug3.g4425	-6.08255	2.76088	3.8551	0.0495949	0.897043	0.293407	0.122764	0	0.373153	0.323951	0.205878	0.343188	47.7565	LOC107449573 LOC107451953	uncharacterized LOC107449573, transcript variant X1
512	aug3.g19999	8.29196	4.16222	3.85392	0.0496299	0.897043	27.678	87.1626	0	25.8719	0	0	0.228792	0	LOC107446477	clathrin heavy chain 1
513	aug3.g14788	-1.06634	7.33795	3.85277	0.0496639	0.897043	170.763	112.698	107.312	61.1971	120.348	288.229	264.827	166.163	LOC107440733	ribosome production factor 1-like
514	aug3.g6555	-10.2496	2.84381	3.85126	0.0497087	0.897043	0	0	0	0	0	53.5282	0	0	LOC107454813	troponin I
515	aug3.g1932	9.8856	3.10716	3.84673	0.049843	0.897043	0	17.9236	0	22.3892	28.9936	0	0	0
516	aug3.g2957	10.4519	3.68459	3.84243	0.0499711	0.897043	0	73.6585	0	0	28.9936	0	0	0	LOC107449792	organic cation transporter protein-like, transcript variant X2
517	aug3.g5746	-9.30469	1.96544	3.83848	0.0500888	0.897043	0	0	0	0	0	27.6905	0	0.0938242	LOC107453747	serine-rich adhesin for platelets
518	aug3.g12996	9.8483	3.08935	3.83527	0.0501848	0.897043	13.7901	0	30.1092	23.633	0	0	0	0	LOC107438328	uncharacterized LOC107438328, transcript variant X1
519	aug3.g4958	-9.28859	1.95073	3.83318	0.0502476	0.897043	0	0	0	0	0	27.3817	0	0.0938242	LOC107452742	conserved oligomeric Golgi complex subunit 5-like
520	aug3.g13171	9.82586	3.08038	3.82764	0.0504138	0.897043	19.5604	26.5171	0	0	20.4089	0	0	0	LOC107438541	glutamate--cysteine ligase regulatory subunit-like
521	aug3.g17489	-9.27776	1.94084	3.82711	0.0504297	0.897043	0	0	0	0	0	27.1758	0	0.0938242	LOC107443826	Down syndrome cell adhesion molecule-like protein Dscam2
522	aug3.g18339	-10.2651	2.82483	3.81323	0.0508494	0.897043	0	0	0	0	0	0	54.1093	0	LOC107445150	sodium-dependent dopamine transporter-like
523	aug3.g6423	-10.2021	2.8263	3.81016	0.0509426	0.897043	0	0	0	0	0	0	0	51.7909	LOC107454609	genetic suppressor element 1
524	aug3.g14359	9.6991	4.68241	3.80992	0.0509497	0.897043	0	203.666	0	0	0	0.102939	0	0	LOC107440216	uncharacterized LOC107440216, transcript variant X1
525	aug3.g27634	0.676024	8.15316	3.80302	0.0511603	0.897043	245.875	423.168	411.492	254.739	319.578	221.627	165.074	234.654	LOC107442394	ubiquitin carboxyl-terminal hydrolase 14
526	aug3.g5385	9.80231	3.05462	3.79991	0.0512554	0.897043	23.2769	0	0	18.1601	23.9724	0	0	0	LOC107453296	cyclic GMP-AMP synthase-like, transcript variant X2
527	aug3.g15732	9.90594	3.09208	3.79543	0.0513926	0.897043	5.18352	0	33.0429	0	32.0711	0	0	0	LOC107451549	sulfotransferase 1 family member D1-like, transcript variant X2
528	aug3.g16894	-10.189	2.81411	3.78132	0.0518279	0.897043	0	0	0	0	0	0	0	51.3218	LOC107442892	protein CBFA2T1-like, transcript variant X2
529	aug3.g10037	-10.1837	2.80921	3.77836	0.0519195	0.897043	0	0	0	0	0	0	0	51.1342	LOC107444226	uncharacterized LOC107444226
530	aug3.g6459	9.76744	3.03229	3.76624	0.0522969	0.897043	24.5484	17.678	21.6168	0	0	0	0	0	LOC107454692	probable ATP-dependent RNA helicase DHX35
531	aug3.g21398	10.0274	3.26243	3.76454	0.0523502	0.897043	0.0978022	49.965	26.4034	0	0	0	0	0	LOC107451106	hydroxyacid-oxoacid transhydrogenase, mitochondrial, transcript variant X1
532	aug3.g22786	10.0757	3.25026	3.75734	0.0525763	0.897043	0	0	24.8594	0.124384	54.0998	0	0	0
533	aug3.g1819	9.83633	3.04168	3.75718	0.0525811	0.897043	11.8341	0	38.1383	0	17.0074	0	0	0	LOC107447587	phosphotriesterase-related protein, transcript variant X1
534	aug3.g6239	-9.15289	1.82717	3.75263	0.0527244	0.897043	0	0	0	0	0	24.9112	0	0.0938242	LOC107454375	magnesium-dependent phosphatase 1-like
535	aug3.g12354	-9.15289	1.82717	3.75174	0.0527526	0.897043	0	0	0	0	0	24.9112	0	0.0938242	LOC107437485	major facilitator superfamily domain-containing protein 6
536	aug3.g6211	-0.919267	9.49595	3.74299	0.0530295	0.897043	710.924	833.692	358.531	698.418	102.692	1398.53	886.57	783.713	LOC107454357	nucleolar GTP-binding protein 1-like, transcript variant X1
537	aug3.g6508	-9.13499	1.81093	3.73653	0.0532349	0.897043	0	0	0	0	0	24.6024	0	0.0938242	LOC107454750	uncharacterized LOC107454750
538	aug3.g12196	9.75475	3.00796	3.73276	0.0533551	0.897043	14.8659	29.9545	0	0	18.4652	0	0	0	LOC107437304	uncharacterized protein C3orf38 homolog
539	aug3.g27909	-9.12294	1.8	3.72682	0.0535451	0.897043	0	0	0	0	0	24.3965	0	0.0938242	LOC107443281	cystathionine gamma-lyase-like
540	aug3.g3433	-9.12294	1.8	3.72638	0.0535594	0.897043	0	0	0	0	0	24.3965	0	0.0938242	LOC107450544	solute carrier family 2, facilitated glucose transporter member 10-like
541	aug3.g27392	9.92963	3.21356	3.72595	0.053573	0.897043	26.1132	45.1772	0.154406	0	0	0	0	0	LOC107441689	dual oxidase, transcript variant X1
542	aug3.g7370	-0.89728	7.81396	3.72243	0.0536861	0.897043	268.467	67.3975	142.054	121.648	249.28	298.934	241.376	408.323	LOC107443611	large proline-rich protein BAG6
543	aug3.g4714	-10.1298	2.75919	3.71615	0.0538886	0.897043	0	0	0	0	0	0	0	49.2577
544	aug3.g9123	-10.1271	2.75664	3.71449	0.0539422	0.897043	0	0	0	0	0	0	0	49.1639	LOC107457146	mucin-19-like, transcript variant X1
545	aug3.g5569	9.76316	2.9976	3.71264	0.0540018	0.897043	14.0835	13.1358	36.4398	0	0	0	0	0	LOC107453559	uncharacterized LOC107453559
546	aug3.g11608	1.43823	7.67986	3.71182	0.0540286	0.897043	37.556	362.768	139.892	127.618	675.761	127.232	29.0566	141.112
547	aug3.g706	9.73385	2.98565	3.71058	0.0540684	0.897043	14.4747	24.4301	23.4697	0	0	0	0	0	LOC107444386	zinc finger protein 596, transcript variant X1
548	aug3.g862	9.75477	2.99333	3.7068	0.0541912	0.897043	8.60659	26.2715	28.4107	0	0	0	0	0	LOC107444895	Down syndrome cell adhesion molecule-like, transcript variant X22
549	aug3.g13496	9.93207	3.20554	3.70556	0.0542316	0.897043	17.2132	0.122764	0	54.2316	0	0	0	0	LOC107438967	leucine-rich repeat-containing G-protein coupled receptor 5-like
550	aug3.g7567	-2.27558	6.38344	3.70504	0.0542483	0.897043	37.4582	75.1317	35.2046	4.35345	17.9793	315.199	178.801	0.469121	LOC107446303	fat-like cadherin-related tumor suppressor homolog
551	aug3.g13132	9.75157	2.98627	3.70457	0.0542636	0.897043	10.7582	0	32.1165	20.2746	0	0	0	0	LOC107438486	inositol monophosphatase 3
552	aug3.g8051	6.61951	3.97225	3.70354	0.0542972	0.897043	17.2132	59.2951	0.154406	46.1466	0	0.308816	0.114396	0.281473	LOC107455806	60S ribosomal protein L30
553	aug3.g4516	-9.10466	1.78344	3.70348	0.0542992	0.897043	0	0	0	0	0	24.0877	0	0.0938242	LOC107452093	stress-activated protein kinase JNK
554	aug3.g17050	-8.7093	2.60684	3.69917	0.0544395	0.897043	0.0978022	0	0	0	0	0	11.6684	32.7446
555	aug3.g3775	10.0447	3.22802	3.69817	0.0544722	0.897043	0	0	65.777	0.124384	11.5003	0	0	0	LOC107451099	leucine-rich repeat transmembrane protein FLRT3-like
556	aug3.g26107	0.643379	8.22182	3.69547	0.0545603	0.897043	310.229	458.156	237.631	415.07	303.218	227.701	238.516	196.186	LOC107436840	protein PAT1 homolog 1
557	aug3.g15089	-9.09235	1.77229	3.69406	0.0546064	0.897043	0	0	0	0	0	23.8818	0	0.0938242	LOC107441146	lipopolysaccharide-induced tumor necrosis factor-alpha factor homolog, transcript variant X2
558	aug3.g12287	-8.67682	2.58038	3.69147	0.0546914	0.897043	0.0978022	0	0	0	0	19.9701	0	23.456	LOC107437428	uncharacterized LOC107437428
559	aug3.g9542	9.74436	2.98184	3.69039	0.0547267	0.897043	23.4725	0	26.4034	0	12.958	0	0	0	LOC107437620	Niemann-Pick C1 protein, transcript variant X1
560	aug3.g9900	-9.07993	1.76105	3.68604	0.0548697	0.897043	0	0	0	0	0	23.6759	0	0.0938242	LOC107442397	zinc transporter ZIP13-like
561	aug3.g10724	-8.95451	2.82243	3.67517	0.0552286	0.897043	0.0978022	0	0	0	0	52.4988	0	0.0938242	LOC107453328	mitochondrial import inner membrane translocase subunit Tim21-like, transcript variant X1
562	aug3.g11779	9.76771	2.99524	3.66798	0.0554673	0.897043	3.81429	0	31.19	28.8572	0	0	0	0	LOC107436709	serine/threonine-protein phosphatase 2B catalytic subunit 2-like, transcript variant X1
563	aug3.g8869	6.10546	4.1837	3.66122	0.0556927	0.897043	18.6802	97.4748	0	0.621921	26.24	0.617633	0.114396	0.469121
564	aug3.g23801	9.94829	3.1661	3.66081	0.0557067	0.897043	0.0978022	30.4455	41.844	0	0	0	0	0	LOC107453375	uncharacterized LOC107453375, transcript variant X1
565	aug3.g1188	9.72224	2.96041	3.66003	0.0557328	0.897043	8.7044	0	27.1755	25.9963	0	0	0	0	LOC107445877	phosphomevalonate kinase, transcript variant X1
566	aug3.g5957	-10.1609	2.72484	3.65639	0.0558546	0.897043	0	0	0	0	0	0	50.3343	0	LOC107454008	venom metalloproteinase 3-like
567	aug3.g19587	8.9008	2.11566	3.65603	0.0558665	0.897043	2.83626	11.2943	0	0.124384	20.7329	0	0	0
568	aug3.g7460	10.3076	3.5798	3.65439	0.0559217	0.897043	32.4703	60.4	0	0	0	0	0	0	LOC107444534	uncharacterized LOC107444534
569	aug3.g5383	-9.06613	1.6938	3.65399	0.0559352	0.897043	0	0	0	0	0	0	23.4512	0.0938242	LOC107453291	cilia- and flagella-associated protein 36-like
570	aug3.g1798	-9.02916	1.71516	3.64942	0.0560889	0.897043	0	0	0	0	0	22.8524	0	0.0938242	LOC107447528	tight junction protein ZO-1
571	aug3.g26500	-9.02268	1.70931	3.64933	0.0560918	0.897043	0	0	0	0	0	22.7495	0	0.0938242	LOC107438519	protein FAM49B
572	aug3.g13500	9.73201	2.99651	3.64425	0.056263	0.897043	6.94396	48.2463	7.10268	0	0	0	0	0
573	aug3.g26195	9.94835	3.16069	3.64349	0.0562889	0.897043	13.5945	0.122764	58.6743	0	0	0	0	0	LOC107437193	SEC14-like protein 2, transcript variant X2
574	aug3.g26938	-9.00308	1.69163	3.64022	0.0563994	0.897043	0	0	0	0	0	22.4407	0	0.0938242	LOC107439958	TD and POZ domain-containing protein 2-like
575	aug3.g26096	-8.84262	1.54775	3.63732	0.0564978	0.897043	0	0	0	0	0	19.9701	0	0.187648	LOC107436769	gastrula zinc finger protein XlCGF52.1, transcript variant X3
576	aug3.g14028	-10.151	2.71539	3.63723	0.0565008	0.897043	0	0	0	0	0	0	49.9911	0	LOC107439768	rhodopsin, GQ-coupled
577	aug3.g22347	9.97849	3.15412	3.63574	0.0565514	0.897043	0	0	37.5207	0.124384	36.2825	0	0	0
578	aug3.g26975	-10.0852	2.71785	3.63437	0.0565979	0.897043	0	0	0	0	0	0	0	47.7565	LOC107440090	nocturnin-like, transcript variant X6
579	aug3.g1260	-0.736741	10.0714	3.63261	0.056658	0.897043	935.283	596.02	1162.37	572.168	1037.13	993.565	1311.09	1997.52
580	aug3.g14613	9.66992	2.91785	3.62567	0.0568946	0.897043	10.5626	0	21.6168	27.4889	0	0	0	0	LOC107440527	39S ribosomal protein S18a, mitochondrial-like
581	aug3.g3755	-8.94145	1.6813	3.62565	0.0568952	0.897043	0	0	0	0	0	0.102939	0	21.4857	LOC107451065	uncharacterized LOC107451065
582	aug3.g26684	-1.78991	6.89691	3.6213	0.0570444	0.897043	120.199	0.368293	78.1295	38.6835	71.5931	253.126	220.67	167.382	LOC107439108	spectrin beta chain
583	aug3.g3683	-10.1344	2.69951	3.61977	0.0570969	0.897043	0	0	0	0	0	0	49.4191	0	LOC107450900	uncharacterized LOC107450900, transcript variant X1
584	aug3.g3681	-8.00211	0.82193	3.61874	0.0571321	0.897043	0	0	0	0	0	0	4.57584	6.66152	LOC107450907	putative OPA3-like protein CG13603
585	aug3.g24327	9.87	3.09626	3.61319	0.0573231	0.897043	0	0	29.8004	38.4347	0.323951	0	0	0	LOC107446529 LOC107442901	acetyl-CoA acetyltransferase, mitochondrial-like
586	aug3.g11290	9.72555	2.96162	3.61163	0.057377	0.897043	3.12967	0	23.3153	35.5739	0	0	0	0	LOC107436081	protein Asterix
587	aug3.g9107	9.7136	2.90956	3.60903	0.0574666	0.897043	8.9	0	27.0211	0	25.5921	0	0	0	LOC107457105	mevalonate kinase
588	aug3.g8211	1.04686	7.49482	3.60815	0.0574969	0.897043	229.444	338.461	201.191	205.856	142.052	121.88	153.291	49.2577	LOC107455996	E3 ubiquitin-protein ligase MIB1
589	aug3.g27162	-10.0624	2.69672	3.60681	0.0575433	0.897043	0	0	0	0	0	0	0	47.0059	LOC107440818	uncharacterized LOC107440818
590	aug3.g2520	9.60843	2.88234	3.6017	0.0577204	0.897043	22.9835	0	15.9038	18.2845	0	0	0	0	LOC107449019	glutathione S-transferase kappa 1-like
591	aug3.g2779	-8.95776	1.59391	3.59778	0.0578566	0.897043	0	0	0	0	0	0.102939	21.7353	0	LOC107449441	probable cysteine--tRNA ligase, mitochondrial, transcript variant X1
592	aug3.g7838	-10.121	2.68667	3.59678	0.0578915	0.897043	0	0	0	0	0	0	48.9615	0	LOC107455536	uncharacterized LOC107455536
593	aug3.g4575	0.615506	9.15778	3.59634	0.0579069	0.897043	597.18	659.244	992.831	596.298	437.01	334.036	551.046	400.442	LOC107452177	uncharacterized LOC107452177
594	aug3.g19774	9.87219	3.13352	3.59612	0.0579144	0.897043	0	50.2105	0	18.2845	0.161975	0	0	0	LOC107447453	liprin-alpha-1-like, transcript variant X2
595	aug3.g17400	-0.56477	8.60331	3.59446	0.0579724	0.897043	458.106	369.888	228.984	302.129	287.668	533.738	396.497	531.514	LOC107443685	histone H4
596	aug3.g4003	-8.91494	1.61233	3.59145	0.0580775	0.897043	0	0	0	0	0	21.1025	0	0.0938242	LOC107451403	zinc transporter ZIP11
597	aug3.g26393	-8.91494	1.61233	3.58959	0.0581425	0.897043	0	0	0	0	0	21.1025	0	0.0938242	LOC107438123	atlastin-1-like
598	aug3.g16475	-8.91494	1.61233	3.58874	0.0581722	0.897043	0	0	0	0	0	21.1025	0	0.0938242	LOC107442269	succinate-semialdehyde dehydrogenase, mitochondrial-like
599	aug3.g4989	9.76056	3.02456	3.58872	0.0581729	0.897043	0.489011	38.6707	0	24.3793	0	0	0	0
600	aug3.g9648	-10.0508	2.68603	3.58695	0.0582349	0.897043	0	0	0	0	0	0	0	46.6306	LOC107439386	protein lgg-2-like
601	aug3.g7477	10.3997	3.6529	3.58552	0.058285	0.897043	0.293407	98.7024	0	0	0	0	0	0	LOC107445032	equilibrative nucleoside transporter 1-like
602	aug3.g8329	-8.90089	1.59972	3.58141	0.0584297	0.897043	0	0	0	0	0	20.8966	0	0.0938242	LOC107456123	cytochrome P450 4V2-like
603	aug3.g5329	-8.87237	1.57415	3.5799	0.0584825	0.897043	0	0	0	0	0	20.4848	0	0.0938242	LOC107453240	monocarboxylate transporter 12-like, transcript variant X3
604	aug3.g1430	-10.1143	2.68021	3.5757	0.0586308	0.897043	0	0	0	0	0	0	48.7327	0	LOC107446702	uncharacterized LOC107446702, transcript variant X1
605	aug3.g27627	-8.85557	1.50059	3.57466	0.0586673	0.897043	0	0	0	0	0	0	20.2481	0.0938242	LOC107442393	chorion peroxidase, transcript variant X1
606	aug3.g2340	9.88333	3.11369	3.57375	0.0586995	0.897043	0	45.4227	0	0.124384	23.6484	0	0	0	LOC107448668	prolyl 4-hydroxylase subunit alpha-1
607	aug3.g17393	-8.85789	1.56119	3.57273	0.0587357	0.897043	0	0	0	0	0	20.2789	0	0.0938242	LOC107443676	protein capicua homolog
608	aug3.g16704	-10.1109	2.67697	3.57157	0.0587768	0.897043	0	0	0	0	0	0	48.6183	0	LOC107442595	ADP-ribosylation factor-related protein 1-like
609	aug3.g21617	-8.65517	1.38068	3.56719	0.0589318	0.897043	0	0	0	0	0	17.6025	0	0.0938242	LOC107451865	pre-mRNA-splicing factor ATP-dependent RNA helicase DEAH10-like
610	aug3.g27295	-10.045	2.68066	3.5665	0.0589565	0.897043	0	0	0	0	0	0	0	46.443	LOC107441470	voltage-dependent T-type calcium channel subunit alpha-1G
611	aug3.g7177	9.79382	3.06525	3.56457	0.059025	0.897043	10.1714	0.245528	0	54.6047	0	0	0	0	LOC107439889	cytochrome c oxidase assembly protein COX16 homolog, mitochondrial-like
612	aug3.g785	-8.63833	1.36578	3.56454	0.0590259	0.897043	0	0	0	0	0	17.3967	0	0.0938242	LOC107444631	centromere protein S
613	aug3.g6533	-8.62984	1.35827	3.56363	0.0590585	0.897043	0	0	0	0	0	17.2937	0	0.0938242	LOC107454794	isoaspartyl peptidase/L-asparaginase-like, transcript variant X3
614	aug3.g4789	10.2724	3.52635	3.56284	0.0590867	0.897043	0	60.1544	0	30.4742	0	0	0	0	LOC107452492	gastrula zinc finger protein XlCGF8.2DB-like
615	aug3.g17757	-8.79089	1.50131	3.56226	0.0591073	0.897043	0	0	0	0	0	19.3525	0	0.0938242	LOC107444291	uncharacterized LOC107444291
616	aug3.g1348	-10.0392	2.67526	3.56208	0.0591138	0.897043	0	0	0	0	0	0	0	46.2553	LOC107446499	synaptogenesis protein syg-2
617	aug3.g6440	0.91991	7.69268	3.56058	0.0591669	0.897043	299.177	267.994	283.953	201.129	203.279	138.453	205.341	54.418	LOC107454667	malate dehydrogenase, mitochondrial-like
618	aug3.g549	1.24464	7.17511	3.55925	0.0592144	0.897043	130.175	204.893	102.989	230.111	253.654	102.012	37.5219	93.8242	LOC107443848	lysine-specific demethylase 3A-like
619	aug3.g24695	-8.31898	3.02948	3.55881	0.0592302	0.897043	0	0.245528	0	0	0	42.4108	19.1041	0
620	aug3.g12009	-8.77557	1.48765	3.55879	0.0592309	0.897043	0	0	0	0	0	19.1466	0	0.0938242	LOC107437068	zinc finger protein 658-like
621	aug3.g6867	-0.556609	9.19559	3.55864	0.0592363	0.897043	680.801	464.417	533.164	420.295	391.657	599.413	929.354	669.154	LOC107455150	DNA repair protein RAD50-like
622	aug3.g18447	-0.523666	8.94986	3.55612	0.0593262	0.897043	465.636	404.508	349.575	539.206	363.635	743.321	537.318	550.373	LOC107445298	eukaryotic translation initiation factor 5A-1
623	aug3.g19903	9.61446	2.88482	3.55302	0.0594372	0.897043	3.12967	24.4301	0	29.8522	0	0	0	0	LOC107447664	uncharacterized LOC107447664, transcript variant X2
624	aug3.g6893	10.2683	3.53093	3.55202	0.0594729	0.897043	12.9099	77.4642	0	0	0	0	0	0	LOC107455200	glucose-6-phosphate exchanger SLC37A2
625	aug3.g21492	-8.68828	1.41002	3.55172	0.0594837	0.897043	0	0	0	0	0	18.0143	0	0.0938242	LOC107451454	kielin/chordin-like protein
626	aug3.g9374	7.4314	3.70553	3.55027	0.0595359	0.897043	0.195604	58.4357	24.705	0	21.0568	0.205878	0.114396	0	LOC107457498	uncharacterized LOC107457498
627	aug3.g13828	-8.7268	1.49212	3.54994	0.0595477	0.897043	0	0	0	0	0	0	0.114396	18.4834	LOC107445304	sushi, von Willebrand factor type A, EGF and pentraxin domain-containing protein 1
628	aug3.g2378	-8.71261	1.43163	3.5471	0.0596495	0.897043	0	0	0	0	0	18.3231	0	0.0938242	LOC107448729	uncharacterized LOC107448729
629	aug3.g7891	-8.5866	1.32008	3.54473	0.0597349	0.897043	0	0	0	0	0	16.779	0	0.0938242	LOC107455589	translation initiation factor IF-2, mitochondrial-like
630	aug3.g26923	-8.5866	1.32008	3.54424	0.0597525	0.897043	0	0	0	0	0	16.779	0	0.0938242
631	aug3.g4073	-8.56002	1.29666	3.53627	0.0600404	0.897043	0	0	0	0	0	16.4702	0	0.0938242	LOC107451509	dyslexia-associated protein KIAA0319-like protein, transcript variant X1
632	aug3.g15265	10.334	3.52145	3.53554	0.0600666	0.897043	0	0	69.1739	0	25.4301	0	0	0	LOC107448340	uncharacterized protein DDB_G0290301-like, transcript variant X1
633	aug3.g27804	-0.809299	8.45085	3.53462	0.0601001	0.897043	301.72	404.999	410.72	66.4212	179.469	450.975	510.092	472.405	LOC107442960	aldehyde dehydrogenase, mitochondrial-like
634	aug3.g23342	-10.0186	2.65622	3.53386	0.0601275	0.897043	0	0	0	0	0	0	0	45.5985
635	aug3.g16836	-10.0869	2.65407	3.53102	0.0602308	0.897043	0	0	0	0	0	0	47.8176	0	LOC107442803	uncharacterized LOC107442803, transcript variant X1
636	aug3.g9251	-0.612158	9.93679	3.52971	0.0602782	0.897043	892.445	662.927	789.787	764.715	978.818	1073.03	1208.71	1468.07	LOC107445926	uncharacterized LOC107445926, transcript variant X1
637	aug3.g8110	9.67673	2.96083	3.52941	0.0602891	0.897043	15.844	42.9675	0	0	1.13383	0	0	0	LOC107455883	uncharacterized protein CG3556, transcript variant X1
638	aug3.g14749	9.59639	2.83199	3.5271	0.0603731	0.897043	9.38901	0	29.0283	18.2845	0	0	0	0	LOC107440693	kynurenine 3-monooxygenase-like
639	aug3.g24053	-8.5238	1.2648	3.52603	0.0604121	0.897043	0	0	0	0	0	16.0585	0	0.0938242	LOC107454508	uncharacterized LOC107454508
640	aug3.g11831	-0.932775	7.60089	3.52478	0.0604578	0.897043	250.276	95.3878	121.518	125.379	129.904	134.644	379.566	313.467	LOC107436797	alpha-crystallin A chain-like
641	aug3.g10316	10.2464	3.50053	3.52097	0.0605968	0.897043	0	50.5788	0	38.4347	0	0	0	0	LOC107447963	cAMP-dependent protein kinase type II regulatory subunit
642	aug3.g10456	-10.0096	2.64797	3.51081	0.0609695	0.897043	0	0	0	0	0	0	0	45.3171
643	aug3.g20612	9.60228	2.82015	3.51075	0.0609719	0.897043	15.6484	0	16.8303	0	24.4583	0	0	0
644	aug3.g14873	-10.0096	2.64797	3.51053	0.0609798	0.897043	0	0	0	0	0	0	0	45.3171
645	aug3.g15067	8.72539	3.72146	3.50893	0.0610388	0.897043	25.722	59.4179	18.5287	0	0	0.102939	0	0	LOC107441125	probable arginine--tRNA ligase, mitochondrial
646	aug3.g304	0.617659	8.23592	3.50852	0.0610538	0.897043	316.097	436.181	411.338	230.484	338.853	205.878	254.074	217.672	LOC107453931	uncharacterized LOC107453931, transcript variant X2
647	aug3.g15371	8.71054	3.714	3.5047	0.0611951	0.897043	20.9297	60.0317	0	21.6429	0	0.102939	0	0	LOC107448896	uncharacterized LOC107448896
648	aug3.g182	9.62189	2.81976	3.50326	0.0612482	0.897043	9.09561	0	25.7858	0	22.8385	0	0	0	LOC107449137	alpha-mannosidase 2C1
649	aug3.g18845	-8.46771	1.2156	3.49952	0.0613865	0.897043	0	0	0	0	0	15.4408	0	0.0938242	LOC107445905	39S ribosomal protein L48, mitochondrial
650	aug3.g4952	10.2118	3.48509	3.49824	0.0614341	0.897043	27.9714	58.9268	0	0	0	0	0	0	LOC107452758	COMM domain-containing protein 4-like
651	aug3.g15910	10.2333	3.48223	3.49595	0.0615193	0.897043	42.3484	0	45.8586	0	0	0	0	0	LOC107441438	sorting nexin-5-like
652	aug3.g11371	9.57256	2.83027	3.49424	0.0615827	0.897043	0	23.939	6.33065	25.4988	0	0	0	0	LOC107436187	protein O-linked-mannose beta-1,2-N-acetylglucosaminyltransferase 1
653	aug3.g887	10.1912	3.48433	3.49216	0.0616599	0.897043	59.2681	26.3943	0	0	0	0	0	0
654	aug3.g20418	-9.99463	2.63413	3.48932	0.0617661	0.897043	0	0	0	0	0	0	0	44.848	LOC107448710	gamma-1-syntrophin-like
655	aug3.g23262	-8.44852	1.19881	3.48726	0.0618427	0.897043	0	0	0	0	0	15.2349	0	0.0938242
656	aug3.g5863	-10.052	2.62071	3.48371	0.0619758	0.897043	0	0	0	0	0	0	46.6736	0	LOC107453882	zinc finger protein 112-like
657	aug3.g14712	9.75615	3.01943	3.48307	0.0619995	0.897043	0.0978022	33.1463	0	30.101	0	0	0	0	LOC107440652	pyruvate dehydrogenase phosphatase regulatory subunit, mitochondrial
658	aug3.g3068	9.75549	3.0183	3.48153	0.0620572	0.897043	0.0978022	25.9032	0	37.3153	0	0	0	0	LOC107449997	probable serine/threonine-protein kinase PIX13
659	aug3.g10219	1.54348	6.60553	3.47892	0.0621552	0.897043	139.857	177.394	162.126	79.1084	86.6569	55.0723	52.279	25.4264	LOC107446858	patched domain-containing protein 3-like
660	aug3.g11893	-0.571134	8.76793	3.4784	0.0621747	0.897043	305.828	389.653	490.394	435.096	221.582	437.593	569.807	635.096	LOC107436873	DDB1- and CUL4-associated factor 8-like, transcript variant X2
661	aug3.g11741	-8.39939	1.15591	3.4744	0.0623253	0.897043	0	0	0	0	0	14.7202	0	0.0938242
662	aug3.g7126	10.1995	3.47	3.47411	0.0623363	0.897043	22.6901	63.4691	0	0	0	0	0	0	LOC107439240	transcription factor 25
663	aug3.g14926	-9.97947	2.62014	3.4727	0.0623894	0.897043	0	0	0	0	0	0	0	44.3788	LOC107440993	uncharacterized LOC107440993
664	aug3.g4441	9.53668	2.78329	3.46849	0.0625485	0.897043	6.45495	0	18.8375	29.1059	0	0	0	0	LOC107451982	uncharacterized LOC107451982
665	aug3.g3972	9.53519	2.76454	3.46603	0.0626416	0.897043	16.9198	0	26.249	0	11.1763	0	0	0	LOC107451341	vitamin K epoxide reductase complex subunit 1
666	aug3.g772	-9.97337	2.61451	3.46443	0.0627022	0.897043	0	0	0	0	0	0	0	44.1912	LOC107444603	meiosis 1 arrest protein
667	aug3.g17334	-10.0414	2.61055	3.46288	0.062761	0.897043	0	0	0	0	0	0	46.3304	0
668	aug3.g15358	-10.0414	2.61055	3.462	0.0627944	0.897043	0	0	0	0	0	0	46.3304	0	LOC107448910	BTB/POZ domain-containing protein 2, transcript variant X1
669	aug3.g4876	-8.80817	2.64685	3.44435	0.0634682	0.897043	0.0978022	0	0	0	0	0.102939	47.36	0	LOC107452584	secreted frizzled-related protein 5
670	aug3.g4795	10.2699	3.46188	3.44267	0.063533	0.897043	10.9538	0	0	0	79.5299	0	0	0	LOC107452506	trafficking protein particle complex subunit 6B-like
671	aug3.g7736	-1.04229	7.26936	3.44039	0.0636205	0.897043	124.6	161.926	93.1068	114.434	56.5294	183.952	237.715	258.861	LOC107455403	V-type proton ATPase 16 kDa proteolipid subunit
672	aug3.g6606	10.1977	3.44319	3.43658	0.0637675	0.897043	43.6198	0	0	0	42.4376	0	0	0	LOC107454852	serine/threonine-protein phosphatase 6 regulatory subunit 3, transcript variant X1
673	aug3.g8466	-10.0307	2.60032	3.43645	0.0637726	0.897043	0	0	0	0	0	0	45.9872	0	LOC107447422	glutathione S-transferase 1-like
674	aug3.g16663	10.1836	3.44893	3.43611	0.0637856	0.897043	17.8	0	0	67.4163	0	0	0	0	LOC107442567	uncharacterized LOC107442567
675	aug3.g376	-9.96108	2.60317	3.43453	0.0638467	0.897043	0	0	0	0	0	0	0	43.8159	LOC107437226	L-threonine 3-dehydrogenase
676	aug3.g22032	-9.96108	2.60317	3.43236	0.0639307	0.897043	0	0	0	0	0	0	0	43.8159
677	aug3.g12681	9.62164	2.86432	3.43213	0.0639395	0.897043	0.782418	0	15.7494	41.1712	0	0	0	0	LOC107437929	intraflagellar transport protein 74 homolog
678	aug3.g9511	-9.95799	2.60033	3.42894	0.0640631	0.897043	0	0	0	0	0	0	0	43.7221	LOC107437292	zinc finger protein 32-like
679	aug3.g21180	-10.0199	2.59001	3.42662	0.0641532	0.897043	0	0	0	0	0	0	45.644	0	LOC107445802	rootletin-like
680	aug3.g10847	3.61827	5.63438	3.4206	0.0643875	0.897043	112.081	93.178	72.262	32.0911	68.3536	18.426	0	0	LOC107455015	zinc finger protein Xfin-like
681	aug3.g14481	9.54041	2.73162	3.41801	0.0644886	0.897043	6.55275	0	28.7195	0	19.2751	0	0	0	LOC107440360	transmembrane channel-like protein 7
682	aug3.g3696	10.2349	3.44065	3.41776	0.0644986	0.897043	0	0	66.549	21.7673	0	0	0	0	LOC107450909	protein eva-1 homolog C-like
683	aug3.g6448	9.75027	2.96257	3.41725	0.0645184	0.897043	0.0978022	29.9545	0	0	33.043	0	0	0	LOC107454682	neurotrimin
684	aug3.g9681	9.69791	2.95488	3.40721	0.064912	0.897043	31.8835	0.122764	0	0	28.8316	0	0	0	LOC107439674	myosin light chain kinase, smooth muscle-like
685	aug3.g13442	10.1316	3.41805	3.40687	0.0649256	0.897043	43.033	39.1618	0	0	0	0	0	0	LOC107438897	cadherin-23
686	aug3.g11861	10.1925	3.42455	3.39948	0.065217	0.897043	0	0	29.0283	56.7192	0	0	0	0	LOC107436829	AP-4 complex subunit epsilon-1
687	aug3.g5201	-9.93303	2.57733	3.39569	0.0653671	0.897043	0	0	0	0	0	0	0	42.9715	LOC107453081	uncharacterized LOC107453081
688	aug3.g27605	10.1565	3.40966	3.3929	0.0654777	0.897043	42.2506	0	41.3808	0	0	0	0	0	LOC107442281	DNA-binding protein SMUBP-2
689	aug3.g1650	-8.21358	0.926238	3.39235	0.0654997	0.897043	0	0	0	0	0	0	12.9268	0.0938242	LOC107447216	uncharacterized LOC107447216
690	aug3.g16474	9.50192	2.69254	3.39159	0.0655296	0.897043	7.23736	0	19.1463	0	26.7259	0	0	0	LOC107442275	nucleoside diphosphate-linked moiety X motif 8, transcript variant X1
691	aug3.g11146	-0.68074	8.19749	3.39025	0.0655829	0.897043	325.29	289.601	261.718	101.746	217.371	453.342	327.859	368.917	LOC107457414	neutral and basic amino acid transport protein rBAT-like
692	aug3.g4320	10.168	3.43128	3.38766	0.0656859	0.897043	9.78022	74.5179	0	0	0	0	0	0	LOC107451807	FMRFamide-like neuropeptides 3
693	aug3.g10066	9.4006	2.68666	3.38623	0.065743	0.897043	18.0934	21.361	10.0364	0	0	0	0	0
694	aug3.g21394	-8.20089	0.915149	3.38431	0.0658196	0.897043	0	0	0	0	0	0	12.8124	0.0938242	LOC107440950	SET domain-containing protein 4
695	aug3.g7127	-1.52153	6.65543	3.38051	0.0659717	0.897043	13.6923	96.7382	72.1076	30.101	82.6075	63.5132	193.215	251.824	LOC107439241	mediator of RNA polymerase II transcription subunit 10
696	aug3.g26970	10.1734	3.40629	3.37941	0.0660155	0.897043	0	53.8935	30.7268	0	0	0	0	0	LOC107440086	chitinase domain-containing protein 1
697	aug3.g4621	-9.92672	2.57152	3.37898	0.0660329	0.897043	0	0	0	0	0	0	0	42.7838	LOC107452232	syntaxin-2-like
698	aug3.g23400	-9.92039	2.56569	3.37456	0.0662102	0.897043	0	0	0	0	0	0	0	42.5962
699	aug3.g16291	8.61182	1.96647	3.36932	0.066421	0.897043	13.3989	0.122764	0	14.9261	0.161975	0	0	0	LOC107441954	cytochrome P450 4c3-like
700	aug3.g12124	9.74588	2.94506	3.3683	0.0664624	0.897043	7.04176	0.122764	55.7406	0	0	0	0	0	LOC107437220	biotinidase-like, transcript variant X1
701	aug3.g16025	-0.935057	7.40796	3.36517	0.0665885	0.897043	124.209	80.7788	165.986	160.456	100.101	247.568	210.374	266.554	LOC107441654	U3 small nucleolar RNA-associated protein 15 homolog
702	aug3.g19526	10.174	3.39635	3.36243	0.0666998	0.897043	0	48.8601	0	0	35.7966	0	0	0
703	aug3.g8549	10.1995	3.39994	3.36105	0.0667556	0.897043	16.0396	0	0	0	70.1354	0	0	0	LOC107456426	PHD finger protein 21A-like, transcript variant X1
704	aug3.g22671	-8.43398	2.46142	3.3603	0.0667858	0.897043	0	0.122764	0	0	0	15.132	25.8535	0
705	aug3.g12884	-7.7984	0.644613	3.3579	0.0668833	0.897043	0	0	0	0	0	9.47037	0	0.281473	LOC107438181	major facilitator superfamily domain-containing protein 6-like, transcript variant X1
706	aug3.g13741	-7.7984	0.644613	3.35788	0.0668842	0.897043	0	0	0	0	0	9.47037	0	0.281473	LOC107439387	E3 ubiquitin-protein ligase RNF14-like
707	aug3.g20781	9.58898	2.88826	3.35763	0.0668943	0.897043	22.8857	33.3919	0	0.124384	0	0	0	0	LOC107449469	uncharacterized LOC107449469
708	aug3.g19481	9.62752	2.86156	3.3575	0.0668994	0.897043	0.195604	38.7935	0	0	18.9511	0	0	0
709	aug3.g26466	0.596895	8.58127	3.35718	0.0669124	0.897043	303.285	454.227	401.147	420.17	614.373	186.731	324.427	358.784	LOC107438352	kalirin, transcript variant X1
710	aug3.g4995	9.37439	2.64538	3.35463	0.0670163	0.897043	15.7462	0	15.4406	17.4138	0	0	0	0	LOC107452790	ufm1-specific protease 1-like, transcript variant X1
711	aug3.g11862	10.1908	3.39887	3.35313	0.0670772	0.897043	12.6165	0	73.0341	0	0	0	0	0	LOC107436831	nose resistant to fluoxetine protein 6, transcript variant X1
712	aug3.g21746	-9.97588	2.54802	3.35026	0.0671945	0.897043	0	0	0	0	0	0	44.2713	0
713	aug3.g17139	3.14604	5.89262	3.34659	0.0673442	0.897043	81.2736	118.836	96.3494	107.592	40.1699	29.9552	0.114396	0	LOC107443268	NACHT domain- and WD repeat-containing protein 1-like, transcript variant X2
714	aug3.g277	9.67114	2.88099	3.3434	0.0674751	0.897043	0	0	38.2927	21.2697	0.161975	0	0	0	LOC107452637	protein TRC8 homolog
715	aug3.g14799	9.66337	2.87827	3.33894	0.0676583	0.897043	0	0.122764	0	31.0961	28.1837	0	0	0	LOC107440744	protein aurora borealis-like, transcript variant X1
716	aug3.g19040	-9.89799	2.54508	3.33732	0.0677248	0.897043	0	0	0	0	0	0	0	41.9394	LOC107446263	gastrula zinc finger protein XlCGF7.1
717	aug3.g7960	-9.96467	2.53733	3.33678	0.0677472	0.897043	0	0	0	0	0	0	43.9281	0	LOC107455697	O-acyltransferase like protein, transcript variant X1
718	aug3.g27275	3.45018	5.57734	3.32722	0.0681419	0.897043	36.1868	82.0065	125.069	34.5788	85.0371	0.102939	19.7905	0	LOC107441406	uncharacterized LOC107441406
719	aug3.g14935	10.1883	3.37135	3.32531	0.0682211	0.897043	0	0	56.5126	0	28.9936	0	0	0	LOC107441008	uncharacterized protein ZK1073.1-like
720	aug3.g5876	-9.96091	2.53375	3.32393	0.0682783	0.897043	0	0	0	0	0	0	43.8137	0	LOC107453900	protein ABHD11, transcript variant X2
721	aug3.g8967	-9.96091	2.53375	3.32343	0.0682991	0.897043	0	0	0	0	0	0	43.8137	0	LOC107456974	adhesion G-protein coupled receptor D1-like
722	aug3.g27354	1.59316	6.49328	3.32311	0.0683123	0.897043	55.2582	171.747	144.37	144.659	84.5512	28.4111	45.3008	45.6924	LOC107441617	coatomer subunit delta-like
723	aug3.g14790	8.12427	3.87845	3.3215	0.0683795	0.897043	34.7198	48.6146	0	0	32.881	0.205878	0	0	LOC107440734	TBC1 domain family member 25
724	aug3.g9124	0.695602	8.25065	3.32098	0.0684009	0.897043	241.278	600.931	396.978	223.145	314.718	275.258	213.806	169.259	LOC107457145	adenosylhomocysteinase A
725	aug3.g18716	-9.95714	2.53016	3.32055	0.068419	0.897043	0	0	0	0	0	0	43.6993	0	LOC107445746	popeye domain-containing protein 3
726	aug3.g547	-0.755857	8.08791	3.32018	0.0684343	0.897043	359.717	103.245	132.017	290.562	194.047	290.493	333.007	470.528	LOC107443845	uncharacterized LOC107443845, transcript variant X2
[truncated: 10,136 more rows]

## Sheet: st3_comparison III
Table S3. List of DEG candidates identified by comparative transcriptome analysis of i versus c/p cells from stage-3 embryo (comparison III)
[truncated: 10,863 more rows]

[truncated: 2 more sheets: st4, st5e]
