# Supplementary material for: Lineage-specific, fast-evolving GATA-like gene regulates zygotic gene activation to promote endoderm specification and pattern formation in the Theridiidae spider
Source: BMC Biol. 2022 Oct 6;20:223. doi: 10.1186/s12915-022-01421-0 (PMC9535882; doi:10.1186/s12915-022-01421-0)
Supplement: Supplementary file 9 — Additional file 9: Table S9. List of DEGs identified by comparative transcriptome analysis of fuchi pRNAi versus untreated embryos at stage 2. Table S10. List of DEGs identified by comparative transcriptome analysis of fuchi pRNAi versus untreated embryos at stage 3. Table S11. List of DEGs identified by comparative transcriptome analysis of fuchi pRNAi versus untreated embryos at early stage 5. [file 12915_2022_1421_MOESM9_ESM.xlsx]

## Sheet: fuchi_pRNAi_DEG_st2
Table S9. List of DEGs identified by comparative transcriptome analysis of fuchi pRNAi versus untreated embryos at stage 2.
sort	aug3.ID	logFC	logCPM	LR	PValue	FDR	con1	con2	gata1	gata2	NCBI Gene ID (link to NCBI)	Product
1	aug3.g11169	-3.63701	5.82694	96.3545	9.60492e-23	1.16018e-18	102.131	107.218	8.50463	8.29793	LOC107457437	probable glucosamine 6-phosphate N-acetyltransferase
2	aug3.g2604	5.60675	3.83167	38.4847	5.5186e-10	3.33296e-06	0.778437	0.350767	45.7491	9.41258	LOC107449188	uncharacterized LOC107449188, transcript variant X5
3	aug3.g8414	-1.32563	7.61767	25.7975	3.79171e-07	0.00152667	299.231	262.14	116.572	107.378	LOC107456233	beta-amyloid-like protein
4	aug3.g26874	-2.26824	5.03573	23.9431	9.92247e-07	0.00299634	46.3948	61.2673	6.89168	15.3574	LOC107439682	transcription factor GATA-4
5	aug3.g9139	-4.59046	3.6633	22.2663	2.37338e-06	0.00573361	40.0116	8.65226	1.90621	0.12385	LOC107457165	sorting nexin-10A-like
6	aug3.g11203	-2.01325	5.85426	21.8833	2.89748e-06	0.00583312	92.9453	91.7841	32.8455	13.0042	LOC107457465	uncharacterized LOC107457465
7	aug3.g20514	-1.7345	6.00632	19.8931	8.18936e-06	0.0141313	66.6342	129.667	32.5522	26.5038	LOC107448880	endothelial transcription factor GATA-2-like, transcript variant X3
8	aug3.g1934	1.6435	5.68547	19.597	9.56168e-06	0.0144369	25.9998	23.6183	57.1863	97.7175	LOC107447826	serine-rich adhesin for platelets
9	aug3.g11065	-3.99067	3.12979	18.7903	1.45905e-05	0.019582	28.3351	4.55997	1.17305	0.866948	LOC107457317	uncharacterized protein DDB_G0286299-like
10	aug3.g1345	-1.95933	5.21801	18.5881	1.6223e-05	0.0195957	39.856	77.2857	10.9974	19.0729	LOC107446472	allatostatin-A receptor, transcript variant X1
11	aug3.g11598	-2.44793	4.13812	17.4992	2.87434e-05	0.0315628	19.3052	38.9352	3.81242	6.81174	LOC107436488	chondroitin sulfate proteoglycan 4-like
12	aug3.g18497	3.40348	3.71342	16.6599	4.47155e-05	0.0373704	0.311375	3.97536	15.2497	31.4578	LOC107445373	uncharacterized LOC107445373, transcript variant X1
13	aug3.g5611	-2.13209	4.00397	16.6457	4.50526e-05	0.0373704	27.5567	23.9691	6.15853	5.57324	LOC107453597	fibroblast growth factor 8-like
14	aug3.g4533	-3.14652	2.70364	16.6345	4.53198e-05	0.0373704	15.1017	7.71688	1.17305	1.36235	LOC107452113	homeobox protein MSX-2-like
15	aug3.g11089	-7.3111	0.598957	16.5895	4.64075e-05	0.0373704	4.51493	0.818457	0	0	LOC107457331	two pore potassium channel protein sup-9-like
16	aug3.g2991	-1.00574	8.38422	16.2478	5.55748e-05	0.0419555	442.308	449.45	221.414	222.682	LOC107449839	retinal dehydrogenase 1-like
17	aug3.g12531	-2.61104	3.34522	15.2233	9.55186e-05	0.0678688	23.3531	11.1076	2.49274	3.09624	LOC107437738	cytochrome P450 18a1, transcript variant X1
18	aug3.g16844	-1.45881	6.41823	14.837	0.000117211	0.077594	125.017	125.224	28.5932	62.2964	LOC107442807	dystrophin, transcript variant X7
19	aug3.g6651	-3.65343	2.10467	14.7607	0.000122054	0.077594	6.85024	8.06764	0	1.11465	LOC107454889	uncharacterized LOC107454889
20	aug3.g3146	-1.86376	5.83539	14.1242	0.000171132	0.103051	102.442	76.3503	10.7041	38.2696	LOC107450142	uncharacterized LOC107450142, transcript variant X1
21	aug3.g604	1.09383	6.87634	14.0379	0.000179159	0.103051	84.5382	65.1258	144.285	174.876	LOC107443980	oxidative stress-induced growth inhibitor 2-like, transcript variant X1
22	aug3.g1733	1.12436	7.12669	13.7703	0.000206576	0.113419	93.101	82.3134	235.197	147.257	LOC107447382	protein lethal(2)essential for life-like
23	aug3.g18036	2.30443	3.74816	13.5397	0.000233571	0.122666	2.17962	6.54765	20.8217	22.9122	LOC107444718	speckle-type POZ protein-like
24	aug3.g5427	-4.27218	0.815031	13.2293	0.000275613	0.133979	3.7365	2.1046	0.146632	0.12385	LOC107453350	multidrug resistance protein 1
25	aug3.g9137	-4.37868	0.88409	13.2178	0.000277296	0.133979	4.67062	1.63691	0.146632	0.12385	LOC107457154	cathepsin L1-like
26	aug3.g7905	-2.8266	2.28809	13.0351	0.000305703	0.14042	10.7424	5.7292	1.17305	1.11465	LOC107455606	zinc finger protein GLIS3
27	aug3.g5381	-3.01307	2.20296	12.9857	0.000313878	0.14042	10.7424	5.02766	1.31968	0.619249	LOC107453302	suppressor of lurcher protein 1
28	aug3.g13413	-2.25508	3.45534	12.7969	0.000347196	0.149778	20.395	15.1999	4.98547	2.477	LOC107438869	sterile alpha and TIR motif-containing protein 1, transcript variant X5
29	aug3.g13142	0.904022	7.50684	12.5491	0.000396403	0.165109	134.202	118.793	241.356	231.971	LOC107438501	bromodomain-containing protein 3, transcript variant X2
30	aug3.g25230	0.911396	7.53684	12.3012	0.000452666	0.182259	140.586	116.922	251.473	232.714	LOC107456405	uncharacterized LOC107456405
31	aug3.g14610	-3.26665	1.63367	12.0958	0.000505349	0.196907	5.29337	5.02766	0.146632	0.866948	LOC107440526	Down syndrome cell adhesion molecule-like protein Dscam2
32	aug3.g2117	-1.18152	6.07195	11.8725	0.000569676	0.215035	100.418	85.821	48.8283	33.3156	LOC107448180	uncharacterized LOC107448180
33	aug3.g20712	-4.5599	0.381019	11.8093	0.000589341	0.215717	1.86825	2.1046	0.146632	0	LOC107449354	uncharacterized LOC107449354
34	aug3.g26974	1.56039	4.49365	11.5744	0.000668677	0.237158	10.431	12.043	29.6196	36.7834	LOC107440089	uncharacterized LOC107440089
35	aug3.g357	1.12266	5.86796	11.5236	0.000687187	0.237158	35.341	37.7659	84.7531	74.5576	LOC107456154	tankyrase-2-like
36	aug3.g16199	1.85968	3.74373	11.4645	0.000709368	0.238013	5.44906	5.84612	18.1823	22.9122
37	aug3.g19317	1.35475	4.93476	11.1415	0.000844179	0.262017	14.3232	19.643	42.5232	44.5859	LOC107446635	peroxisome assembly protein 12
38	aug3.g11056	-4.65128	0.369331	11.141	0.000844426	0.262017	3.11375	1.0523	0	0.12385	LOC107457308	calcium-activated chloride channel regulator 2
39	aug3.g7672	-1.64593	4.65392	11.1375	0.000845987	0.262017	52.9337	23.1506	12.6103	11.6419	LOC107455340	protein lifeguard 1
40	aug3.g4370	0.890792	7.29736	10.989	0.000916534	0.27677	120.969	99.1502	220.387	187.632	LOC107451873	aftiphilin-like, transcript variant X1
41	aug3.g16193	-6.21595	-0.23678	10.7375	0.00104986	0.3093	2.02394	0.46769	0	0	LOC107441853	paramyosin, short form-like
42	aug3.g15262	-6.03923	-0.270093	10.6313	0.0011119	0.312454	0.622749	1.51999	0	0	LOC107448350	monocarboxylate transporter 12-like, transcript variant X1
43	aug3.g25674	-3.49514	3.44264	10.6306	0.0011123	0.312454	2.02394	35.8952	0.586526	2.72469	LOC107448733	Down syndrome cell adhesion molecule-like protein Dscam2
44	aug3.g8750	-3.11511	3.03715	10.4838	0.00120426	0.330598	25.9998	3.39075	2.63937	0.743099	LOC107456674	uncharacterized LOC107456674
45	aug3.g11356	-0.820858	8.76952	10.3129	0.00132103	0.354593	526.534	587.418	288.131	342.445	LOC107436177	long-chain-fatty-acid--CoA ligase 4, transcript variant X3
46	aug3.g25473	-3.0596	1.45768	9.98799	0.00157564	0.408048	6.85024	2.33845	0.439895	0.619249	LOC107439872	cytochrome P450 3A24, transcript variant X2
47	aug3.g25382	-1.76668	3.8843	9.9605	0.00159935	0.408048	24.7543	20.2276	8.65126	4.58244	LOC107457126	23 kDa integral membrane protein
48	aug3.g15284	-3.39819	1.58969	9.92591	0.00162969	0.408048	9.02986	1.51999	0.733158	0.2477	LOC107448349	uncharacterized LOC107448349
49	aug3.g20876	2.90203	2.82238	9.8972	0.0016553	0.408048	0.155687	2.92306	8.21137	15.6051	LOC107449688	uncharacterized LOC107449688
50	aug3.g20067	1.32052	5.01636	9.75323	0.00179008	0.427314	22.419	14.3815	54.9868	36.7834	LOC107447936	uncharacterized LOC107447936
51	aug3.g14967	-3.22248	1.03239	9.73878	0.00180421	0.427314	4.67062	1.98768	0.439895	0.2477	LOC107441043	astacin-like metalloprotease toxin 5
52	aug3.g26492	-1.12051	7.20729	9.53924	0.00201126	0.465231	137.472	265.882	68.3303	117.162	LOC107438430	short-chain dehydrogenase/reductase family 16C member 6
53	aug3.g2711	1.50165	4.4824	9.512	0.00204133	0.465231	12.922	10.1722	41.4967	23.903	LOC107449336	uncharacterized LOC107449336
54	aug3.g25474	-5.94467	-0.42303	9.32495	0.00226055	0.505652	1.71256	0.350767	0	0	LOC107439885	uncharacterized LOC107439885, transcript variant X2
55	aug3.g20389	-1.0815	5.96303	9.27261	0.00232606	0.510845	74.7299	93.8887	30.9393	48.673	LOC107456259	dual oxidase maturation factor 2, transcript variant X2
56	aug3.g602	-2.54215	2.26411	9.1182	0.00253079	0.545883	12.455	3.50767	1.46632	1.2385	LOC107443984	aquaporin AQPAe.a-like
57	aug3.g2139	0.815224	7.00311	9.04901	0.00262837	0.556984	90.61	94.8241	169.213	157.165	LOC107448225	MAP kinase-activated protein kinase 2
58	aug3.g9671	-3.71374	0.36545	8.90042	0.00285106	0.58475	2.80237	1.16922	0.146632	0.12385	LOC107439611	cell wall protein DAN4-like, transcript variant X1
59	aug3.g8252	-3.43883	0.610392	8.87484	0.00289127	0.58475	3.26943	1.51999	0.293263	0.12385	LOC107457554	CAP-Gly domain-containing linker protein 1-like
60	aug3.g14819	-2.12539	2.74259	8.86168	0.00291219	0.58475	7.62868	13.0953	2.63937	2.10545	LOC107440781	uncharacterized LOC107440781, transcript variant X1
61	aug3.g16669	5.79072	-0.496236	8.83284	0.00295857	0.58475	0	0	1.46632	0.371549	LOC107442571	33 kDa inner dynein arm light chain, axonemal-like
62	aug3.g1382	0.749795	8.05385	8.78292	0.00304065	0.58475	205.352	190.583	330.214	335.509	LOC107446560	40S ribosomal protein S13, transcript variant X1
63	aug3.g1084	-0.919642	7.53383	8.76978	0.00306263	0.58475	243.495	240.977	89.7385	166.206	LOC107445584	DIS3-like exonuclease 2
64	aug3.g25704	-3.90927	2.04842	8.7458	0.00310315	0.58475	0.467062	13.3292	0	0.866948	LOC107450680	uncharacterized LOC107450680
65	aug3.g16926	-1.16967	5.76494	8.72041	0.00314668	0.58475	90.143	60.0981	43.4029	23.4076	LOC107442925	bone morphogenetic protein 4-like, transcript variant X3
66	aug3.g14245	0.819291	7.12961	8.67795	0.00322084	0.589462	115.831	86.5226	176.984	179.83	LOC107440072	two pore calcium channel protein 1, transcript variant X1
67	aug3.g8519	5.65703	-0.570402	8.62147	0.00332224	0.598946	0	0	1.17305	0.495399	LOC107456352	ankyrin repeat and SOCS box protein 8
68	aug3.g11579	-2.26013	3.52646	8.37103	0.00381249	0.677222	31.6045	6.43073	5.572	2.35315	LOC107436476	homeobox protein TGIF2LX, transcript variant X1
69	aug3.g14410	-1.08638	6.13576	8.20173	0.00418504	0.732625	83.4484	106.867	59.5324	30.2193	LOC107440268	uncharacterized LOC107440268
70	aug3.g18060	0.748573	9.20527	8.14749	0.00431209	0.744082	504.427	376.373	795.623	684.022	LOC107444732	uncharacterized LOC107444732
71	aug3.g12473	1.1326	8.29496	8.02603	0.00461099	0.784453	139.496	253.02	612.04	249.062	LOC107437641	uncharacterized LOC107437641
72	aug3.g3938	-1.03682	6.48141	7.88262	0.00499122	0.835233	109.137	130.368	37.9776	78.6446	LOC107451315	uncharacterized LOC107451315, transcript variant X1
73	aug3.g8702	1.14966	5.10228	7.86224	0.00504777	0.835233	19.6166	22.6829	59.2392	34.8018	LOC107456616	receptor-transporting protein 3
74	aug3.g6235	1.23581	4.73111	7.837	0.00511874	0.835531	11.6765	19.526	42.2299	31.5817
75	aug3.g12823	0.843659	6.50063	7.80328	0.00521514	0.839916	70.215	59.0458	117.305	114.561	LOC107438098	spermatogenesis-associated serine-rich protein 2-like
76	aug3.g1122	-2.25439	2.20004	7.75281	0.0053629	0.852348	10.431	4.20921	1.02642	1.9816
77	aug3.g18709	-3.54887	0.286718	7.60832	0.00580995	0.911408	0.934124	2.45537	0	0.2477	LOC107445739	uncharacterized LOC107445739
78	aug3.g21745	-5.40886	-0.663922	7.54725	0.00601016	0.930728	0.311375	1.0523	0	0	LOC107444896	uncharacterized LOC107444896
79	aug3.g24134	-3.50031	0.66111	7.44973	0.0063446	0.950638	4.20356	0.935379	0.439895	0	LOC107454878	uncharacterized LOC107454878
80	aug3.g12709	0.923782	5.83697	7.41674	0.006462	0.950638	43.2811	35.3106	65.8376	83.1032	LOC107437977	elongation of very long chain fatty acids protein AAEL008004-like
81	aug3.g25850	0.862714	6.78745	7.40372	0.00650892	0.950638	95.9034	60.6827	137.54	146.886
82	aug3.g10977	-1.04627	7.029	7.40178	0.00651596	0.950638	154.597	196.43	121.704	48.4253	LOC107456550	protein unc-93 homolog A-like, transcript variant X1
83	aug3.g4867	3.42086	0.142405	7.38319	0.00658364	0.950638	0	0.233845	1.46632	1.61005	LOC107452591	peptidase M20 domain-containing protein 2
84	aug3.g2565	-1.04747	5.86037	7.37044	0.00663046	0.950638	53.2451	102.19	33.8719	41.3658	LOC107449059	uncharacterized LOC107449059, transcript variant X1
85	aug3.g12367	-2.9795	0.857126	7.35446	0.00668964	0.950638	4.20356	1.51999	0.586526	0.12385	LOC107437501	4-hydroxyphenylpyruvate dioxygenase
86	aug3.g15339	0.729451	7.22106	7.25391	0.00707468	0.993664	99.3285	124.522	193.554	177.848	LOC107448618	uncharacterized LOC107448618
87	aug3.g23087	-0.939217	6.18681	7.20426	0.00727309	0.999541	85.0053	105.698	37.8309	61.5533	LOC107438001	uncharacterized LOC107438001
88	aug3.g19681	-0.723176	7.32993	7.17487	0.00739318	0.999541	209.244	191.168	103.082	139.331	LOC107447300	disintegrin and metalloproteinase domain-containing protein 11
89	aug3.g11726	1.34445	4.47368	7.14626	0.00751203	0.999541	16.5029	8.41841	37.0978	26.0084
90	aug3.g26268	4.39106	0.218875	7.13574	0.00755624	0.999541	0.155687	0	3.51916	0.12385	LOC107437521	uncharacterized LOC107437521
91	aug3.g2564	-0.8651	6.35601	7.12861	0.00758636	0.999541	86.2508	124.288	60.5588	55.1131	LOC107449059	uncharacterized LOC107449059, transcript variant X2
92	aug3.g20612	-1.95644	2.3574	7.08702	0.00776442	0.999541	8.40711	7.13227	2.63937	1.36235
93	aug3.g16219	1.60211	3.33126	7.07036	0.00783696	0.999541	4.51493	5.14458	13.1968	16.2243	LOC107441883	sonic hedgehog protein-like, transcript variant X1
94	aug3.g13499	1.80667	2.87182	7.06267	0.00787066	0.999541	3.58081	2.68921	10.4108	11.518	LOC107438970	WD repeat domain phosphoinositide-interacting protein 4-like, transcript variant X1
95	aug3.g23215	-0.957663	7.13601	7.00596	0.00812386	0.999541	111.161	258.515	92.2313	98.2129	LOC107439302	pyruvate kinase PKM-like
96	aug3.g19340	-2.01013	2.09663	6.99782	0.0081609	0.999541	6.69455	6.19689	1.17305	1.9816	LOC107446717	uncharacterized LOC107446717
97	aug3.g27255	1.92903	2.37839	6.90258	0.00860714	0.999541	2.491	1.63691	9.53105	6.19249	LOC107441319	thrombospondin-4-like
98	aug3.g11954	-0.896526	5.93726	6.89962	0.00862143	0.999541	72.3946	86.2887	35.7781	49.4161	LOC107436999	uncharacterized LOC107436999
99	aug3.g9717	-0.652456	10.617	6.88303	0.0087018	0.999541	1709.14	2128.34	1147.69	1293.73	LOC107440247	protein ABHD11-like
100	aug3.g14813	0.700312	7.56593	6.88169	0.00870831	0.999541	164.561	123.938	242.529	226.026	LOC107440774	cytochrome c oxidase subunit 6A1, mitochondrial-like
101	aug3.g15628	2.4419	1.00796	6.85769	0.00882605	0.999541	0.467062	0.584612	2.93263	2.97239	LOC107450814	cytochrome P450 3A17
102	aug3.g11498	-2.64022	1.04174	6.85064	0.00886095	0.999541	3.58081	2.68921	0.879789	0.12385	LOC107436365	uncharacterized LOC107436365
103	aug3.g6555	-2.20746	1.93756	6.84909	0.00886864	0.999541	9.02986	3.03998	1.46632	1.11465	LOC107454813	troponin I
104	aug3.g15442	-0.973384	9.27989	6.8324	0.0089519	0.999541	647.504	997.816	247.367	590.516	LOC107449520	uncharacterized LOC107449520
105	aug3.g16950	1.46551	3.92042	6.80248	0.00910312	0.999541	9.8083	6.07996	27.7134	16.1005	LOC107442948	zinc finger C2HC domain-containing protein 1A-like, transcript variant X2
106	aug3.g27589	-0.687899	8.44015	6.78485	0.00919349	0.999541	361.817	494.114	261.297	270.116	LOC107442211	uncharacterized LOC107442211
107	aug3.g12475	0.707063	7.5457	6.75954	0.00932477	0.999541	121.903	161.236	254.113	208.439	LOC107437642	E3 ubiquitin-protein ligase TRIM71-like
108	aug3.g25921	0.983428	7.95871	6.72598	0.00950186	0.999541	202.861	131.187	465.702	194.692	LOC107457490	uncharacterized LOC107457490
109	aug3.g16570	0.939149	6.38414	6.71531	0.00955887	0.999541	71.7719	42.5597	132.702	86.3233	LOC107442409	stearoyl-CoA desaturase 5, transcript variant X1
110	aug3.g15065	-0.723903	8.88074	6.67278	0.00978964	0.999541	458.032	714.513	356.461	353.591	LOC107441124	dimethylaniline monooxygenase [N-oxide-forming] 5-like
111	aug3.g18940	-4.12617	0.769292	6.6205	0.0100812	0.999541	0	5.02766	0	0.2477	LOC107446126	neurogenic locus notch homolog protein 1
112	aug3.g9672	-2.81412	0.458629	6.58805	0.0102666	0.999541	2.17962	1.75384	0.146632	0.371549	LOC107439611	cell wall protein DAN4-like, transcript variant X2
113	aug3.g15700	0.889684	6.03722	6.56158	0.0104204	0.999541	50.5984	41.1567	101.616	68.3651	LOC107451235	ceramide glucosyltransferase-like, transcript variant X1
114	aug3.g26843	0.652859	7.55467	6.53762	0.0105617	0.999541	145.568	146.27	242.675	216.242	LOC107439635	breast cancer anti-estrogen resistance protein 3
115	aug3.g143	-1.51041	4.57354	6.52643	0.0106283	0.999541	54.1792	16.2522	16.2761	8.42178	LOC107445939	zinc finger RNA-binding protein-like
116	aug3.g11899	0.860704	6.25611	6.50477	0.0107586	0.999541	54.9576	53.1997	120.091	76.4153	LOC107436881	sodium-dependent phosphate transport protein 1, transcript variant X4
117	aug3.g19654	-1.00874	5.09347	6.46856	0.0109799	0.999541	35.8081	54.4858	21.1149	23.7792	LOC107441917	paramyosin
118	aug3.g9731	-0.750132	9.52221	6.45534	0.0110619	0.999541	666.03	1175.42	563.798	531.192	LOC107440356	uncharacterized LOC107440356
119	aug3.g5535	-1.88158	2.44463	6.44663	0.0111163	0.999541	5.44906	10.6399	2.63937	1.7339	LOC107453489	glycine receptor subunit alpha-3-like
120	aug3.g26399	0.953889	5.17074	6.43495	0.0111897	0.999541	26.6225	22.0983	48.2418	46.0721	LOC107438129	AP-3 complex subunit sigma-2, transcript variant X2
121	aug3.g13137	0.662866	7.63817	6.42993	0.0112213	0.999541	163.783	144.282	267.749	219.957	LOC107438494	uncharacterized LOC107438494
122	aug3.g4320	3.66139	-0.312325	6.42429	0.011257	0.999541	0	0.116922	1.17305	0.866948	LOC107451807	FMRFamide-like neuropeptides 3
123	aug3.g20850	-3.16077	0.378128	6.40673	0.0113689	0.999541	3.26943	0.701534	0.293263	0.12385	LOC107449642	uncharacterized LOC107449642
124	aug3.g4131	0.905041	5.93828	6.39075	0.0114717	0.999541	46.7062	38.3505	98.0965	61.1818	LOC107451577	solute carrier family 35 member E1 homolog
125	aug3.g15481	-1.27234	4.3153	6.35765	0.0116876	0.999541	35.1853	20.6953	13.1968	9.90798	LOC107449744	uncharacterized LOC107449744
126	aug3.g14906	0.763024	6.89094	6.34201	0.0117911	0.999541	104.466	71.3227	166.72	131.405	LOC107448975	solute carrier family 41 member 1-like
127	aug3.g5391	-1.05223	4.78128	6.33953	0.0118076	0.999541	42.9697	30.7506	18.9155	16.5959	LOC107453313	protein naked cuticle homolog 1
128	aug3.g12776	2.20978	1.22935	6.3195	0.0119418	0.999541	0.622749	0.818457	3.37253	3.46779	LOC107438048	urocanate hydratase-like
129	aug3.g4723	-0.66913	10.5963	6.31872	0.011947	0.999541	1528.54	2269.35	1140.5	1248.03	LOC107452384	tubulin beta chain
130	aug3.g1260	-0.600825	10.4913	6.30847	0.0120162	0.999541	1791.81	1678.77	1171.15	1117.25
131	aug3.g16292	-2.16569	2.84089	6.30349	0.0120501	0.999541	20.0837	3.1569	2.786	2.35315	LOC107441955	cytochrome P450 4c3-like
132	aug3.g16429	2.7734	1.61349	6.29302	0.0121214	0.999541	1.2455	0.233845	8.94453	1.11465
133	aug3.g16744	0.845912	5.80786	6.27832	0.0122224	0.999541	45.305	34.4921	75.8085	67.4981	LOC107442693	zinc finger protein 271, transcript variant X2
134	aug3.g1107	-1.82588	3.04444	6.26606	0.0123073	0.999541	19.3052	6.07996	3.51916	3.59164	LOC107445628	TNF receptor-associated factor 4, transcript variant X4
135	aug3.g10658	1.65572	2.91722	6.25899	0.0123565	0.999541	3.7365	3.27383	10.8507	11.2703	LOC107452324	uncharacterized LOC107452324
136	aug3.g25649	1.31431	5.13864	6.25162	0.012408	0.999541	14.1675	25.7229	24.1942	75.1768	LOC107446742	GILT-like protein 1
137	aug3.g2511	0.83472	6.62188	6.24686	0.0124413	0.999541	86.2508	55.0704	146.338	105.52	LOC107448971	dual specificity mitogen-activated protein kinase kinase 6-like
138	aug3.g11342	-2.88435	0.230988	6.23458	0.0125279	0.999541	1.71256	1.51999	0.293263	0.12385	LOC107436131	urease accessory protein UreG
139	aug3.g8939	0.675685	8.37324	6.22015	0.0126305	0.999541	293.315	217.125	451.185	363.994	LOC107456917	uncharacterized LOC107456917
140	aug3.g18871	1.19987	4.57776	6.17843	0.0129317	0.999541	16.1915	12.5107	43.4029	22.5407	LOC107445992	ATP-dependent 6-phosphofructokinase-like
141	aug3.g12831	-1.1563	4.92637	6.17618	0.0129482	0.999541	56.8259	26.8921	22.288	15.2335	LOC107438114	uncharacterized LOC107438114
142	aug3.g9550	-1.66994	2.87374	6.17192	0.0129793	0.999541	11.5209	10.0553	3.66579	3.09624	LOC107437715	solute carrier organic anion transporter family member 3A1-like, transcript variant X1
143	aug3.g6620	-0.888414	5.4527	6.16901	0.0130007	0.999541	65.8557	47.4705	28.2999	32.8202	LOC107454856	uncharacterized LOC107454856
144	aug3.g363	-0.805038	6.32094	6.15221	0.0131248	0.999541	117.855	85.2364	52.2008	63.9065	LOC107456158	amine oxidase [flavin-containing] B
145	aug3.g14119	-2.87285	0.483213	6.14057	0.0132115	0.999541	3.26943	0.935379	0.293263	0.2477	LOC107439914	serine/threonine-protein kinase NIM1-like
146	aug3.g3370	-3.72255	-0.300527	6.08759	0.0136134	0.999541	1.71256	0.46769	0	0.12385	LOC107450476	cytochrome b5-like
147	aug3.g11778	1.26561	3.97807	6.07993	0.0136726	0.999541	10.2754	7.95072	22.7279	21.0545
148	aug3.g13385	0.751683	6.66751	6.0663	0.0137785	0.999541	72.5503	78.4549	106.748	147.505	LOC107438797	phospholipid phosphatase 5
149	aug3.g19310	-2.09372	3.28431	6.05887	0.0138366	0.999541	3.11375	26.8921	3.81242	3.22009	LOC107446618	speckle-type POZ protein A-like
150	aug3.g2263	-0.818994	5.98322	6.03716	0.0140078	0.999541	70.5264	90.1472	40.9102	50.1591	LOC107448506	coiled-coil domain-containing protein 85C-like, transcript variant X1
151	aug3.g27072	0.695432	7.4151	6.03555	0.0140206	0.999541	131.4	128.732	254.552	166.826	LOC107440492	protein WBSCR14 homolog
152	aug3.g14090	-5.38786	-0.792893	6.00507	0.0142649	0.999541	1.40119	0	0	0	LOC107439844	ileal sodium/bile acid cotransporter, transcript variant X10
153	aug3.g20711	-5.38787	-0.792893	6.00463	0.0142684	0.999541	1.40119	0	0	0
154	aug3.g11171	-0.803335	6.20082	5.98639	0.0144167	0.999541	76.9095	109.206	53.0806	53.6269	LOC107457439	beta-hexosaminidase subunit alpha-like
155	aug3.g5480	3.55781	-0.375089	5.96158	0.014621	0.999541	0	0.116922	1.02642	0.866948	LOC107453429	uncharacterized LOC107453429, transcript variant X1
156	aug3.g4588	0.793163	6.43299	5.95711	0.014658	0.999541	74.8856	51.3289	98.6831	119.763	LOC107452197	ATP synthase subunit b, mitochondrial-like
157	aug3.g19139	0.761392	6.31986	5.957	0.014659	0.999541	65.8557	52.3812	103.082	97.2221	LOC107446391	lysM and putative peptidoglycan-binding domain-containing protein 2-like
158	aug3.g8197	-0.689421	7.28467	5.95368	0.0146866	0.999541	158.334	225.543	129.329	108.864	LOC107455963	serine/arginine repetitive matrix protein 2, transcript variant X12
159	aug3.g12261	3.57152	-0.372712	5.94581	0.0147523	0.999541	0	0.116922	1.17305	0.743099	LOC107437385	uncharacterized LOC107437385, transcript variant X4
160	aug3.g1279	0.635416	7.24329	5.92392	0.0149367	0.999541	122.215	114.701	174.492	193.453	LOC107446238	cysteine/serine-rich nuclear protein 3-like, transcript variant X1
161	aug3.g12003	-0.67693	6.93682	5.91135	0.0150436	0.999541	158.023	142.996	101.469	86.8187	LOC107437057	dynamin-1
162	aug3.g16191	2.20982	1.71427	5.89257	0.0152049	0.999541	0.778437	1.28615	2.05284	7.67868	LOC107441847	GATA zinc finger domain-containing protein 14-like
163	aug3.g25692	1.04553	5.11184	5.86818	0.015417	0.999541	27.2453	17.6553	59.5324	33.0679	LOC107449537	40S ribosomal protein S25
164	aug3.g3986	2.23982	0.989224	5.82991	0.0157559	0.999541	0.467062	0.701534	3.37253	2.35315	LOC107451377	betaine--homocysteine S-methyltransferase 1-like
165	aug3.g9906	1.01531	5.00914	5.82943	0.0157603	0.999541	16.5029	25.606	34.0185	51.2738
166	aug3.g6950	-2.61668	1.04348	5.81895	0.0158544	0.999541	3.58081	2.68921	1.02642	0	LOC110283246	uncharacterized LOC110283246
167	aug3.g22754	3.53172	-0.379835	5.813	0.0159081	0.999541	0	0.116922	0.733158	1.11465	LOC107451062	dentin sialophosphoprotein
168	aug3.g8400	3.18959	-0.00346884	5.81035	0.0159321	0.999541	0	0.233845	0.733158	1.85775	LOC107449318	neural cell adhesion molecule 1-A
169	aug3.g2069	-0.778734	10.3834	5.80449	0.0159853	0.999541	1138.07	2231.58	829.202	1134.96	LOC107448098	enolase-phosphatase E1-like, transcript variant X1
170	aug3.g16029	1.07939	4.63829	5.80261	0.0160024	0.999541	18.8382	12.8615	26.6869	40.1273	LOC107441663 LOC107453686	uncharacterized LOC107441663
171	aug3.g19944	2.17812	1.10933	5.79645	0.0160585	0.999541	0.778437	0.584612	3.51916	2.72469
172	aug3.g13100	1.19652	4.13877	5.77119	0.016291	0.999541	10.2754	10.7569	21.1149	27.1231	LOC107438446	protein Simiate, transcript variant X1
173	aug3.g15932	-0.732555	7.82443	5.76096	0.0163862	0.999541	204.573	359.887	160.855	178.963	LOC107441461	probable very-long-chain enoyl-CoA reductase art-1
174	aug3.g1593	-3.10106	1.68222	5.74229	0.0165612	0.999541	10.8981	0.350767	1.17305	0.12385	LOC107447068	short-chain dehydrogenase/reductase family 16C member 6-like, transcript variant X1
175	aug3.g7325	-1.04981	4.99044	5.73667	0.0166142	0.999541	33.4728	51.3289	14.6632	26.2561	LOC107443072	TD and POZ domain-containing protein 3-like
176	aug3.g8898	2.6283	0.641155	5.71797	0.0167921	0.999541	0.622749	0.116922	2.93263	1.61005	LOC107456874	peroxidase-like
177	aug3.g9053	0.697104	6.75461	5.69768	0.0169873	0.999541	76.2868	87.9256	128.743	137.597	LOC107457065	USP6 N-terminal-like protein
178	aug3.g20823	-1.02896	5.71635	5.69328	0.0170299	0.999541	41.8799	97.981	27.5667	40.9943	LOC107449573	uncharacterized LOC107449573, transcript variant X1
179	aug3.g19167	-1.33365	3.64864	5.68783	0.017083	0.999541	19.6166	15.6676	7.91811	6.06864	LOC107446439	nuclear pore membrane glycoprotein 210
180	aug3.g1820	0.796106	7.49951	5.68637	0.0170972	0.999541	145.723	118.442	308.513	150.23	LOC107447593	hexokinase-2
181	aug3.g11779	0.806041	5.56528	5.68221	0.0171377	0.999541	30.5147	37.8829	64.6645	55.1131	LOC107436709	serine/threonine-protein phosphatase 2B catalytic subunit 2-like, transcript variant X1
182	aug3.g19992	-0.60451	11.3798	5.64407	0.0175145	0.999541	3024.54	3403.96	2441.86	1786.28	LOC107447814	probable E3 ubiquitin-protein ligase RHC1A, transcript variant X1
183	aug3.g7089	-5.21885	-0.88235	5.62819	0.0176739	0.999541	1.2455	0	0	0	LOC107437711	uncharacterized LOC107437711, transcript variant X1
184	aug3.g7020	-1.03175	6.1697	5.61967	0.01776	0.999541	49.6643	142.178	46.4822	47.4345	LOC107436137	uro-adherence factor A
185	aug3.g20940	-0.715156	6.46494	5.59331	0.0180292	0.999541	100.73	118.092	69.0635	64.278	LOC107446151	uncharacterized LOC107446151
186	aug3.g4696	0.806783	6.26809	5.59148	0.0180481	0.999541	69.1252	42.7936	107.628	87.9333	LOC107452361	uncharacterized LOC107452361
187	aug3.g6872	1.09895	4.4235	5.57812	0.0181862	0.999541	14.946	12.043	25.6605	32.0771
188	aug3.g8764	-0.641039	7.29965	5.55702	0.0184068	0.999541	166.274	216.774	113.639	132.024	LOC107456685	F-box DNA helicase 1-like
189	aug3.g3439	1.08716	6.66023	5.44394	0.0196364	0.999541	47.1733	81.7287	208.217	66.0119	LOC107450579	adipocyte plasma membrane-associated protein-like
190	aug3.g20282	-3.71563	-0.290637	5.43709	0.0197134	0.999541	2.02394	0.233845	0.146632	0	LOC107448419	uncharacterized LOC107448419
191	aug3.g6760	-0.644256	10.3256	5.42586	0.0198406	0.999541	1215.14	1911.45	934.336	1066.22	LOC107455030	acetylcholinesterase-1-like
192	aug3.g27892	0.605997	7.31216	5.4253	0.019847	0.999541	126.107	125.458	175.518	207.324	LOC107443302	protein held out wings
193	aug3.g1676	3.51857	-0.364169	5.42412	0.0198605	0.999541	0.155687	0	1.46632	0.495399	LOC107447266	uncharacterized LOC107447266
194	aug3.g6129	0.755165	6.16866	5.40616	0.0200658	0.999541	60.5624	46.1843	95.4572	84.5894	LOC107454243	neuroplastin
195	aug3.g17065	0.865835	5.22375	5.40067	0.020129	0.999541	30.2033	22.4491	49.2682	46.5675	LOC107443160	putative ATP-dependent RNA helicase DHX30
196	aug3.g2400	1.1612	4.46212	5.39499	0.0201947	0.999541	17.437	9.58764	36.6579	23.6553
197	aug3.g27901	-3.59054	-0.357657	5.35227	0.0206954	0.999541	1.71256	0.350767	0.146632	0	LOC107443282	sialin-like, transcript variant X3
198	aug3.g19925	-1.67295	2.17308	5.34436	0.0207894	0.999541	6.38318	6.54765	2.05284	1.9816	LOC107447719	uncharacterized LOC107447719, transcript variant X1
199	aug3.g16068	-0.617776	9.33269	5.34023	0.0208387	0.999541	634.737	924.856	515.263	501.22	LOC107441723	uncharacterized LOC107441723
200	aug3.g26010	0.708205	6.82676	5.31692	0.0211193	0.999541	75.197	96.5779	117.892	162.862	LOC107436330	DNA-directed RNA polymerases I and III subunit RPAC1, transcript variant X1
201	aug3.g16172	-3.50478	-0.429913	5.30268	0.0212927	0.999541	1.40119	0.46769	0	0.12385	LOC107441836	uncharacterized LOC107441836
202	aug3.g23297	-0.991629	5.35549	5.30243	0.0212957	0.999541	32.2273	75.5319	26.3937	27.8662	LOC107439979	phosphate carrier protein, mitochondrial-like
203	aug3.g26862	0.624675	7.13451	5.29757	0.0213552	0.999541	121.28	99.5009	162.761	177.477	LOC107439646	C-Myc-binding protein homolog
204	aug3.g9871	0.662386	6.71837	5.29606	0.0213737	0.999541	81.1131	81.4949	130.942	126.451	LOC107442032	dnaJ homolog subfamily C member 3, transcript variant X1
205	aug3.g5293	0.908289	5.66675	5.29435	0.0213947	0.999541	39.7003	30.6337	88.4188	43.5951	LOC107453184	protein shisa-5-like
206	aug3.g1604	0.582356	8.21851	5.25896	0.021834	0.999541	256.106	220.633	343.851	369.815	LOC107447098	uncharacterized LOC107447098
207	aug3.g5320	0.955675	4.71816	5.24658	0.02199	0.999541	20.5507	14.9661	36.218	32.5725	LOC107453218	angiotensin-converting enzyme
208	aug3.g2431	-0.647901	7.03888	5.24149	0.0220544	0.999541	145.256	175.033	90.3251	114.066	LOC107448795	importin-13
209	aug3.g1125	-5.02743	-0.977493	5.22488	0.022266	0.999541	1.08981	0	0	0	LOC107445669	uncharacterized LOC107445669
210	aug3.g20720	-1.92446	1.52291	5.22297	0.0222904	0.999541	4.98199	3.39075	1.31968	0.866948	LOC107457308	calcium-activated chloride channel regulator 2
211	aug3.g4578	1.0218	4.57576	5.20175	0.0225641	0.999541	18.6825	12.5107	31.3792	31.8294	LOC107452202	uncharacterized LOC107452202, transcript variant X1
212	aug3.g12641	1.999	1.20317	5.17572	0.0229047	0.999541	0.778437	0.818457	2.63937	3.83934	LOC107437905	MOB kinase activator-like 2
213	aug3.g13459	-1.34349	3.70971	5.16928	0.0229897	0.999541	20.395	16.4861	4.54558	9.90798	LOC107438912	mucin-17-like
214	aug3.g26507	-3.53126	-0.426089	5.16851	0.023	0.999541	1.55687	0.350767	0	0.12385	LOC107438595	uncharacterized LOC107438595
215	aug3.g10409	-2.39127	0.640069	5.16267	0.0230774	0.999541	2.95806	1.51999	0.586526	0.2477	LOC107448946	sodium/hydrogen exchanger 3, transcript variant X1
216	aug3.g27804	-0.675261	6.96442	5.16092	0.0231007	0.999541	129.688	176.553	83.2867	108.492	LOC107442960	aldehyde dehydrogenase, mitochondrial-like
217	aug3.g25119	-3.0222	0.302483	5.1491	0.0232585	0.999541	3.11375	0.584612	0.439895	0	LOC107455620	ras-related protein Rap-1b-like, transcript variant X2
218	aug3.g8736	-2.93551	1.04356	5.148	0.0232732	0.999541	6.22749	0.584612	0.879789	0	LOC107456668	protein Tob1-like
219	aug3.g14811	-0.68738	6.82428	5.13918	0.0233917	0.999541	113.652	164.977	85.0463	88.0572	LOC107440772	protein prickle-like
220	aug3.g20363	-1.81403	1.85359	5.1381	0.0234062	0.999541	7.00593	3.62459	1.75958	1.2385	LOC107448584	Down syndrome cell adhesion molecule-like protein Dscam2
221	aug3.g14767	2.76822	0.0938548	5.12012	0.0236499	0.999541	0	0.350767	1.17305	1.61005	LOC107440716	uncharacterized LOC107440716
222	aug3.g4121	-0.612601	7.84785	5.11843	0.023673	0.999541	239.136	316.977	166.573	197.169	LOC107451579	E3 ubiquitin-protein ligase Rnf220, transcript variant X1
223	aug3.g25915	-1.6049	3.21995	5.11436	0.0237286	0.999541	18.8382	8.76918	6.59842	2.477	LOC107457486	delta(3,5)-Delta(2,4)-dienoyl-CoA isomerase, mitochondrial
224	aug3.g6575	-2.91218	0.171269	5.10795	0.0238164	0.999541	2.80237	0.46769	0.146632	0.2477	LOC107454840	mitochondrial basic amino acids transporter, transcript variant X1
225	aug3.g2244	-0.767724	6.59443	5.09362	0.024014	0.999541	100.107	142.411	87.9789	54.6177	LOC107448481	uncharacterized LOC107448481
226	aug3.g2527	-2.3837	0.611066	5.07043	0.0243373	0.999541	3.11375	1.28615	0.439895	0.371549	LOC107449012	dynein heavy chain 2, axonemal, transcript variant X2
227	aug3.g12744	1.13126	4.27762	5.0573	0.0245224	0.999541	12.2993	11.6922	33.432	19.1967	LOC107438005	protein lethal(2)essential for life-like
228	aug3.g16792	-0.800266	5.85157	5.04412	0.0247097	0.999541	56.0474	89.6795	41.6434	42.1089	LOC107442743	general transcription factor IIH subunit 2-like
229	aug3.g17246	2.07154	1.29292	5.04149	0.0247472	0.999541	1.2455	0.46769	4.69221	2.477
230	aug3.g20304	-2.19783	1.17533	5.03456	0.0248464	0.999541	5.29337	1.51999	0.439895	0.990798	LOC107448468	speckle-type POZ protein-like A
231	aug3.g2204	2.90602	-0.149285	5.00363	0.0252943	0.999541	0.155687	0.116922	0.733158	1.4862	LOC107448398	protein king tubby 1
232	aug3.g20664	3.35699	-0.504297	4.98867	0.0255138	0.999541	0	0.116922	1.02642	0.619249	LOC107449872	uncharacterized LOC107449872
233	aug3.g14257	0.763463	6.08848	4.9856	0.0255591	0.999541	49.3529	51.0951	103.522	67.1266
234	aug3.g6943	0.687853	6.33434	4.98501	0.0255679	0.999541	59.1612	63.9565	107.041	91.4011	LOC107455249	ras-related protein Rab-8A
235	aug3.g27103	0.748334	5.92732	4.97628	0.0256972	0.999541	50.7541	39.7536	82.8468	69.1082	LOC107440586	MAGUK p55 subfamily member 5
236	aug3.g5496	-2.42187	1.59824	4.97415	0.0257289	0.999541	9.02986	0.818457	1.31968	0.495399	LOC107453449	uncharacterized LOC107453449, transcript variant X1
237	aug3.g27588	0.637206	8.78992	4.97339	0.0257401	0.999541	315.89	376.022	657.936	418.488	LOC107442224	dual specificity protein phosphatase 1
238	aug3.g27842	-2.05241	2.23005	4.95126	0.0260716	0.999541	13.0777	1.75384	2.05284	1.4862
239	aug3.g12515	-3.35544	-0.502863	4.95	0.0260907	0.999541	1.08981	0.584612	0	0.12385	LOC107437671	dynein light chain 1, axonemal-like
240	aug3.g21197	-0.632216	8.60487	4.94984	0.026093	0.999541	361.973	582.858	308.659	301.079
241	aug3.g7455	0.840233	5.6894	4.91965	0.0265528	0.999541	38.7661	34.8429	86.6593	45.2052	LOC107444538	oocyte zinc finger protein XlCOF7.1, transcript variant X1
242	aug3.g6372	2.11725	1.05294	4.88698	0.02706	0.999541	0.778437	0.584612	4.39895	1.61005
243	aug3.g18207	0.851838	5.92941	4.8824	0.0271318	0.999541	49.1972	37.4152	102.935	53.3792	LOC107444927	glycogen debranching enzyme, transcript variant X1
244	aug3.g26872	0.661867	9.34616	4.88007	0.0271685	0.999541	398.248	608.347	958.384	634.606	LOC107439680	uncharacterized LOC107439680
245	aug3.g8364	-0.655176	6.95831	4.87089	0.0273134	0.999541	121.592	181.58	95.0173	97.5936	LOC107456200	inhibitor of growth protein 3-like, transcript variant X1
246	aug3.g18333	-0.632816	7.19331	4.85276	0.027602	0.999541	145.568	209.291	103.815	125.088	LOC110282735	uncharacterized LOC110282735
247	aug3.g3973	-0.836824	5.27101	4.84482	0.0277292	0.999541	58.3827	40.2213	30.646	24.5223	LOC107451335	fatty acid-binding protein
248	aug3.g1717	0.646896	7.01007	4.81843	0.028157	0.999541	111.161	89.4456	184.023	130.042	LOC107447372	uncharacterized LOC107447372
249	aug3.g25919	-2.05118	1.89179	4.80746	0.0283369	0.999541	9.65261	1.87076	0.733158	1.9816	LOC107457480	leucine-rich repeats and immunoglobulin-like domains protein 3
250	aug3.g18703	0.793435	5.79424	4.79564	0.0285318	0.999541	51.0654	29.9321	70.5298	69.6036	LOC107445731	uncharacterized LOC107445731
251	aug3.g11222	2.224	1.07868	4.78342	0.028735	0.999541	0.467062	0.818457	5.13211	1.11465	LOC107457501	general transcriptional corepressor trfA
252	aug3.g15724	-3.30711	-0.500436	4.77846	0.0288178	0.999541	1.08981	0.584612	0.146632	0	LOC107451426	uncharacterized LOC107451426, transcript variant X1
253	aug3.g1513	-2.50153	0.457233	4.75191	0.0292657	0.999541	2.17962	1.63691	0	0.619249
254	aug3.g10747	2.58485	0.646202	4.74571	0.0293714	0.999541	0.778437	0	3.07926	1.4862	LOC107453787	uncharacterized LOC107453787
255	aug3.g25940	0.709098	6.41362	4.73861	0.0294928	0.999541	74.8856	54.252	120.091	90.9057	LOC107457567	dnaJ homolog subfamily C member 22
256	aug3.g3181	0.624755	6.77649	4.7352	0.0295514	0.999541	88.119	83.9503	126.69	138.588	LOC107450185	spartin, transcript variant X2
257	aug3.g17445	0.657641	7.1918	4.72765	0.0296815	0.999541	141.053	85.7041	192.087	165.339	LOC107443747	protein SHQ1 homolog
258	aug3.g13421	-0.807273	6.87728	4.70046	0.0301546	0.999541	89.8316	207.888	75.222	94.9928	LOC107438874	extensin-like
259	aug3.g10662	0.542386	8.42715	4.68705	0.0303908	0.999541	273.543	286.343	380.949	434.465	LOC107452344	eukaryotic translation initiation factor 2-alpha kinase 3
260	aug3.g7582	2.06177	1.2207	4.67048	0.0306854	0.999541	1.40119	0.233845	3.22589	3.46779	LOC107446651	homeobox protein ceh-13-like
261	aug3.g8737	-2.44513	0.237172	4.65935	0.0308848	0.999541	1.86825	1.28615	0.439895	0.12385	LOC107456668	protein Tob1-like
262	aug3.g6440	-0.686985	6.54523	4.65648	0.0309366	0.999541	91.6998	137.735	68.7702	73.8145	LOC107454667	malate dehydrogenase, mitochondrial-like
263	aug3.g5424	-2.25722	0.708175	4.65532	0.0309575	0.999541	3.42512	1.28615	0.586526	0.371549
264	aug3.g7900	-2.85971	0.128715	4.65479	0.030967	0.999541	2.80237	0.350767	0.146632	0.2477	LOC107455595	leucine-rich repeat and death domain-containing protein 1-like, transcript variant X1
265	aug3.g17719	3.29723	-0.513973	4.65333	0.0309933	0.999541	0	0.116922	0.439895	1.11465	LOC107444239	uncharacterized LOC107444239
266	aug3.g9803	1.05235	4.31891	4.63978	0.0312389	0.999541	15.8801	9.82148	27.4201	25.7607	LOC107448815	cytochrome b5, transcript variant X3
267	aug3.g1152	-2.43078	0.233788	4.63752	0.0312802	0.999541	1.71256	1.40307	0.439895	0.12385
268	aug3.g2869	-0.657111	8.26914	4.63724	0.0312852	0.999541	291.447	462.194	193.7	284.235	LOC107449618	DNA-directed RNA polymerase II subunit RPB2
269	aug3.g12549	-0.574303	8.99105	4.63008	0.0314162	0.999541	506.295	709.719	421.126	395.7	LOC107437753	endoplasmin-like
270	aug3.g825	-1.47362	2.88704	4.60909	0.0318029	0.999541	8.09574	12.7445	4.54558	2.97239	LOC107444740	putative uncharacterized protein DDB_G0277255, transcript variant X3
271	aug3.g18478	-0.687564	6.36081	4.5889	0.0321797	0.999541	87.0292	114.935	55.4267	69.9751	LOC107445333	breast cancer anti-estrogen resistance protein 3
272	aug3.g9072	2.27225	0.73784	4.58765	0.0322031	0.999541	0.622749	0.350767	3.66579	1.11465	LOC107457080 LOC107457084	prostatic acid phosphatase-like
273	aug3.g6441	0.56708	7.71031	4.57347	0.0324708	0.999541	152.574	184.27	271.268	228.007	LOC107454666	serine/threonine-protein kinase NLK-like
274	aug3.g5400	-0.831156	5.02955	4.56838	0.0325673	0.999541	35.341	47.4705	23.1678	23.4076	LOC107453308	uncharacterized LOC107453308, transcript variant X1
275	aug3.g22254	1.9339	1.30762	4.56805	0.0325736	0.999541	1.40119	0.46769	4.10568	2.97239
276	aug3.g10881	-1.12545	4.80963	4.55706	0.0327834	0.999541	20.8621	54.8366	12.0238	22.6645	LOC107455471	ATP-dependent Clp protease ATP-binding subunit clpX-like, mitochondrial, transcript variant X2
277	aug3.g9517	-2.48769	0.247343	4.55226	0.0328753	0.999541	2.33531	0.935379	0.439895	0.12385	LOC107437402	dipeptidyl peptidase 2-like
278	aug3.g16115	-0.630682	7.27788	4.54369	0.0330403	0.999541	160.981	215.254	97.0701	145.895	LOC107441783	BTB/POZ and MATH domain-containing protein 5-like
279	aug3.g7125	-0.554408	8.60504	4.54077	0.0330967	0.999541	398.871	526.501	308.073	322.133	LOC107439239	protein LSM14 homolog A-like
280	aug3.g16632	1.48527	2.71883	4.5397	0.0331174	0.999541	4.35924	2.33845	10.2642	8.42178	LOC107442511	endochitinase A
281	aug3.g17422	-0.535185	8.34114	4.53904	0.0331302	0.999541	361.973	404.785	275.667	253.52
282	aug3.g7269	-0.68165	6.39187	4.53788	0.0331525	0.999541	85.3166	120.664	59.9723	68.4889	LOC107441980	serine/threonine-protein kinase PRP4 homolog, transcript variant X1
283	aug3.g25763	0.86114	5.09803	4.53433	0.0332215	0.999541	25.8441	22.4491	54.6936	33.0679	LOC107453499	zinc finger homeobox protein 4-like, transcript variant X1
284	aug3.g12888	-0.626591	6.57532	4.53352	0.0332372	0.999541	112.406	118.442	77.7147	71.8329	LOC107438179	DNA ligase 1-like
285	aug3.g7138	0.662229	7.61758	4.5226	0.03345	0.999541	169.388	134.461	307.34	173.514	LOC107439233	activated CDC42 kinase 1
286	aug3.g11258	-0.567953	10.6377	4.5216	0.0334695	0.999541	1515.3	2286.42	1252.23	1312.44	LOC107457530	proline-rich protein 4
287	aug3.g17647	0.696406	5.90067	4.51975	0.0335058	0.999541	42.0356	48.6397	77.7147	69.3559	LOC107444139	BTB/POZ domain-containing protein 7
288	aug3.g18237	0.741306	5.37086	4.51738	0.0335521	0.999541	28.4908	32.9721	52.2008	50.6545	LOC107444979	protein FAM49B-like
289	aug3.g12223	1.59947	2.70839	4.51664	0.0335667	0.999541	3.58081	2.68921	14.2233	4.83014	LOC107437339	uncharacterized LOC107437339
290	aug3.g25108	1.7522	2.22792	4.50456	0.0338047	0.999541	2.33531	1.75384	10.9974	2.84854	LOC107455635	ras-related protein Rap-1-like
291	aug3.g14385	-2.36538	1.06036	4.50057	0.0338836	0.999541	5.91612	0.584612	0.733158	0.495399	LOC107440250	uncharacterized LOC107440250
292	aug3.g11740	3.30283	-0.495586	4.49867	0.0339213	0.999541	0.155687	0	1.31968	0.371549	LOC107436658	uncharacterized LOC107436658
293	aug3.g27342	-0.641986	7.27038	4.49477	0.0339987	0.999541	137.939	237.119	119.358	121.125	LOC107441566	60S ribosomal protein L7
294	aug3.g8942	-1.67757	2.11586	4.49204	0.034053	0.999541	9.18555	3.50767	2.19947	1.7339	LOC107456910	hairy/enhancer-of-split related with YRPW motif protein-like, transcript variant X1
295	aug3.g3949	-0.573772	7.35277	4.4812	0.0342697	0.999541	164.873	225.193	136.367	125.831	LOC107451307	splicing factor 3B subunit 1, transcript variant X1
296	aug3.g772	-3.52718	-0.416003	4.47877	0.0343185	0.999541	1.86825	0.116922	0.146632	0	LOC107444603	meiosis 1 arrest protein
297	aug3.g7414	-3.2492	-0.571417	4.47377	0.034419	0.999541	1.08981	0.46769	0	0.12385	LOC107444075	putative sodium-dependent multivitamin transporter, transcript variant X3
298	aug3.g5800	0.91974	4.75231	4.4736	0.0344224	0.999541	21.7962	15.1999	41.9366	27.99	LOC107453821	tripeptidyl-peptidase 2
299	aug3.g25709	-0.655391	6.59059	4.46733	0.0345489	0.999541	136.849	98.6825	79.6209	69.8513	LOC107450749	serine/threonine-protein kinase pakG, transcript variant X2
300	aug3.g24001	-1.80844	1.57139	4.45182	0.0348641	0.999541	6.07181	2.57229	1.31968	1.11465	LOC107454280	SPRY domain-containing SOCS box protein 3
301	aug3.g9710	-2.20195	0.652107	4.44333	0.0350379	0.999541	2.33531	1.98768	0.146632	0.743099	LOC107440159	glutathione S-transferase D7, transcript variant X2
302	aug3.g25071	-2.39993	0.410637	4.44223	0.0350604	0.999541	2.95806	0.818457	0.439895	0.2477	LOC107455467	uncharacterized LOC107455467
303	aug3.g2067	2.2555	0.819796	4.43952	0.0351161	0.999541	0.311375	0.701534	4.10568	0.990798	LOC107448083	cathepsin L1
304	aug3.g25958	-0.598474	10.1443	4.43517	0.0352057	0.999541	1020.37	1702.16	886.095	912.153	LOC107436159	protein ABHD11
305	aug3.g26352	-2.34085	0.615005	4.43395	0.0352308	0.999541	3.11375	1.28615	0.733158	0.12385	LOC107437878	uncharacterized LOC107437878, transcript variant X1
306	aug3.g3088	1.2684	3.33153	4.42678	0.0353792	0.999541	5.60474	5.84612	11.144	16.472	LOC107449988	uncharacterized LOC107449988
307	aug3.g22738	0.635041	6.43199	4.40683	0.0357953	0.999541	62.5863	72.1411	102.202	107.13
308	aug3.g5255	0.960287	5.44903	4.40007	0.0359374	0.999541	17.437	41.2736	74.6355	40.0035	LOC107453144	major heat shock 70 kDa protein Ab-like
309	aug3.g14820	0.60415	6.70235	4.39242	0.036099	0.999541	78.9335	85.821	127.423	123.107	LOC107440780	neuronal PAS domain-containing protein 2, transcript variant X2
310	aug3.g19303	3.21185	-0.510138	4.38811	0.0361905	0.999541	0.155687	0	0.439895	1.11465	LOC107446610	leucine-rich alpha-2-glycoprotein-like
311	aug3.g277	1.92191	2.76375	4.38606	0.036234	0.999541	4.51493	0.935379	3.37253	17.0913	LOC107452637	protein TRC8 homolog
312	aug3.g22552	-0.598439	7.26261	4.3754	0.0364613	0.999541	156.154	212.799	104.108	139.579	LOC107447972	phosphoserine aminotransferase
313	aug3.g9681	-0.56549	7.8255	4.37337	0.0365047	0.999541	257.507	283.303	154.696	210.668	LOC107439674	myosin light chain kinase, smooth muscle-like
314	aug3.g22667	-0.794012	7.07984	4.36907	0.0365971	0.999541	97.6159	243.9	88.5655	108.492	LOC110282680	uncharacterized LOC110282680
315	aug3.g14048	1.12459	5.07309	4.36124	0.0367655	0.999541	33.4728	8.76918	53.6672	38.1457
316	aug3.g27969	-0.621001	7.86936	4.36053	0.0367808	0.999541	209.866	355.444	189.888	177.848	LOC107443490	40S ribosomal protein SA
317	aug3.g26146	0.684943	5.91163	4.35829	0.0368292	0.999541	41.8799	49.9259	71.4096	76.2914	LOC107437030	phosphatidylserine synthase 1
318	aug3.g14549	-0.58897	7.22847	4.35505	0.0368995	0.999541	147.747	211.513	123.171	115.8	LOC107440452	probable ATP-dependent RNA helicase DDX43
319	aug3.g12961	-0.92172	4.66757	4.35433	0.0369151	0.999541	34.0955	31.8029	12.9036	21.7976	LOC107438301	zinc finger protein 236, transcript variant X1
320	aug3.g27296	0.528955	7.4639	4.35379	0.0369266	0.999541	141.675	146.855	202.205	214.136	LOC107441474	actin-like protein 6B, transcript variant X1
321	aug3.g1616	0.720657	5.56519	4.35353	0.0369323	0.999541	35.1853	35.8952	69.0635	48.1776	LOC107447153	ribonucleases P/MRP protein subunit POP1-like, transcript variant X2
322	aug3.g19817	-0.519832	8.64394	4.33329	0.0373739	0.999541	441.529	500.311	332.707	324.239
323	aug3.g21324	-0.722361	5.70755	4.32532	0.0375493	0.999541	73.4844	56.2397	35.0449	43.4713	LOC107450790	methionine synthase reductase, transcript variant X3
324	aug3.g7464	0.527316	7.94942	4.32333	0.0375934	0.999541	211.89	192.688	288.131	294.886
325	aug3.g207	0.635419	6.30584	4.3157	0.0377623	0.999541	65.5444	57.9935	98.0965	93.7543	LOC107451011	pre-mRNA cleavage complex 2 protein Pcf11
326	aug3.g6251	0.812889	5.25511	4.31132	0.0378595	0.999541	32.5386	22.566	39.8838	56.7232	LOC107454413	E3 ubiquitin-protein ligase TRIM33
327	aug3.g8729	0.697511	6.75873	4.30237	0.0380592	0.999541	102.598	62.4366	156.603	110.846	LOC107456653	sulfhydryl oxidase 1, transcript variant X1
328	aug3.g4070	-2.61468	0.0369949	4.29896	0.0381357	0.999541	0.778437	1.75384	0	0.371549	LOC107451502	neuroligin-4, X-linked-like
329	aug3.g7935	-0.607989	6.53668	4.28549	0.038439	0.999541	111.161	112.479	71.4096	75.3006	LOC107455670	RING finger protein 145
330	aug3.g83	0.538384	8.08569	4.28135	0.0385328	0.999541	238.824	203.913	351.036	291.914
331	aug3.g9729	-0.525549	11.1712	4.27868	0.0385934	0.999541	2400.85	3039.28	1677.76	2101.48	LOC107440332	protein ABHD11-like
332	aug3.g12658	-0.555872	7.20315	4.27602	0.0386537	0.999541	155.843	194.091	120.091	118.029	LOC107437920	U2 snRNP-associated SURP motif-containing protein
333	aug3.g10530	0.687336	6.559	4.27601	0.038654	0.999541	88.7418	55.5381	130.209	101.928
334	aug3.g6897	0.560459	8.11692	4.27193	0.0387469	0.999541	264.201	184.387	331.094	330.183	LOC107455202	40S ribosomal protein S19-like
335	aug3.g17405	-0.705865	6.49267	4.26711	0.0388571	0.999541	80.3347	141.827	66.5707	69.7274	LOC107443704	ATP-dependent RNA helicase DHX8
336	aug3.g4963	0.737025	6.96723	4.26654	0.0388699	0.999541	122.215	65.3596	193.407	119.02	LOC107452751	cAMP-responsive element-binding protein-like 2
337	aug3.g6295	0.731932	5.34966	4.26033	0.0390122	0.999541	32.383	28.5291	48.0952	53.0077	LOC107454472	gastrula zinc finger protein xLCGF3.1
338	aug3.g14816	1.0803	4.85413	4.25388	0.0391607	0.999541	25.9998	10.9907	53.6672	24.3984	LOC107440778	uncharacterized LOC107440778
339	aug3.g24581	-0.909025	5.33475	4.24785	0.0393002	0.999541	31.9159	72.258	22.4346	33.0679
340	aug3.g11629	0.751133	6.42732	4.242	0.0394357	0.999541	86.0951	42.0921	106.308	109.112	LOC107436522	uncharacterized LOC107436522, transcript variant X2
341	aug3.g17083	1.86344	1.72597	4.24139	0.0394499	0.999541	0.311375	2.22153	5.71863	3.83934	LOC107443191	FRAS1-related extracellular matrix protein 2
342	aug3.g8902	0.925661	4.85696	4.23971	0.039489	0.999541	17.7484	21.7476	25.5139	49.5399	LOC107456878	tyrosine-protein phosphatase 10D, transcript variant X1
343	aug3.g9722	-1.23406	3.30986	4.23628	0.0395688	0.999541	12.2993	14.7322	5.27874	6.19249	LOC107440324	uncharacterized LOC107440324
344	aug3.g10621	-0.703027	6.78406	4.22282	0.0398838	0.999541	99.3285	172.577	70.0899	96.9744	LOC107451879	mucin-17-like
345	aug3.g4272	-0.666265	6.28227	4.21782	0.0400016	0.999541	78.155	111.895	62.7583	57.0947	LOC107451755	general transcription factor IIF subunit 1-like
346	aug3.g9438	-0.585255	7.13215	4.21723	0.0400155	0.999541	137.472	198.183	113.493	110.35	LOC107436525	T-complex protein 1 subunit eta-like
347	aug3.g25232	-1.68028	3.26925	4.21157	0.0401492	0.999541	3.89218	24.086	2.63937	6.06864	LOC107456393	tensin-2-like, transcript variant X1
348	aug3.g8920	0.579157	7.38288	4.20984	0.0401901	0.999541	153.663	113.765	228.745	170.665	LOC107456900	uncharacterized LOC107456900
349	aug3.g19723	-1.15288	3.6341	4.20795	0.0402348	0.999541	16.8142	16.7199	5.86526	9.16488	LOC107447360	WD repeat, SAM and U-box domain-containing protein 1-like, transcript variant X1
350	aug3.g2305	0.662474	6.16532	4.20526	0.0402988	0.999541	53.2451	57.4089	98.9763	76.2914	LOC107448564	uncharacterized LOC107448564, transcript variant X2
351	aug3.g15919	1.30004	3.09092	4.20514	0.0403017	0.999541	3.7365	5.7292	12.3171	11.1465
352	aug3.g9829	-0.691602	7.27248	4.19904	0.0404469	0.999541	139.34	241.328	88.5655	147.134	LOC107441411	uncharacterized LOC107441411, transcript variant X2
353	aug3.g12569	2.27942	0.399781	4.19849	0.04046	0.999541	0.622749	0.116922	2.19947	1.36235	LOC107437770	transforming growth factor-beta-induced protein ig-h3-like, transcript variant X2
354	aug3.g21007	-1.25985	4.21163	4.19564	0.0405281	0.999541	17.904	33.3229	4.98547	16.3482	LOC107449933	TD and POZ domain-containing protein 3-like
355	aug3.g15636	0.594813	7.06111	4.19389	0.0405698	0.999541	124.861	87.6918	173.319	147.505	LOC107450825	aconitate hydratase, mitochondrial
356	aug3.g21059	-0.776717	5.68425	4.18898	0.0406876	0.999541	85.628	44.0797	38.5641	37.0311	LOC107450073	protein outspread
357	aug3.g766	0.804521	5.22403	4.15887	0.041417	0.999541	33.0057	21.163	54.1071	40.375	LOC107444600	uncharacterized LOC107444600
358	aug3.g15710	0.525504	7.93934	4.15303	0.04156	0.999541	218.585	183.568	280.36	298.354	LOC107451421	influenza virus NS1A-binding protein homolog, transcript variant X2
359	aug3.g7714	0.665974	5.60247	4.15033	0.0416263	0.999541	36.4308	38.2336	58.0661	60.4387	LOC107455394	ras GTPase-activating protein 1-like, transcript variant X1
360	aug3.g9243	-1.87404	0.902211	4.13873	0.0419125	0.999541	2.33531	2.68921	0.733158	0.619249	LOC107445192	uncharacterized LOC107445192
361	aug3.g10959	-0.602602	6.70254	4.13798	0.0419312	0.999541	109.915	140.424	81.8204	83.1032	LOC107456411	probable ATP-dependent RNA helicase DHX37
362	aug3.g5960	0.845918	5.30464	4.13422	0.0420246	0.999541	31.2931	24.9045	67.5972	33.4394	LOC107454013	nucleoside diphosphate kinase 6
363	aug3.g12077	-0.646999	6.77071	4.13025	0.0421231	0.999541	108.67	156.91	72.1427	97.4698	LOC107437156	SUMO-conjugating enzyme UBC9-B
364	aug3.g11026	0.695535	5.50155	4.12683	0.0422083	0.999541	33.1614	35.5444	49.8547	61.4295	LOC107456879	ankyrin repeat and SAM domain-containing protein 1A, transcript variant X3
365	aug3.g14780	0.819233	5.12922	4.11015	0.0426266	0.999541	31.4488	18.9414	49.1216	39.6319	LOC107440728	phosphoserine phosphatase
366	aug3.g8647	0.543308	7.29146	4.1099	0.0426328	0.999541	113.185	141.125	171.852	198.903	LOC107456548	coronin-6-like
367	aug3.g26666	-0.545126	7.43888	4.10582	0.0427358	0.999541	194.765	216.306	161.588	120.258	LOC107439067	microtubule-associated proteins 1A/1B light chain 3C
368	aug3.g24953	-0.5815	6.79615	4.10237	0.0428232	0.999541	126.885	138.904	86.2194	91.4011	LOC107454963	NADH-ubiquinone oxidoreductase 75 kDa subunit, mitochondrial, transcript variant X2
369	aug3.g4638	-0.507398	8.40026	4.1006	0.0428681	0.999541	369.135	423.376	280.653	276.928	LOC107452266	dentin sialophosphoprotein
370	aug3.g17477	0.664897	6.74322	4.09813	0.0429308	0.999541	86.8735	78.4549	164.227	97.9652	LOC107443814	60S acidic ribosomal protein P1-like
371	aug3.g224	-3.03431	0.615738	4.09108	0.0431101	0.999541	4.82631	0.116922	0.586526	0	LOC107451002	zinc finger protein 846-like
372	aug3.g11427	0.601594	7.01137	4.08886	0.0431667	0.999541	83.4484	120.781	172.879	137.349	LOC107436274	mediator of RNA polymerase II transcription subunit 23-like
373	aug3.g6032	-0.586999	7.63354	4.07618	0.043492	0.999541	184.334	291.254	145.165	171.532	LOC107454103	nucleobindin-2
374	aug3.g11317	2.12928	0.430246	4.0749	0.0435249	0.999541	0.311375	0.46769	2.34611	1.2385	LOC107436103	uncharacterized LOC107436103
375	aug3.g27297	-0.665407	6.80237	4.07018	0.0436466	0.999541	98.3944	174.214	85.9261	86.0756	LOC107441475	bromodomain-containing protein 7-like
376	aug3.g19819	-0.911858	4.52309	4.06358	0.0438176	0.999541	25.6884	33.5567	14.5165	16.9674
377	aug3.g12186	-0.597099	7.19607	4.06109	0.0438822	0.999541	140.274	211.746	102.349	130.414	LOC107437287	tyrosine-protein phosphatase Lar
378	aug3.g26089	-0.620679	6.52783	4.05966	0.0439195	0.999541	95.4363	127.328	71.9961	72.9475	LOC107436765	WD repeat-containing protein 70-like
379	aug3.g14999	-0.815932	4.72025	4.05785	0.0439666	0.999541	32.5386	34.0244	18.4756	19.3206
380	aug3.g4396	1.1201	4.28554	4.05123	0.0441391	0.999541	8.87418	15.1999	15.5429	36.9072	LOC107451908	uncharacterized LOC107451908
381	aug3.g13557	-2.63024	-0.319858	4.04542	0.0442912	0.999541	0.778437	1.0523	0.146632	0.12385	LOC107439084	gamma-aminobutyric acid receptor subunit beta-like
382	aug3.g659	-2.22764	1.10748	4.03679	0.0445185	0.999541	2.02394	4.09228	1.31968	0	LOC107442911	Down syndrome cell adhesion molecule-like protein Dscam2
383	aug3.g8943	0.653108	5.94693	4.03623	0.0445331	0.999541	51.2211	44.3136	79.4743	70.7182	LOC107456938	uncharacterized LOC107456938, transcript variant X1
384	aug3.g14965	1.68688	1.59703	4.02766	0.04476	0.999541	1.71256	0.935379	5.42537	3.09624	LOC107441042	uncharacterized LOC107441042, transcript variant X2
385	aug3.g5774	0.657609	6.43575	4.02247	0.0448979	0.999541	72.706	61.2673	127.13	84.2178	LOC107453773	EH domain-containing protein 1-like
386	aug3.g3499	0.647456	6.1728	4.01649	0.0450573	0.999541	51.6882	60.215	77.1282	98.2129	LOC107450633	general receptor for phosphoinositides 1-associated scaffold protein-like, transcript variant X1
387	aug3.g13767	-2.46951	0.321551	4.01628	0.0450631	0.999541	0.467062	2.68921	0.439895	0.12385
388	aug3.g13153	2.731	0.0203142	4.0162	0.0450653	0.999541	0	0.350767	2.34611	0.371549	LOC107438524	otopetrin-2-like
389	aug3.g3467	1.13061	3.60499	4.01403	0.0451231	0.999541	8.87418	6.07996	14.9564	17.7105	LOC107450603	uncharacterized protein CG3556-like, transcript variant X1
390	aug3.g11769	0.654435	6.7487	4.01119	0.0451993	0.999541	104.155	62.7873	140.033	122.487	LOC107436693	transmembrane protein 165-like
391	aug3.g13758	-0.657219	6.13918	4.00667	0.0453205	0.999541	79.5562	92.2518	46.4822	62.4203	LOC107439415	uncharacterized LOC107439415, transcript variant X1
392	aug3.g5612	0.598254	7.47219	4.00508	0.0453633	0.999541	178.885	103.593	219.361	207.944	LOC107453598	high affinity copper uptake protein 1, transcript variant X2
393	aug3.g6876	0.656617	6.57967	4.00089	0.0454764	0.999541	86.2508	61.9689	138.567	94.9928	LOC107455158	cilia- and flagella-associated protein 53-like
394	aug3.g1221	0.784558	5.3586	3.99495	0.0456369	0.999541	37.832	22.2153	59.6791	43.5951	LOC107446095	ER degradation-enhancing alpha-mannosidase-like protein 3, transcript variant X2
395	aug3.g1953	2.73871	1.88898	3.98164	0.0459986	0.999541	1.86825	0	12.0238	0.371549	LOC107447850	putative ankyrin repeat protein RF_0580
396	aug3.g14135	-0.627859	7.30003	3.97057	0.046302	0.999541	133.424	247.875	127.276	119.639	LOC107439933	signal recognition particle subunit SRP72-like
397	aug3.g18017	0.724219	5.39024	3.96331	0.0465021	0.999541	31.1375	31.686	62.0252	41.8612	LOC107444676	protein turtle
398	aug3.g6703	-1.74983	2.256	3.95742	0.0466653	0.999541	12.2993	2.1046	2.63937	1.61005	LOC107454941	ETS homologous factor, transcript variant X2
399	aug3.g4569	-0.625617	7.13486	3.95253	0.0468009	0.999541	122.215	217.593	105.428	114.933	LOC107452175	T-complex protein 1 subunit epsilon-like
400	aug3.g26942	0.510456	7.32051	3.94909	0.0468968	0.999541	129.065	134.11	175.371	199.522	LOC107439962	E3 ubiquitin-protein ligase MARCH6
401	aug3.g10813	-1.96416	1.03543	3.94778	0.0469331	0.999541	2.33531	3.27383	0.146632	1.2385	LOC107454707	dynein heavy chain 12, axonemal
402	aug3.g7643	0.639984	7.56699	3.9433	0.0470584	0.999541	185.891	110.492	281.093	180.573	LOC107455314	steroidogenic acute regulatory protein-like, transcript variant X1
403	aug3.g5340	-2.43161	0.152499	3.9379	0.0472097	0.999541	2.02394	0.935379	0	0.495399	LOC107453245	uncharacterized LOC107453245, transcript variant X5
404	aug3.g25092	-2.76546	-0.297407	3.9371	0.0472321	0.999541	1.71256	0.350767	0.146632	0.12385	LOC107455645	leucine-rich repeat-containing protein 4B-like
405	aug3.g15218	-1.92145	2.91861	3.92573	0.0475524	0.999541	17.7484	5.84612	5.86526	0.371549	LOC107447985	protein NDRG3
406	aug3.g9440	0.916472	4.93345	3.92206	0.0476563	0.999541	24.7543	17.3045	54.1071	25.2653	LOC107436562	oxysterol-binding protein-related protein 11-like, transcript variant X2
407	aug3.g26142	-0.682458	5.99024	3.91066	0.0479808	0.999541	67.5683	88.2764	39.7372	57.3424	LOC107436974	recombination repair protein 1
408	aug3.g5574	1.96648	0.662502	3.9057	0.0481227	0.999541	0.467062	0.584612	2.63937	1.61005	LOC107453552	uncharacterized LOC107453552
409	aug3.g9619	0.535959	7.12708	3.90478	0.0481489	0.999541	120.502	107.335	150.004	180.201	LOC107438843	protein arginine N-methyltransferase 1
410	aug3.g18779	-2.43689	0.170674	3.90317	0.0481952	0.999541	2.64668	0.46769	0.293263	0.2477	LOC107445826	protein singed-like
411	aug3.g25952	0.709584	5.86264	3.9031	0.048197	0.999541	52.6223	35.4275	83.4334	60.4387	LOC107457576	zinc finger protein 346
412	aug3.g8016	0.936306	4.63585	3.89876	0.0483218	0.999541	19.4609	14.3815	42.9631	21.7976	LOC107455775	ADP/ATP translocase 1-like
413	aug3.g11586	1.66108	1.33067	3.89514	0.048426	0.999541	1.08981	1.0523	3.37253	3.46779	LOC107436480	ubiquinol-cytochrome-c reductase complex assembly factor 2
414	aug3.g2322	0.804373	5.47735	3.89126	0.048538	0.999541	29.892	34.4921	35.6315	76.7868	LOC107448659	transmembrane protein 134-like
415	aug3.g23973	0.783702	5.574	3.88883	0.0486082	0.999541	34.4069	35.1936	81.8204	38.1457	LOC107454179	delta(14)-sterol reductase, transcript variant X1
416	aug3.g10958	-0.774433	5.51449	3.87811	0.0489197	0.999541	42.5026	71.9073	25.5139	41.3658	LOC107456421	F-box/LRR-repeat protein 5
417	aug3.g18516	0.671355	5.67452	3.87753	0.0489365	0.999541	41.1015	37.2982	72.8759	52.0169	LOC107445388	protein Malvolio, transcript variant X2
418	aug3.g14196	-3.16795	-0.639605	3.87618	0.0489759	0.999541	1.2455	0.233845	0	0.12385	LOC107440000	uncharacterized LOC107440000
419	aug3.g25074	-0.810474	4.86867	3.86995	0.0491579	0.999541	42.9697	30.9844	22.4346	19.6921	LOC107455473	myosin light chain alkali-like
420	aug3.g1369	-1.5042	1.86406	3.86989	0.0491596	0.999541	4.04787	5.84612	1.61295	1.85775	LOC107446548	polycomb group protein Psc-like
421	aug3.g14110	0.505766	8.39336	3.86902	0.0491851	0.999541	276.968	278.275	346.784	441.524	LOC107439860	polyadenylate-binding protein-interacting protein 1, transcript variant X1
422	aug3.g3346	0.552593	7.54249	3.86588	0.0492773	0.999541	142.298	159.365	265.696	176.981	LOC107450449	mRNA decay activator protein ZFP36L1, transcript variant X2
423	aug3.g15899	0.669207	5.71536	3.85477	0.0496048	0.999541	37.365	43.2613	71.2629	57.0947	LOC107441434	probable phosphorylase b kinase regulatory subunit alpha, transcript variant X3
424	aug3.g8093	0.58941	6.61336	3.84979	0.0497523	0.999541	86.0951	69.9196	126.543	108.121	LOC107455859	phosphatidylcholine:ceramide cholinephosphotransferase 1-like
425	aug3.g1696	0.709491	5.66935	3.84816	0.0498005	0.999541	46.7062	30.2829	72.8759	52.8838	LOC107447346	uncharacterized LOC107447346, transcript variant X1
426	aug3.g14727	-0.702659	5.28068	3.84635	0.0498545	0.999541	45.4607	50.1597	28.1533	30.5909	LOC107440667	ubiquitin carboxyl-terminal hydrolase CYLD, transcript variant X3
427	aug3.g7543	0.730295	6.69815	3.84531	0.0498852	0.999541	93.8794	62.0858	172.732	85.9517	LOC107445957	phosphatidylinositol transfer protein alpha isoform
428	aug3.g20070	0.49737	7.85637	3.8418	0.0499898	0.999541	186.513	197.248	276.401	265.41	LOC107447937	disabled homolog 2-interacting protein
429	aug3.g12773	-0.594358	6.82019	3.83846	0.0500894	0.999541	110.382	160.534	88.1256	91.4011	LOC107438043	mitochondrial import receptor subunit TOM40 homolog 1
430	aug3.g8642	-0.662793	5.95169	3.83396	0.0502241	0.999541	86.5621	64.775	53.0806	42.4805	LOC107456551	protein phosphatase 1D, transcript variant X1
431	aug3.g99	-0.739287	5.19598	3.82914	0.0503689	0.999541	38.6105	52.2643	26.1004	28.3616	LOC107445918	hypoxia-inducible factor 1-alpha, transcript variant X1
432	aug3.g27481	2.60176	2.06189	3.82841	0.0503906	0.999541	2.17962	0.116922	13.6367	0.2477	LOC107441921	histidine-rich protein PFHRP-II
433	aug3.g12629	0.536848	7.31685	3.82646	0.0504492	0.999541	153.041	106.984	192.087	184.908	LOC107437860	kelch-like protein diablo
434	aug3.g14946	-0.53383	11.3096	3.82349	0.050539	0.999541	2328.46	3670.31	1944.63	2198.95	LOC107441014	repetitive proline-rich cell wall protein 1
435	aug3.g13590	1.82302	0.851446	3.82039	0.0506324	0.999541	0.622749	0.701534	2.05284	2.72469	LOC107439145	tctex1 domain-containing protein 2-like
436	aug3.g1878	-0.886527	4.4694	3.81665	0.0507455	0.999541	27.0896	29.6983	13.3435	17.339	LOC107447710	UPF0553 protein C9orf64-like
437	aug3.g5172	1.88518	1.21623	3.81166	0.050897	0.999541	1.55687	0.233845	2.63937	3.83934
438	aug3.g1737	-0.637379	5.77581	3.80362	0.0511419	0.999541	62.8977	69.8027	44.7226	40.6227	LOC107447391	protein tumorous imaginal discs, mitochondrial-like, transcript variant X1
439	aug3.g27825	0.51788	7.10079	3.80249	0.0511764	0.999541	108.047	117.156	160.415	162.119	LOC107443004	septin-9, transcript variant X2
440	aug3.g922	0.512433	7.19543	3.80238	0.0511797	0.999541	126.262	114.935	166.867	177.105	LOC107445112	ras-specific guanine nucleotide-releasing factor RalGPS1, transcript variant X1
441	aug3.g4514	0.497856	8.02816	3.80063	0.0512332	0.999541	204.573	227.648	286.665	323.743	LOC107452098	E3 ubiquitin-protein ligase MARCH8-like, transcript variant X1
442	aug3.g22921	-1.68271	1.19118	3.79517	0.0514005	0.999541	3.26943	2.92306	1.17305	0.743099
443	aug3.g25338	0.60644	6.76407	3.77871	0.0519087	0.999541	93.8794	78.1042	155.576	106.263	LOC107456962	probable basic-leucine zipper transcription factor J, transcript variant X1
444	aug3.g7668	0.493546	8.15339	3.77362	0.0520667	0.999541	246.297	226.245	308.366	356.811	LOC107455324	tribbles homolog 2-like, transcript variant X1
445	aug3.g4883	-0.698456	6.01988	3.77047	0.0521649	0.999541	60.5624	99.0333	42.5232	55.8562	LOC107452595	NAD-dependent protein deacetylase sirtuin-7-like
446	aug3.g16105	-0.711431	5.68353	3.76486	0.0523401	0.999541	45.4607	81.1441	38.2708	39.1365	LOC107441777	surfeit locus protein 6 homolog
447	aug3.g23835	1.21051	3.16722	3.76481	0.0523417	0.999541	4.35924	6.07996	10.2642	13.995	LOC107453496	reversion-inducing cysteine-rich protein with Kazal motifs-like
448	aug3.g14887	-0.607763	7.72518	3.75896	0.0525251	0.999541	181.064	328.435	183.436	151.097	LOC107440884	phosphate carrier protein, mitochondrial-like
449	aug3.g26458	2.08714	0.228169	3.75825	0.0525475	0.999541	0.311375	0.350767	1.31968	1.61005	LOC107438272	photoreceptor-specific nuclear receptor-like
450	aug3.g27652	2.76604	-0.269114	3.74879	0.0528459	0.999541	0	0.233845	0.293263	1.61005	LOC107447792	solute carrier family 22 member 21-like
451	aug3.g27558	0.582634	6.97437	3.74539	0.0529535	0.999541	120.502	80.6764	164.227	136.854	LOC107442143	mitogen-activated protein kinase 1
452	aug3.g212	0.517916	7.04839	3.7424	0.0530483	0.999541	110.849	106.399	158.362	152.707	LOC107451028	tyrosine-protein kinase Src42A
453	aug3.g20459	-0.576157	6.51886	3.74106	0.0530907	0.999541	104.155	114.701	75.3686	71.4613	LOC107448805	N6-adenosine-methyltransferase subunit METTL14-like
454	aug3.g6189	0.634845	5.61321	3.72861	0.053488	0.999541	38.6105	37.649	59.0925	59.324	LOC107454328	protein SCAI-like
455	aug3.g4945	0.986496	4.82682	3.72621	0.0535647	0.999541	25.377	12.5107	52.0542	22.9122	LOC107452729	peptidyl-prolyl cis-trans isomerase FKBP12-like, transcript variant X1
456	aug3.g4951	1.07814	3.76529	3.72141	0.053719	0.999541	9.34124	7.8338	23.1678	13.1281	LOC107452739	protein SSUH2 homolog
457	aug3.g8417	0.625718	6.00157	3.71855	0.0538111	0.999541	54.3349	46.0674	71.7028	83.1032	LOC107456252	vacuolar protein sorting-associated protein 51 homolog
458	aug3.g24032	1.82055	2.66133	3.71836	0.0538171	0.999541	1.08981	4.09228	2.05284	16.472	LOC107454400	uncharacterized LOC107454400
459	aug3.g1864	-2.24246	0.0608515	3.71825	0.0538209	0.999541	1.71256	0.935379	0.146632	0.371549	LOC107447684 LOC107447688	uncharacterized LOC107447684
460	aug3.g19537	0.902064	4.44357	3.71654	0.0538759	0.999541	14.6346	15.3168	34.0185	22.0453	LOC107447080	angiomotin, transcript variant X1
461	aug3.g15434	-0.507687	7.61633	3.71298	0.0539908	0.999541	205.974	253.955	150.004	173.514	LOC107449523	uncharacterized LOC107449523
462	aug3.g13466	-0.625567	5.89864	3.70713	0.0541805	0.999541	69.2809	74.8303	48.9749	44.4621	LOC107438940	39S ribosomal protein L4, mitochondrial, transcript variant X2
463	aug3.g13042	0.891588	4.60835	3.70673	0.0541936	0.999541	15.8801	17.8891	40.6169	22.1691	LOC107438382	lysyl oxidase homolog 2-like, transcript variant X1
464	aug3.g1198	-0.729112	5.20999	3.70207	0.054345	0.999541	39.3889	52.1474	30.646	24.6461	LOC107445965	epimerase family protein SDR39U1, transcript variant X1
465	aug3.g8557	-1.46133	2.91081	3.70207	0.054345	0.999541	11.2095	10.1722	6.30516	1.4862	LOC107456454	suppressor APC domain-containing protein 2
466	aug3.g26718	2.21106	0.107943	3.70012	0.0544087	0.999541	0.467062	0.116922	1.46632	1.2385	LOC107439188	acetylcholine receptor subunit alpha-like
467	aug3.g25993	0.569414	6.65239	3.69753	0.0544931	0.999541	74.8856	86.5226	130.942	108.74	LOC107436264	dual specificity tyrosine-phosphorylation-regulated kinase 1B, transcript variant X1
468	aug3.g24286	-2.58339	-0.3273	3.6882	0.0547987	0.999541	0.467062	1.28615	0.146632	0.12385	LOC107440616	IDLSRF-like peptide
469	aug3.g17861	-2.58338	-0.3273	3.68643	0.0548569	0.999541	0.467062	1.28615	0.146632	0.12385	LOC107444101	peroxisomal sarcosine oxidase-like, transcript variant X4
470	aug3.g430	-0.54461	9.26829	3.68597	0.0548722	0.999541	616.21	845.583	406.316	595.841
471	aug3.g23429	1.59749	1.98144	3.68563	0.0548833	0.999541	2.80237	0.935379	7.77147	3.46779
472	aug3.g5782	-1.42853	2.28287	3.67947	0.0550862	0.999541	9.18555	4.44305	1.90621	3.09624	LOC107453784	uncharacterized LOC107453784
473	aug3.g13614	0.959457	4.54004	3.6771	0.0551646	0.999541	20.8621	10.523	37.2444	23.6553	LOC107439167	uncharacterized LOC107439167, transcript variant X1
474	aug3.g25256	0.596237	6.28169	3.67399	0.0552676	0.999541	61.8079	61.6181	102.935	83.7224	LOC107456527	zinc finger protein 585A-like
475	aug3.g19503	-0.797227	5.19221	3.66095	0.0557018	0.999541	33.6285	58.2273	21.4082	31.4578	LOC107446982	glycine--tRNA ligase-like
476	aug3.g25079	-2.41549	-0.0424573	3.66047	0.055718	0.999541	1.08981	1.28615	0.439895	0	LOC107455623	uncharacterized LOC107455623
477	aug3.g2286	-1.29297	3.06729	3.65784	0.055806	0.999541	16.3472	7.01534	4.39895	5.07784	LOC107448575	lipoma HMGIC fusion partner-like 2 protein, transcript variant X1
478	aug3.g15539	-2.59048	-0.317509	3.65733	0.0558231	0.999541	0.778437	1.0523	0.293263	0	LOC107450087	matrix metalloproteinase-2-like
479	aug3.g26826	-0.634852	6.1655	3.65722	0.0558268	0.999541	70.8377	102.892	54.1071	57.8378	LOC107439589	josephin-1-like
480	aug3.g17663	-0.505935	7.89642	3.65564	0.0558796	0.999541	245.519	312.767	184.756	208.439	LOC107451445	tuberin
481	aug3.g16171	-2.08103	0.260135	3.65432	0.0559238	0.999541	1.08981	1.87076	0.439895	0.2477	LOC107441837	uncharacterized LOC107441837
482	aug3.g25806	-1.99855	0.376497	3.65307	0.0559661	0.999541	1.40119	1.87076	0.293263	0.495399	LOC107455824	uncharacterized LOC107455824
483	aug3.g1244	0.665666	5.74194	3.65239	0.0559888	0.999541	39.856	42.4428	77.4215	53.2554	LOC107446121	nuclear receptor coactivator 2, transcript variant X1
484	aug3.g14134	0.876504	4.41884	3.6489	0.0561061	0.999541	15.413	14.3815	30.2061	24.5223	LOC107439934	carbohydrate sulfotransferase 3
485	aug3.g1341	0.989419	4.25943	3.63927	0.0564315	0.999541	17.1256	8.30149	26.5403	23.7792	LOC107446424	D-glucuronyl C5-epimerase, transcript variant X1
486	aug3.g9659	0.733792	5.27459	3.63692	0.0565114	0.999541	24.2872	33.3229	56.8931	39.1365	LOC107439460	laminin subunit beta-1, transcript variant X2
487	aug3.g15982	3.04997	-0.640159	3.61517	0.0572549	0.999541	0.155687	0	1.17305	0.2477	LOC107441558	E3 ubiquitin-protein ligase rnf8-B-like
488	aug3.g9082	-0.745157	5.84195	3.61383	0.0573011	0.999541	49.1972	93.421	34.4584	50.6545	LOC107457083	uncharacterized LOC107457083
489	aug3.g1970	0.618482	6.58078	3.61295	0.0573313	0.999541	90.4543	60.332	130.649	100.69	LOC107447864	40S ribosomal protein S15Aa
490	aug3.g3266	-3.43621	-0.481089	3.61055	0.057414	0.999541	1.86825	0	0.146632	0	LOC107450298	protein asteroid homolog 1-like
491	aug3.g5441	1.26668	2.97914	3.61001	0.0574327	0.999541	4.51493	4.44305	14.0766	7.55483	LOC107453393	glucose-6-phosphate exchanger SLC37A4-like, transcript variant X2
492	aug3.g21137	1.02322	4.3369	3.60581	0.0575779	0.999541	17.437	9.00302	35.1916	18.4536	LOC107450216	protein transport protein Sec61 subunit beta-like, transcript variant X3
493	aug3.g7956	1.48824	2.03294	3.60327	0.0576661	0.999541	2.491	1.51999	3.51916	7.67868	LOC107439393	zinc finger CCCH domain-containing protein 11A, transcript variant X4
494	aug3.g7898	-0.620288	6.22864	3.60265	0.0576875	0.999541	73.9515	106.867	58.506	59.2002	LOC107455599	WD repeat-containing protein 5
495	aug3.g9253	-0.574077	9.59557	3.60074	0.0577538	0.999541	645.324	1202.55	618.199	623.212	LOC110283356	uncharacterized LOC110283356
496	aug3.g25248	-1.40164	2.51802	3.59388	0.0579926	0.999541	7.62868	8.18457	1.46632	4.45859	LOC107456525	delta-like protein 1
497	aug3.g12537	0.778964	4.72839	3.59251	0.0580407	0.999541	19.4609	19.1753	37.2444	29.1047	LOC107437743	programmed cell death protein 5-like
498	aug3.g5294	0.476994	8.69651	3.59049	0.0581111	0.999541	341.111	352.053	446.2	518.559	LOC107453182	elongation of very long chain fatty acids protein 6, transcript variant X1
499	aug3.g14805	-1.67485	3.3149	3.58688	0.0582376	0.999541	26.6225	3.62459	7.47821	1.9816	LOC107440751	uncharacterized LOC107440751
500	aug3.g7666	0.624136	5.7815	3.57934	0.0585024	0.999541	46.0834	40.1044	62.9049	69.8513	LOC107455327	PHD finger protein 7-like, transcript variant X2
501	aug3.g9190	0.679302	5.50073	3.56744	0.0589233	0.999541	37.2093	32.0367	66.5707	44.3382	LOC107457204	coiled-coil domain-containing protein 58
502	aug3.g4637	-0.560274	8.78255	3.56572	0.0589843	0.999541	382.368	665.171	367.899	342.692	LOC107452265	60S ribosomal protein L3
503	aug3.g19707	-0.681875	5.73287	3.5655	0.0589919	0.999541	50.5984	79.5072	36.8045	44.3382	LOC107447348	polyribonucleotide nucleotidyltransferase 1, mitochondrial-like
504	aug3.g14711	0.511029	7.10876	3.56439	0.0590313	0.999541	105.089	121.95	150.737	172.894	LOC107440650	uncharacterized LOC107440650, transcript variant X3
505	aug3.g5362	-2.50996	-0.38334	3.56094	0.0591543	0.999541	0.622749	1.0523	0.146632	0.12385	LOC107453275	U8-agatoxin-Ao1a
506	aug3.g5490	0.672005	8.71509	3.55607	0.0593281	0.999541	336.752	310.897	730.079	301.946	LOC107453439	uncharacterized LOC107453439, transcript variant X1
507	aug3.g25851	-0.487755	8.34448	3.55418	0.0593958	0.999541	352.32	405.838	241.795	298.849	LOC107457168	proline-, glutamic acid- and leucine-rich protein 1
508	aug3.g14895	0.477696	7.6379	3.54777	0.0596257	0.999541	168.921	163.574	242.822	220.205	LOC107440892	uncharacterized LOC107440892, transcript variant X2
509	aug3.g16331	1.96724	0.343589	3.54307	0.0597948	0.999541	0.311375	0.46769	1.31968	1.85775	LOC107442063	heterogeneous nuclear ribonucleoproteins A2/B1-like, transcript variant X2
510	aug3.g15031	-0.675218	6.11743	3.54244	0.0598175	0.999541	60.7181	108.972	51.6143	54.7416	LOC107441096	zinc finger protein 622-like
511	aug3.g6670	-1.4614	1.76779	3.53692	0.0600169	0.999541	5.44906	3.85844	1.61295	1.7339
512	aug3.g1124	1.9189	1.48888	3.53583	0.0600561	0.999541	0.622749	1.40307	0.879789	6.93559	LOC107445670	transcription factor COE1
513	aug3.g14172	0.478685	7.4298	3.52263	0.0605364	0.999541	138.717	148.842	204.991	195.806
514	aug3.g7647	-1.61963	1.21581	3.52143	0.0605801	0.999541	2.64668	3.50767	0.733158	1.2385	LOC107447360	WD repeat, SAM and U-box domain-containing protein 1-like, transcript variant X2
515	aug3.g26114	-0.503501	7.10292	3.51538	0.0608019	0.999541	153.508	168.251	105.575	121.373	LOC107436845	5'-3' exoribonuclease 2-like
516	aug3.g1227	-0.524365	7.58611	3.50997	0.0610005	0.999541	184.489	267.752	171.559	143.046	LOC107446093	26S protease regulatory subunit 4
517	aug3.g6802	0.723792	5.211	3.50599	0.0611473	0.999541	29.4249	26.0737	55.2801	36.4118	LOC107455100	tetratricopeptide repeat protein 39B-like
518	aug3.g17745	0.818787	4.57012	3.50587	0.0611519	0.999541	19.3052	14.7322	29.6196	30.3432	LOC107444285	zinc finger CCCH domain-containing protein 10-like
519	aug3.g27566	1.84418	0.591731	3.4969	0.061484	0.999541	0.467062	0.584612	1.90621	1.9816	LOC107442206	uncharacterized LOC107442206
520	aug3.g16261	-1.36365	2.07643	3.49569	0.0615286	0.999541	5.91612	5.49535	2.05284	2.35315	LOC107441918	putative thiamine transporter SLC35F3
521	aug3.g15432	-0.602578	6.7915	3.49326	0.0616192	0.999541	104.778	161.353	76.1018	99.2037	LOC107449496	serine/threonine-protein kinase mig-15-like
522	aug3.g13686	0.644755	5.90893	3.48839	0.0618005	0.999541	45.9278	47.3536	58.3594	87.4379	LOC107439303	hemicentin-2-like
523	aug3.g23679	0.51063	8.52481	3.48408	0.061962	0.999541	355.901	251.617	477.432	387.897	LOC107452817	RNA-binding protein Rsf1
524	aug3.g13986	2.59964	-0.32344	3.48303	0.0620011	0.999541	0.155687	0.116922	0.293263	1.4862	LOC107439707	uncharacterized LOC107439707, transcript variant X2
525	aug3.g2037	1.61883	1.4231	3.47713	0.0622226	0.999541	1.71256	0.701534	4.39895	2.97239	LOC107448056	protein henna
526	aug3.g23963	0.732517	5.40915	3.47563	0.062279	0.999541	33.3171	30.166	68.7702	36.7834	LOC107454156	rab3 GTPase-activating protein non-catalytic subunit-like
527	aug3.g26621	0.605188	6.4473	3.46789	0.0625711	0.999541	76.5982	61.5012	124.344	85.704	LOC107438995	protein numb, transcript variant X3
528	aug3.g7736	0.48873	8.6144	3.46475	0.0626902	0.999541	368.823	283.303	493.709	421.213	LOC107455403	V-type proton ATPase 16 kDa proteolipid subunit
529	aug3.g23560	1.29213	2.81352	3.46296	0.0627577	0.999541	2.491	5.26151	10.2642	8.91718	LOC107452130	uncharacterized LOC107452130
530	aug3.g25157	-0.638712	5.6691	3.45939	0.0628936	0.999541	57.76	65.4765	32.4056	46.6914	LOC107455983	DNA polymerase subunit gamma-1-like
531	aug3.g7123	-0.635495	5.55525	3.45187	0.0631804	0.999541	51.8439	61.8519	31.6724	41.4897	LOC107439237	probable tRNA N6-adenosine threonylcarbamoyltransferase, transcript variant X1
532	aug3.g3012	0.489157	7.18531	3.45096	0.0632152	0.999541	119.724	121.95	179.77	159.518	LOC107449917	dr1-associated corepressor-like, transcript variant X1
533	aug3.g13572	2.26619	-0.196622	3.44995	0.0632538	0.999541	0.155687	0.233845	1.17305	0.866948	LOC107439099	connectin-like, transcript variant X3
534	aug3.g2522	0.656146	5.49674	3.44876	0.0632993	0.999541	41.4128	28.4121	56.7464	53.1315	LOC107449001	adhesive plaque matrix protein-like
535	aug3.g10659	-0.496168	10.1937	3.44841	0.0633125	0.999541	1106.16	1632.12	1013.08	928.502	LOC107452334	uncharacterized LOC107452334
536	aug3.g12365	-1.25892	3.26399	3.44451	0.0634622	0.999541	6.85024	19.1753	6.45179	4.45859	LOC107437497	histone H3.1, transcript variant X1
537	aug3.g19121	0.562378	6.72075	3.4405	0.0636163	0.999541	84.8496	85.0026	145.898	105.025	LOC107446375	carboxypeptidase D-like, transcript variant X1
538	aug3.g1537	0.544449	6.65328	3.43973	0.0636459	0.999541	78.9335	84.301	130.062	108.121	LOC107446916	insulin receptor substrate 1-B
539	aug3.g11633	0.813319	4.71849	3.43914	0.0636688	0.999541	22.1076	15.7845	40.9102	25.6369	LOC107436527	ecdysone-induced protein 78C, transcript variant X1
540	aug3.g19196	0.720725	5.92397	3.43296	0.0639074	0.999541	45.9278	45.3659	101.909	48.673	LOC107446478	60S acidic ribosomal protein P2-like
541	aug3.g15115	0.65881	5.46607	3.42423	0.0642461	0.999541	27.868	40.1044	55.1335	52.3884	LOC107441175	mannosyl-oligosaccharide glucosidase-like, transcript variant X1
542	aug3.g2585	-1.50557	2.43624	3.42272	0.0643049	0.999541	12.6107	3.03998	3.37253	2.10545	LOC107449100	cGMP-specific 3',5'-cyclic phosphodiesterase
543	aug3.g21077	0.693728	5.18647	3.42241	0.0643169	0.999541	30.9818	24.3199	45.8957	43.4713	LOC107443033	traB domain-containing protein-like
544	aug3.g382	1.89275	0.611772	3.41298	0.0646855	0.999541	0.311375	0.701534	1.31968	2.60084	LOC107438224	cell wall protein IFF6, transcript variant X1
545	aug3.g17812	2.61368	-0.0216924	3.41152	0.0647429	0.999541	0.155687	0.233845	2.49274	0.12385	LOC107444356	heme-binding protein 1-like
546	aug3.g27067	-2.2877	-0.192259	3.41139	0.0647479	0.999541	1.40119	0.701534	0.146632	0.2477	LOC107440486	matrix metalloproteinase-2-like, transcript variant X2
547	aug3.g13038	0.611563	5.82512	3.40818	0.064874	0.999541	48.8858	40.4551	72.2894	64.1542	LOC107438379	calpain-9-like
548	aug3.g10638	-0.815285	4.64901	3.40746	0.0649023	0.999541	26.9339	36.2459	14.0766	21.7976	LOC107446982	glycine--tRNA ligase-like
549	aug3.g3666	-0.582288	6.41649	3.40334	0.0650647	0.999541	85.161	118.793	68.1837	68.1174	LOC107450879	U4/U6 small nuclear ribonucleoprotein Prp31-like, transcript variant X1
550	aug3.g10870	1.27579	2.42949	3.40324	0.0650685	0.999541	3.42512	2.57229	7.33158	7.18329	LOC107455339	protein quiver
551	aug3.g4851	-0.571112	6.53649	3.39831	0.0652631	0.999541	92.1669	128.848	75.6619	73.1952	LOC107452566	protein asunder homolog, transcript variant X4
552	aug3.g4583	0.856011	4.84609	3.3952	0.0653865	0.999541	25.377	15.3168	47.9485	25.6369	LOC107452200	thymidine kinase, cytosolic
553	aug3.g24127	-0.846225	4.67828	3.3941	0.0654301	0.999541	25.9998	38.9352	13.0502	23.0361	LOC107454875	serine/threonine-protein kinase OSR1
554	aug3.g17630	-1.30918	2.33208	3.39213	0.0655083	0.999541	6.07181	7.48303	3.37253	2.10545
555	aug3.g25381	-0.611372	6.47807	3.38659	0.0657288	0.999541	112.562	102.424	87.5391	53.2554	LOC107457133	tetraspanin-1-like
556	aug3.g18681	-2.0954	0.00684805	3.38654	0.0657306	0.999541	1.2455	1.16922	0.293263	0.2477
557	aug3.g13481	3.06474	-0.637676	3.3854	0.065776	0.999541	0.155687	0	1.31968	0.12385	LOC107438948	rhomboid-related protein 2
558	aug3.g27910	1.6682	1.02667	3.38446	0.0658136	0.999541	0.467062	1.16922	2.786	2.60084	LOC107443287	transient receptor potential cation channel subfamily M member 2
559	aug3.g5461	-0.473559	7.66903	3.38259	0.0658884	0.999541	229.172	243.432	177.424	162.986	LOC107453404	hepatocyte growth factor-regulated tyrosine kinase substrate-like, transcript variant X1
560	aug3.g23630	0.49245	7.09248	3.3816	0.0659278	0.999541	104.933	121.249	161.295	157.041	LOC107452650	very low-density lipoprotein receptor, transcript variant X2
561	aug3.g6867	-0.5181	7.53648	3.37844	0.0660546	0.999541	173.747	262.374	141.646	162.986	LOC107455150	DNA repair protein RAD50-like
562	aug3.g26832	-0.5137	8.09562	3.3777	0.0660841	0.999541	255.95	386.195	213.202	236.677	LOC107439593	b(0,+)-type amino acid transporter 1, transcript variant X1
563	aug3.g26489	0.551678	6.43183	3.37766	0.066086	0.999541	72.8617	66.7627	101.322	103.291	LOC107438425	peptidyl-prolyl cis-trans isomerase FKBP2
564	aug3.g10572	-0.543135	9.55698	3.37633	0.0661394	0.999541	640.809	1142.92	615.706	608.598	LOC107451299	tubulin alpha chain, testis-specific-like
565	aug3.g15211	2.62787	-0.362544	3.37592	0.0661558	0.999541	0.155687	0.116922	1.61295	0.2477	LOC107447967	synaptosomal-associated protein 25
566	aug3.g9400	-0.80217	5.13419	3.37108	0.0663503	0.999541	29.4249	58.812	20.5284	30.0955	LOC107436286	TD and POZ domain-containing protein 4-like
567	aug3.g25948	-0.789024	5.94138	3.36624	0.0665456	0.999541	49.0415	105.464	31.0859	58.3332	LOC107457572	uncharacterized LOC107457572, transcript variant X1
568	aug3.g2066	1.64927	1.69199	3.36562	0.0665706	0.999541	1.86825	1.0523	7.33158	1.85775	LOC107448090	uncharacterized LOC107448090
569	aug3.g2321	-0.482553	7.95633	3.36389	0.0666404	0.999541	276.189	302.127	232.704	181.316	LOC107448648	polymerase delta-interacting protein 2
570	aug3.g9270	-0.869873	4.54723	3.35505	0.0669994	0.999541	26.9339	32.7383	11.2906	21.3022	LOC107447606	palmitoleoyl-protein carboxylesterase notum1, transcript variant X1
571	aug3.g8466	-2.13889	0.0398815	3.35006	0.0672027	0.999541	0.778437	1.63691	0.146632	0.371549	LOC107447422	glutathione S-transferase 1-like
572	aug3.g8467	2.46532	-0.435167	3.34713	0.0673222	0.999541	0.155687	0.116922	1.02642	0.619249	LOC107456316	GATA zinc finger domain-containing protein 14-like
573	aug3.g10762	-3.16438	-0.529669	3.3416	0.0675488	0.999541	0	1.40307	0	0.12385	LOC107453810	calphotin-like
574	aug3.g3052	-2.01655	1.12463	3.33553	0.0677984	0.999541	5.29337	1.16922	1.46632	0.12385	LOC107449970	laminin subunit alpha-1
575	aug3.g8782	-0.772342	5.23462	3.33433	0.0678482	0.999541	36.4308	57.6427	19.502	35.5449	LOC107456732	BLOC-1-related complex subunit 5
576	aug3.g27264	-0.501827	9.83736	3.33408	0.0678585	0.999541	835.107	1306.84	737.264	775.547	LOC107441347	elongation factor 1-alpha
577	aug3.g13772	2.50324	-0.368297	3.33144	0.0679675	0.999541	0.311375	0	1.02642	0.743099
578	aug3.g11443	0.471595	9.43819	3.32889	0.0680728	0.999541	538.678	622.846	916.301	694.549	LOC107436297	protein FAM46C-like, transcript variant X3
579	aug3.g26225	1.06595	3.38474	3.32754	0.0681289	0.999541	5.60474	7.48303	12.7569	14.7381	LOC107437325	SHC SH2 domain-binding protein 1-like
580	aug3.g8863	-0.577916	6.33848	3.32641	0.0681756	0.999541	83.4484	109.556	59.9723	69.3559	LOC107456825	SWI/SNF-related matrix-associated actin-dependent regulator of chromatin subfamily E member 1-like
581	aug3.g14675	-1.51888	2.3507	3.32147	0.0683806	0.999541	2.491	11.4584	1.75958	3.09624	LOC107440616	IDLSRF-like peptide
582	aug3.g14630	0.484145	7.31416	3.31678	0.068576	0.999541	143.544	121.482	167.16	203.361	LOC107440564	uncharacterized LOC107440564
583	aug3.g871	-0.509467	8.42731	3.31557	0.0686265	0.999541	317.135	490.139	298.395	268.878	LOC107444940	glutamine synthetase-like, transcript variant X1
584	aug3.g770	0.964527	5.15174	3.30969	0.0688723	0.999541	34.7183	13.3292	66.864	26.7515	LOC107444618	transcription factor MafG
585	aug3.g11348	-1.32153	2.5023	3.30921	0.0688924	0.999541	10.8981	4.79382	3.51916	2.72469	LOC107436135	uncharacterized LOC107436135, transcript variant X1
586	aug3.g6942	2.3217	-0.0844462	3.30833	0.0689296	0.999541	0.467062	0	1.17305	1.11465	LOC107455243	uncharacterized LOC107455243
587	aug3.g21309	-0.988826	4.41994	3.30517	0.0690622	0.999541	31.9159	24.4368	7.47821	20.8068	LOC107450764	uncharacterized LOC107450764
588	aug3.g26757	0.805768	4.56161	3.30502	0.0690685	0.999541	15.5687	18.3568	33.2854	26.1323	LOC107439334	phosphorylase b kinase gamma catalytic chain, skeletal muscle/heart isoform-like, transcript variant X1
589	aug3.g21105	-1.41833	1.83455	3.29919	0.069314	0.999541	6.38318	3.39075	1.75958	1.85775	LOC107450165	cubilin-like
590	aug3.g13482	0.536528	6.75807	3.29818	0.0693567	0.999541	95.7477	80.5595	137.394	118.277	LOC107438948	rhomboid-related protein 2
591	aug3.g11729	2.21246	0.13836	3.29753	0.0693842	0.999541	0.467062	0.116922	0.586526	2.10545	LOC107436638	uncharacterized LOC107436638
592	aug3.g5516	0.789163	5.8335	3.29224	0.0696081	0.999541	55.7361	27.7106	96.6302	47.4345	LOC107453461	argininosuccinate synthase-like
593	aug3.g16123	1.21166	2.82064	3.28949	0.0697246	0.999541	4.82631	3.39075	9.09116	9.90798	LOC107441791	galectin-4, transcript variant X6
594	aug3.g25085	-0.612317	8.04579	3.28839	0.0697715	0.999541	201.615	435.419	197.513	219.338	LOC107455612	uncharacterized LOC107455612
595	aug3.g9711	-1.09427	3.78316	3.28461	0.0699324	0.999541	12.2993	24.2029	5.42537	11.6419	LOC107440145	glutathione S-transferase 1-like, transcript variant X1
596	aug3.g6160	2.12006	0.182574	3.27696	0.0702592	0.999541	0	0.584612	1.46632	1.36235	LOC107454299	calcium-binding protein E63-1
597	aug3.g5512	0.532867	6.73912	3.2767	0.07027	0.999541	90.61	83.5995	115.106	136.854	LOC107453474	general vesicular transport factor p115
598	aug3.g16892	-0.564956	6.66989	3.27582	0.0703079	0.999541	100.263	141.827	73.0225	90.658
599	aug3.g5984	-0.716474	4.93791	3.2751	0.0703385	0.999541	38.2991	37.2982	19.9419	26.0084	LOC107454034	isoamyl acetate-hydrolyzing esterase 1 homolog, transcript variant X5
600	aug3.g21529	0.449645	8.66441	3.2736	0.0704029	0.999541	344.847	340.595	486.817	449.327	LOC107451554	uncharacterized LOC107451554, transcript variant X1
601	aug3.g26869	0.510476	6.99307	3.27271	0.0704413	0.999541	115.831	94.0056	133.875	164.844	LOC107439652	uncharacterized LOC107439652
602	aug3.g8842	0.521874	6.75725	3.27219	0.0704634	0.999541	85.3166	91.7841	125.663	128.68	LOC107456802	ecto-NOX disulfide-thiol exchanger 2
603	aug3.g20047	0.588145	6.08838	3.26623	0.0707198	0.999541	47.3289	60.7996	76.9816	85.704	LOC107447895	uncharacterized LOC107447895
604	aug3.g18254	-1.12964	3.41368	3.26226	0.0708912	0.999541	12.455	16.0184	9.09116	3.96319	LOC107444990	fumarylacetoacetase-like
605	aug3.g9937	0.633268	5.98673	3.25192	0.0713396	0.999541	56.6702	42.4428	92.3779	61.3056	LOC107443034	uncharacterized LOC107443034, transcript variant X1
606	aug3.g23192	-1.04166	3.5433	3.25173	0.0713479	0.999541	11.6765	18.8245	6.89168	7.92638	LOC107439049	uncharacterized LOC107439049
607	aug3.g3315	-0.594732	6.47889	3.24924	0.0714565	0.999541	89.8316	123.938	58.0661	83.4747	LOC107450413	denticleless protein homolog
608	aug3.g421	1.96314	1.4399	3.24474	0.0716531	0.999541	0	1.87076	1.90621	5.69709	LOC107443737	protein mab-21-like
609	aug3.g252	0.465773	8.01992	3.24281	0.0717375	0.999541	240.848	194.91	294.729	306.9	LOC107451023	probable serine/threonine-protein kinase dyrk2, transcript variant X3
610	aug3.g11093	0.637628	5.56347	3.23998	0.0718617	0.999541	28.9578	44.4305	62.1718	52.2646	LOC107457340	putative ATP-dependent RNA helicase an3
611	aug3.g8816	-0.607666	5.76964	3.23579	0.0720455	0.999541	55.269	75.6488	42.3765	43.5951	LOC107456763	folliculin-like
612	aug3.g11113	0.502392	8.18629	3.23545	0.0720605	0.999541	291.291	190.817	357.195	325.477	LOC107457383	ras-related protein Rap-2c, transcript variant X1
613	aug3.g19694	-1.04608	3.56978	3.23462	0.072097	0.999541	12.2993	18.8245	6.01189	9.04103	LOC107449459	trichoplein keratin filament-binding protein-like
614	aug3.g12593	0.555229	8.67909	3.23396	0.0721262	0.999541	425.649	238.522	546.643	429.016	LOC107437818	coiled-coil-helix-coiled-coil-helix domain-containing protein 5-like
615	aug3.g8976	0.548191	6.67814	3.23253	0.0721891	0.999541	96.9932	69.1011	124.783	117.905	LOC107456984	prostatic acid phosphatase-like
616	aug3.g1071	-0.632599	5.87614	3.21754	0.0728532	0.999541	55.1133	86.7564	48.3884	43.2236	LOC107445533	integrator complex subunit 5-like, transcript variant X1
617	aug3.g26650	0.650964	5.33142	3.21514	0.0729598	0.999541	33.6285	28.646	42.8164	54.8654	LOC107439058	regulator of G-protein signaling 12, transcript variant X2
618	aug3.g22227	-0.671312	5.34028	3.21487	0.0729718	0.999541	40.9458	57.7597	26.6869	35.2972	LOC107446982	glycine--tRNA ligase-like
619	aug3.g25707	-0.918506	6.48165	3.21372	0.0730233	0.999541	54.4906	177.605	36.218	86.571	LOC107450690	uncharacterized LOC107450690, transcript variant X4
620	aug3.g18741	0.588439	5.98662	3.20342	0.0734846	0.999541	55.5804	45.3659	82.9935	68.7366	LOC107445777	ninjurin-1, transcript variant X3
621	aug3.g25992	0.605532	5.5496	3.20151	0.0735701	0.999541	32.2273	41.5074	58.3594	53.9985	LOC107436263	cyclin-dependent kinases regulatory subunit-like
622	aug3.g26280	0.569485	6.07622	3.19808	0.0737246	0.999541	56.6702	51.5628	76.8349	83.7224	LOC107437535	transforming acidic coiled-coil-containing protein 1, transcript variant X1
623	aug3.g9697	0.462002	7.52976	3.19638	0.0738013	0.999541	170.633	139.956	211.296	216.366	LOC107439766	protein max-like, transcript variant X1
624	aug3.g20669	-0.538748	8.08361	3.19261	0.073972	0.999541	239.914	401.278	193.26	248.195	LOC107449282	uncharacterized LOC107449282
625	aug3.g7878	0.640247	5.65527	3.18762	0.0741978	0.999541	48.7301	29.8152	66.1308	56.1039	LOC107455581	60S ribosomal protein L9-like
626	aug3.g631	-0.841869	4.51864	3.18527	0.0743049	0.999541	22.419	35.5444	13.6367	18.7013	LOC107444127	gamma-glutamyltranspeptidase 1, transcript variant X2
627	aug3.g5812	1.44525	1.81091	3.18088	0.0745045	0.999541	1.86825	1.63691	6.89168	2.72469
628	aug3.g18550	-0.769109	4.70767	3.18045	0.0745241	0.999541	24.7543	40.2213	17.5958	20.5591	LOC107443815	1-phosphatidylinositol 4,5-bisphosphate phosphodiesterase-like
629	aug3.g26256	0.593424	5.85518	3.17969	0.0745589	0.999541	42.6583	49.1074	74.9287	63.6588	LOC107437406	attractin-like protein 1, transcript variant X1
630	aug3.g25120	0.568631	7.12515	3.16549	0.0752099	0.999541	110.227	114.116	215.988	116.914	LOC107455626	ubiquilin-1-like, transcript variant X2
631	aug3.g3850	-0.483274	7.8318	3.16157	0.0753905	0.999541	220.765	309.377	193.847	185.527	LOC107451172	ATP synthase subunit alpha, mitochondrial, transcript variant X5
632	aug3.g10417	-2.51721	0.506164	3.15853	0.075531	0.999541	4.04787	0.233845	0.733158	0	LOC107449031	cytochrome P450 2J6-like
633	aug3.g8437	-1.00257	3.86582	3.15356	0.0757614	0.999541	19.6166	18.5907	5.86526	13.1281	LOC107456259	dual oxidase maturation factor 2, transcript variant X3
634	aug3.g7882	-0.696046	6.31113	3.15217	0.0758262	0.999541	61.4965	133.642	49.4148	71.0898	LOC107455570	double-strand break repair protein MRE11-like, transcript variant X2
635	aug3.g9510	0.486788	8.76518	3.14696	0.0760686	0.999541	431.098	293.709	474.646	540.728	LOC107437359	uncharacterized LOC107437359
636	aug3.g15377	-0.716	5.1671	3.14481	0.0761687	0.999541	33.9398	54.4858	30.646	23.2838	LOC107448882	tuftelin-interacting protein 11
637	aug3.g23550	-0.744491	4.7094	3.14402	0.0762058	0.999541	26.4668	38.2336	20.0885	18.5775	LOC107452127	zinc finger protein 570-like
638	aug3.g25549	-0.606456	5.98085	3.13886	0.0764473	0.999541	73.0173	78.8057	40.3237	59.324	LOC107442500	uncharacterized LOC107442500
639	aug3.g6848	2.45817	-0.375432	3.13789	0.0764929	0.999541	0.311375	0	0.586526	1.11465	LOC107455135	uncharacterized LOC107455135
640	aug3.g16923	-0.63337	6.31885	3.13726	0.0765222	0.999541	71.1491	121.95	51.3211	73.1952	LOC107442913	importin subunit alpha-5
641	aug3.g12121	-0.693241	6.28667	3.13603	0.0765802	0.999541	61.3408	130.368	70.6764	48.0537	LOC107437211	brain-specific angiogenesis inhibitor 1-associated protein 2-like
642	aug3.g15338	1.90085	0.444926	3.12981	0.0768727	0.999541	0.155687	0.701534	1.17305	2.2293
643	aug3.g23970	0.627593	5.5902	3.12714	0.0769987	0.999541	28.6465	46.4182	59.3858	56.847	LOC107454175	protein enabled homolog, transcript variant X2
644	aug3.g8821	0.764784	4.7287	3.12707	0.0770022	0.999541	24.2872	14.7322	36.0714	30.0955	LOC107456766	isochorismatase domain-containing protein 2
645	aug3.g11911	-0.440683	8.55994	3.12021	0.077327	0.999541	407.122	461.259	325.669	314.207	LOC107436903	inositol-trisphosphate 3-kinase homolog, transcript variant X3
646	aug3.g3505	0.589659	6.42547	3.11936	0.0773674	0.999541	73.0173	63.8396	126.983	79.0161	LOC107450636	ATP-dependent RNA helicase dbp2
647	aug3.g23529	-0.465418	8.94204	3.11557	0.0775474	0.999541	505.205	634.655	368.192	457.377	LOC107452003	uncharacterized LOC107452003
648	aug3.g25443	0.68404	4.97653	3.11336	0.0776525	0.999541	24.7543	23.1506	41.9366	35.0495	LOC107438337	uncharacterized LOC107438337, transcript variant X1
649	aug3.g16850	1.52047	1.52649	3.11082	0.0777737	0.999541	0.622749	1.98768	3.22589	4.45859	LOC107442828	transmembrane protein 205
650	aug3.g21819	-1.96879	0.560018	3.10406	0.0780975	0.999541	0.622749	3.03998	0.293263	0.619249	LOC107445248	calsyntenin-1-like
651	aug3.g14904	2.01856	-0.039111	3.10001	0.078292	0.999541	0.311375	0.233845	1.17305	1.11465	LOC107440969	centromere protein V
652	aug3.g27179	-1.2369	2.97473	3.09999	0.0782927	0.999541	10.7424	10.6399	6.74505	2.35315	LOC107440858	major facilitator superfamily domain-containing protein 4A-like
653	aug3.g6262	1.92674	0.475662	3.09248	0.0786548	0.999541	0.467062	0.46769	2.93263	0.743099	LOC107443996	protein bunched, class 2/F/G isoform, transcript variant X1
654	aug3.g13611	0.872852	5.16221	3.09135	0.0787097	0.999541	32.85	17.5384	66.5707	25.6369	LOC107439165	protein sprouty-like
655	aug3.g10081	-0.581674	6.13819	3.08976	0.0787866	0.999541	69.4365	98.5656	54.1071	58.2094	LOC107444932	tRNA dimethylallyltransferase, mitochondrial, transcript variant X1
656	aug3.g15416	-0.67676	5.50701	3.08787	0.078878	0.999541	39.7003	71.2057	29.9128	39.5081	LOC107449360	E3 ubiquitin-protein ligase CHIP-like
657	aug3.g4059	0.862268	5.71678	3.08722	0.0789096	0.999541	47.3289	27.126	102.495	32.8202	LOC107451500	nucleolar protein 14 homolog
658	aug3.g24403	-1.43184	2.12758	3.0856	0.0789882	0.999541	2.80237	8.8861	1.46632	2.84854	LOC110282284	lymphoid-restricted membrane protein-like
659	aug3.g21313	1.03188	3.51571	3.08137	0.0791936	0.999541	9.49693	5.26151	16.716	13.3758
660	aug3.g5061	0.644576	6.13743	3.08105	0.0792092	0.999541	65.3887	44.1967	107.334	63.9065	LOC107452894	protein FAM102A-like
661	aug3.g2077	-0.483313	7.85809	3.07959	0.0792803	0.999541	228.393	311.598	173.172	213.145	LOC107448084	DNA-directed RNA polymerase I subunit RPA1-like
662	aug3.g26460	-0.657564	5.90662	3.07334	0.0795858	0.999541	50.1313	95.6425	47.0687	45.4529	LOC107438295	HMG box-containing protein 4-like, transcript variant X1
663	aug3.g9972	-0.832695	4.61512	3.07254	0.079625	0.999541	21.9519	39.8705	13.7834	20.9306	LOC107443359	dual specificity mitogen-activated protein kinase kinase 1
664	aug3.g20658	-1.27013	2.17111	3.07182	0.07966	0.999541	7.3173	4.79382	2.63937	2.35315	LOC107449268	speckle-type POZ protein-like
665	aug3.g4809	2.51107	-0.427949	3.07041	0.0797291	0.999541	0.155687	0.116922	1.46632	0.2477
666	aug3.g13278	2.51107	-0.427949	3.06928	0.0797847	0.999541	0.155687	0.116922	1.46632	0.2477	LOC107438678	transmembrane protein 132C-like
667	aug3.g4818	-0.543473	7.16681	3.06785	0.0798553	0.999541	122.837	216.774	115.252	117.905
668	aug3.g19131	0.753457	4.99995	3.06752	0.0798714	0.999541	24.5986	22.6829	52.7874	26.9992	LOC107446387	golgin subfamily A member 3, transcript variant X1
669	aug3.g56	-0.969325	3.63667	3.06725	0.0798843	0.999541	15.2574	16.9537	9.53105	6.93559	LOC107440894	latrophilin Cirl, transcript variant X1
670	aug3.g1921	0.476492	7.38744	3.0661	0.0799409	0.999541	153.196	126.51	221.56	167.569	LOC107447771	stromal membrane-associated protein 1-like, transcript variant X2
671	aug3.g15162	-1.42319	2.06574	3.06199	0.0801433	0.999541	8.25143	3.39075	1.17305	3.09624	LOC107441249	uncharacterized LOC107441249, transcript variant X2
672	aug3.g23568	-0.505767	8.57902	3.06045	0.0802193	0.999541	336.285	559.474	326.255	304.794	LOC107452139	uncharacterized protein CG3556-like
673	aug3.g27004	-1.79232	0.707108	3.05843	0.0803191	0.999541	3.11375	1.28615	0.879789	0.371549	LOC107440186	cysteine dioxygenase type 1-like
674	aug3.g27753	-0.420414	11.174	3.05691	0.0803942	0.999541	2419.07	2868.69	1941.55	2009.59	LOC107442814	phospholipase A2-like
675	aug3.g27124	1.66481	1.16521	3.05526	0.0804762	0.999541	0.778437	1.0523	1.17305	4.70629	LOC107440707	homeobox protein Mix.2-like, transcript variant X1
676	aug3.g27569	-2.2031	-0.247073	3.04799	0.0808372	0.999541	1.40119	0.584612	0.146632	0.2477	LOC107442228	uncharacterized LOC107442228
677	aug3.g27872	2.91275	-0.717004	3.04717	0.0808779	0.999541	0.155687	0	1.17305	0.12385	LOC107443225	guanine nucleotide-binding protein G(o) subunit alpha
678	aug3.g14959	-1.98837	0.73158	3.03466	0.0815036	0.999541	0.467062	3.74152	0.293263	0.743099	LOC107441031	putative uncharacterized protein DDB_G0282129
679	aug3.g26307	0.436945	9.07269	3.03307	0.0815835	0.999541	498.822	416.01	581.101	657.147	LOC107437723	disintegrin and metalloproteinase domain-containing protein 10-like
680	aug3.g10237	-0.564164	6.2223	3.02732	0.0818733	0.999541	73.7958	103.476	59.5324	60.4387	LOC107447141	trans-Golgi network integral membrane protein 2-like
681	aug3.g13384	0.440712	8.96042	3.02683	0.0818979	0.999541	425.96	418.699	626.703	519.797	LOC107438795	plasminogen activator inhibitor 1 RNA-binding protein-like
682	aug3.g12511	0.64041	5.35925	3.02378	0.0820522	0.999541	29.892	33.7906	59.5324	39.8796	LOC107437663	ensconsin
683	aug3.g9562	-0.505712	8.9249	3.01998	0.0822446	0.999541	427.206	711.473	379.043	423.071
684	aug3.g15881	-1.25831	2.06213	3.0145	0.0825228	0.999541	5.29337	5.7292	2.49274	2.10545	LOC107441394	solute carrier organic anion transporter family member 4A1
685	aug3.g20676	-1.56273	1.30215	3.01266	0.0826166	0.999541	3.42512	3.1569	0.439895	1.7339	LOC107449299	CD9 antigen-like
686	aug3.g10362	0.637608	5.40799	3.01253	0.0826232	0.999541	33.1614	32.8552	62.1718	40.6227	LOC107448412	exosome complex component RRP45-like
687	aug3.g9518	0.501046	6.84978	3.01043	0.0827305	0.999541	105.089	85.5872	140.326	129.423	LOC107445599	neuropathy target esterase sws
688	aug3.g1632	-1.50377	1.29271	3.00881	0.0828131	0.999541	2.64668	3.74152	0.733158	1.4862	LOC107447180	protein Wnt-5b-like, transcript variant X3
689	aug3.g5214	0.875278	4.3513	3.00518	0.0829985	0.999541	15.2574	13.2122	34.3118	17.9582	LOC107453092	zinc finger protein 227-like
690	aug3.g15488	0.423754	9.96987	3.00403	0.0830578	0.999541	858.148	854.235	1237.42	1059.66	LOC107449732	synaptic vesicle membrane protein VAT-1 homolog-like
691	aug3.g13739	0.56095	6.64907	3.00365	0.0830772	0.999541	88.7418	73.0765	146.338	92.3919	LOC107439384	ecotropic viral integration site 5 ortholog, transcript variant X7
692	aug3.g12188	0.471316	7.20975	3.00343	0.0830884	0.999541	130.777	116.922	191.941	151.468	LOC107437291	PWWP domain-containing protein 2B
693	aug3.g13122	0.478487	7.9396	3.00303	0.083109	0.999541	175.148	234.312	249.127	321.514	LOC107438476	glycogenin-1, transcript variant X2
694	aug3.g24121	0.591071	6.86522	2.99803	0.0833661	0.999541	122.37	63.6058	132.555	147.257	LOC107454767	translocon-associated protein subunit gamma-like
695	aug3.g8734	1.99648	-0.0436022	2.99078	0.08374	0.999541	0.311375	0.233845	0.879789	1.36235	LOC107456662	uncharacterized LOC107456662
696	aug3.g25451	0.897677	3.88177	2.98766	0.0839012	0.999541	9.18555	10.9907	20.9683	16.7197
697	aug3.g12894	-0.808951	4.33224	2.9864	0.0839666	0.999541	23.1974	27.3598	13.4901	15.3574	LOC107438189	synaptic vesicle 2-related protein
698	aug3.g22922	-0.514055	6.6724	2.98412	0.0840848	0.999541	104.778	134.344	86.6593	80.8739	LOC107436493	60S ribosomal protein L27-like, transcript variant X1
699	aug3.g11514	0.719441	4.69521	2.97962	0.0843191	0.999541	19.3052	19.4091	27.5667	36.1641	LOC107436375	microtubule-associated serine/threonine-protein kinase 3-like, transcript variant X1
700	aug3.g27266	0.495157	7.13658	2.97893	0.0843552	0.999541	133.58	99.7348	185.196	143.542	LOC107441349	26S proteasome non-ATPase regulatory subunit 14
701	aug3.g14372	-0.459466	8.38292	2.97763	0.0844227	0.999541	334.572	437.407	252.206	309.253	LOC107440236	caprin-1-like, transcript variant X1
702	aug3.g26488	0.548323	6.1357	2.9754	0.0845391	0.999541	61.8079	52.0305	85.7795	80.6262	LOC107438424	acyl-CoA-binding domain-containing protein 5-like, transcript variant X2
703	aug3.g23577	-0.451129	7.26997	2.96863	0.0848939	0.999541	163.316	192.454	132.995	127.318	LOC107452291	putative RNA-binding protein Luc7-like 1, transcript variant X1
704	aug3.g17817	0.469204	7.54027	2.96827	0.0849126	0.999541	182.31	129.784	204.258	227.512	LOC107444362	ras-related protein Rab-43
705	aug3.g7908	0.588801	6.17482	2.96754	0.0849512	0.999541	67.4126	47.7043	100.589	72.4521	LOC107455658	uncharacterized LOC107455658
706	aug3.g10832	-0.928004	3.8675	2.96416	0.0851287	0.999541	14.4789	22.9168	8.50463	11.1465
707	aug3.g6139	-0.61137	6.25122	2.96398	0.0851384	0.999541	68.191	114.935	51.1744	68.7366	LOC107454254	retinoic acid receptor RXR-alpha-A-like, transcript variant X1
708	aug3.g26984	-0.595624	6.11268	2.95979	0.0853589	0.999541	67.1012	98.5656	46.4822	63.1634	LOC107440142	armadillo repeat-containing protein 8-like, transcript variant X1
709	aug3.g2733	-2.03683	0.671366	2.95786	0.0854608	0.999541	1.2455	2.92306	1.02642	0	LOC107449387	semaphorin-1A-like
710	aug3.g23537	-1.51344	2.39867	2.95603	0.0855576	0.999541	12.6107	2.68921	4.10568	1.2385	LOC107452015	elongation of very long chain fatty acids protein AAEL008004
711	aug3.g11420	2.6389	0.31972	2.95527	0.0855981	0.999541	0	0.46769	0	3.22009	LOC107445807	junctophilin-1-like
712	aug3.g4177	0.447487	7.4343	2.95221	0.0857602	0.999541	151.017	141.242	180.21	218.223	LOC107451635	ATP-dependent RNA helicase DEAH12, chloroplastic, transcript variant X2
713	aug3.g4556	-0.449445	8.19266	2.95207	0.0857674	0.999541	300.944	373.684	225.813	268.259	LOC107452170	arginine kinase, transcript variant X3
714	aug3.g17284	-2.49084	-0.424323	2.94903	0.0859289	0.999541	1.40119	0.350767	0.293263	0	LOC107443518	glycine-rich cell wall structural protein-like
715	aug3.g4437	-0.491941	7.076	2.94832	0.0859671	0.999541	129.688	184.737	109.241	114.437	LOC107451985	smad nuclear-interacting protein 1-like
716	aug3.g16884	0.77081	6.1167	2.94754	0.0860083	0.999541	76.4425	26.0737	102.935	71.709
717	aug3.g8645	-0.470056	7.67928	2.94679	0.0860483	0.999541	204.262	270.909	155.576	187.509	LOC107456545	uncharacterized LOC107456545, transcript variant X3
718	aug3.g9216	-2.29149	0.0864089	2.94647	0.0860654	0.999541	2.64668	0.233845	0.439895	0.12385	LOC107441953	keratocan, transcript variant X1
719	aug3.g3589	-0.599026	5.7702	2.93594	0.0866281	0.999541	53.0894	77.5195	47.9485	38.3934	LOC107450758	ubiquitin-conjugating enzyme E2 Z-like
720	aug3.g17476	0.463926	7.61793	2.93363	0.0867525	0.999541	178.729	151.181	194.873	259.961	LOC107443813	electron transfer flavoprotein subunit beta-like
721	aug3.g20015	3.07679	-0.635191	2.93193	0.0868438	0.999541	0.155687	0	1.46632	0	LOC107452689	ras and EF-hand domain-containing protein-like
722	aug3.g10869	0.902148	4.03344	2.9311	0.0868881	0.999541	12.455	10.0553	26.9802	15.1097	LOC107455306	proton-coupled amino acid transporter 1, transcript variant X3
723	aug3.g15212	0.59655	5.58378	2.92813	0.0870483	0.999541	37.6763	38.2336	69.0635	45.8244	LOC107447976	transcription factor IIIB 90 kDa subunit, transcript variant X3
724	aug3.g9222	-0.569838	5.61643	2.92621	0.0871518	0.999541	63.6761	53.0828	40.4703	38.1457	LOC107443478	WD repeat-containing protein mio-B-like
725	aug3.g503	0.670951	6.31	2.92573	0.0871779	0.999541	74.7299	47.4705	131.089	63.4111	LOC107443689	protein FAM135A
726	aug3.g5012	0.844981	4.07057	2.92139	0.0874124	0.999541	11.8322	11.8092	23.3144	19.1967	LOC107452851	transmembrane protein 65, transcript variant X1
727	aug3.g2644	-0.653637	6.76715	2.91987	0.087495	0.999541	91.3885	173.747	59.6791	108.864	LOC107449243	kin of IRRE-like protein 1, transcript variant X1
728	aug3.g4233	2.84629	-0.804837	2.91667	0.0876685	0.999541	0	0.116922	1.02642	0.12385
729	aug3.g13900	0.486854	6.82514	2.91571	0.0877209	0.999541	92.4783	95.8764	122.144	141.808	LOC107439604	microtubule-associated proteins 1A/1B light chain 3C-like
730	aug3.g12245	-0.633935	5.87457	2.91384	0.0878225	0.999541	60.8737	81.0272	33.432	57.9617	LOC107437363	protein arginine N-methyltransferase 5
731	aug3.g18164	0.650675	5.03556	2.91195	0.0879257	0.999541	26.3112	24.3199	36.218	43.2236	LOC107444888	protein phosphatase 1 regulatory subunit 14B, transcript variant X1
732	aug3.g27635	0.598361	5.79137	2.91119	0.0879668	0.999541	51.6882	36.129	58.0661	74.6814	LOC107442385	ras-related protein Rab-23-like
733	aug3.g19800	0.461148	7.45204	2.91015	0.0880239	0.999541	150.861	143.347	235.05	170.046	LOC107447512	60S ribosomal protein L28
734	aug3.g8573	0.504045	8.27145	2.90804	0.0881389	0.999541	203.016	307.038	297.369	426.167	LOC107456445	protein shuttle craft-like
735	aug3.g24126	0.477001	6.92499	2.90508	0.0883007	0.999541	101.352	101.372	125.81	156.298	LOC107454877	LIM domain kinase 1
736	aug3.g3378	-1.60631	1.17877	2.90476	0.0883182	0.999541	4.98199	1.28615	1.02642	0.990798	LOC107450468	transmembrane protein 17, transcript variant X2
737	aug3.g27515	-0.543187	6.17038	2.90473	0.08832	0.999541	76.9095	93.1871	54.6936	62.0487	LOC107442022	uncharacterized LOC107442022
738	aug3.g21432	-0.888737	4.53412	2.90359	0.0883828	0.999541	40.9458	18.9414	20.6751	11.6419	LOC107451223	uncharacterized protein DDB_G0271670-like
739	aug3.g20350	-0.542532	7.47236	2.90343	0.0883915	0.999541	184.957	235.365	100.736	187.756	LOC107448549	AP-1 complex subunit gamma-1
740	aug3.g15101	-2.0945	0.42201	2.90233	0.0884518	0.999541	3.26943	0.46769	0.733158	0.12385	LOC107441160	natterin-4-like
741	aug3.g17271	1.05944	3.17406	2.90155	0.0884942	0.999541	6.85024	4.55997	13.3435	10.4034	LOC107443508	28S ribosomal protein S17, mitochondrial
742	aug3.g27123	0.582433	5.71976	2.90142	0.0885016	0.999541	36.1195	47.7043	65.2511	60.4387	LOC107440672	inactive tyrosine-protein kinase 7-like
743	aug3.g4061	0.489011	6.87944	2.89911	0.0886285	0.999541	83.4484	111.778	143.699	130.538	LOC107451487	ubiquitin-conjugating enzyme E2-22 kDa
744	aug3.g22192	-0.683094	5.09536	2.89828	0.0886739	0.999541	34.5626	48.8736	21.1149	30.8386	LOC107454729	protein maelstrom homolog
745	aug3.g10093	-0.428684	8.15251	2.89658	0.0887679	0.999541	305.459	346.792	240.769	243.86	LOC107445067	armadillo segment polarity protein-like, transcript variant X1
746	aug3.g340	-0.477847	7.82213	2.8962	0.0887887	0.999541	210.334	315.34	180.65	196.921	LOC107456160	eukaryotic translation initiation factor 3 subunit B
747	aug3.g2223	-0.573875	5.53449	2.89358	0.0889331	0.999541	52.9337	57.292	40.9102	33.1917	LOC107448457	translation initiation factor eIF-2B subunit beta-like
748	aug3.g1448	-0.663181	5.11061	2.89129	0.0890594	0.999541	39.7003	44.3136	31.8191	21.3022	LOC107446746	putative RNA-binding protein Luc7-like 2
749	aug3.g15896	-1.39458	1.50511	2.88715	0.0892887	0.999541	4.51493	3.03998	1.61295	1.2385	LOC107441429	myosin light chain kinase, smooth muscle
750	aug3.g21201	-0.619558	5.4212	2.88713	0.0892901	0.999541	44.2152	58.812	29.0331	38.0219	LOC107450429	protein D3-like
751	aug3.g2258	0.541548	7.47977	2.88677	0.0893097	0.999541	183.711	106.984	252.5	170.417
752	aug3.g25808	0.449017	7.43462	2.88223	0.0895621	0.999541	164.873	127.445	195.607	203.237	LOC107455706	choline transporter-like protein 4
753	aug3.g17024	2.19388	-0.262889	2.88053	0.0896567	0.999541	0	0.350767	0.733158	1.11465
754	aug3.g4282	-0.596802	5.60476	2.87862	0.0897629	0.999541	45.7721	70.5042	36.0714	40.8704	LOC107451753	mediator of RNA polymerase II transcription subunit 8-like
755	aug3.g23594	-1.96576	-0.0511058	2.87148	0.0901617	0.999541	0.778437	1.40307	0.293263	0.2477	LOC107452295	uncharacterized LOC107452295, transcript variant X1
756	aug3.g9005	-0.581446	6.05431	2.87119	0.0901781	0.999541	63.3647	95.0579	48.8283	57.0947	LOC107457014	mediator of RNA polymerase II transcription subunit 15-like, transcript variant X1
757	aug3.g778	1.14101	2.95961	2.87005	0.0902418	0.999541	5.44906	3.97536	13.4901	7.30714
758	aug3.g15358	0.55154	6.72474	2.86966	0.0902637	0.999541	93.101	78.1042	154.843	96.1074	LOC107448910	BTB/POZ domain-containing protein 2, transcript variant X1
759	aug3.g27512	0.511411	6.45117	2.86829	0.090341	0.999541	66.7899	76.9349	106.161	98.8321	LOC107442016	DNA polymerase zeta catalytic subunit, transcript variant X1
760	aug3.g5405	0.64416	5.08506	2.86298	0.0906392	0.999541	29.1135	23.5014	44.2827	37.898	LOC107453321 LOC107453323	sodium channel protein type 4 subunit alpha B-like
761	aug3.g12290	-0.557286	5.60533	2.85976	0.0908209	0.999541	52.778	62.4366	39.4439	38.8888	LOC107437430	putative tRNA (cytidine(32)/guanosine(34)-2'-O)-methyltransferase
762	aug3.g25735	2.36738	-0.498795	2.85764	0.0909407	0.999541	0.155687	0.116922	1.17305	0.371549	LOC107452633	sodium/calcium exchanger 3, transcript variant X1
763	aug3.g1665	-0.490232	8.21109	2.85726	0.0909626	0.999541	261.399	429.456	258.805	233.209	LOC107447243	UV excision repair protein RAD23 homolog B
764	aug3.g1449	-0.614107	5.45512	2.85612	0.0910268	0.999541	41.8799	63.3719	36.6579	32.2009	LOC107446745	28S ribosomal protein S9, mitochondrial
765	aug3.g10861	-0.471829	8.11221	2.85474	0.0911049	0.999541	253.926	387.832	226.692	236.181	LOC107455197	60S acidic ribosomal protein P0-like
766	aug3.g9	0.520318	6.44719	2.85189	0.0912667	0.999541	73.9515	68.9842	115.252	89.7911	LOC107444942	WD repeat-containing protein 20
767	aug3.g16769	-1.01131	3.98608	2.84687	0.0915518	0.999541	26.3112	15.5507	5.42537	15.2335
768	aug3.g2451	0.804376	4.3939	2.8461	0.0915961	0.999541	16.1915	14.0307	21.2616	31.4578	LOC107448851	40S ribosomal protein S9-like
769	aug3.g14902	-0.442065	10.9204	2.84487	0.0916658	0.999541	1805.97	2655.31	1644.62	1639.4	LOC107440965	ATP-binding cassette sub-family G member 4, transcript variant X2
770	aug3.g883	1.05736	3.35718	2.84296	0.091775	0.999541	8.25143	4.79382	17.4492	9.66028
771	aug3.g19284	-1.91796	1.20616	2.84277	0.0917857	0.999541	6.53887	0.350767	1.17305	0.619249	LOC107446577	lysosomal acid lipase/cholesteryl ester hydrolase
772	aug3.g15441	0.443662	9.36648	2.84257	0.0917972	0.999541	572.307	545.794	892.107	628.661	LOC107449515	proclotting enzyme, transcript variant X1
773	aug3.g779	0.645433	5.34494	2.84049	0.091916	0.999541	38.4548	24.6706	56.0133	42.6043	LOC107444629	protein FAM173B
774	aug3.g27364	0.592902	6.65487	2.83942	0.0919773	0.999541	88.4304	71.9073	159.389	82.4839	LOC107441627	CCR4-NOT transcription complex subunit 2, transcript variant X1
775	aug3.g14111	0.461801	7.27007	2.8385	0.0920299	0.999541	149.927	109.556	170.239	186.889
776	aug3.g19703	1.05031	3.23366	2.83661	0.0921387	0.999541	7.62868	4.32613	11.2906	13.3758	LOC107446654 LOC107447320	cationic amino acid transporter 3
777	aug3.g25546	-0.538249	6.40491	2.83093	0.0924647	0.999541	87.652	112.245	78.4479	59.324	LOC107442599	uncharacterized LOC107442599
778	aug3.g389	0.718374	4.84385	2.83066	0.0924805	0.999541	18.3711	24.5537	42.8164	27.99	LOC107436715	DNA-binding protein RFX2-like
779	aug3.g21596	-0.585224	5.62904	2.82929	0.0925592	0.999541	51.2211	66.7627	45.3092	33.4394	LOC107439993	Na(+)/H(+) exchanger beta
780	aug3.g18910	0.631889	5.7318	2.82844	0.0926082	0.999541	50.1313	32.9721	78.1546	50.5307	LOC107446056	V-type proton ATPase 116 kDa subunit a, transcript variant X1
781	aug3.g8686	-0.503343	7.3284	2.82817	0.0926239	0.999541	140.119	235.599	121.997	143.17	LOC107456598	nucleolar protein 58-like
782	aug3.g3696	0.679025	4.73479	2.82614	0.0927408	0.999541	19.928	20.5783	34.3118	30.5909	LOC107450909	protein eva-1 homolog C-like
783	aug3.g9591	-1.142	2.58878	2.82407	0.0928609	0.999541	9.02986	6.89842	4.10568	3.09624	LOC107438411	roundabout homolog 1-like
784	aug3.g18725	-0.609811	5.31669	2.81897	0.0931563	0.999541	40.7901	54.7197	32.5522	30.0955	LOC107445760	uncharacterized LOC107445760
785	aug3.g3255	0.785426	4.30906	2.81684	0.0932797	0.999541	14.3232	14.3815	26.9802	22.5407	LOC107450313	uncharacterized LOC107450313
786	aug3.g5251	0.443614	7.84716	2.81619	0.0933177	0.999541	209.244	180.645	294.29	235.934	LOC107453143	estrogen-related receptor gamma, transcript variant X1
787	aug3.g25185	-0.577706	6.34362	2.81355	0.0934715	0.999541	70.682	122.769	62.4651	67.2504	LOC107456073	DNA methyltransferase 1-associated protein 1
788	aug3.g26318	-1.01813	3.64592	2.81291	0.0935085	0.999541	9.34124	23.1506	7.77147	8.29793
789	aug3.g19709	1.39173	1.57956	2.81154	0.0935886	0.999541	1.86825	1.16922	5.13211	2.84854	LOC107447356	TWiK family of potassium channels protein 7
790	aug3.g6476	-0.437943	7.38918	2.81087	0.0936274	0.999541	179.975	205.082	129.916	154.317	LOC107454721	exocyst complex component 8-like
791	aug3.g14732	-0.516808	6.38979	2.80967	0.0936978	0.999541	86.7178	109.907	68.6236	68.8605	LOC107440674	N-terminal kinase-like protein
792	aug3.g17151	2.01932	-0.0855583	2.80602	0.093911	0.999541	0.155687	0.350767	1.61295	0.619249
793	aug3.g13365	0.934699	3.73373	2.80504	0.0939684	0.999541	11.2095	6.7815	19.2087	15.1097	LOC107438772	POU domain, class 2, transcription factor 3, transcript variant X3
794	aug3.g23830	-2.81451	-0.797599	2.80126	0.0941904	0.999541	1.08981	0.116922	0.146632	0	LOC107453512	speckle-type POZ protein-like
795	aug3.g18446	-0.5083	7.32945	2.79719	0.0944297	0.999541	137.472	238.989	142.379	122.487	LOC107445297	Y-box factor homolog
796	aug3.g26043	1.62797	0.706429	2.79181	0.0947473	0.999541	0.467062	0.818457	1.61295	2.477	LOC107436465	B-cell lymphoma/leukemia 11A, transcript variant X3
797	aug3.g14287	-1.92561	-0.0929907	2.78729	0.0950151	0.999541	1.08981	1.0523	0.293263	0.2477	LOC107440133	twist-related protein 2-like
798	aug3.g23633	0.56208	6.41802	2.78558	0.0951163	0.999541	73.173	64.5412	126.836	76.5391	LOC107452648	protein lin-9 homolog
799	aug3.g8633	0.793106	5.08542	2.77955	0.0954751	0.999541	27.401	21.9814	62.4651	23.1599	LOC107456531	myotubularin-related protein 6
800	aug3.g7790	0.441006	7.20871	2.77901	0.0955075	0.999541	118.011	132.356	161.735	178.22	LOC107455454	zinc finger FYVE domain-containing protein 9-like
801	aug3.g16334	0.495892	6.94155	2.77811	0.0955607	0.999541	95.592	107.802	170.972	116.047	LOC107442065	uncharacterized LOC107442065, transcript variant X1
802	aug3.g10793	-1.64861	0.893966	2.77519	0.0957355	0.999541	2.80237	2.1046	1.31968	0.2477	LOC107454330	alpha-tocopherol transfer protein-like, transcript variant X1
803	aug3.g6461	0.492317	7.27845	2.76768	0.0961856	0.999541	133.268	124.288	224.933	137.473	LOC107454693	retinoblastoma-like protein 1
804	aug3.g19338	-0.560266	6.3793	2.76392	0.0964119	0.999541	74.2628	123.119	69.2101	64.7734	LOC107446721	46 kDa FK506-binding nuclear protein
805	aug3.g8894	0.706085	4.69906	2.76274	0.0964828	0.999541	21.9519	17.1876	36.9512	26.8754	LOC107456868	exonuclease GOR, transcript variant X2
806	aug3.g24809	2.462	-0.500221	2.76091	0.0965931	0.999541	0	0.233845	1.31968	0.2477	LOC107439751	single-minded homolog 2-like
807	aug3.g20358	-0.887679	4.19674	2.7589	0.0967149	0.999541	14.946	31.686	13.4901	11.7657	LOC107448555	uncharacterized LOC107448555
808	aug3.g23557	-0.563872	5.47043	2.75853	0.096737	0.999541	53.4007	51.7966	32.8455	38.2696	LOC107452145	beta-parvin-like
809	aug3.g3675	0.596883	5.57822	2.75765	0.0967904	0.999541	33.7841	41.7413	70.0899	44.3382	LOC107450899	sal-like protein 1
810	aug3.g11297	0.505416	6.48794	2.75658	0.0968548	0.999541	81.7358	66.295	109.974	100.071	LOC107436084	uncharacterized LOC107436084
811	aug3.g12783	-0.57419	5.91148	2.75575	0.0969055	0.999541	58.3827	84.7687	43.5496	52.6361	LOC107438058	nucleolar protein 8, transcript variant X1
812	aug3.g17833	0.586006	7.23574	2.75238	0.0971099	0.999541	167.208	73.8949	197.366	164.225	LOC107444393	inositol polyphosphate multikinase, transcript variant X3
813	aug3.g292	0.722664	4.92331	2.7502	0.0972424	0.999541	20.5507	24.7875	48.9749	26.0084	LOC107452613	lysine-specific demethylase 3B, transcript variant X1
814	aug3.g1818	-0.444504	7.46282	2.74913	0.0973075	0.999541	186.358	219.58	168.773	129.671	LOC107447588	serine/arginine-rich splicing factor 4, transcript variant X1
815	aug3.g24992	-0.459603	7.10289	2.74406	0.0976166	0.999541	145.256	172.344	101.762	129.175	LOC107455075	uncharacterized LOC107455075, transcript variant X3
816	aug3.g25360	-0.436476	7.51752	2.74018	0.097854	0.999541	181.531	238.989	156.163	154.688	LOC107448709	crooked neck-like protein 1
817	aug3.g22917	0.579011	5.79002	2.7384	0.0979631	0.999541	53.4007	35.0767	69.2101	62.7918	LOC107451173	serine/threonine-protein kinase unc-51-like
818	aug3.g1993	-0.941982	3.42104	2.72815	0.0985936	0.999541	13.0777	14.3815	7.47821	6.81174	LOC107447931	cilia- and flagella-associated protein 45, transcript variant X2
819	aug3.g1489	-0.538133	5.81647	2.72765	0.0986242	0.999541	63.3647	69.4519	47.6553	43.8428	LOC107446853	thioredoxin-like protein 1
820	aug3.g3977	0.443497	7.4058	2.72699	0.098665	0.999541	127.819	158.898	174.638	215.375	LOC107451338	FERM domain-containing protein 4A, transcript variant X2
821	aug3.g26407	0.495948	7.67893	2.72615	0.0987171	0.999541	214.848	125.224	242.969	236.305	LOC107438135	neuronal membrane glycoprotein M6-a-like
822	aug3.g8528	-0.708873	4.74986	2.72588	0.098734	0.999541	32.0716	34.0244	15.1031	25.2653	LOC107456358	serine/threonine-protein kinase ATR
823	aug3.g21616	-1.13462	2.43056	2.72492	0.0987929	0.999541	6.69455	7.36611	2.786	3.59164	LOC107451866	uncharacterized LOC107451866
824	aug3.g4767	-0.416382	9.0127	2.72074	0.0990522	0.999541	552.223	627.99	472.887	411.553	LOC107452475	carboxypeptidase B
825	aug3.g15230	-0.429063	8.94726	2.71886	0.0991687	0.999541	487.768	643.892	411.741	428.892	LOC107447970	aurora kinase C-like
826	aug3.g23029	-1.41695	1.47985	2.71673	0.0993015	0.999541	2.02394	5.14458	1.31968	1.36235
827	aug3.g11104	-0.400261	9.42792	2.71634	0.0993253	0.999541	761.467	805.361	609.254	578.007	LOC107457376	piwi-like protein 1
828	aug3.g9655	-0.577816	6.06443	2.71441	0.0994458	0.999541	64.9216	94.4733	62.4651	44.4621	LOC107439444	Down syndrome cell adhesion molecule-like protein Dscam2
829	aug3.g6969	0.486958	6.66657	2.71427	0.0994547	0.999541	80.0233	88.6272	105.721	130.661	LOC107455269	baculoviral IAP repeat-containing protein 3
830	aug3.g25098	-1.68686	0.972801	2.71285	0.0995431	0.999541	4.51493	0.935379	1.17305	0.495399	LOC107455633	N-acylneuraminate-9-phosphatase
831	aug3.g26294	0.558399	6.03935	2.70931	0.0997641	0.999541	63.209	42.9105	80.0608	76.0437	LOC107437618	uncharacterized LOC107437618, transcript variant X1
832	aug3.g25432	1.73445	1.46873	2.70691	0.0999145	0.999541	1.55687	0.818457	7.33158	0.619249	LOC107438228	uncharacterized LOC107438228
833	aug3.g11711	0.511516	6.27463	2.70669	0.0999284	0.999541	62.2749	64.8919	100.003	81.3693	LOC107436628	constitutive coactivator of PPAR-gamma-like protein 1 homolog
834	aug3.g4630	0.463002	7.19508	2.70235	0.100201	0.999541	142.143	104.061	153.083	186.022	LOC107452244	prolyl endopeptidase FAP-like
835	aug3.g1400	0.439559	8.60286	2.69828	0.100457	0.999541	387.817	272.195	458.664	436.199	LOC107446597	tetraspanin-5, transcript variant X1
836	aug3.g3842	0.537494	6.08051	2.6972	0.100525	0.999541	62.742	47.3536	83.1401	76.5391	LOC107451155	solute carrier family 25 member 51-like, transcript variant X2
837	aug3.g7720	0.50362	6.59232	2.69695	0.100541	0.999541	92.4783	66.8796	110.56	115.18	LOC107455388	snRNA-activating protein complex subunit 3-like
838	aug3.g15662	0.422472	7.79443	2.69572	0.100618	0.999541	175.771	202.977	252.353	255.378	LOC107451048	ubinuclein-2, transcript variant X1
839	aug3.g3638	1.3032	2.25256	2.69369	0.100747	0.999541	2.02394	3.1569	9.97095	2.97239	LOC107450841	troponin C-like
840	aug3.g26570	-1.63084	1.86294	2.69332	0.10077	0.999541	5.76043	4.55997	3.22589	0.12385	LOC107438844	tubulointerstitial nephritis antigen-like, transcript variant X2
841	aug3.g6005	-0.601469	5.40998	2.69314	0.100781	0.999541	43.1254	58.5781	28.8864	38.1457	LOC107454091	cap-specific mRNA (nucleoside-2'-O-)-methyltransferase 1-like
842	aug3.g3112	-0.507688	6.81315	2.68849	0.101076	0.999541	104.155	158.898	89.0054	96.1074	LOC107450058	5'-AMP-activated protein kinase catalytic subunit alpha-2-like, transcript variant X3
843	aug3.g18163	0.422502	7.7523	2.68807	0.101102	0.999541	179.352	188.596	228.599	264.543	LOC107444887	MOB kinase activator 1B
844	aug3.g3016	1.81149	0.540077	2.68645	0.101205	0.999541	0.155687	0.818457	0.879789	2.72469	LOC107449920	eukaryotic translation initiation factor 2 subunit 2
845	aug3.g24321	-1.35365	1.34478	2.68601	0.101233	0.999541	3.26943	3.27383	1.17305	1.36235	LOC107442830	nuclear cap-binding protein subunit 1-like
846	aug3.g12451	0.592618	6.75855	2.68549	0.101266	0.999541	100.263	72.1411	173.025	86.9425	LOC107437593	kelch-like protein 3
847	aug3.g27876	0.463421	7.05169	2.68503	0.101295	0.999541	127.041	95.7594	165.254	141.808	LOC107443236	cytochrome b-c1 complex subunit 7
848	aug3.g6351	0.817997	4.04027	2.68338	0.1014	0.999541	12.455	10.9907	22.1414	19.1967
849	aug3.g4920	0.701725	6.0591	2.67844	0.101715	0.999541	70.682	30.7506	104.842	59.9433	LOC107452695	myosin regulatory light chain sqh
850	aug3.g12649	1.49784	1.21405	2.67752	0.101774	0.999541	1.71256	0.46769	2.34611	3.71549	LOC107437913	uncharacterized LOC107437913
851	aug3.g3866	-0.637175	4.93527	2.67077	0.102206	0.999541	36.4308	37.4152	25.074	22.4168	LOC107451194	N-glycosylase/DNA lyase, transcript variant X1
852	aug3.g6482	-1.54701	1.0239	2.67018	0.102245	0.999541	3.26943	2.1046	1.46632	0.371549	LOC107454718	uncharacterized LOC107454718, transcript variant X2
853	aug3.g4338	-0.563657	5.78853	2.66746	0.10242	0.999541	53.2451	77.7534	44.8693	43.8428	LOC107451833	RRP15-like protein, transcript variant X1
854	aug3.g8985	1.03403	3.28504	2.66725	0.102433	0.999541	8.5628	3.97536	13.93	11.6419	LOC107456996	protein spaetzle 5
855	aug3.g7588	0.658567	5.55683	2.66656	0.102477	0.999541	47.3289	25.4891	71.7028	43.0997	LOC107446656	probable tRNA (uracil-O(2)-)-methyltransferase
856	aug3.g26639	-2.20578	-0.0234892	2.66487	0.102586	0.999541	2.17962	0.350767	0	0.495399	LOC107439004	uncharacterized LOC107439004, transcript variant X1
857	aug3.g27801	-0.654127	5.77363	2.66389	0.102649	0.999541	41.1015	91.5502	40.1771	44.2144	LOC107442961	cyclin-dependent kinase 11B, transcript variant X1
858	aug3.g20144	-0.575967	6.15332	2.66253	0.102737	0.999541	64.2989	105.113	49.4148	64.278	LOC107448133	rho GTPase-activating protein 17-like
859	aug3.g6152	0.461041	7.40574	2.66093	0.102841	0.999541	137.005	147.79	236.663	155.555	LOC107454293	uncharacterized LOC107454293, transcript variant X1
860	aug3.g7071	0.648555	4.94914	2.65991	0.102906	0.999541	24.4429	23.2676	43.2563	31.5817	LOC107437699	SH3 domain-binding protein 5 homolog
861	aug3.g7525	0.547275	6.25488	2.65791	0.103036	0.999541	75.8197	48.0551	90.7649	90.0388	LOC107445513	vacuolar protein-sorting-associated protein 25
862	aug3.g12366	-0.421793	10.0217	2.65077	0.1035	0.999541	1005.27	1373.25	937.269	838.463	LOC107437498	histone H3
863	aug3.g4825	0.624143	5.6872	2.64881	0.103627	0.999541	54.0235	26.8921	57.9195	66.5073	LOC107452528	mortality factor 4-like protein 1
864	aug3.g26160	-0.472	7.18625	2.64774	0.103697	0.999541	148.37	189.297	100.003	143.418	LOC107437029	PAB-dependent poly(A)-specific ribonuclease subunit PAN2
865	aug3.g11938	-1.87406	0.112272	2.64744	0.103717	0.999541	1.71256	0.935379	0.586526	0.12385	LOC107447937	disabled homolog 2-interacting protein
866	aug3.g17818	-0.405216	8.40639	2.64682	0.103758	0.999541	381.59	391.105	307.34	276.185	LOC107444361	oxysterol-binding protein-related protein 1, transcript variant X1
867	aug3.g615	1.56627	0.69307	2.64351	0.103974	0.999541	0.778437	0.584612	2.34611	1.7339	LOC107444091	uncharacterized LOC107444091
868	aug3.g12528	-0.58518	5.39359	2.64252	0.104039	0.999541	55.269	45.132	38.5641	28.3616	LOC107437736	flocculation protein FLO11, transcript variant X3
869	aug3.g21172	-0.580989	5.39828	2.64225	0.104056	0.999541	46.8619	53.5505	28.4465	38.6411
870	aug3.g20120	-0.527242	5.69023	2.64038	0.104179	0.999541	58.8498	62.4366	40.1771	43.9667	LOC107448103	protein FRG1, transcript variant X1
871	aug3.g10884	-1.94198	0.162763	2.63849	0.104303	0.999541	0.467062	2.1046	0.146632	0.495399	LOC107455558	uncharacterized LOC107455558, transcript variant X2
872	aug3.g9832	-0.4255	7.33218	2.636	0.104466	0.999541	164.717	203.913	131.235	143.294	LOC107441464	SWI/SNF-related matrix-associated actin-dependent regulator of chromatin subfamily B member 1-A-like, transcript variant X1
873	aug3.g27392	0.549561	7.62348	2.63489	0.104539	0.999541	180.13	139.722	315.844	152.335	LOC107441689	dual oxidase, transcript variant X1
874	aug3.g8111	1.7606	0.269751	2.63356	0.104627	0.999541	0.622749	0.233845	1.02642	1.85775
875	aug3.g23546	0.521867	6.23209	2.63279	0.104678	0.999541	61.3408	61.6181	102.202	74.4337	LOC107452144	protein vav-like
876	aug3.g17954	-0.562452	8.06732	2.63231	0.104709	0.999541	243.028	395.198	285.638	146.762	LOC107444569	uncharacterized protein CG3556-like
877	aug3.g7341	-0.557678	5.72259	2.63201	0.104729	0.999541	53.4007	71.5565	44.7226	40.2512	LOC107443088	something about silencing protein 10-like
878	aug3.g16250	-1.81908	0.0870933	2.62787	0.105002	0.999541	0.778437	1.63691	0.293263	0.371549	LOC107449702 LOC110282075	uncharacterized LOC107449702, transcript variant X2
879	aug3.g17801	-0.532075	5.99269	2.62526	0.105175	0.999541	66.3228	83.4826	47.5086	56.1039	LOC107444345	aldehyde dehydrogenase family 16 member A1
880	aug3.g887	0.706171	4.6547	2.62501	0.105192	0.999541	20.8621	17.0707	37.2444	24.6461
881	aug3.g23167	-0.561472	5.3996	2.6227	0.105345	0.999541	46.3948	53.5505	34.3118	33.4394	LOC107438865	ubiquitin carboxyl-terminal hydrolase 14-like
882	aug3.g13309	-1.79598	0.058956	2.62131	0.105437	0.999541	1.40119	1.0523	0.439895	0.2477
883	aug3.g23306	-1.67058	0.473676	2.61685	0.105734	0.999541	2.491	1.0523	0.586526	0.495399	LOC107450073	protein outspread
884	aug3.g1978	-0.46404	9.93283	2.61671	0.105743	0.999541	1264.96	1002.61	1014.4	629.528	LOC107447910	uncharacterized LOC107447910
885	aug3.g22700	-0.667769	5.25927	2.61577	0.105806	0.999541	32.2273	60.7996	25.6605	32.944	LOC107446461	T-complex protein 1 subunit epsilon
886	aug3.g1153	-1.886	-0.100172	2.61535	0.105834	0.999541	0.778437	1.28615	0.293263	0.2477	LOC107445719	uncharacterized LOC107445719
887	aug3.g7153	1.60941	0.462011	2.61482	0.105869	0.999541	0.622749	0.46769	1.75958	1.61005
888	aug3.g23894	0.963775	4.43574	2.61335	0.105968	0.999541	22.886	6.31381	35.3382	21.426	LOC107453813	uncharacterized LOC107453813
889	aug3.g8765	-0.73481	4.45307	2.61278	0.106006	0.999541	23.1974	30.7506	15.8362	16.5959	LOC107456677	uncharacterized LOC107456677
890	aug3.g27739	-1.25451	2.26523	2.61254	0.106022	0.999541	9.8083	3.27383	2.19947	3.22009	LOC107442773	leucine-rich repeat-containing protein 15
891	aug3.g8701	-0.640993	6.31523	2.61186	0.106068	0.999541	57.1372	135.63	68.0371	55.7324	LOC107456627	splicing factor 3B subunit 4
892	aug3.g25158	0.556019	6.03334	2.60774	0.106343	0.999541	52.6223	52.9658	94.2841	61.0579	LOC107455990	menin, transcript variant X2
893	aug3.g5866	-0.564012	6.24317	2.60425	0.106578	0.999541	107.736	72.7257	72.8759	49.1684	LOC107453892	ras-related protein Rab-18A-like
894	aug3.g14013	-0.513586	6.85363	2.59914	0.106921	0.999541	107.58	163.457	81.5272	108.369	LOC107439730	presenilin-1-like, transcript variant X3
895	aug3.g26297	0.47564	6.53338	2.59905	0.106928	0.999541	81.7358	72.8426	106.015	108.864	LOC107437619	DNA-binding protein P3A2, transcript variant X4
896	aug3.g26706	1.75933	0.183158	2.59658	0.107095	0.999541	0.155687	0.584612	1.31968	1.36235	LOC107439168	MFS-type transporter SLC18B1-like
897	aug3.g15391	0.75067	6.04411	2.59581	0.107146	0.999541	71.3048	27.0091	110.12	55.1131	LOC107449169	uncharacterized LOC107449169
898	aug3.g19692	1.66166	0.507138	2.59263	0.107362	0.999541	0.778437	0.350767	2.34611	1.2385	LOC107447311	uncharacterized LOC107447311
899	aug3.g17885	-0.463228	7.61987	2.59116	0.107461	0.999541	184.957	269.974	142.526	187.509	LOC107444459	OTU domain-containing protein 5-B-like, transcript variant X1
900	aug3.g25713	1.41093	1.01061	2.59013	0.107532	0.999541	1.08981	0.818457	2.49274	2.60084	LOC107450848	tripartite motif-containing protein 60, transcript variant X1
901	aug3.g15306	-1.09428	2.58577	2.58917	0.107596	0.999541	7.16162	8.41841	2.93263	4.33474	LOC107448346	beta-1,3-glucosyltransferase-like
902	aug3.g26296	-0.654378	4.9083	2.5828	0.108031	0.999541	29.1135	43.4951	23.0212	23.1599	LOC107437621	5-demethoxyubiquinone hydroxylase, mitochondrial
903	aug3.g27978	-0.412627	10.2596	2.58237	0.10806	0.999541	1183.53	1614	995.775	1105.98	LOC107443501	myotubularin-related protein 14
904	aug3.g11223	-1.56018	1.44445	2.58171	0.108105	0.999541	5.60474	1.98768	2.19947	0.371549	LOC107457502	uncharacterized LOC107457502
905	aug3.g1453	1.02095	3.07162	2.5811	0.108147	0.999541	5.44906	5.26151	8.358	13.3758	LOC107446741	zinc finger protein 665-like, transcript variant X7
906	aug3.g3496	-0.516971	6.80092	2.58002	0.10822	0.999541	107.736	153.87	75.0754	107.749	LOC107450643	elongation factor Tu-like
907	aug3.g9775	0.626294	5.34624	2.57941	0.108262	0.999541	31.1375	32.3875	62.7583	35.421	LOC107440749	uncharacterized LOC107440749, transcript variant X1
908	aug3.g11324	0.473762	6.96088	2.57735	0.108403	0.999541	123.616	84.7687	153.083	136.111	LOC107436110	signal peptidase complex subunit 3
909	aug3.g6128	0.875603	3.60938	2.57525	0.108547	0.999541	8.40711	8.41841	15.5429	15.3574	LOC107454240	lipid storage droplets surface-binding protein 2, transcript variant X2
910	aug3.g1426	0.47818	6.75009	2.57169	0.108791	0.999541	96.9932	82.5472	137.98	112.084	LOC107446696	coronin-7, transcript variant X1
911	aug3.g23816	-0.432687	7.71716	2.56818	0.109033	0.999541	238.824	244.134	150.884	206.829	LOC107453494	uncharacterized LOC107453494
912	aug3.g6845	-0.569712	6.42441	2.56816	0.109034	0.999541	74.8856	129.316	56.7464	80.8739	LOC107455133	exosome component 10-like
913	aug3.g11588	-0.465676	7.11894	2.56337	0.109365	0.999541	127.197	194.208	117.452	115.428	LOC107436482	protein argonaute-2-like, transcript variant X1
914	aug3.g17258	-0.449413	8.04764	2.56316	0.10938	0.999541	240.381	369.241	219.947	226.645	LOC107448778	uncharacterized LOC107448778
915	aug3.g6621	-0.431108	7.78607	2.56284	0.109402	0.999541	291.291	215.605	181.237	194.568	LOC107454861	BTB/POZ domain-containing protein At4g08455-like
916	aug3.g23614	-0.458079	6.8913	2.56205	0.109457	0.999541	118.789	155.156	92.0846	107.378	LOC107452450	structural maintenance of chromosomes protein 1A
917	aug3.g7776	-0.441615	8.20822	2.5618	0.109474	0.999541	271.674	408.293	249.274	251.539	LOC107455439	pancreatic triacylglycerol lipase-like, transcript variant X2
918	aug3.g2424	0.410115	7.6914	2.56038	0.109572	0.999541	179.975	174.565	228.452	242.622	LOC107448797	GTPase HRas
919	aug3.g5069	0.413834	8.5182	2.56009	0.109592	0.999541	288.333	339.66	373.617	463.074	LOC107452917	PHD finger protein 12
920	aug3.g6377	1.37441	1.17064	2.55888	0.109676	0.999541	1.40119	0.818457	2.63937	3.09624	LOC107454552	uncharacterized LOC107454552
921	aug3.g6279	-2.25681	-0.568177	2.55687	0.109815	0.999541	1.08981	0.350767	0.146632	0.12385	LOC107454446	glutamate receptor ionotropic, NMDA 2B-like
922	aug3.g8453	0.485533	6.46638	2.55677	0.109823	0.999541	81.4245	65.5935	102.056	103.662	LOC107456297	protein phosphatase inhibitor 2-like
923	aug3.g888	-1.92827	0.251194	2.55668	0.109829	0.999541	2.64668	0.46769	0.146632	0.619249	LOC107444933	uncharacterized LOC107444933, transcript variant X1
924	aug3.g25049	0.517923	7.04445	2.55307	0.11008	0.999541	133.113	83.8333	187.395	123.107	LOC107455366	ran GTPase-activating protein 1-like
925	aug3.g7205	0.51861	5.97488	2.55241	0.110126	0.999541	52.9337	50.0428	78.3013	69.232	LOC107440946	protein jagunal
926	aug3.g16371	0.398906	8.21352	2.55123	0.110208	0.999541	264.824	246.823	340.918	333.651	LOC107442123	RNA-binding protein Rsf1, transcript variant X4
927	aug3.g20813	0.578344	5.25619	2.55011	0.110287	0.999541	32.383	28.5291	45.4558	45.4529	LOC107444190	3-methyl-2-oxobutanoate dehydrogenase [lipoamide] kinase, mitochondrial-like
928	aug3.g8707	-2.30417	-0.172875	2.54862	0.110391	0.999541	2.02394	0.233845	0.439895	0	LOC107456629	peroxidasin homolog
929	aug3.g5209	1.83968	0.0906789	2.54787	0.110443	0.999541	0.311375	0.350767	0.586526	1.85775	LOC107453099	uncharacterized LOC107453099
930	aug3.g18369	-2.30416	-0.172875	2.54747	0.110471	0.999541	2.02394	0.233845	0.439895	0	LOC107445181	protein BZZ1, transcript variant X1
931	aug3.g2785	-1.30051	1.48919	2.5466	0.110532	0.999541	3.7365	3.50767	1.17305	1.7339	LOC107449457	uncharacterized LOC107449457
932	aug3.g16018	-0.796717	4.13643	2.54615	0.110563	0.999541	23.8202	20.2276	10.5575	14.7381	LOC107441645	NHL repeat-containing protein 2
933	aug3.g474	1.39084	1.80309	2.54515	0.110633	0.999541	1.71256	1.87076	7.77147	1.7339	LOC107443562	integrin alpha-PS1-like
934	aug3.g13575	0.598726	6.02139	2.54481	0.110658	0.999541	45.4607	57.292	53.8138	101.804	LOC107439102	sodium/hydrogen exchanger 7-like
935	aug3.g26686	2.27878	-0.497367	2.54455	0.110675	0.999541	0.311375	0	1.02642	0.495399	LOC107439123	retinol dehydrogenase 11-like
936	aug3.g2957	0.712434	4.45693	2.54409	0.110708	0.999541	16.5029	16.3691	28.0066	25.8846	LOC107449792	organic cation transporter protein-like, transcript variant X2
937	aug3.g26877	-0.722947	4.4592	2.54353	0.110747	0.999541	23.5088	30.5167	17.1559	15.6051	LOC107439686	cardioactive peptide-like
938	aug3.g11919	0.482712	6.36424	2.54263	0.11081	0.999541	67.2569	69.6857	99.2696	92.1442	LOC107436913	dolichyl-phosphate beta-glucosyltransferase-like
939	aug3.g3021	-0.464013	7.3783	2.54064	0.11095	0.999541	146.657	237.937	142.379	136.606	LOC107449913	general transcription factor 3C polypeptide 5-like
940	aug3.g25555	-1.16386	2.3418	2.54009	0.110989	0.999541	4.20356	8.8861	2.49274	3.34394	LOC107456945	elongation factor G, mitochondrial-like
941	aug3.g10602	0.533191	6.44145	2.53983	0.111007	0.999541	72.8617	68.7504	127.863	77.1584	LOC107451586	graves disease carrier protein
942	aug3.g26287	-0.466525	7.12354	2.53287	0.111497	0.999541	126.418	196.079	116.865	116.666	LOC107437613	cytochrome b-c1 complex subunit Rieske, mitochondrial-like
943	aug3.g3686	-0.46956	6.57657	2.53253	0.111521	0.999541	116.921	104.295	76.8349	82.8555	LOC107450897	probable aminopeptidase NPEPL1
944	aug3.g6350	-0.451117	7.55391	2.53185	0.11157	0.999541	170.322	262.608	150.591	166.206	LOC107454525	regulator of chromosome condensation
945	aug3.g26964	0.473862	6.50702	2.5296	0.111728	0.999541	74.7299	77.0519	110.414	100.442	LOC107440022	solute carrier family 12 member 2
946	aug3.g7509	0.422869	7.50453	2.5279	0.111849	0.999541	178.106	132.005	200.739	214.755	LOC107445520	tyrosyl-DNA phosphodiesterase 2-like, transcript variant X3
947	aug3.g7491	0.426163	7.51811	2.52591	0.11199	0.999541	168.298	144.165	239.009	180.821	LOC107445059	signal recognition particle receptor subunit alpha, transcript variant X1
948	aug3.g14022	-1.31717	3.50965	2.52485	0.112066	0.999541	4.98199	26.1906	2.19947	10.2795	LOC107439761	transient receptor potential cation channel subfamily V member 6-like, transcript variant X2
949	aug3.g18988	-0.474436	8.34224	2.52285	0.112207	0.999541	280.86	472.366	240.036	302.193	LOC107446189	dynamin-1-like protein
950	aug3.g19589	-0.404812	7.39652	2.5198	0.112425	0.999541	191.184	192.22	138.713	150.849	LOC107447177	oxysterol-binding protein-related protein 9
951	aug3.g3073	1.33508	6.53499	2.51796	0.112556	0.999541	7.16162	97.2794	43.5496	220.205	LOC107449990	uncharacterized LOC107449990
952	aug3.g25712	-0.522055	5.83191	2.51703	0.112623	0.999541	61.8079	71.7903	49.1216	43.9667	LOC107450863	postreplication repair E3 ubiquitin-protein ligase RAD18-like
953	aug3.g27954	0.767138	4.35177	2.51655	0.112656	0.999541	16.1915	13.6799	30.7926	20.0637	LOC107443407	3-hydroxyacyl-CoA dehydrogenase type-2
954	aug3.g26083	-1.1322	2.3899	2.51532	0.112745	0.999541	8.5628	5.26151	3.81242	2.477	LOC107436761	uncharacterized LOC107436761, transcript variant X1
955	aug3.g23101	-1.34131	1.43857	2.51351	0.112874	0.999541	2.33531	4.55997	1.61295	1.11465
956	aug3.g20744	0.579088	5.99683	2.50958	0.113156	0.999541	54.8019	47.2366	98.2432	54.2462	LOC107449424	MAGUK p55 subfamily member 7-like, transcript variant X1
957	aug3.g24980	-0.461085	7.05122	2.50908	0.113192	0.999541	123.149	183.1	111.88	110.722	LOC107454953	nucleolar and spindle-associated protein 1-like
958	aug3.g14572	0.454215	7.60236	2.50804	0.113267	0.999541	146.502	180.762	178.157	270.24	LOC107440468	poly(U)-binding-splicing factor half pint, transcript variant X1
959	aug3.g454	2.08176	-0.323218	2.50616	0.113402	0.999541	0	0.350767	0.586526	1.11465	LOC107452585	lachesin-like
960	aug3.g23787	1.3733	2.08593	2.50606	0.113409	0.999541	1.2455	3.1569	9.38442	2.2293	LOC107453369	rho-associated protein kinase 2-like, transcript variant X1
961	aug3.g13754	-0.759672	6.00248	2.50055	0.113806	0.999541	41.8799	117.975	30.646	63.7826	LOC107439411	cathepsin B-like
962	aug3.g10427	0.53672	5.52695	2.4985	0.113955	0.999541	41.5685	33.3229	52.0542	56.4755	LOC107449130	signal peptidase complex subunit 1-like
963	aug3.g7617	0.445237	7.01721	2.4976	0.11402	0.999541	122.526	96.5779	136.367	161.748	LOC107447012	UNC93-like protein MFSD11
964	aug3.g1630	-0.545271	6.14389	2.49583	0.114148	0.999541	64.4545	102.424	52.4941	61.9249	LOC107447158	pre-mRNA-splicing factor 18-like, transcript variant X2
965	aug3.g10620	-0.491267	7.23368	2.49318	0.114341	0.999541	131.244	219.346	106.308	143.17
966	aug3.g2012	-0.539057	5.51099	2.49215	0.114416	0.999541	60.7181	46.8859	36.9512	37.0311	LOC107447993	liprin-beta-1, transcript variant X2
967	aug3.g17916	0.552791	5.74986	2.49024	0.114554	0.999541	44.3709	42.4428	76.3951	51.0261	LOC107444498	endoplasmic reticulum metallopeptidase 1, transcript variant X2
968	aug3.g20637	-2.10241	-0.27156	2.48948	0.114609	0.999541	0.467062	1.28615	0	0.371549	LOC110282127	uncharacterized LOC110282127
969	aug3.g27748	-0.512513	6.99019	2.48756	0.11475	0.999541	104.31	193.39	109.534	99.3275	LOC107439046	homeobox protein extradenticle-like, transcript variant X1
970	aug3.g17039	0.517825	6.48837	2.4855	0.1149	0.999541	57.1372	89.7964	96.7768	113.818	LOC107443134	A-kinase anchor protein 13
971	aug3.g25545	-0.406887	7.93304	2.48414	0.114999	0.999541	252.992	303.414	203.231	216.489	LOC107442580	DNA-directed RNA polymerase II subunit RPB1
972	aug3.g2055	0.486687	6.27383	2.48408	0.115004	0.999541	68.0354	60.4489	84.4598	95.4882	LOC107444389	serine/threonine-protein kinase N2
973	aug3.g600	1.61765	1.13586	2.48389	0.115018	0.999541	1.2455	0.701534	5.27874	0.743099	LOC107443977	uncharacterized LOC107443977, transcript variant X1
974	aug3.g23929	0.396345	10.5495	2.48389	0.115018	0.999541	1353.7	1234.12	1472.91	1932.92	LOC107454051	protein ABHD11-like, transcript variant X1
975	aug3.g11730	-2.85316	-0.793568	2.4838	0.115024	0.999541	1.2455	0	0.146632	0	LOC107436639	uncharacterized LOC107436639
976	aug3.g8817	0.681365	5.88546	2.48122	0.115213	0.999541	55.7361	34.8429	102.495	42.7282	LOC107456774	mitochondrial import receptor subunit TOM22 homolog
977	aug3.g146	0.392707	8.83238	2.47779	0.115464	0.999541	394.045	393.678	551.335	482.89	LOC107445917	protein hu-li tai shao, transcript variant X4
978	aug3.g22752	-2.27566	-0.52127	2.47468	0.115693	0.999541	0.311375	1.0523	0	0.2477
979	aug3.g20614	0.768744	4.79419	2.47418	0.11573	0.999541	18.5268	22.0983	49.5615	19.816	LOC107452525	transcription initiation factor TFIID subunit 1
980	aug3.g18737	2.1248	-0.30301	2.47152	0.115926	0.999541	0.155687	0.233845	1.61295	0.2477
981	aug3.g22493	-1.70807	1.02881	2.46891	0.116118	0.999541	0.467062	4.6769	0.439895	1.11465	LOC107436775	uncharacterized LOC107436775
982	aug3.g10719	0.519122	6.4225	2.46878	0.116128	0.999541	76.4425	64.1904	122.291	79.2638	LOC107453283	uncharacterized LOC107453283, transcript variant X1
983	aug3.g25086	-0.532232	6.43686	2.46872	0.116133	0.999541	75.197	128.615	69.2101	71.8329	LOC107455612	uncharacterized LOC107455612
984	aug3.g27052	-0.5155	6.0398	2.46778	0.116202	0.999541	67.4126	86.6395	52.2008	55.6085	LOC107440426	alpha-2-macroglobulin receptor-associated protein, transcript variant X1
985	aug3.g17036	-0.403041	8.95674	2.46732	0.116236	0.999541	504.271	626.236	447.373	407.713	LOC107443067	uncharacterized LOC107443067, transcript variant X1
986	aug3.g13987	-1.46463	1.54086	2.4617	0.116652	0.999541	6.38318	1.63691	0.733158	2.10545	LOC107439703	speckle-type POZ protein B-like
987	aug3.g8839	1.80863	3.80083	2.4609	0.116712	0.999541	11.5209	0.818457	41.79	1.36235	LOC107456798	serine/arginine repetitive matrix protein 1
988	aug3.g20436	1.47737	1.09783	2.46084	0.116716	0.999541	0.934124	1.0523	4.39895	1.2385	LOC107448742	serine proteinase stubble-like
989	aug3.g27113	0.414129	8.17405	2.45633	0.117052	0.999541	283.974	211.162	341.652	317.922
990	aug3.g21339	-0.511315	5.98678	2.45514	0.117141	0.999541	64.9216	83.3657	52.2008	51.893	LOC107450844	mitotic spindle assembly checkpoint protein MAD1-like
991	aug3.g5272	-0.612543	5.24026	2.45333	0.117276	0.999541	33.7841	56.7074	29.9128	29.3524	LOC107453172	serine/threonine-protein kinase SIK3
992	aug3.g14021	0.682027	5.25874	2.45277	0.117318	0.999541	35.4967	23.0337	62.9049	30.9624	LOC107439760	NECAP-like protein CG9132
993	aug3.g26875	-1.81227	0.648092	2.45027	0.117504	0.999541	0.311375	3.50767	0.586526	0.495399	LOC107439681	GATA-binding factor 1-A-like
994	aug3.g25462	-0.432159	7.80252	2.45024	0.117507	0.999541	215.316	296.515	171.706	207.696	LOC107439164	myelin expression factor 2, transcript variant X1
995	aug3.g19556	-1.84906	-0.14971	2.44891	0.117606	0.999541	0.934124	1.0523	0.146632	0.371549	LOC107447124	UNC93-like protein, transcript variant X2
996	aug3.g26454	0.497373	6.01402	2.44805	0.117671	0.999541	51.8439	54.8366	74.3422	76.2914	LOC107438289	proton myo-inositol cotransporter, transcript variant X3
997	aug3.g5161	0.680928	4.7777	2.44785	0.117686	0.999541	22.7303	19.0583	42.3765	24.6461	LOC107453041	mannose-6-phosphate isomerase
998	aug3.g17565	1.58302	0.735614	2.4475	0.117712	0.999541	1.08981	0.350767	2.93263	1.36235	LOC107455016	uncharacterized LOC107455016
999	aug3.g19751	-1.62949	0.582899	2.4465	0.117787	0.999541	2.95806	0.935379	0.733158	0.495399	LOC107447430	uncharacterized LOC107447430
1000	aug3.g26705	-0.426881	7.43114	2.44443	0.117942	0.999541	163.783	231.039	150.297	143.542	LOC107439175	transcription elongation factor B polypeptide 3, transcript variant X1
1001	aug3.g13703	-0.463641	6.52792	2.4422	0.11811	0.999541	101.508	111.778	78.1546	76.5391	LOC107439343	ESF1 homolog
1002	aug3.g16258	-0.643181	4.86576	2.4414	0.118171	0.999541	29.7363	40.5721	20.3818	24.6461	LOC107441917	paramyosin
1003	aug3.g4371	1.5506	0.75801	2.4407	0.118224	0.999541	0.622749	0.818457	3.22589	1.11465	LOC107451888	dual oxidase, transcript variant X1
1004	aug3.g25776	0.463004	8.23911	2.43899	0.118353	0.999541	266.225	241.445	442.387	257.484	LOC107454566	uncharacterized LOC107454566, transcript variant X1
1005	aug3.g22465	-1.09668	2.75115	2.43275	0.118824	0.999541	5.60474	11.8092	3.81242	4.33474	LOC107441750	ATP-dependent RNA helicase SUV3 homolog, mitochondrial
1006	aug3.g16044	-0.465486	8.8756	2.42874	0.119128	0.999541	393.11	694.402	381.535	406.227	LOC107441673	uncharacterized LOC107441673
1007	aug3.g19943	-0.409412	8.92399	2.42871	0.119131	0.999541	482.786	624.366	381.975	451.68	LOC107447751	protein disulfide-isomerase A3
1008	aug3.g12420	0.981422	3.01725	2.42857	0.119142	0.999541	4.51493	5.96304	10.9974	9.78413	LOC107437564	uncharacterized LOC107437564
1009	aug3.g5365	-0.486415	6.3533	2.42831	0.119161	0.999541	82.67	107.335	69.9433	65.7642	LOC107453288	autophagy protein 5, transcript variant X1
1010	aug3.g20341	-0.534279	5.47941	2.42486	0.119424	0.999541	46.7062	58.1104	34.7517	37.6503	LOC107448536	transmembrane protein 147
1011	aug3.g9721	-0.38755	8.72972	2.42469	0.119437	0.999541	461.769	499.96	366.872	368.329	LOC107440239	uncharacterized LOC107440239
1012	aug3.g20644	0.532409	6.61498	2.42463	0.119441	0.999541	93.101	66.8796	145.019	86.3233
1013	aug3.g21016	0.847165	3.83603	2.42401	0.119489	0.999541	10.5867	9.47071	22.8745	13.2519	LOC107449953	uncharacterized LOC107449953, transcript variant X3
1014	aug3.g15489	-0.397331	7.55109	2.42173	0.119662	0.999541	203.483	222.269	153.083	170.17	LOC107449724	nuclear pore complex protein Nup93-like
1015	aug3.g9252	-0.489321	8.28612	2.42053	0.119754	0.999541	249.1	478.213	243.555	274.699
1016	aug3.g19982	-0.497414	10.4359	2.41835	0.119921	0.999541	1228.37	2010.71	1448.72	846.018	LOC107447801	low-density lipoprotein receptor-related protein 2-like, transcript variant X1
1017	aug3.g12014	0.807433	4.612	2.41672	0.120046	0.999541	14.3232	20.6953	16.8626	44.4621	LOC107437072	RNA-binding protein pno1-like
1018	aug3.g1439	-0.755656	4.18032	2.41632	0.120077	0.999541	20.8621	23.9691	13.0502	13.4996	LOC107446709	RNMT-activating mini protein
1019	aug3.g1916	-0.529619	5.67159	2.41444	0.120221	0.999541	59.6282	60.215	34.0185	48.9207	LOC107447775	uracil-DNA glycosylase
1020	aug3.g1659	-1.42468	0.8267	2.41359	0.120286	0.999541	2.17962	2.22153	0.879789	0.743099	LOC107447235	tRNA:m(4)X modification enzyme TRM13 homolog
1021	aug3.g26328	-0.549198	5.44874	2.41257	0.120365	0.999541	44.0595	58.9289	32.2589	38.1457	LOC107437805	gastrula zinc finger protein XlCGF49.1-like, transcript variant X1
1022	aug3.g2003	-1.36375	1.44101	2.41047	0.120526	0.999541	1.71256	5.14458	1.17305	1.4862	LOC107445721	zinc finger protein castor homolog 1, transcript variant X4
1023	aug3.g5990	-0.500248	7.07992	2.40678	0.12081	0.999541	132.957	183.1	140.913	82.7316	LOC107454062	splicing factor 3A subunit 2
1024	aug3.g25717	1.82484	0.184046	2.40599	0.120872	0.999541	0	0.701534	1.61295	1.11465	LOC107450885	uncharacterized LOC107450885, transcript variant X1
1025	aug3.g8981	-0.939757	3.68841	2.40563	0.120899	0.999541	9.49693	23.3845	7.62484	9.53643	LOC107446971	soluble guanylate cyclase 88E
1026	aug3.g27678	0.63128	5.0385	2.40536	0.12092	0.999541	22.419	28.646	48.6817	30.5909	LOC107442562	peroxisomal N(1)-acetyl-spermine/spermidine oxidase
1027	aug3.g27287	0.457048	7.84792	2.4045	0.120987	0.999541	198.813	189.063	333.294	199.274	LOC107441418	anillin-like
1028	aug3.g5577	-1.54852	0.536686	2.40305	0.121099	0.999541	2.33531	1.28615	0.586526	0.619249	LOC107453556	dipeptidyl peptidase 3
1029	aug3.g22205	-1.30496	1.74755	2.40086	0.121269	0.999541	2.02394	6.54765	1.61295	1.85775
1030	aug3.g4314	0.398535	8.04101	2.39846	0.121454	0.999541	248.01	206.134	309.833	288.694	LOC107451795	Golgi apparatus protein 1-like
1031	aug3.g19117	-0.454565	6.62055	2.39522	0.121707	0.999541	111.161	115.753	89.5919	76.0437	LOC107446376	mediator of RNA polymerase II transcription subunit 7, transcript variant X1
1032	aug3.g25136	-0.443287	7.01475	2.39143	0.122002	0.999541	131.089	166.147	95.7504	122.859	LOC107455743	synembryn-A-like
1033	aug3.g3641	-0.547071	6.04461	2.39017	0.1221	0.999541	63.9875	91.901	43.4029	63.2872	LOC107450839	6-phosphofructo-2-kinase/fructose-2,6-bisphosphatase, transcript variant X1
1034	aug3.g11054	-0.462101	6.98933	2.38808	0.122263	0.999541	115.209	178.19	111.587	101.557	LOC107457305	heterogeneous nuclear ribonucleoprotein L-like
1035	aug3.g4107	0.473321	6.33457	2.38472	0.122527	0.999541	71.6162	63.1381	98.2432	88.8003	LOC107451576	testis-expressed protein 264-like
1036	aug3.g27982	-0.424803	10.7935	2.38332	0.122637	0.999541	1599.69	2464.37	1662.51	1365.2	LOC107443493	actin, clone 403-like, transcript variant X1
1037	aug3.g26040	1.86712	2.64254	2.38302	0.12266	0.999541	4.82631	0.46769	18.7688	0.495399	LOC107436461	growth/differentiation factor 10-like
1038	aug3.g14957	-1.99073	-0.367501	2.37873	0.122998	0.999541	1.2455	0.46769	0.146632	0.2477	LOC107441027	BTB/POZ domain-containing protein At4g01160-like
1039	aug3.g2914	-0.691129	4.45003	2.3785	0.123016	0.999541	25.8441	27.4768	17.3025	15.7289	LOC107449704	semaphorin-2A, transcript variant X1
1040	aug3.g26380	1.82135	0.685854	2.37315	0.123438	0.999541	0.155687	0.935379	0.439895	3.59164	LOC107437959	potassium voltage-gated channel protein Shaw-like, transcript variant X1
1041	aug3.g7926	1.38932	1.78784	2.36914	0.123756	0.999541	2.80237	0.818457	7.33158	2.10545	LOC107455672	cathepsin O
1042	aug3.g9409	-1.54125	0.414929	2.36655	0.123961	0.999541	1.40119	1.75384	0.439895	0.619249	LOC107436317	speckle-type POZ protein B-like, transcript variant X3
1043	aug3.g6380	-0.590995	5.00658	2.36628	0.123982	0.999541	36.7422	39.8705	27.86	23.0361	LOC107454563	CAAX prenyl protease 2
1044	aug3.g4777	-0.422705	7.70547	2.36519	0.124069	0.999541	260.776	217.125	204.698	151.84	LOC107452476	large neutral amino acids transporter small subunit 2, transcript variant X4
1045	aug3.g9042	-0.392309	7.80998	2.36464	0.124113	0.999541	253.459	255.475	184.609	203.114	LOC107457054	trichohyalin-like
1046	aug3.g20402	-0.52651	5.81423	2.36388	0.124173	0.999541	75.5083	56.9412	40.1771	51.6453	LOC107448674	uncharacterized LOC107448674, transcript variant X1
1047	aug3.g3607	-0.391002	11.0623	2.3629	0.124251	0.999541	2040.28	2808.83	1780.11	1917.94	LOC107450788	protein ABHD11-like
1048	aug3.g3742	0.742954	4.3511	2.36203	0.12432	0.999541	15.413	14.7322	30.9393	19.5683	LOC107450971	serine/threonine-protein kinase 19, transcript variant X1
1049	aug3.g3451	1.53713	0.844399	2.36199	0.124324	0.999541	0.622749	0.935379	3.66579	0.990798	LOC107450582	putative uncharacterized protein DDB_G0282133, transcript variant X1
1050	aug3.g17589	-1.291	2.78287	2.36157	0.124357	0.999541	3.26943	15.083	1.90621	5.57324	LOC107443971	MKL/myocardin-like protein 2, transcript variant X1
1051	aug3.g11418	-1.22749	2.38761	2.36085	0.124414	0.999541	4.67062	9.11995	4.69221	1.2385
1052	aug3.g3431	0.396358	7.4574	2.35993	0.124488	0.999541	154.442	148.608	181.677	217.109	LOC107450541	protein tweety
1053	aug3.g19382	-0.598307	5.06152	2.35779	0.124658	0.999541	33.9398	45.7167	29.0331	23.6553	LOC107446790	enoyl-[acyl-carrier-protein] reductase, mitochondrial-like
1054	aug3.g3023	1.15084	2.50366	2.35579	0.124818	0.999541	4.82631	1.98768	10.1176	4.95399	LOC107449911	ocellar opsin-like
1055	aug3.g717	0.449088	6.97686	2.35407	0.124957	0.999541	122.37	90.381	161.148	129.175	LOC107444444	T-complex protein 11-like protein 1, transcript variant X1
1056	aug3.g6165	0.52601	6.35005	2.35364	0.124991	0.999541	52.9337	80.0918	78.7412	112.951	LOC107454309	peptidyl-glycine alpha-amidating monooxygenase-like, transcript variant X2
1057	aug3.g26860	0.633809	5.04034	2.35104	0.125199	0.999541	26.1555	25.0214	50.8812	28.6093	LOC107439643	uncharacterized LOC107439643, transcript variant X2
1058	aug3.g23917	0.502273	6.97209	2.34758	0.125478	0.999541	119.724	87.8087	185.929	107.997	LOC107453947	GTPase-activating protein and VPS9 domain-containing protein 1, transcript variant X1
1059	aug3.g24009	-1.01106	3.02943	2.34736	0.125495	0.999541	7.00593	13.9138	5.572	4.83014
1060	aug3.g15241	0.754626	4.18653	2.3447	0.12571	0.999541	15.413	11.3415	22.288	22.7884	LOC107447974	spermine synthase
1061	aug3.g6554	-2.03663	-0.0654322	2.34375	0.125787	0.999541	2.17962	0.233845	0.439895	0.12385	LOC107454811	troponin T-like, transcript variant X1
1062	aug3.g13266	-0.526476	5.61974	2.34353	0.125804	0.999541	52.4666	62.9042	33.8719	46.196	LOC107438658	alcohol dehydrogenase class-3
1063	aug3.g3067	0.508493	5.67932	2.34331	0.125822	0.999541	43.1254	41.0398	67.0106	52.76	LOC107450017	decaprenyl-diphosphate synthase subunit 1-like
1064	aug3.g17797	-0.975258	5.88568	2.34327	0.125825	0.999541	29.892	125.224	15.8362	63.0395	LOC107444343	long-chain fatty acid transport protein 4-like
1065	aug3.g4053	-1.65796	0.533305	2.34274	0.125868	0.999541	0.622749	2.80614	0.586526	0.495399	LOC107451496	protein kinase DC2-like
1066	aug3.g7395	-0.432857	9.3294	2.34262	0.125878	0.999541	592.857	883.466	468.635	625.07	LOC107444046	glycogen phosphorylase
1067	aug3.g27823	0.408897	7.52926	2.33602	0.126412	0.999541	182.777	134.461	203.965	216.985	LOC107443000	forkhead box protein K1
1068	aug3.g20875	-0.417853	8.82184	2.332	0.126739	0.999541	430.475	603.32	343.265	430.626	LOC107449687	cell division cycle protein 20 homolog
1069	aug3.g22950	-1.30352	1.44713	2.32956	0.126938	0.999541	2.17962	4.6769	1.02642	1.7339
1070	aug3.g10167	0.659251	4.60361	2.32952	0.126941	0.999541	19.1495	18.123	25.5139	33.3156
1071	aug3.g25099	0.95996	3.00122	2.32567	0.127256	0.999541	5.60474	4.91074	10.5575	9.90798
1072	aug3.g3873	-0.462419	6.35901	2.32104	0.127635	0.999541	89.3645	100.202	68.6236	68.9843	LOC107451202	nucleoporin GLE1-like
1073	aug3.g27513	1.24062	1.50107	2.31837	0.127854	0.999541	1.2455	1.75384	3.07926	4.08704
1074	aug3.g22960	-0.855038	3.54254	2.31825	0.127864	0.999541	12.7664	16.4861	8.50463	7.67868	LOC107436729	uncharacterized LOC107436729
1075	aug3.g20666	-0.550304	5.50342	2.31781	0.1279	0.999541	41.5685	65.3596	35.1916	37.898	LOC107449277	ubiquitin carboxyl-terminal hydrolase 1-like
1076	aug3.g25372	-0.519064	5.77531	2.31651	0.128007	0.999541	53.2451	74.9472	47.0687	42.4805	LOC107457122	glucose-6-phosphate isomerase
1077	aug3.g23006	-0.537189	5.30194	2.31646	0.128011	0.999541	47.9517	44.8982	31.3792	32.5725
1078	aug3.g20098	-0.394534	9.01649	2.31614	0.128037	0.999541	548.642	627.055	393.266	501.096	LOC107448034	ATP-binding cassette sub-family F member 2
1079	aug3.g16216	-0.651982	5.40288	2.31606	0.128044	0.999541	30.5147	71.7903	29.7662	35.421	LOC107441878	mediator of RNA polymerase II transcription subunit 6, transcript variant X2
1080	aug3.g6302	-0.443599	6.91569	2.31574	0.12807	0.999541	122.215	155.273	88.8587	115.18	LOC107454462	condensin-2 complex subunit D3
1081	aug3.g12415	-0.49274	6.18948	2.31466	0.128159	0.999541	81.1131	88.861	69.3567	51.5215	LOC107437563	uncharacterized LOC107437563, transcript variant X3
1082	aug3.g27153	-0.540187	6.25818	2.31386	0.128226	0.999541	65.0773	115.285	55.8666	68.2412
1083	aug3.g26797	-0.446155	6.91105	2.31298	0.128298	0.999541	116.765	159.95	91.938	111.217	LOC107439463	NAD-dependent protein deacylase sirtuin-5, mitochondrial-like, transcript variant X4
1084	aug3.g23658	0.472915	6.57392	2.31288	0.128306	0.999541	66.6342	92.2518	101.909	118.772	LOC107452830	uncharacterized LOC107452830, transcript variant X3
1085	aug3.g20237	-0.949387	4.8347	2.31262	0.128328	0.999541	16.9699	56.9412	8.65126	29.6001	LOC107444343	long-chain fatty acid transport protein 4-like
1086	aug3.g13359	-0.53592	6.17704	2.31232	0.128353	0.999541	64.6102	105.698	50.8812	66.6312	LOC107438768	serine/arginine-rich splicing factor 4, transcript variant X1
1087	aug3.g14661	-0.423941	7.14236	2.31091	0.128469	0.999541	136.693	186.14	116.132	124.593	LOC107440599	arginine/serine-rich coiled-coil protein 2
1088	aug3.g6801	0.451058	6.96642	2.31008	0.128538	0.999541	125.64	85.4703	154.403	134.005	LOC107455099	phospholipid phosphatase 6-like
1089	aug3.g21769	-1.08921	2.37976	2.30881	0.128642	0.999541	7.3173	6.19689	4.25232	2.10545	LOC107454692	probable ATP-dependent RNA helicase DHX35
1090	aug3.g7862	-0.396535	7.95584	2.30685	0.128805	0.999541	248.321	315.106	209.39	218.719	LOC107455557	uncharacterized LOC107455557, transcript variant X5
1091	aug3.g12105	0.608941	5.31432	2.30517	0.128944	0.999541	35.8081	26.8921	61.4386	34.1825	LOC107449595 LOC107437199	promethin-like
1092	aug3.g15673	0.568305	5.83898	2.30509	0.128951	0.999541	45.4607	46.3013	89.0054	47.1868	LOC107451054	zinc finger protein 41, transcript variant X2
1093	aug3.g25912	-1.9328	-0.3689	2.30367	0.129069	0.999541	1.08981	0.584612	0.293263	0.12385	LOC107457482	toll-like receptor 6, transcript variant X1
1094	aug3.g137	-0.575145	5.02298	2.30079	0.129308	0.999541	37.0536	40.1044	24.7807	26.9992	LOC107445933	acetolactate synthase-like protein
1095	aug3.g20290	0.736472	5.03074	2.29972	0.129397	0.999541	30.2033	18.5907	58.3594	22.9122	LOC107448463 LOC107444097	kinesin-like protein KIF20A
1096	aug3.g3462	0.880613	3.49892	2.29949	0.129416	0.999541	5.60474	9.82148	13.93	14.6143	LOC110282336	probable cytoplasmic aconitate hydratase
1097	aug3.g25083	-1.40652	0.806445	2.29874	0.129479	0.999541	2.491	1.87076	0.879789	0.743099	LOC107455636	cyclic nucleotide-gated channel rod photoreceptor subunit alpha, transcript variant X1
1098	aug3.g25602	1.79166	0.534176	2.29849	0.1295	0.999541	0.155687	0.818457	0.439895	3.09624	LOC107445471	glutathione S-transferase Mu 6-like
1099	aug3.g16402	-1.1893	1.78048	2.29744	0.129588	0.999541	3.58081	5.14458	1.31968	2.477	LOC107442172	N(4)-(Beta-N-acetylglucosaminyl)-L-asparaginase-like
1100	aug3.g12272	-0.461438	7.17485	2.29629	0.129683	0.999541	129.688	204.03	103.962	138.464	LOC107437411	calcium-transporting ATPase sarcoplasmic/endoplasmic reticulum type
1101	aug3.g23514	-1.06399	2.54557	2.29421	0.129857	0.999541	5.44906	9.47071	2.786	4.33474
1102	aug3.g20090	1.80652	-0.197355	2.29279	0.129976	0.999541	0.155687	0.350767	1.17305	0.743099	LOC107448011	uncharacterized LOC107448011
1103	aug3.g11900	-1.8981	-0.126938	2.29168	0.130069	0.999541	1.71256	0.46769	0.439895	0.12385	LOC110282259	uncharacterized LOC110282259
1104	aug3.g9781	0.385642	9.07217	2.29113	0.130115	0.999541	515.169	418.114	660.869	558.315	LOC107440958	arf-GAP domain and FG repeat-containing protein 1
1105	aug3.g26838	-0.388301	7.70719	2.28958	0.130245	0.999541	221.854	251.266	180.21	181.316	LOC107439585	dnaJ homolog subfamily C member 2-like
1106	aug3.g7993	-1.33416	1.22174	2.2893	0.130269	0.999541	3.42512	2.57229	1.75958	0.619249	LOC107455726	protein tyrosine phosphatase domain-containing protein 1-like, transcript variant X1
1107	aug3.g25998	0.77681	3.90776	2.28417	0.1307	0.999541	10.1197	11.5753	20.5284	16.7197	LOC107436323	dehydrogenase/reductase SDR family member 7
1108	aug3.g21161	-0.463508	6.63063	2.28359	0.130749	0.999541	97.4603	131.421	75.3686	90.658	LOC107450347	tRNA-dihydrouridine(47) synthase [NAD(P)(+)]-like
1109	aug3.g2540	0.535749	6.40878	2.2834	0.130765	0.999541	71.7719	66.5288	131.235	69.3559	LOC107449006	40S ribosomal protein S18
1110	aug3.g639	-0.550896	6.0883	2.28188	0.130893	0.999541	56.5145	104.178	51.3211	58.4571	LOC107444173	male-specific lethal 3 homolog
1111	aug3.g20897	0.798328	3.84983	2.28127	0.130945	0.999541	11.8322	8.8861	20.5284	15.4812	LOC107449714	thyroid adenoma-associated protein homolog
1112	aug3.g27227	-1.44712	1.34136	2.28031	0.131025	0.999541	1.2455	5.14458	0.586526	1.7339	LOC107441194	tubulin alpha-1B chain
1113	aug3.g14581	0.704289	4.60863	2.27963	0.131083	0.999541	21.4848	15.3168	38.2708	21.6737
1114	aug3.g11669	1.59702	0.674049	2.27929	0.131112	0.999541	0.622749	0.701534	3.37253	0.743099	LOC107436573	histone H1E-like
1115	aug3.g9113	-0.750177	4.44848	2.2783	0.131196	0.999541	17.437	36.3629	15.6896	16.3482	LOC107457139	uncharacterized LOC107457139
1116	aug3.g1876	0.498672	5.82027	2.27694	0.131311	0.999541	52.1552	41.1567	66.7174	65.0211	LOC107447711	bifunctional arginine demethylase and lysyl-hydroxylase JMJD6-like
1117	aug3.g912	1.60547	0.887421	2.2768	0.131322	0.999541	1.40119	0.233845	3.81242	1.11465	LOC107445071	putative sodium-coupled neutral amino acid transporter 7
1118	aug3.g25720	0.576282	5.38511	2.27459	0.13151	0.999541	33.9398	32.7383	63.3448	36.1641	LOC107451776	F-box only protein 30
1119	aug3.g26536	0.613625	4.79029	2.27088	0.131825	0.999541	21.7962	21.5137	35.3382	30.9624	LOC107438733	cob(I)yrinic acid a,c-diamide adenosyltransferase, mitochondrial, transcript variant X1
1120	aug3.g8326	1.57684	0.264509	2.27064	0.131846	0.999541	0.311375	0.584612	1.17305	1.61005	LOC107456117	cytochrome P450 4V2-like, transcript variant X1
1121	aug3.g26245	0.474147	6.94446	2.27034	0.131871	0.999541	89.0531	116.455	175.518	110.226	LOC107437400	histone-lysine N-methyltransferase, H3 lysine-79 specific, transcript variant X1
1122	aug3.g27990	-1.28836	1.53993	2.26951	0.131942	0.999541	5.60474	2.1046	1.75958	1.36235	LOC107443486	carbonyl reductase [NADPH] 1-like
1123	aug3.g16675	-0.467308	6.25052	2.26933	0.131957	0.999541	83.9155	92.1348	66.5707	60.8102	LOC107442578	nuclear speckle splicing regulatory protein 1, transcript variant X1
1124	aug3.g24963	0.663842	4.7083	2.26851	0.132026	0.999541	23.6645	16.4861	39.2973	24.2746	LOC107454958	F-box/WD repeat-containing protein 9
1125	aug3.g27210	-1.12147	2.23909	2.268	0.13207	0.999541	7.00593	5.26151	1.61295	3.96319	LOC107441132	speckle-type POZ protein B-like
1126	aug3.g13939	1.82037	-0.195044	2.26678	0.132175	0.999541	0.155687	0.350767	1.31968	0.619249
1127	aug3.g12633	-0.877332	3.46726	2.26665	0.132186	0.999541	10.7424	17.0707	8.358	6.81174	LOC107437853	uncharacterized LOC107437853
1128	aug3.g11400	-0.394393	8.43105	2.26626	0.132219	0.999541	342.668	440.33	272.881	322.876	LOC107436222	ATP-dependent RNA helicase DDX39A-like
1129	aug3.g1025	0.557101	5.94282	2.26499	0.132327	0.999541	35.341	63.4889	63.6381	81.9885	LOC107445363	glutathione-specific gamma-glutamylcyclotransferase 1
1130	aug3.g14728	0.468307	6.70733	2.26193	0.132589	0.999541	103.688	71.4396	110.267	131.776	LOC107440668	repressor of RNA polymerase III transcription MAF1 homolog
1131	aug3.g15547	-0.494919	6.3976	2.25764	0.132956	0.999541	88.119	108.387	55.4267	83.9701	LOC107450095	uncharacterized LOC107450095, transcript variant X2
1132	aug3.g24117	-1.75298	0.0370911	2.25739	0.132978	0.999541	0.622749	1.63691	0.146632	0.495399	LOC107454760	ankyrin repeat domain-containing protein 6-like
1133	aug3.g16843	-0.446044	6.64105	2.25724	0.132991	0.999541	105.089	124.405	76.6883	91.7727	LOC107442808	DNA mismatch repair protein Msh2
1134	aug3.g23743	-0.791087	4.71184	2.2572	0.132994	0.999541	15.5687	49.692	16.716	21.0545
1135	aug3.g11683	-0.533632	5.41495	2.25614	0.133086	0.999541	46.0834	54.1351	38.7107	30.5909	LOC107436591	NADH dehydrogenase [ubiquinone] flavoprotein 1, mitochondrial
1136	aug3.g7369	0.503922	5.54463	2.25586	0.13311	0.999541	39.2332	37.5321	59.9723	48.9207	LOC107443612	inhibitor of growth protein 1-like
1137	aug3.g7383	-0.531264	5.63974	2.25506	0.133178	0.999541	47.3289	69.6857	35.0449	45.9483	LOC107443628	E3 SUMO-protein ligase NSE2-like
1138	aug3.g25421	-0.481238	6.32549	2.25497	0.133186	0.999541	85.161	101.021	56.3065	77.0345	LOC107438072	uncharacterized LOC107438072
1139	aug3.g13312	0.471069	6.23896	2.25491	0.133191	0.999541	60.251	65.8273	79.9142	94.8689	LOC107438711	pyruvate dehydrogenase [acetyl-transferring]-phosphatase 1, mitochondrial, transcript variant X1
1140	aug3.g21157	0.628594	6.06272	2.25446	0.13323	0.999541	75.8197	29.1137	84.1665	77.7776	LOC107450340	40S ribosomal protein S4, transcript variant X1
1141	aug3.g1213	2.00368	-0.254136	2.25189	0.133451	0.999541	0.467062	0	0.586526	1.2385	LOC107446035	uncharacterized LOC107446035
1142	aug3.g7817	-1.81762	0.0418617	2.24412	0.134123	0.999541	0.934124	1.40307	0	0.619249	LOC107455512	murinoglobulin-2-like
1143	aug3.g5411	-0.395887	10.5158	2.24204	0.134304	0.999541	1345.76	1978.33	1321.88	1204.69	LOC107453331	uncharacterized LOC107453331
1144	aug3.g25961	-0.637751	4.61797	2.24092	0.134401	0.999541	29.5806	29.5814	20.8217	17.2151	LOC107436162	PEST proteolytic signal-containing nuclear protein-like
1145	aug3.g27400	-0.689586	4.44525	2.23841	0.134619	0.999541	31.4488	21.8645	17.1559	15.8528	LOC107441693	uncharacterized LOC107441693
1146	aug3.g15035	-0.475771	6.21408	2.23605	0.134825	0.999541	78.9335	93.0702	68.0371	55.7324	LOC107441101	small nuclear ribonucleoprotein Sm D1
1147	aug3.g24039	-0.734198	4.2364	2.23426	0.134981	0.999541	28.0237	18.5907	14.2233	13.7473	LOC107454404	serine/threonine-protein phosphatase 6 regulatory ankyrin repeat subunit B-like
1148	aug3.g9980	0.77736	3.99575	2.23345	0.135052	0.999541	14.3232	8.8861	21.9947	17.7105	LOC107443429	retinal rod rhodopsin-sensitive cGMP 3',5'-cyclic phosphodiesterase subunit delta
1149	aug3.g9513	-0.446767	6.48209	2.23135	0.135236	0.999541	97.3046	108.27	72.436	78.3969	LOC107437377	DNA polymerase delta subunit 3
1150	aug3.g27212	0.42546	6.82291	2.2284	0.135494	0.999541	102.131	90.7318	136.367	122.611	LOC107441179	protein grainyhead
1151	aug3.g15388	0.510743	6.54388	2.22831	0.135502	0.999541	99.1728	54.6028	114.813	104.034	LOC107449166	limulus clotting factor C-like
1152	aug3.g7852	0.40626	6.99312	2.22694	0.135622	0.999541	113.34	105.347	154.696	135.12	LOC107455556	arginine-glutamic acid dipeptide repeats protein
1153	aug3.g5653	0.570417	5.31671	2.22653	0.135659	0.999541	38.6105	25.2552	54.1071	40.6227	LOC107453639	major facilitator superfamily domain-containing protein 12-like, transcript variant X1
1154	aug3.g1104	0.461531	6.3198	2.2262	0.135688	0.999541	63.3647	70.5042	100.736	83.7224	LOC107445632	peroxisomal acyl-coenzyme A oxidase 3, transcript variant X1
1155	aug3.g1228	-0.483127	5.99216	2.22481	0.135809	0.999541	65.7	81.9626	52.934	52.76	LOC107446075	protein tramtrack, beta isoform-like
1156	aug3.g8153	1.54748	0.578846	2.22443	0.135842	0.999541	0.934124	0.350767	2.63937	1.11465	LOC107455922	uncharacterized LOC107455922
1157	aug3.g6579	0.689013	5.61241	2.2243	0.135855	0.999541	51.3768	23.3845	83.8733	36.5357	LOC107454834	interferon alpha-inducible protein 27-like protein 2B, transcript variant X2
1158	aug3.g23875	-0.376201	8.10764	2.22228	0.136032	0.999541	314.955	307.74	254.259	225.53	LOC107453793	serine/arginine-rich splicing factor 5, transcript variant X2
1159	aug3.g3691	-0.551048	6.29703	2.22211	0.136047	0.999541	73.6401	112.362	45.3092	81.617	LOC107450894	arginine/serine-rich protein PNISR
1160	aug3.g4377	-0.493868	5.6407	2.22102	0.136143	0.999541	59.7839	56.3566	36.9512	45.4529	LOC107451891	serine/threonine-protein phosphatase PGAM5, mitochondrial-like
1161	aug3.g6117	0.450263	8.07526	2.21739	0.136463	0.999541	193.364	261.672	235.49	386.287	LOC107454244	axin-2-like
1162	aug3.g23977	0.438379	6.91682	2.21727	0.136474	0.999541	119.256	85.7041	151.764	125.831	LOC107454173	atlastin-2-like, transcript variant X3
1163	aug3.g23556	-0.491435	6.24016	2.21648	0.136544	0.999541	72.0832	103.71	67.4505	57.714	LOC107452143	uncharacterized LOC107452143
1164	aug3.g4661	0.500531	5.58789	2.21477	0.136696	0.999541	33.9398	45.132	57.0397	54.9893	LOC107452304	aryl hydrocarbon receptor nuclear translocator homolog, transcript variant X8
1165	aug3.g17896	-0.54905	5.25113	2.21466	0.136706	0.999541	39.7003	50.0428	28.1533	33.1917	LOC107444463	autophagy-related protein 101, transcript variant X1
1166	aug3.g1655	1.78007	-0.141192	2.21316	0.136838	0.999541	0.467062	0.116922	0.879789	1.11465	LOC107447206	cytochrome P450 4V2-like
1167	aug3.g22926	0.462421	7.90948	2.21176	0.136962	0.999541	143.232	260.035	303.381	252.653	LOC107436539	mid1-interacting protein 1-B-like
1168	aug3.g1138	-1.03466	2.93194	2.21112	0.137019	0.999541	6.85024	12.7445	3.22589	6.31634	LOC107445721	zinc finger protein castor homolog 1, transcript variant X6
1169	aug3.g14922	0.387526	7.51176	2.20744	0.137346	0.999541	177.328	138.67	209.097	204.104	LOC107440991	kinesin-like protein KIF2A, transcript variant X1
1170	aug3.g9725	-0.466748	7.85771	2.20609	0.137467	0.999541	198.657	338.256	160.562	228.007	LOC107440301	protein ABHD11-like
1171	aug3.g3646	0.553025	6.78329	2.20591	0.137483	0.999541	108.203	70.1534	174.931	86.6948	LOC107450851	succinate--CoA ligase [ADP-forming] subunit beta, mitochondrial-like
1172	aug3.g5101	1.51469	0.395787	2.20284	0.137756	0.999541	0.622749	0.46769	2.05284	1.11465	LOC107452948	uncharacterized LOC107452948, transcript variant X1
1173	aug3.g10700	0.467193	6.72828	2.20258	0.13778	0.999541	105.867	71.9073	133.141	112.456	LOC107453110	active breakpoint cluster region-related protein-like
1174	aug3.g25508	0.407672	6.86722	2.19505	0.138455	0.999541	105.712	94.5902	131.382	134.253	LOC107440910	serine/threonine-protein phosphatase 2A 56 kDa regulatory subunit epsilon isoform, transcript variant X1
1175	aug3.g11862	-0.703712	4.94268	2.19352	0.138592	0.999541	51.5325	24.4368	29.7662	16.8436	LOC107436831	nose resistant to fluoxetine protein 6, transcript variant X1
1176	aug3.g2169	-1.54437	0.508657	2.19083	0.138834	0.999541	2.64668	0.935379	0.439895	0.743099	LOC107448266	tyrosine-protein phosphatase 10D-like
1177	aug3.g11424	-0.398219	7.10576	2.18878	0.139019	0.999541	147.592	164.977	109.974	127.194	LOC107436273	nuclear cap-binding protein subunit 1
1178	aug3.g704	-0.454953	6.39787	2.18863	0.139033	0.999541	86.5621	107.686	68.1837	73.5668	LOC107444388	F-actin-capping protein subunit alpha-like
1179	aug3.g5933	0.393232	7.11052	2.18827	0.139066	0.999541	112.406	125.925	156.309	156.794	LOC107453993	solute carrier family 12 member 6
1180	aug3.g9329	0.448707	6.64894	2.18557	0.139309	0.999541	90.7657	78.5718	132.408	98.7083	LOC107454409	solute carrier family 35 member G1, transcript variant X5
1181	aug3.g17993	-0.40531	7.05605	2.18532	0.139332	0.999541	160.669	142.178	124.637	104.034	LOC107444645	centromere/kinetochore protein zw10 homolog
1182	aug3.g4210	0.519335	6.43939	2.18519	0.139343	0.999541	60.8737	81.1441	74.0489	129.547	LOC107451686	organic cation transporter protein, transcript variant X3
1183	aug3.g21778	1.18292	2.20981	2.18491	0.139369	0.999541	2.80237	2.57229	9.67768	2.60084	LOC107452689	ras and EF-hand domain-containing protein-like
1184	aug3.g24438	-1.26052	1.52454	2.183	0.139543	0.999541	2.33531	4.91074	2.05284	0.990798	LOC107444990	fumarylacetoacetase-like
1185	aug3.g18598	0.519828	5.69028	2.18259	0.139579	0.999541	50.9098	33.6736	67.8904	53.2554	LOC107445541	PRELI domain-containing protein 1, mitochondrial-like
1186	aug3.g7844	-0.428661	6.8588	2.18138	0.13969	0.999541	116.454	149.076	99.2696	98.089	LOC107455552	dihydrolipoyllysine-residue acetyltransferase component of pyruvate dehydrogenase complex, mitochondrial-like, transcript variant X1
1187	aug3.g22074	0.484845	6.42785	2.18024	0.139793	0.999541	85.628	57.6427	88.4188	111.836
1188	aug3.g11354	0.435167	7.9759	2.17976	0.139836	0.999541	177.484	249.746	231.971	345.789	LOC107436175	cation-independent mannose-6-phosphate receptor
1189	aug3.g23406	-1.45587	1.16979	2.17925	0.139882	0.999541	0.778437	4.79382	1.17305	0.866948
1190	aug3.g15139	-1.57321	1.1037	2.17796	0.14	0.999541	5.13768	0.818457	1.61295	0.371549	LOC107441213	protein ABHD11-like
1191	aug3.g2659	-0.700648	4.88217	2.17654	0.140129	0.999541	22.419	49.5751	17.4492	26.8754	LOC107449297	probable RNA-binding protein 18
1192	aug3.g6053	1.74882	0.535327	2.17564	0.140211	0.999541	0.311375	0.701534	0.293263	3.22009	LOC107454120	cubilin-like
1193	aug3.g26465	-0.398097	7.86963	2.17322	0.140432	0.999541	229.794	301.075	220.094	182.926	LOC107438351	32 kDa beta-galactoside-binding lectin
1194	aug3.g11742	-0.603137	4.83315	2.17202	0.140542	0.999541	33.6285	34.4921	25.8072	19.0729	LOC107436660	mediator of RNA polymerase II transcription subunit 28-like
1195	aug3.g11107	-0.540011	5.96322	2.17116	0.14062	0.999541	58.6941	88.2764	39.1506	61.9249	LOC107457373	protein SMG5-like
1196	aug3.g15092	1.84687	-0.203323	2.16731	0.140973	0.999541	0	0.46769	1.02642	0.866948	LOC107441148	lipopolysaccharide-induced tumor necrosis factor-alpha factor homolog, transcript variant X2
1197	aug3.g6339	-0.442954	6.53201	2.16669	0.14103	0.999541	103.688	108.972	69.9433	86.4471	LOC107454518	general transcription factor 3C polypeptide 1-like
1198	aug3.g13683	-0.413297	7.43185	2.16648	0.141049	0.999541	160.981	232.442	133.875	161.624	LOC107439300	high affinity copper uptake protein 1, transcript variant X1
1199	aug3.g6743	0.477554	6.15779	2.16513	0.141172	0.999541	68.191	50.8612	85.6328	80.0069	LOC107455014	uncharacterized LOC107455014, transcript variant X3
1200	aug3.g4468	-0.988071	2.86187	2.16478	0.141205	0.999541	7.16162	11.3415	5.13211	4.21089	LOC107452035	uncharacterized LOC107452035, transcript variant X1
1201	aug3.g16961	0.755531	4.05936	2.16373	0.141302	0.999541	14.7903	9.70456	23.4611	17.8344	LOC107442970	F-BAR domain only protein 2, transcript variant X7
1202	aug3.g7432	-2.22353	-0.227489	2.16223	0.141439	0.999541	2.02394	0.116922	0.439895	0	LOC107444049	peptidase M20 domain-containing protein 2
1203	aug3.g24163	-1.12675	2.04403	2.16111	0.141542	0.999541	3.26943	7.13227	1.90621	2.84854	LOC107438068	nucleoprotein TPR-like
1204	aug3.g7599	0.754223	6.25787	2.16017	0.141629	0.999541	90.9214	23.0337	120.385	71.5852	LOC107444443 LOC107447034	cytochrome c oxidase subunit 6C-like
1205	aug3.g19181	0.406536	6.99063	2.16009	0.141637	0.999541	104.622	113.532	160.122	129.175	LOC107446462	RNA-binding protein Rsf1-like, transcript variant X1
1206	aug3.g26560	-0.884129	5.21673	2.15978	0.141665	0.999541	16.8142	78.2211	15.8362	35.6687	LOC107438836	SPARC-like
1207	aug3.g16837	0.47014	6.788	2.15842	0.141791	0.999541	108.358	76.7011	105.868	150.23	LOC107442800	calcineurin subunit B type 2
1208	aug3.g11812	-0.54633	5.39058	2.15716	0.141907	0.999541	38.1434	60.5658	36.3646	31.334	LOC107436752	guanine nucleotide-binding protein-like 3 homolog
1209	aug3.g7120	0.719405	4.86297	2.15553	0.142058	0.999541	22.5747	21.046	52.3475	19.5683	LOC107439235	fukutin
1210	aug3.g3752	-0.456579	9.28124	2.15473	0.142132	0.999541	506.451	930.585	455.291	592.002	LOC107450988	uncharacterized LOC107450988
1211	aug3.g5029	-0.469625	6.58156	2.15256	0.142332	0.999541	87.9633	133.525	74.1956	85.8279	LOC107452871	uncharacterized LOC107452871
1212	aug3.g25470	0.498066	6.0801	2.15098	0.142479	0.999541	67.724	44.1967	77.8614	80.0069	LOC107439853	ubiquitin-conjugating enzyme E2 N
1213	aug3.g24575	1.08431	1.95045	2.1504	0.142533	0.999541	1.86825	2.68921	4.54558	5.20169	LOC107444793	tudor and KH domain-containing protein homolog
1214	aug3.g27180	-0.7626	4.29319	2.15018	0.142553	0.999541	31.2931	17.6553	18.1823	10.6511	LOC107440853	major facilitator superfamily domain-containing protein 4B-like, transcript variant X1
1215	aug3.g9509	-2.13039	-0.640267	2.14905	0.142658	0.999541	1.08981	0.233845	0.146632	0.12385	LOC107437320	cytochrome P450 18a1, transcript variant X1
1216	aug3.g13052	0.591717	5.26792	2.14895	0.142667	0.999541	38.2991	22.9168	54.9868	37.1549	LOC107438398	uncharacterized LOC107438398
1217	aug3.g8986	0.552643	5.85158	2.14833	0.142725	0.999541	41.8799	51.212	88.5655	48.1776	LOC107456992	zinc finger SWIM domain-containing protein 8
1218	aug3.g13748	-0.985748	2.91617	2.14688	0.14286	0.999541	9.18555	10.1722	6.45179	3.34394
1219	aug3.g20570	-1.24706	1.15834	2.14684	0.142864	0.999541	2.33531	3.1569	1.31968	0.990798	LOC107449028	uncharacterized LOC107449028
1220	aug3.g10547	0.372928	8.27659	2.14652	0.142894	0.999541	296.429	243.783	338.866	360.527	LOC107451144	protein tyrosine phosphatase type IVA 1
1221	aug3.g20210	1.36098	0.948662	2.1452	0.143016	0.999541	0.934124	0.935379	3.51916	1.36235	LOC107448244	uncharacterized LOC107448244
1222	aug3.g2970	0.402721	7.12986	2.1444	0.143091	0.999541	136.693	104.295	161.001	157.413	LOC107449815	uncharacterized LOC107449815
1223	aug3.g8602	0.7019	4.38139	2.14385	0.143143	0.999541	19.1495	12.2769	27.1268	23.903	LOC107456477	uncharacterized LOC107456477, transcript variant X2
1224	aug3.g21387	-0.573211	5.04347	2.14148	0.143363	0.999541	32.85	45.249	23.9009	28.6093	LOC107451074	uncharacterized LOC107451074
1225	aug3.g10073	0.578997	6.44869	2.13547	0.143927	0.999541	99.4842	40.5721	113.2	95.7359
1226	aug3.g12857	-0.392988	9.55887	2.13535	0.143937	0.999541	709	1001.79	582.861	720.062
1227	aug3.g18839	-0.500464	6.07613	2.13489	0.14398	0.999541	61.6522	95.5256	58.2127	53.0077	LOC107445900	vacuolar protein sorting-associated protein 53 homolog, transcript variant X1
1228	aug3.g6100	0.400874	7.44031	2.13461	0.144007	0.999541	169.855	129.316	173.172	221.567	LOC107454202	pumilio homolog 2, transcript variant X3
1229	aug3.g2552	-1.71362	0.453902	2.13129	0.144319	0.999541	3.26943	0.350767	0.439895	0.619249	LOC107449057	uncharacterized LOC107449057
1230	aug3.g15443	1.53143	0.399916	2.12974	0.144466	0.999541	0.622749	0.46769	2.34611	0.866948	LOC107449499	rhoGEF domain-containing protein gxcJ-like
1231	aug3.g17030	-0.395231	8.31958	2.12913	0.144522	0.999541	311.53	413.321	241.062	310.12	LOC107443066	A-kinase anchor protein 9
1232	aug3.g1812	0.870077	3.71373	2.12871	0.144562	0.999541	7.62868	10.523	23.1678	10.1557	LOC107447560	band 4.1-like protein 4
1233	aug3.g725	0.656403	4.46209	2.1284	0.144591	0.999541	18.5268	15.3168	28.2999	25.0176	LOC107444483	nose resistant to fluoxetine protein 6-like
1234	aug3.g21223	0.45805	7.97516	2.12299	0.145103	0.999541	256.261	167.667	360.42	221.815	LOC107450521	glutamine--fructose-6-phosphate aminotransferase [isomerizing] 2
1235	aug3.g4822	1.18342	2.99383	2.12247	0.145152	0.999541	3.58081	5.84612	18.4756	3.09624
1236	aug3.g27487	-1.21514	1.53231	2.12186	0.14521	0.999541	3.58081	3.74152	0.879789	2.2293	LOC107441930	uncharacterized LOC107441930, transcript variant X2
1237	aug3.g3687	0.615517	7.48337	2.12151	0.145243	0.999541	215.938	66.9965	246.781	186.394	LOC107450898	uncharacterized LOC107450898
1238	aug3.g22340	-0.490062	6.23081	2.12008	0.145378	0.999541	67.4126	107.101	61.4386	62.9157	LOC107455812	phosphoenolpyruvate carboxykinase [GTP]-like
1239	aug3.g1218	0.51905	5.85523	2.11948	0.145436	0.999541	38.7661	55.772	78.7412	56.9709	LOC107446082	sodium- and chloride-dependent glycine transporter 1, transcript variant X6
1240	aug3.g1235	0.521792	5.34491	2.11871	0.145509	0.999541	29.1135	37.0644	45.4558	49.6638	LOC107446087	ero1-like protein
1241	aug3.g10873	0.912316	3.25219	2.11827	0.145551	0.999541	6.07181	6.7815	15.9828	8.29793	LOC107455371	formin-2, transcript variant X2
1242	aug3.g2137	0.598268	5.08062	2.1164	0.145728	0.999541	33.9398	19.643	45.3092	35.6687	LOC107448226	E3 ubiquitin-protein ligase SIAH1, transcript variant X2
1243	aug3.g1303	-0.445708	6.48306	2.11632	0.145736	0.999541	89.5202	115.987	75.6619	75.3006	LOC107446362	actin-related protein 2, transcript variant X2
1244	aug3.g21805	0.60089	4.90259	2.11625	0.145743	0.999541	28.6465	18.5907	38.7107	32.8202
1245	aug3.g7233	-1.43198	2.8813	2.11337	0.146017	0.999541	19.7723	1.63691	6.30516	1.61005	LOC107441514	uncharacterized LOC107441514
1246	aug3.g21870	0.512624	5.8123	2.11292	0.14606	0.999541	56.8259	35.5444	68.1837	63.4111	LOC107453076	40S ribosomal protein S23-like
1247	aug3.g16748	-0.560637	5.0639	2.11008	0.146331	0.999541	37.6763	41.3905	22.7279	30.8386	LOC107442692	dehydrogenase/reductase SDR family member on chromosome X-like, transcript variant X1
1248	aug3.g27202	-1.03739	2.61897	2.10698	0.146628	0.999541	10.8981	5.14458	4.69221	3.09624	LOC107441090	UPF0577 protein KIAA1324-like
1249	aug3.g960	0.756151	4.27906	2.10622	0.146701	0.999541	15.7244	12.7445	15.5429	32.4486	LOC107445191	zinc finger protein PLAGL2-like, transcript variant X2
1250	aug3.g8878	0.528598	6.36324	2.10317	0.146994	0.999541	73.173	61.2673	128.596	65.3927	LOC107456844	uncharacterized LOC107456844
1251	aug3.g24962	0.40363	7.81381	2.10309	0.147002	0.999541	231.507	155.858	261.004	251.167	LOC107454959	MOB kinase activator-like 4
1252	aug3.g843	-0.453354	7.16011	2.10265	0.147044	0.999541	117.855	211.513	123.317	117.41	LOC107444833	WW domain-binding protein 11-like
1253	aug3.g5105	1.50694	0.234474	2.10115	0.147189	0.999541	0.467062	0.46769	1.61295	1.11465	LOC107452947	sulfate transporter-like
1254	aug3.g15529	0.426403	7.26869	2.09952	0.147345	0.999541	160.358	102.658	194.727	158.528	LOC107449902	40S ribosomal protein S21-like
1255	aug3.g11061	1.65038	0.541992	2.09719	0.14757	0.999541	0.311375	0.818457	3.22589	0.495399	LOC107457313	transcription factor Sox-2
1256	aug3.g2349	0.729778	4.04571	2.09581	0.147703	0.999541	13.8562	10.6399	22.1414	18.4536	LOC107448691	flavin-containing monooxygenase FMO GS-OX-like 2, transcript variant X2
1257	aug3.g4066	-1.55528	0.282434	2.09552	0.147732	0.999541	1.86825	1.0523	0.733158	0.2477	LOC107451503	neuroligin-4, X-linked
1258	aug3.g16345	-0.512143	5.59337	2.09527	0.147756	0.999541	43.2811	69.335	40.1771	38.8888	LOC107442079	transcription initiation factor TFIID subunit 10
1259	aug3.g7645	2.09147	-0.643435	2.09521	0.147762	0.999541	0.155687	0.116922	1.02642	0.2477	LOC107455312	proclotting enzyme
1260	aug3.g13612	0.433116	6.94161	2.09434	0.147845	0.999541	113.185	95.6425	167.893	114.066	LOC107439166	uncharacterized LOC107439166, transcript variant X1
1261	aug3.g15439	0.532225	6.39242	2.09427	0.147852	0.999541	92.4783	44.7813	105.721	92.5158	LOC107449511	equilibrative nucleoside transporter 3
1262	aug3.g15165	0.717709	4.02852	2.09396	0.147882	0.999541	11.9879	12.2769	21.9947	17.9582	LOC107441266	uncharacterized LOC107441266, transcript variant X2
1263	aug3.g26324	-0.512156	5.31805	2.09319	0.147956	0.999541	45.4607	47.7043	30.4994	34.8018	LOC107437802	aminopeptidase N-like
1264	aug3.g17924	0.450556	7.04739	2.09219	0.148054	0.999541	90.7657	132.005	182.263	122.487	LOC107444512	T-complex protein 1 subunit gamma-like
1265	aug3.g3201	0.376083	8.1987	2.08957	0.148308	0.999541	248.166	262.608	373.471	289.561	LOC107450206	E3 ubiquitin-protein ligase MARCH3, transcript variant X2
1266	aug3.g2351	-0.399375	7.12597	2.08528	0.148725	0.999541	135.759	181.113	118.478	121.868	LOC107448689	kelch domain-containing protein 4-like
1267	aug3.g13957	0.911086	2.98642	2.08414	0.148836	0.999541	5.60474	5.02766	9.97095	10.0318	LOC107439672	serine/threonine-protein kinase pim-3
1268	aug3.g1680	-0.675756	4.28955	2.08386	0.148863	0.999541	22.886	24.5537	15.8362	13.8712	LOC107447267	RNA 3'-terminal phosphate cyclase-like
1269	aug3.g7518	0.377387	7.49137	2.08255	0.148991	0.999541	175.771	137.033	206.017	200.141	LOC107445511	hsp90 co-chaperone Cdc37
1270	aug3.g23788	0.519707	5.30162	2.08223	0.149022	0.999541	35.8081	28.646	49.1216	43.2236	LOC107453358	zinc finger protein ZIC 4-like, transcript variant X1
1271	aug3.g20479	0.587121	5.99155	2.0801	0.14923	0.999541	63.3647	38.1167	102.349	50.0353	LOC107448822	uncharacterized LOC107448822
1272	aug3.g5638	-1.47729	1.50137	2.07899	0.149339	0.999541	0.778437	6.43073	0.586526	1.9816	LOC107453616	SCY1-like protein 2, transcript variant X3
1273	aug3.g16173	-1.63632	0.106384	2.07827	0.149409	0.999541	1.71256	0.818457	0.146632	0.619249	LOC107441835	uncharacterized LOC107441835
1274	aug3.g826	-1.75054	-0.152389	2.07793	0.149443	0.999541	0.622749	1.28615	0.439895	0.12385	LOC107444739	espin-like protein
1275	aug3.g1144	0.431821	6.45668	2.07782	0.149454	0.999541	77.688	71.4396	106.161	94.9928	LOC107445720	MAGUK p55 subfamily member 6-like
1276	aug3.g25323	-0.444325	6.22178	2.0776	0.149475	0.999541	83.7598	87.6918	63.3448	62.668	LOC107456945	elongation factor G, mitochondrial-like
1277	aug3.g18633	0.42762	6.59948	2.0773	0.149504	0.999541	90.9214	74.1288	110.414	111.465	LOC107445606	serine/threonine-protein kinase LMTK1-like
1278	aug3.g25035	0.902296	3.32422	2.07687	0.149547	0.999541	4.35924	9.11995	14.2233	11.1465	LOC107455361	arginine kinase
1279	aug3.g7192	-0.543383	5.16004	2.07634	0.149599	0.999541	40.7901	43.3782	32.4056	25.3892	LOC107440952	probable phosphoglucomutase, cytoplasmic 1
1280	aug3.g10709	-0.540091	5.7704	2.0745	0.149779	0.999541	48.5744	79.858	35.3382	53.0077	LOC107453212	corepressor interacting with RBPJ 1
1281	aug3.g12031	-0.37298	8.80746	2.07284	0.149942	0.999541	461.613	548.717	348.543	431.616	LOC107437086	solute carrier organic anion transporter family member 4A1
1282	aug3.g20960	0.367567	7.42984	2.07281	0.149945	0.999541	143.388	157.144	198.099	189.738	LOC107449830	solute carrier family 25 member 40-like
1283	aug3.g22701	-1.83745	-0.159224	2.07178	0.150046	0.999541	0.622749	1.28615	0	0.495399
1284	aug3.g24148	-1.24313	1.52474	2.07059	0.150163	0.999541	5.44906	2.1046	2.05284	1.11465	LOC107454880	hemicentin-2, transcript variant X1
1285	aug3.g23857	-0.389605	8.06828	2.06937	0.150284	0.999541	277.746	330.306	195.607	268.506	LOC107453685	beta-centractin
1286	aug3.g4228	-0.416188	7.19126	2.06883	0.150336	0.999541	131.867	201.223	119.945	129.795	LOC107451692	translocon-associated protein subunit alpha, transcript variant X3
1287	aug3.g8218	0.455227	6.16081	2.06853	0.150366	0.999541	55.1133	65.0088	85.0463	79.7592	LOC107456009	nuclear RNA export factor 1-like
1288	aug3.g9827	1.48956	1.34887	2.06694	0.150523	0.999541	0.155687	2.1046	1.46632	5.07784	LOC107441380	frizzled-4
1289	aug3.g10933	0.544134	5.35358	2.06591	0.150625	0.999541	28.8022	37.1813	58.506	37.898	LOC107456077	centrosomal protein of 120 kDa
1290	aug3.g963	-0.437748	6.53794	2.06542	0.150673	0.999541	109.604	103.71	67.5972	89.7911	LOC107445188	AMP deaminase 2, transcript variant X1
1291	aug3.g25877	-1.30489	1.2237	2.0643	0.150784	0.999541	1.40119	4.32613	1.46632	0.866948	LOC107457355	tyrosine-protein kinase RYK-like, transcript variant X1
1292	aug3.g27938	0.467438	6.39365	2.06199	0.151013	0.999541	62.8977	77.6365	115.252	79.2638	LOC107443340	trithorax group protein osa-like, transcript variant X1
1293	aug3.g7058	-0.505799	5.52771	2.06159	0.151053	0.999541	43.5924	63.8396	35.3382	40.375	LOC107436950	serine/threonine-protein phosphatase 5-like
1294	aug3.g15332	0.720043	5.12737	2.05861	0.151348	0.999541	38.7661	13.9138	56.0133	30.5909	LOC107448616	neural cell adhesion molecule 2
1295	aug3.g10087	1.04627	3.79473	2.05855	0.151354	0.999541	9.96399	7.71688	4.98547	31.4578	LOC107444995	uncharacterized LOC107444995
1296	aug3.g8106	-1.1954	1.6535	2.05584	0.151624	0.999541	5.76043	2.45537	2.19947	1.36235	LOC107455888	sugar transporter SWEET1, transcript variant X1
1297	aug3.g18532	-0.722055	4.10932	2.05502	0.151706	0.999541	17.2813	24.9045	13.3435	12.2611
1298	aug3.g7571	0.594104	4.98849	2.04876	0.15233	0.999541	31.6045	18.7076	34.0185	41.7374	LOC107446648	peroxisomal trans-2-enoyl-CoA reductase-like
1299	aug3.g26858	0.390593	7.14903	2.04815	0.152391	0.999541	117.855	127.212	181.09	140.322	LOC107439642	vasculin-like
1300	aug3.g17335	0.41059	7.98404	2.04785	0.152421	0.999541	243.806	190.7	346.051	231.475	LOC107443579	40S ribosomal protein S2, transcript variant X1
1301	aug3.g24805	-1.33511	0.83235	2.04647	0.152559	0.999541	2.64668	1.75384	0.586526	1.11465
1302	aug3.g6033	-0.350493	9.45712	2.04606	0.152601	0.999541	779.215	796.008	574.063	661.358	LOC107454099	nuclear localization sequence-binding protein
1303	aug3.g1813	0.498246	5.45377	2.04508	0.152699	0.999541	39.5446	32.7383	55.8666	46.196	LOC107447550	ubiquitin-conjugating enzyme E2 R2
1304	aug3.g5985	-0.392407	7.14952	2.04321	0.152887	0.999541	176.705	145.335	109.827	135.368	LOC107454036	uncharacterized LOC107454036, transcript variant X2
1305	aug3.g1871	0.487516	5.56034	2.04144	0.153065	0.999541	44.6823	33.5567	58.9459	50.6545	LOC107447690	feline leukemia virus subgroup C receptor-related protein 1-like, transcript variant X3
1306	aug3.g25170	-1.09272	1.79346	2.04071	0.153139	0.999541	4.67062	4.09228	2.49274	1.61005	LOC107456062	uncharacterized LOC107456062, transcript variant X1
1307	aug3.g26821	1.18701	1.87742	2.03984	0.153226	0.999541	2.95806	1.28615	7.03832	2.60084	LOC107439549	acetylcholine receptor subunit beta-like 1, transcript variant X1
1308	aug3.g17010	0.416666	6.75031	2.03966	0.153244	0.999541	99.6399	84.418	121.118	124.469	LOC107443033	traB domain-containing protein-like
1309	aug3.g5116	1.94689	-0.361904	2.03947	0.153263	0.999541	0.311375	0.116922	1.46632	0.2477	LOC107452957	carnitine O-acetyltransferase-like, transcript variant X1
1310	aug3.g376	0.841147	3.50062	2.03917	0.153293	0.999541	8.87418	7.01534	18.3289	10.1557	LOC107437226	L-threonine 3-dehydrogenase
1311	aug3.g26810	2.56984	-0.887105	2.03795	0.153416	0.999541	0.155687	0	1.02642	0	LOC107439541	ectonucleotide pyrophosphatase/phosphodiesterase family member 6-like
1312	aug3.g984	1.22469	1.28283	2.03787	0.153425	0.999541	0.778437	1.75384	3.07926	2.97239	LOC107445238	protein spaetzle 3-like
1313	aug3.g26113	-0.497983	5.35501	2.03718	0.153494	0.999541	48.7301	46.5351	34.7517	32.6963	LOC107436845	5'-3' exoribonuclease 2-like
1314	aug3.g25439	0.455123	6.11009	2.03715	0.153497	0.999541	60.5624	55.5381	86.2194	72.9475	LOC107438297	upstream stimulatory factor 2, transcript variant X2
1315	aug3.g18118	-0.353218	8.89874	2.03705	0.153507	0.999541	533.229	537.141	431.097	406.846	LOC107444808	uncharacterized LOC107444808, transcript variant X1
1316	aug3.g8335	1.20802	1.34209	2.03688	0.153525	0.999541	1.55687	1.16922	2.19947	4.08704	LOC107456128	uncharacterized LOC107456128
1317	aug3.g14607	-1.73499	0.0789174	2.0368	0.153533	0.999541	0.311375	1.98768	0.439895	0.2477	LOC107440520	sarcoplasmic calcium-binding protein 1-like, transcript variant X2
1318	aug3.g10631	-0.650728	5.7756	2.03584	0.15363	0.999541	41.8799	90.8487	25.9538	58.5809	LOC107452066	uncharacterized LOC107452066, transcript variant X1
1319	aug3.g20811	-0.399879	8.42218	2.03508	0.153706	0.999541	302.656	476.342	292.97	297.611	LOC107449552	tubulin beta chain, transcript variant X1
1320	aug3.g1628	0.661678	5.06447	2.03201	0.154017	0.999541	34.5626	17.0707	53.0806	28.4854	LOC107447155	elongin-C
1321	aug3.g16182	-1.31425	0.866583	2.03166	0.154053	0.999541	1.55687	2.80614	0.879789	0.866948	LOC107441842	Friend leukemia integration 1 transcription factor
1322	aug3.g6352	0.499383	5.49436	2.03094	0.154125	0.999541	43.2811	31.1014	55.8666	49.1684	LOC107454524	phospholipase A-2-activating protein
1323	aug3.g6731	0.431724	6.59115	2.0309	0.154129	0.999541	79.7119	83.9503	95.0173	125.707	LOC107455002	vesicle-associated membrane protein 3-like, transcript variant X1
1324	aug3.g25336	-0.374302	8.63114	2.03	0.15422	0.999541	382.524	511.535	325.962	363.871	LOC107456959	cell growth-regulating nucleolar protein, transcript variant X3
1325	aug3.g4230	1.38087	0.873891	2.02968	0.154254	0.999541	0.934124	0.818457	3.51916	1.11465	LOC107451673	uncharacterized LOC107451673
1326	aug3.g199	1.26636	1.10571	2.02931	0.154291	0.999541	0.778437	1.40307	3.51916	1.85775	LOC107450996	uncharacterized LOC107450996
1327	aug3.g4725	-0.731255	3.89264	2.02866	0.154356	0.999541	16.3472	19.9937	10.1176	11.7657	LOC107452380	uncharacterized LOC107452380
1328	aug3.g14066	0.458526	6.14069	2.02642	0.154585	0.999541	59.9396	58.4612	91.7914	70.9659	LOC107439819	metal transporter CNNM4, transcript variant X1
1329	aug3.g11961	-0.426548	6.56153	2.02636	0.15459	0.999541	99.7956	116.104	86.6593	74.0622	LOC107437008	digestive organ expansion factor homolog, transcript variant X2
1330	aug3.g40	-1.39637	0.615493	2.02587	0.154641	0.999541	1.40119	2.22153	0.879789	0.495399	LOC107454859	nucleolysin TIA-1-like, transcript variant X7
1331	aug3.g14106	0.507265	5.74009	2.02566	0.154661	0.999541	51.3768	36.5967	52.6407	72.2044	LOC107439856	mitochondrial import inner membrane translocase subunit tim16-B-like
1332	aug3.g11281	0.455034	7.03506	2.02423	0.154808	0.999541	80.646	139.722	134.021	168.312	LOC107457579	uncharacterized LOC107457579
1333	aug3.g272	-0.405945	8.67645	2.02326	0.154906	0.999541	368.512	562.514	392.533	310.367	LOC107452635	serum response factor-binding protein 1-like
1334	aug3.g18680	-0.418626	7.37307	2.02204	0.155031	0.999541	145.568	232.559	155.283	127.813	LOC107445665	survival of motor neuron protein-like
1335	aug3.g1906	-0.58116	4.99082	2.01894	0.155348	0.999541	30.5147	44.8982	29.3263	21.1783	LOC107447739	uncharacterized LOC107447739
1336	aug3.g18278	0.461183	6.09085	2.01822	0.155421	0.999541	64.9216	49.4582	77.5681	79.7592	LOC107445020	uncharacterized LOC107445020, transcript variant X2
1337	aug3.g4265	-2.21842	-0.638808	2.01686	0.15556	0.999541	1.2455	0.116922	0	0.2477	LOC107451732	serine/threonine-protein kinase BRSK2-like, transcript variant X1
1338	aug3.g21025	-2.21842	-0.638808	2.01677	0.15557	0.999541	1.2455	0.116922	0	0.2477	LOC107449958	proton-coupled folate transporter
1339	aug3.g9792	-1.15525	2.54686	2.01576	0.155673	0.999541	11.5209	4.20921	5.572	1.4862	LOC107441054	ADP-ribosylation factor-like protein 4C
1340	aug3.g13561	0.467085	5.81777	2.01278	0.155979	0.999541	49.9756	44.3136	59.5324	70.7182	LOC107439083	sorting nexin-17-like
1341	aug3.g4213	-0.503854	5.36374	2.01223	0.156036	0.999541	41.5685	54.252	35.1916	32.4486	LOC107451680	uncharacterized protein PFB0765w
1342	aug3.g26922	-0.404462	11.5326	2.01216	0.156043	0.999541	2562.46	4180.21	2216.78	2877.53	LOC107439902	polyubiquitin-C, transcript variant X1
1343	aug3.g670	0.368424	8.28519	2.01127	0.156135	0.999541	304.991	239.457	373.031	329.688	LOC107444246	tropomyosin, transcript variant X5
1344	aug3.g1888	-0.375072	9.41882	2.01004	0.156261	0.999541	637.072	906.967	564.238	626.432	LOC107447724	uncharacterized LOC107447724, transcript variant X2
1345	aug3.g15907	0.389608	7.42656	2.00926	0.156341	0.999541	166.274	131.304	221.707	168.064	LOC107441442	vesicle-associated membrane protein-associated protein A-like, transcript variant X1
1346	aug3.g25627	-0.388184	6.91539	2.00892	0.156377	0.999541	130.155	142.879	103.375	105.272	LOC107446096	coiled-coil domain-containing protein 6, transcript variant X1
1347	aug3.g92	0.546853	4.97938	2.00887	0.156382	0.999541	23.0417	27.7106	36.9512	37.2788	LOC107440920	alpha-catulin
1348	aug3.g7059	-0.481431	6.19979	2.00824	0.156446	0.999541	66.7899	103.593	55.72	66.3835	LOC107436950	serine/threonine-protein phosphatase 5-like
1349	aug3.g23660	-1.27857	1.29694	2.00522	0.156758	0.999541	1.71256	4.32613	0.733158	1.7339	LOC107452839	uncharacterized LOC107452839, transcript variant X2
1350	aug3.g10577	-0.518678	6.89049	2.00251	0.157039	0.999541	186.669	92.9533	120.678	74.4337	LOC107451255	uncharacterized LOC107451255
1351	aug3.g10482	0.390271	7.71013	2.00212	0.157079	0.999541	209.711	152.584	259.685	215.003	LOC107449875	sphingolipid delta(4)-desaturase DES1
1352	aug3.g26829	-0.45344	6.04086	2.00114	0.157181	0.999541	74.4185	77.1688	52.3475	58.3332	LOC107439592	septin-7-like
1353	aug3.g11814	-0.743622	4.48746	1.99921	0.157382	0.999541	15.7244	39.4028	13.6367	19.3206	LOC107436775	uncharacterized LOC107436775
1354	aug3.g13989	-0.447464	6.51363	1.99806	0.1575	0.999541	92.3226	117.741	65.9842	88.0572	LOC107439709	fatty acid synthase
1355	aug3.g2455	-0.95264	3.54666	1.99789	0.157518	0.999541	24.1315	6.43073	7.91811	7.80253	LOC107448847	uncharacterized LOC107448847
1356	aug3.g19989	-0.559568	4.96352	1.99749	0.15756	0.999541	32.6943	40.9228	21.7015	28.2377	LOC107447810	probable NADH dehydrogenase [ubiquinone] flavoprotein 2, mitochondrial
1357	aug3.g8652	0.422539	7.45524	1.99698	0.157613	0.999541	171.879	127.796	246.048	155.555	LOC107456555	uroporphyrinogen decarboxylase-like
1358	aug3.g14838	-0.466101	5.81242	1.99434	0.157887	0.999541	60.251	69.4519	43.1097	50.7784	LOC107440805	proton-coupled folate transporter-like, transcript variant X1
1359	aug3.g16960	0.459307	5.64164	1.99289	0.158039	0.999541	42.3469	41.2736	57.6262	57.3424	LOC107442970	F-BAR domain only protein 2, transcript variant X8
1360	aug3.g3273	0.528203	5.23273	1.99181	0.158152	0.999541	26.7782	34.2583	49.4148	38.765	LOC107450335	zinc finger protein basonuclin-2-like, transcript variant X2
1361	aug3.g10724	-0.632518	4.62056	1.99059	0.158279	0.999541	23.1974	35.7782	16.1295	21.9214	LOC107453328	mitochondrial import inner membrane translocase subunit Tim21-like, transcript variant X1
1362	aug3.g27280	-0.381799	7.92146	1.99029	0.15831	0.999541	233.22	314.404	192.967	227.388	LOC107441412	multifunctional protein ADE2, transcript variant X1
1363	aug3.g1280	0.360467	8.62109	1.99004	0.158337	0.999541	358.704	330.423	490.043	394.709	LOC107446237	eukaryotic translation initiation factor 1
1364	aug3.g20854	-0.940919	2.72699	1.98984	0.158358	0.999541	8.5628	8.18457	5.13211	3.59164
1365	aug3.g23968	0.501366	6.05445	1.98883	0.158463	0.999541	65.7	44.0797	91.6447	63.6588	LOC107454165	uncharacterized LOC107454165, transcript variant X4
1366	aug3.g1931	0.388374	6.9053	1.98875	0.158472	0.999541	111.161	96.1102	133.728	137.473	LOC107447830	cytoplasmic dynein 1 light intermediate chain 2
1367	aug3.g24997	-0.454929	6.04125	1.98829	0.15852	0.999541	69.7479	81.8457	56.8931	53.7508	LOC107455087	proline synthase co-transcribed bacterial homolog protein
1368	aug3.g20196	0.459076	6.9877	1.98744	0.158608	0.999541	130.933	82.6641	177.571	115.923	LOC107448209	nucleolar complex protein 4 homolog B-like, transcript variant X1
1369	aug3.g8099	-0.395063	6.87236	1.98646	0.158712	0.999541	122.37	143.113	93.4043	108.492	LOC107455869	transport and Golgi organization protein 6 homolog
1370	aug3.g12244	-0.380464	10.5182	1.98262	0.159115	0.999541	1498.65	1816.97	1521.01	1026.22	LOC107437364	tubulin beta chain
1371	aug3.g2234	-0.372701	7.38691	1.98245	0.159133	0.999541	187.915	189.297	126.396	164.844	LOC107448432	serine/threonine-protein kinase VRK1-like
1372	aug3.g10792	-0.696448	4.13032	1.98215	0.159164	0.999541	18.8382	23.7352	12.0238	14.2427	LOC107454307	lambda-crystallin
1373	aug3.g23991	-0.522699	5.34787	1.98158	0.159225	0.999541	38.1434	57.0581	34.8983	31.4578	LOC107454283	condensin-2 complex subunit H2-like
1374	aug3.g700	0.56225	4.84175	1.98118	0.159266	0.999541	23.6645	22.2153	32.5522	35.1733	LOC107444376	chromosome transmission fidelity protein 18 homolog
1375	aug3.g13764	-0.383655	7.00916	1.98049	0.159339	0.999541	143.077	148.024	102.202	120.877	LOC107439423	S-adenosyl-L-methionine-dependent tRNA 4-demethylwyosine synthase-like
1376	aug3.g17490	0.414982	6.5939	1.98042	0.159346	0.999541	89.2088	75.9995	112.32	107.873	LOC107443828	guanine nucleotide-binding protein G(i) subunit alpha
1377	aug3.g26800	0.383149	8.66272	1.97995	0.159396	0.999541	418.643	284.94	475.966	441.401	LOC107439467	ubiquitin-40S ribosomal protein S27a, transcript variant X1
1378	aug3.g4781	-0.3548	9.06736	1.97847	0.159551	0.999541	531.516	671.485	458.664	482.147
1379	aug3.g20556	-0.455062	5.69543	1.97671	0.159737	0.999541	59.6282	59.6304	40.7636	46.196	LOC107448995	uncharacterized LOC107448995
1380	aug3.g4730	-0.384915	7.16042	1.97319	0.160109	0.999541	142.454	180.762	113.933	133.634	LOC107452398	serine/threonine-protein phosphatase 6 regulatory ankyrin repeat subunit B-like, transcript variant X2
1381	aug3.g15280	-1.34567	1.1136	1.97117	0.160324	0.999541	4.51493	1.16922	1.46632	0.743099	LOC107448293	serine/threonine-protein phosphatase 6 regulatory ankyrin repeat subunit B
1382	aug3.g5014	-0.510306	5.68308	1.97076	0.160368	0.999541	45.4607	74.3626	36.3646	47.806	LOC107452849	uncharacterized LOC107452849
1383	aug3.g9807	-0.842238	3.41081	1.96959	0.160491	0.999541	16.0358	10.7569	9.23779	5.69709	LOC107441235	tyrosine kinase receptor Cad96Ca-like
1384	aug3.g11351	0.507653	5.27868	1.96902	0.160552	0.999541	31.6045	32.0367	40.1771	50.283	LOC107436169	breast cancer type 1 susceptibility protein homolog
1385	aug3.g22744	1.27659	1.02161	1.96873	0.160583	0.999541	0.467062	1.51999	2.49274	2.477	LOC107449339	neuroglian-like
1386	aug3.g19494	-1.53545	0.401175	1.96785	0.160676	0.999541	0.934124	2.1046	0.146632	0.866948
1387	aug3.g20590	-0.52995	5.1597	1.96693	0.160774	0.999541	38.7661	45.0151	25.8072	32.2009	LOC107449069	formin-binding protein 1-like
1388	aug3.g642	-0.402126	7.30702	1.96437	0.161046	0.999541	143.544	215.956	124.637	147.505	LOC107444181	dolichyl-diphosphooligosaccharide--protein glycosyltransferase subunit 1-like
1389	aug3.g1822	-0.516751	6.41468	1.96207	0.161292	0.999541	70.215	129.55	55.5734	84.094	LOC107447586	U4/U6 small nuclear ribonucleoprotein Prp3
1390	aug3.g14836	-0.493353	6.71193	1.9615	0.161353	0.999541	85.9394	158.079	71.8495	101.557	LOC107440806	probable ATP-dependent RNA helicase DDX41
1391	aug3.g5246	0.546904	5.80739	1.95741	0.161791	0.999541	56.0474	34.7259	84.6064	47.9299	LOC107453146	multidrug resistance-associated protein 1
1392	aug3.g23110	-0.850599	3.42462	1.95443	0.162111	0.999541	9.34124	17.4214	8.94453	5.94479	LOC107438251	uncharacterized LOC107438251
1393	aug3.g25750	-0.480662	6.07761	1.95345	0.162215	0.999541	89.5202	67.4642	66.4241	46.0721	LOC107453407	integrator complex subunit 11
1394	aug3.g10643	0.43325	6.38226	1.9521	0.162361	0.999541	65.8557	75.5319	105.721	85.3325	LOC107444729	putative sodium-coupled neutral amino acid transporter 7, transcript variant X1
1395	aug3.g18454	-1.8245	-0.431203	1.95206	0.162365	0.999541	1.08981	0.46769	0.293263	0.12385	LOC107445300	uncharacterized LOC107445300
1396	aug3.g6227	-0.3713	7.99658	1.95171	0.162403	0.999541	245.363	329.721	226.253	218.471	LOC107454361	acetyl-coenzyme A synthetase
1397	aug3.g532	1.22943	1.06948	1.95025	0.16256	0.999541	1.40119	0.818457	3.22589	1.9816	LOC107443800	solute carrier organic anion transporter family member 3A1
1398	aug3.g24003	-0.961136	2.66345	1.94931	0.162661	0.999541	8.25143	7.8338	5.42537	2.84854	LOC107454274	uncharacterized LOC107454274, transcript variant X1
1399	aug3.g4281	1.03825	2.79342	1.94858	0.16274	0.999541	5.91612	2.92306	13.0502	5.07784	LOC107451750	FYN-binding protein
1400	aug3.g25262	0.46827	5.531	1.94856	0.162742	0.999541	35.1853	41.8582	55.4267	51.2738	LOC107456521	ephrin-B2a
1401	aug3.g26281	0.676583	4.4783	1.94798	0.162805	0.999541	21.4848	12.5107	21.8481	32.3248	LOC107437523	spondin-2-like
1402	aug3.g12652	-0.631003	4.58633	1.94786	0.162818	0.999541	33.9398	23.9691	15.2497	22.0453	LOC107437917	BTB/POZ domain-containing protein 6, transcript variant X2
1403	aug3.g4658	2.18037	-0.56172	1.94711	0.162899	0.999541	0.311375	0	1.31968	0.12385	LOC107452311	Down syndrome cell adhesion molecule-like protein 1 homolog
1404	aug3.g7018	-0.559968	5.65501	1.94677	0.162935	0.999541	37.9877	81.0272	34.6051	46.196	LOC107436137	uro-adherence factor A
1405	aug3.g27361	1.42847	2.06004	1.94611	0.163007	0.999541	3.42512	0.935379	10.8507	0.866948	LOC107441623	chaoptin
1406	aug3.g17868	1.27186	0.827535	1.94143	0.163514	0.999541	0.934124	0.818457	1.90621	2.35315	LOC107444428	globin-like
1407	aug3.g25822	-1.01967	4.46455	1.94125	0.163533	0.999541	50.9098	8.30149	21.9947	7.18329	LOC107456769	uncharacterized abhydrolase domain-containing protein DDB_G0269086, transcript variant X5
1408	aug3.g13653	-0.338757	9.94529	1.94119	0.163539	0.999541	1029.72	1171.45	879.203	861.375	LOC107439226	uncharacterized LOC107439226
1409	aug3.g24042	-0.923333	2.8751	1.93984	0.163686	0.999541	7.78437	10.6399	4.25232	5.44939	LOC107454385	uncharacterized LOC107454385
1410	aug3.g18411	0.433664	6.19172	1.93913	0.163764	0.999541	61.8079	62.0858	79.7676	87.5618	LOC107445257	mitochondrial import receptor subunit TOM20 homolog
1411	aug3.g2309	0.407678	6.57247	1.93902	0.163775	0.999541	82.8256	80.3257	106.308	110.102	LOC107448631	leucine-rich PPR motif-containing protein, mitochondrial-like
1412	aug3.g9904	-1.36613	0.578118	1.93806	0.16388	0.999541	1.2455	2.22153	0.586526	0.743099
1413	aug3.g18547	0.492949	5.80856	1.93704	0.163991	0.999541	57.4486	35.4275	65.9842	64.5257	LOC107445431	septin-1-like
1414	aug3.g27108	1.60471	-0.0487946	1.93661	0.164037	0.999541	0.311375	0.350767	0.586526	1.4862	LOC107440595	uncharacterized LOC107440595
1415	aug3.g17930	-0.402346	7.26452	1.93574	0.164132	0.999541	141.208	207.888	116.572	147.629	LOC110282736	uncharacterized LOC110282736
1416	aug3.g12786	0.449633	6.61676	1.93551	0.164157	0.999541	99.6399	66.0611	127.569	98.5844	LOC107438061	glucose-6-phosphate 1-dehydrogenase X-like
1417	aug3.g8540	-1.55876	0.12729	1.9353	0.16418	0.999541	0.622749	1.75384	0.293263	0.495399
1418	aug3.g4425	-1.50207	0.569978	1.9309	0.16466	0.999541	2.02394	1.63691	1.17305	0.12385	LOC107449573 LOC107451953	uncharacterized LOC107449573, transcript variant X1
1419	aug3.g26502	-0.76085	3.90215	1.93005	0.164753	0.999541	16.5029	20.3445	7.33158	14.3666	LOC110282060	uncharacterized LOC110282060
1420	aug3.g13616	1.28362	0.863202	1.92872	0.164898	0.999541	1.2455	0.584612	2.19947	2.2293	LOC107439192	uncharacterized LOC107439192
1421	aug3.g5527	-1.43142	0.338455	1.92857	0.164915	0.999541	1.2455	1.63691	0.293263	0.743099	LOC107453479	heat shock transcription factor, Y-linked-like
1422	aug3.g13125	0.45858	6.06695	1.92853	0.164919	0.999541	53.2451	59.1627	88.7121	65.8881	LOC107438477	GTP-binding protein 1-like, transcript variant X2
1423	aug3.g16434	0.370424	8.24149	1.92799	0.164978	0.999541	307.638	220.282	339.159	343.064	LOC110282432	uncharacterized LOC110282432
1424	aug3.g25219	1.64918	-0.251581	1.92767	0.165014	0.999541	0.311375	0.233845	1.02642	0.743099	LOC107456264	dual 3',5'-cyclic-AMP and -GMP phosphodiesterase 11
1425	aug3.g7056	-1.14707	1.84332	1.92732	0.165052	0.999541	5.60474	3.62459	0.879789	3.22009	LOC107436928	sphingomyelin phosphodiesterase
1426	aug3.g14345	0.480286	6.43152	1.92705	0.165081	0.999541	88.2747	55.6551	118.918	81.7408	LOC107440204	putative neutral sphingomyelinase
1427	aug3.g12972	-0.437864	6.11375	1.92565	0.165236	0.999541	74.7299	83.9503	58.2127	58.9525	LOC107438308	protein canopy 4
1428	aug3.g13545	1.25532	1.60995	1.92513	0.165293	0.999541	2.80237	0.584612	5.27874	2.72469
1429	aug3.g18069	0.528293	5.26867	1.92474	0.165335	0.999541	29.892	32.7383	35.1916	55.1131	LOC107444750	band 7 protein AGAP004871
1430	aug3.g3823	-0.416189	6.59475	1.92471	0.165339	0.999541	106.49	113.882	72.5826	92.5158	LOC107451143	protein kinase C-binding protein 1-like, transcript variant X8
1431	aug3.g4267	1.21298	1.08867	1.92457	0.165354	0.999541	0.778437	1.40307	2.05284	3.09624	LOC107451737	cysteine and glycine-rich protein 1-like, transcript variant X1
1432	aug3.g7145	-0.384133	7.33785	1.92242	0.16559	0.999541	164.717	200.873	116.865	163.234	LOC107439259	uncharacterized LOC107439259, transcript variant X1
1433	aug3.g27054	-0.37109	7.39484	1.92203	0.165633	0.999541	172.502	206.368	129.329	163.606	LOC107440436	2-oxoglutarate dehydrogenase, mitochondrial-like
1434	aug3.g14945	-0.381364	10.2812	1.92133	0.16571	0.999541	1101.49	1711.04	996.508	1162.83	LOC107441013	uncharacterized LOC107441013
1435	aug3.g22882	-2.16377	-0.5265	1.92045	0.165807	0.999541	0	1.28615	0.146632	0.12385
1436	aug3.g2252	-0.708259	4.19031	1.92045	0.165808	0.999541	16.9699	27.4768	11.7305	15.4812	LOC107448514	activating signal cointegrator 1 complex subunit 1-like, transcript variant X4
1437	aug3.g27746	-0.453631	6.19986	1.92039	0.165813	0.999541	75.0413	94.1225	70.3832	53.2554	LOC107442776	target of rapamycin complex 2 subunit MAPKAP1-like
1438	aug3.g15558	0.483621	5.74161	1.91965	0.165895	0.999541	35.4967	53.0828	61.8785	62.1726	LOC107450289	ATM interactor, transcript variant X3
1439	aug3.g9504	-1.25774	1.4961	1.91952	0.165909	0.999541	6.07181	1.40307	1.46632	1.61005	LOC107437254	prolactin-releasing peptide receptor-like
1440	aug3.g7422	1.66262	-0.249246	1.91829	0.166045	0.999541	0.311375	0.233845	1.17305	0.619249	LOC107444050	putative sodium-dependent multivitamin transporter, transcript variant X1
1441	aug3.g15668	-0.331935	10.3776	1.91705	0.166182	0.999541	1502.38	1463.17	1117.48	1238.5
1442	aug3.g20315	-2.08647	-0.637784	1.91617	0.166279	0.999541	1.08981	0.233845	0.293263	0	LOC107448484	nuclear receptor subfamily 1 group D member 1
1443	aug3.g4954	1.51712	0.0582369	1.91531	0.166374	0.999541	0.311375	0.46769	1.46632	0.866948
1444	aug3.g4125	-0.448156	6.63805	1.91476	0.166435	0.999541	139.807	89.9133	93.9908	74.3099	LOC107451573	2-amino-3-ketobutyrate coenzyme A ligase, mitochondrial, transcript variant X1
1445	aug3.g26533	-0.464196	6.59528	1.91388	0.166533	0.999541	87.0292	136.215	66.864	94.9928	LOC107438729	leucine-rich repeat-containing protein 47-like
1446	aug3.g11687	1.22461	3.73172	1.91255	0.166681	0.999541	3.42512	11.9261	2.93263	33.0679	LOC107436579	sialin
1447	aug3.g18092	-0.413969	6.43912	1.91074	0.166882	0.999541	95.4363	102.19	74.7821	73.5668	LOC107438068	nucleoprotein TPR-like
1448	aug3.g4445	-0.715452	3.87776	1.91041	0.166917	0.999541	15.5687	20.2276	11.2906	10.5272	LOC107451980	uncharacterized LOC107451980, transcript variant X3
1449	aug3.g7867	0.423927	8.65281	1.91017	0.166944	0.999541	389.063	298.269	586.966	335.137	LOC107455542	uncharacterized LOC107455542
1450	aug3.g12461	-0.33821	10.6583	1.90997	0.166966	0.999541	1654.49	1953.19	1336.25	1517.53	LOC107437600	myb-like protein X
1451	aug3.g11127	0.48002	5.59948	1.9099	0.166974	0.999541	40.1673	40.3382	44.7226	67.4981	LOC107457401	ADP-ribosylation factor-like protein 6-interacting protein 6
1452	aug3.g7326	-1.45329	0.581555	1.90775	0.167213	0.999541	1.71256	1.87076	0.146632	1.11465	LOC107443094	TD and POZ domain-containing protein 4-like
1453	aug3.g9916	0.565523	5.78866	1.90753	0.167237	0.999541	58.6941	30.2829	82.9935	48.5491	LOC107442884	ataxin-1-like, transcript variant X1
1454	aug3.g5361	1.25038	1.14484	1.9073	0.167263	0.999541	1.40119	0.935379	4.10568	1.4862	LOC107453272	protein Skeletor, isoforms B/C-like
1455	aug3.g1979	-0.351436	8.77525	1.90725	0.16727	0.999541	437.948	543.455	384.028	385.297	LOC107447903	uncharacterized LOC107447903
1456	aug3.g2934	-0.441175	6.01468	1.90617	0.167389	0.999541	71.4605	76.818	57.4796	51.7692	LOC107449776	Golgi-associated PDZ and coiled-coil motif-containing protein-like, transcript variant X1
1457	aug3.g11404	-1.42435	0.372114	1.90426	0.167603	0.999541	0.934124	1.98768	0.586526	0.495399
1458	aug3.g4264	0.409795	7.13483	1.90417	0.167613	0.999541	145.723	95.5256	176.398	143.913	LOC107451731	cat eye syndrome critical region protein 2-like
1459	aug3.g26265	1.39337	0.843833	1.90261	0.167787	0.999541	0.622749	1.0523	3.66579	0.866948	LOC107437456	cytochrome P450 302a1, mitochondrial
1460	aug3.g8774	-0.42773	6.24906	1.90247	0.167802	0.999541	82.0472	91.7841	62.6117	66.6312	LOC107456730	protein cereblon, transcript variant X1
1461	aug3.g24124	-0.968984	3.28565	1.90216	0.167837	0.999541	15.8801	9.47071	10.1176	2.84854	LOC107454766	dopamine receptor 1
1462	aug3.g3337	0.761586	4.72304	1.90216	0.167837	0.999541	9.49693	28.9968	21.1149	44.3382	LOC107450451	zinc finger protein 525-like
1463	aug3.g14905	-0.455868	6.05752	1.902	0.167855	0.999541	72.8617	80.5595	47.6553	64.1542	LOC107440967	UPF0668 protein C10orf76 homolog, transcript variant X1
1464	aug3.g8510	-0.373584	7.11738	1.90142	0.16792	0.999541	142.454	170.239	113.2	128.184	LOC107456348	splicing factor 45-like, transcript variant X1
1465	aug3.g10374	1.39042	0.427491	1.9011	0.167955	0.999541	0.467062	0.701534	2.05284	1.11465	LOC107448495	mucin-5AC-like
1466	aug3.g10856	1.36477	0.421363	1.90087	0.167981	0.999541	0.467062	0.701534	1.61295	1.4862
1467	aug3.g7924	-0.455624	5.56771	1.89871	0.168223	0.999541	50.4427	58.5781	38.2708	41.242	LOC107455665	THO complex subunit 3
1468	aug3.g21390	0.476598	6.33249	1.89701	0.168413	0.999541	86.0951	48.5228	94.4307	92.6396	LOC107451079	sorting nexin-17-like
1469	aug3.g12942	1.24677	1.32426	1.89617	0.168507	0.999541	0.934124	1.63691	1.46632	4.70629	LOC107438247	uncharacterized LOC107438247, transcript variant X2
1470	aug3.g12582	-0.524722	5.09826	1.89603	0.168523	0.999541	40.4787	39.7536	23.7543	31.9532	LOC107437785	tetratricopeptide repeat protein 5
1471	aug3.g6604	1.74104	-0.248281	1.89529	0.168606	0.999541	0.155687	0.350767	1.46632	0.371549	LOC107454853	large neutral amino acids transporter small subunit 2
1472	aug3.g7080	-0.367078	8.43052	1.8946	0.168684	0.999541	321.339	454.711	298.542	303.308	LOC107437702	ATP synthase subunit beta, mitochondrial
1473	aug3.g10684	0.449832	5.84451	1.89267	0.168901	0.999541	51.8439	44.8982	65.6909	66.3835	LOC107452952	uncharacterized LOC107452952
1474	aug3.g17068	-0.499364	6.49719	1.89134	0.169051	0.999541	77.9993	132.59	56.5998	92.3919	LOC107443158	uncharacterized protein y4hQ-like
1475	aug3.g15882	-0.73923	3.94273	1.89116	0.169071	0.999541	24.5986	13.4461	11.5839	11.1465	LOC107441395	solute carrier organic anion transporter family member 4A1-like
1476	aug3.g2179	1.88421	-0.185782	1.89115	0.169072	0.999541	0.155687	0.350767	1.90621	0.12385	LOC107448379	protein TANC2-like
1477	aug3.g5777	1.02562	2.33707	1.89069	0.169124	0.999541	3.42512	2.92306	9.38442	3.59164	LOC107453775	uncharacterized LOC107453775, transcript variant X1
1478	aug3.g24292	1.43884	0.541849	1.89001	0.169201	0.999541	1.08981	0.233845	2.05284	1.4862
1479	aug3.g13878	-1.56965	0.285451	1.88841	0.169381	0.999541	0.622749	2.1046	0.146632	0.743099	LOC107443010 LOC107439570	40S ribosomal protein S3a-like
1480	aug3.g11673	0.443636	6.52929	1.88777	0.169454	0.999541	78.7778	77.2857	129.622	82.7316	LOC107436567	transcription factor E2F8
1481	aug3.g18820	1.78962	-0.432119	1.88762	0.169471	0.999541	0.311375	0.116922	1.02642	0.495399	LOC107445884	uncharacterized LOC107445884
1482	aug3.g7072	0.546458	5.1929	1.88658	0.169588	0.999541	35.1853	23.9691	51.0278	35.2972	LOC107437686	uncharacterized LOC107437686
1483	aug3.g19495	0.748014	3.71897	1.88625	0.169625	0.999541	7.94005	11.2245	14.8098	17.4628	LOC107440696	4-hydroxybenzoate polyprenyltransferase, mitochondrial-like, transcript variant X2
1484	aug3.g17256	-0.635088	4.33552	1.88528	0.169735	0.999541	24.2872	24.2029	15.1031	16.1005	LOC107443472	trafficking protein particle complex subunit 1, transcript variant X1
1485	aug3.g5112	0.524556	5.16453	1.88475	0.169795	0.999541	30.8261	27.5937	48.3884	35.6687	LOC107452951	leucine-rich repeat serine/threonine-protein kinase 1, transcript variant X1
1486	aug3.g10280	-1.38975	0.853477	1.88454	0.169819	0.999541	0.778437	3.50767	1.02642	0.619249	LOC107447614	uncharacterized LOC107447614
1487	aug3.g9539	0.359794	7.66559	1.8845	0.169823	0.999541	161.915	193.039	239.303	216.366	LOC107437607	YTH domain-containing family protein 3-like
1488	aug3.g6241	-0.399392	7.08969	1.88387	0.169895	0.999541	125.328	183.568	107.334	126.946	LOC110282460	uncharacterized LOC110282460
1489	aug3.g4855	0.855992	3.91037	1.88318	0.169973	0.999541	16.1915	5.02766	23.9009	14.3666	LOC107452564	U8 snoRNA-decapping enzyme, transcript variant X1
1490	aug3.g10303	0.414279	6.53593	1.88313	0.169979	0.999541	88.7418	70.0365	109.68	101.804	LOC107447833	ADP-dependent glucokinase
1491	aug3.g27878	-0.507864	5.38345	1.88256	0.170044	0.999541	37.5206	59.6304	33.7253	34.6779	LOC107443235	Wilms tumor protein 1-interacting protein homolog
1492	aug3.g26535	0.979565	2.96249	1.88245	0.170056	0.999541	7.78437	2.45537	9.53105	10.5272	LOC107438732	somatomedin-B and thrombospondin type-1 domain-containing protein-like
1493	aug3.g16375	0.45612	5.68034	1.88205	0.170102	0.999541	47.6403	38.4675	63.1982	54.8654	LOC107442132	glycine cleavage system H protein, mitochondrial
1494	aug3.g13335	1.32798	0.629744	1.88043	0.170285	0.999541	0.622749	0.818457	2.34611	1.36235	LOC107438746	uncharacterized LOC107438746, transcript variant X1
1495	aug3.g19783	0.382077	7.61689	1.88043	0.170285	0.999541	203.172	137.618	209.39	234.448	LOC107447479	probable E3 ubiquitin-protein ligase RNF144A-A
1496	aug3.g1992	-0.449912	6.07727	1.87996	0.170338	0.999541	72.706	82.5472	48.9749	64.6496	LOC107447929	coiled-coil domain-containing protein 28A
1497	aug3.g12227	0.454662	6.02445	1.87957	0.170383	0.999541	47.4846	61.735	80.5007	69.3559	LOC107437347	serine/threonine-protein kinase PAK 1-like, transcript variant X2
1498	aug3.g867	-1.66521	-0.211181	1.8786	0.170493	0.999541	0.467062	1.28615	0.293263	0.2477	LOC107444949	innexin inx2-like
1499	aug3.g13368	0.457369	6.41337	1.87812	0.170548	0.999541	88.7418	54.7197	105.135	91.6488	LOC107438776	C-Maf-inducing protein
1500	aug3.g9840	-0.377517	7.78207	1.87744	0.170625	0.999541	208.777	287.629	208.657	173.637	LOC107441610	H/ACA ribonucleoprotein complex non-core subunit NAF1
1501	aug3.g27407	1.67631	-0.24691	1.87614	0.170773	0.999541	0.311375	0.233845	1.31968	0.495399	LOC107441703	uncharacterized LOC107441703
1502	aug3.g22284	0.445673	6.00261	1.87544	0.170853	0.999541	58.8498	49.3412	80.0608	67.2504
1503	aug3.g6088	0.97126	2.30349	1.87471	0.170937	0.999541	2.491	3.74152	4.98547	7.30714	LOC107454192	calpain-A
1504	aug3.g24284	-1.65532	0.0401939	1.87426	0.170988	0.999541	0.467062	1.75384	0.586526	0.12385
1505	aug3.g14461	-0.350495	9.18804	1.87384	0.171036	0.999541	562.031	744.094	517.756	506.793	LOC107440327	uncharacterized LOC107440327, transcript variant X2
1506	aug3.g4604	-0.423446	6.27472	1.87363	0.17106	0.999541	91.5441	85.3533	60.1189	71.709	LOC107452230	sialin-like, transcript variant X3
1507	aug3.g15714	0.417771	6.26487	1.87339	0.171088	0.999541	66.7899	64.4242	83.7266	91.525	LOC107451425	LON peptidase N-terminal domain and RING finger protein 3-like
1508	aug3.g3495	0.54821	5.02103	1.87331	0.171097	0.999541	29.1135	23.2676	45.7491	30.8386	LOC107450628	uncharacterized LOC107450628
1509	aug3.g12072	-0.452242	6.3684	1.87327	0.171101	0.999541	80.179	109.907	58.0661	80.8739	LOC107437152	RNA polymerase II subunit A C-terminal domain phosphatase-like, transcript variant X2
1510	aug3.g21083	-0.798964	3.48012	1.8723	0.171212	0.999541	10.431	17.0707	6.89168	8.91718	LOC107450134	uncharacterized LOC107450134
1511	aug3.g21534	0.582633	5.7956	1.87186	0.171262	0.999541	64.2989	24.5537	67.8904	64.8973	LOC107451589	ubiquitin carboxyl-terminal hydrolase 4-like
1512	aug3.g13856	-1.15056	1.23593	1.87034	0.171436	0.999541	2.17962	3.50767	1.31968	1.2385	LOC107457014	mediator of RNA polymerase II transcription subunit 15-like, transcript variant X1
1513	aug3.g12103	0.937021	2.91048	1.86973	0.171506	0.999541	6.22749	3.74152	6.74505	12.2611	LOC107445663	dysbindin
1514	aug3.g13881	0.457065	6.20984	1.86938	0.171546	0.999541	67.5683	56.8243	101.909	68.8605	LOC107439566	mitogen-activated protein kinase kinase kinase 9-like
1515	aug3.g25680	-0.464419	6.31315	1.86908	0.171581	0.999541	68.3467	115.052	64.6645	68.3651	LOC107449473	YTH domain-containing protein 1, transcript variant X1
1516	aug3.g27196	0.710822	4.4856	1.86784	0.171723	0.999541	22.886	10.8738	35.3382	19.816	LOC107441035	connectin
1517	aug3.g26231	-0.509535	5.58254	1.86708	0.17181	0.999541	40.7901	70.855	34.0185	44.4621	LOC107437331	STAM-binding protein-like
1518	aug3.g11182	0.363543	7.17417	1.86693	0.171827	0.999541	117.077	134.928	152.643	171.656	LOC107457448	CCR4-NOT transcription complex subunit 3-like, transcript variant X1
1519	aug3.g27945	0.431918	6.5843	1.86445	0.172112	0.999541	95.9034	67.2304	98.0965	121.744	LOC107443342	uncharacterized LOC107443342
1520	aug3.g5044	0.365542	7.10141	1.86439	0.172118	0.999541	127.508	112.129	148.245	160.385	LOC107452875	GTP-binding protein 2-like, transcript variant X1
1521	aug3.g26549	-0.416258	7.26627	1.86429	0.17213	0.999541	129.22	221.568	121.558	141.436	LOC107438827	60S ribosomal protein L13
1522	aug3.g522	0.484924	5.74741	1.8639	0.172176	0.999541	51.6882	37.5321	52.3475	72.3283	LOC107443761	uncharacterized LOC107443761, transcript variant X1
1523	aug3.g18692	-0.640294	4.39281	1.86285	0.172296	0.999541	23.3531	27.126	13.7834	18.5775
1524	aug3.g18041	-0.616022	6.21106	1.8628	0.172302	0.999541	76.2868	102.19	28.2999	88.0572
1525	aug3.g20277	-1.06466	1.83454	1.86012	0.172611	0.999541	2.95806	5.84612	2.49274	1.7339	LOC107448417	protein ABHD11-like
1526	aug3.g15180	1.74818	-0.183059	1.86006	0.172618	0.999541	0.467062	0.116922	1.61295	0.371549	LOC107447410	uncharacterized LOC107447410
1527	aug3.g1066	-0.446701	5.6291	1.85813	0.172841	0.999541	54.4906	59.0458	41.2035	42.1089	LOC107445451	protein-L-isoaspartate(D-aspartate) O-methyltransferase, transcript variant X2
1528	aug3.g19177	-0.523432	5.10571	1.85696	0.172976	0.999541	33.7841	46.652	26.3937	29.6001	LOC107446452	39S ribosomal protein L40, mitochondrial-like
1529	aug3.g25688	0.845138	3.64216	1.85646	0.173033	0.999541	12.922	4.6769	13.4901	17.9582
1530	aug3.g10589	-0.387222	6.98166	1.85645	0.173035	0.999541	139.029	146.855	93.5509	124.964	LOC107451484	G patch domain and KOW motifs-containing protein-like, transcript variant X1
1531	aug3.g7610	0.351388	7.70927	1.85563	0.17313	0.999541	173.436	193.74	221.414	247.08	LOC107447026	protein ABHD17B
1532	aug3.g9056	1.48902	0.103471	1.85163	0.173594	0.999541	0.622749	0.233845	1.02642	1.36235	LOC107457067	zonadhesin-like
1533	aug3.g18251	0.567878	5.52493	1.84981	0.173805	0.999541	50.1313	23.8522	42.3765	67.0027
1534	aug3.g12303	0.980677	2.19263	1.84778	0.174042	0.999541	3.7365	2.1046	6.15853	5.32554	LOC107437431	uncharacterized LOC107437431, transcript variant X2
1535	aug3.g19685	1.16871	1.55465	1.84765	0.174057	0.999541	2.17962	1.16922	5.42537	2.10545
1536	aug3.g17623	-1.66867	0.617823	1.84698	0.174135	0.999541	0.622749	3.03998	0	1.11465	LOC107444102	ras-related protein Rab-6.1
1537	aug3.g1424	-1.54592	-0.0864055	1.8469	0.174145	0.999541	1.2455	0.818457	0.439895	0.2477	LOC107446703	macrophage mannose receptor 1
1538	aug3.g11052	-0.393082	6.98278	1.84549	0.174309	0.999541	137.628	148.959	90.4717	127.689	LOC107457303	nuclear pore complex protein Nup88
1539	aug3.g27912	0.668107	4.30748	1.84539	0.17432	0.999541	19.3052	10.9907	24.4875	23.5315	LOC107443288	gastrula zinc finger protein XlCGF49.1
1540	aug3.g10945	0.933584	2.68422	1.84418	0.174462	0.999541	5.60474	2.92306	7.91811	8.29793	LOC107456225	zinc finger protein 525-like
1541	aug3.g23985	0.486352	5.49298	1.84354	0.174536	0.999541	33.3171	41.1567	62.0252	42.4805	LOC107454264	pecanex-like protein 1
1542	aug3.g25949	-0.462574	8.38832	1.84292	0.174609	0.999541	292.692	482.422	195.02	367.462	LOC107457572	uncharacterized LOC107457572, transcript variant X4
1543	aug3.g6545	1.47745	0.180342	1.8429	0.174611	0.999541	0.155687	0.701534	1.17305	1.36235	LOC107454798	runt-related transcription factor 3, transcript variant X1
1544	aug3.g6042	0.684947	4.48195	1.84223	0.174689	0.999541	16.8142	17.0707	37.9776	16.5959	LOC107454108	vacuolar protein sorting-associated protein 18 homolog, transcript variant X2
1545	aug3.g22932	-0.530119	5.22649	1.84214	0.174701	0.999541	35.0296	52.6151	25.6605	35.0495	LOC107436578	adhesion G protein-coupled receptor L1-like
1546	aug3.g19645	1.60293	-0.0826718	1.84186	0.174733	0.999541	0.311375	0.350767	1.61295	0.495399
1547	aug3.g16253	-0.370935	7.59696	1.84168	0.174754	0.999541	179.352	256.294	162.614	174.38	LOC107441912	calreticulin
1548	aug3.g8831	0.355248	7.15073	1.84062	0.174879	0.999541	125.64	123.236	162.321	156.051	LOC107456785	putative fatty acyl-CoA reductase CG5065
1549	aug3.g14513	0.439224	6.21282	1.83945	0.175015	0.999541	70.9934	54.6028	93.5509	76.663
1550	aug3.g25233	1.22374	1.01666	1.8387	0.175103	0.999541	1.55687	0.584612	2.34611	2.60084
1551	aug3.g10803	0.391888	6.71747	1.83741	0.175255	0.999541	96.5261	85.1195	121.118	117.162	LOC107454410	serine/threonine-protein phosphatase 4 regulatory subunit 2-A-like
1552	aug3.g27174	-0.35174	7.54977	1.8358	0.175444	0.999541	187.603	231.74	166.72	161.995	LOC107440849	uncharacterized LOC107440849, transcript variant X2
1553	aug3.g16413	0.420111	6.65924	1.83576	0.175449	0.999541	89.2088	83.2487	137.687	93.135	LOC107442195	RPA-interacting protein B, transcript variant X2
1554	aug3.g16648	0.348477	9.43491	1.83568	0.175458	0.999541	695.922	522.058	812.925	737.649	LOC107442526	ubiquitin-like protein 3
1555	aug3.g24128	-0.733934	4.19727	1.83563	0.175464	0.999541	16.0358	28.8798	9.53105	17.4628	LOC107454875	serine/threonine-protein kinase OSR1
1556	aug3.g3886	-0.71381	3.77117	1.83522	0.175512	0.999541	16.1915	17.0707	10.9974	9.28873	LOC107451257	uncharacterized LOC107451257, transcript variant X1
1557	aug3.g6199	0.670542	4.11242	1.83502	0.175536	0.999541	13.5448	12.7445	23.1678	18.7013	LOC107454342	protein CLP1 homolog
1558	aug3.g24112	-1.14215	1.14897	1.83316	0.175755	0.999541	2.95806	2.45537	1.31968	1.11465	LOC107454759	LARGE xylosyl- and glucuronyltransferase 1-like
1559	aug3.g7274	-0.458537	5.72886	1.83255	0.175827	0.999541	62.1192	60.0981	38.7107	50.1591	LOC107441985	glutaryl-CoA dehydrogenase, mitochondrial-like
1560	aug3.g27416	0.786527	3.34766	1.83198	0.175894	0.999541	7.78437	6.7815	13.4901	11.6419	LOC107441681	proteasome assembly chaperone 4
1561	aug3.g12949	-1.86732	0.112073	1.83171	0.175925	0.999541	0.155687	2.22153	0	0.619249	LOC107438252	uncharacterized LOC107438252
1562	aug3.g379	0.819027	3.17978	1.83023	0.176101	0.999541	7.00593	5.7292	10.5575	11.8896
1563	aug3.g1121	-1.32998	0.536135	1.83007	0.176119	0.999541	2.17962	1.28615	0.733158	0.619249
1564	aug3.g24027	0.926491	2.53575	1.82522	0.176694	0.999541	4.51493	3.1569	8.50463	6.06864	LOC107454396	bone morphogenetic protein receptor type-2
1565	aug3.g6967	-0.637417	4.41139	1.82502	0.176716	0.999541	31.1375	20.2276	16.8626	16.1005	LOC107455270	integrin-alpha FG-GAP repeat-containing protein 2-like
1566	aug3.g11672	-0.545463	5.1254	1.82263	0.177	0.999541	30.5147	51.4458	25.3673	30.8386	LOC107436576	NEDD8-activating enzyme E1 regulatory subunit-like
1567	aug3.g12748	1.76972	-0.128372	1.82195	0.177082	0.999541	0.622749	0	1.46632	0.619249
1568	aug3.g14151	0.353537	7.84288	1.82184	0.177094	0.999541	178.573	223.789	266.723	247.576	LOC107439947	serine proteinase stubble-like
1569	aug3.g15147	-1.11871	2.20029	1.82091	0.177205	0.999541	9.96399	2.22153	2.19947	3.34394	LOC107441233	uncharacterized LOC107441233, transcript variant X2
1570	aug3.g1505	-1.5256	-0.0900064	1.82003	0.17731	0.999541	1.08981	0.935379	0.439895	0.2477	LOC107446879	putative pre-mRNA-splicing factor ATP-dependent RNA helicase PRP1, transcript variant X5
1571	aug3.g12517	0.46205	5.46764	1.81985	0.177332	0.999541	41.1015	32.9721	50.2946	51.6453	LOC107437673	F-box/LRR-repeat protein 15, transcript variant X1
1572	aug3.g23677	0.665689	4.34865	1.81975	0.177343	0.999541	19.6166	11.5753	21.8481	27.4946	LOC107452826	tubulin polyglutamylase TTLL6, transcript variant X3
1573	aug3.g561	0.901511	3.34375	1.81967	0.177352	0.999541	7.78437	6.07996	19.502	6.44019
1574	aug3.g19785	-1.15452	1.17278	1.81836	0.177509	0.999541	2.95806	2.57229	1.61295	0.866948	LOC107447481	calsequestrin-2-like
1575	aug3.g26077	-0.537041	4.92294	1.81812	0.177538	0.999541	30.9818	40.1044	22.8745	26.1323	LOC107436687	CWF19-like protein 2
1576	aug3.g7317	-2.11915	-0.633836	1.81742	0.17762	0.999541	1.2455	0.116922	0.293263	0	LOC107436131	urease accessory protein UreG
1577	aug3.g25209	0.541991	5.83494	1.81678	0.177697	0.999541	49.1972	43.3782	93.2577	41.6135	LOC107456266	acetyl-CoA acetyltransferase, mitochondrial-like
1578	aug3.g16967	0.354275	8.183	1.81555	0.177844	0.999541	284.908	225.076	353.969	297.859	LOC107442980	protein prune homolog 2, transcript variant X1
1579	aug3.g14000	0.361275	7.04325	1.81536	0.177867	0.999541	119.879	110.609	149.271	146.762	LOC107439721	uncharacterized LOC107439721
1580	aug3.g9041	-0.535873	4.95286	1.81509	0.177899	0.999541	32.85	39.7536	28.5932	21.5499	LOC107457055	phosphopantothenate--cysteine ligase-like
1581	aug3.g23817	0.390072	6.86404	1.8148	0.177934	0.999541	96.6818	104.412	146.485	117.162	LOC107453506	bifunctional endo-1,4-beta-xylanase XylA-like, transcript variant X1
1582	aug3.g3217	1.05614	2.29373	1.8146	0.177957	0.999541	3.26943	2.80614	9.97095	2.72469	LOC107450237	uncharacterized LOC107450237, transcript variant X1
1583	aug3.g15574	-1.37344	0.419994	1.814	0.17803	0.999541	1.71256	1.40307	0.293263	0.866948	LOC107450287	5-hydroxytryptamine receptor 2C
1584	aug3.g4848	0.456118	6.27903	1.81309	0.178138	0.999541	75.8197	54.8366	106.601	72.576	LOC107452555	zinc finger protein 99-like
1585	aug3.g15305	0.412436	6.76648	1.81242	0.178219	0.999541	99.7956	86.6395	102.202	145.771	LOC107448338	gastrula zinc finger protein XlCGF62.1
1586	aug3.g27006	-0.469596	5.4393	1.81128	0.178355	0.999541	43.9038	56.1227	38.1242	34.1825	LOC107454091	cap-specific mRNA (nucleoside-2'-O-)-methyltransferase 1-like
1587	aug3.g3770	-0.365715	9.26117	1.8104	0.17846	0.999541	581.336	799.048	463.356	607.978	LOC107451096	uncharacterized LOC107451096, transcript variant X1
1588	aug3.g21327	-0.365155	8.71418	1.81035	0.178467	0.999541	388.907	555.381	342.238	390.994	LOC107450794	ATP-binding cassette sub-family G member 8-like
1589	aug3.g23458	-1.0766	2.88448	1.80983	0.178528	0.999541	3.11375	15.7845	3.51916	5.44939	LOC107441086	ATP synthase subunit alpha, mitochondrial-like
1590	aug3.g7870	0.537571	5.71536	1.80973	0.178541	0.999541	55.1133	30.3998	76.6883	47.3106	LOC107455574	7,8-dihydro-8-oxoguanine triphosphatase
1591	aug3.g20450	-0.424959	8.65078	1.80896	0.178634	0.999541	323.674	595.72	293.556	391.365	LOC107448778	uncharacterized LOC107448778
1592	aug3.g27203	-1.05954	2.14226	1.80863	0.178672	0.999541	8.5628	2.92306	3.37253	2.10545
1593	aug3.g4323	-0.40712	6.43564	1.80773	0.17878	0.999541	93.7238	103.009	69.2101	79.14	LOC107451817	splicing factor 3B subunit 2-like, transcript variant X2
1594	aug3.g16970	0.358503	7.06474	1.80698	0.178871	0.999541	118.167	115.987	148.978	151.221	LOC107442985	protein cornichon homolog 1-like
1595	aug3.g25744	0.536371	7.38095	1.80676	0.178897	0.999541	75.197	195.728	148.098	245.099	LOC107452727	uncharacterized LOC107452727
1596	aug3.g3703	1.51787	1.00398	1.80646	0.178933	0.999541	1.86825	0	2.63937	2.60084	LOC107449550	myc box-dependent-interacting protein 1-like
1597	aug3.g13834	0.471778	6.24909	1.80569	0.179026	0.999541	80.0233	47.2366	78.008	98.2129	LOC107439514	intraflagellar transport protein 43 homolog
1598	aug3.g504	-1.44762	0.966289	1.80544	0.179056	0.999541	3.7365	1.40307	1.75958	0.12385	LOC107443690	uncharacterized LOC107443690
1599	aug3.g7876	-1.44472	0.364762	1.80536	0.179066	0.999541	0.778437	2.1046	0.293263	0.743099	LOC107455577	cytochrome P450 2C15-like, transcript variant X3
1600	aug3.g16895	0.988902	2.496	1.80414	0.179213	0.999541	2.64668	4.44305	4.10568	10.0318	LOC107442897	peroxisomal membrane protein 11C-like
1601	aug3.g24877	-0.384305	8.58352	1.80293	0.179359	0.999541	341.734	525.566	291.65	372.912
1602	aug3.g19292	-0.414519	6.25239	1.80172	0.179504	0.999541	85.9394	87.6918	61.8785	68.3651	LOC107446605	coiled-coil and C2 domain-containing protein 1-like, transcript variant X3
1603	aug3.g9234	0.366613	6.88895	1.80169	0.179509	0.999541	108.67	97.981	134.608	131.776	LOC107444809	ATP-dependent DNA helicase DDX11-like, transcript variant X1
1604	aug3.g2872	-0.73336	3.60648	1.80107	0.179583	0.999541	15.413	14.3815	9.23779	8.66948	LOC107449629	ATP-dependent RNA helicase DDX51-like
1605	aug3.g2839	0.426656	8.33015	1.80075	0.179622	0.999541	287.243	261.438	489.163	248.443	LOC107449585	phosphatidylinositol-binding clathrin assembly protein LAP, transcript variant X13
1606	aug3.g23604	-1.35761	0.918691	1.79868	0.179873	0.999541	2.17962	2.45537	0.146632	1.61005	LOC107452439	protein lifeguard 3-like
1607	aug3.g6237	-0.338685	9.83406	1.79701	0.180075	0.999541	884.771	1152.27	786.825	824.096	LOC107454373	zinc finger protein 1-like
1608	aug3.g25553	0.921229	3.09491	1.79667	0.180115	0.999541	7.94005	3.62459	14.6632	7.18329	LOC107442681	ribonuclease P protein subunit p21-like
1609	aug3.g16495	-0.437218	6.93226	1.79561	0.180244	0.999541	98.5501	181.23	107.481	99.3275	LOC107442307	fructose-1,6-bisphosphatase 1
1610	aug3.g11893	-0.369362	7.21235	1.79561	0.180244	0.999541	145.723	187.777	117.892	140.322	LOC107436873	DDB1- and CUL4-associated factor 8-like, transcript variant X2
1611	aug3.g4422	-0.360967	8.53519	1.79556	0.18025	0.999541	359.638	473.536	283.292	365.481	LOC107451948	uncharacterized LOC107451948
1612	aug3.g7904	0.492843	7.1516	1.79253	0.180618	0.999541	167.364	68.9842	180.943	151.344	LOC107455604	uncharacterized LOC107455604, transcript variant X1
1613	aug3.g22978	0.891562	2.59002	1.79219	0.180659	0.999541	4.20356	3.85844	7.91811	7.05944	LOC107436866	solute carrier family 35 member C2-like
1614	aug3.g19286	1.19557	1.14343	1.79126	0.180773	0.999541	1.71256	0.701534	3.51916	1.9816	LOC107446581	ankyrin repeat domain-containing protein 7-like
1615	aug3.g18399	1.56402	0.485904	1.79125	0.180774	0.999541	1.08981	0.116922	2.786	0.743099	LOC107445223	uncharacterized LOC107445223, transcript variant X2
1616	aug3.g24139	-1.14689	1.13018	1.78904	0.181043	0.999541	3.26943	2.1046	1.02642	1.36235	LOC107454871	hemicentin-2
1617	aug3.g15581	-0.943523	2.97275	1.78808	0.181161	0.999541	13.2334	6.89842	3.07926	7.30714	LOC107450276	uncharacterized LOC107450276
1618	aug3.g12463	0.970182	2.87223	1.78791	0.181181	0.999541	5.76043	3.85844	13.7834	5.07784	LOC107441904	cryptochrome-1-like
1619	aug3.g27146	-0.530219	5.69931	1.787	0.181292	0.999541	54.9576	67.1134	57.0397	27.6185	LOC107440758	annexin A4, transcript variant X3
1620	aug3.g1204	0.654351	4.36488	1.78642	0.181363	0.999541	18.8382	12.8615	29.9128	19.9398	LOC107446034	calcium channel flower-like
1621	aug3.g14073	0.469196	5.34434	1.78525	0.181506	0.999541	32.6943	34.9598	47.5086	46.196	LOC107439822	E3 ubiquitin-protein ligase TRAIP-like
1622	aug3.g10184	0.746384	3.55068	1.78366	0.181701	0.999541	9.65261	7.48303	14.2233	14.4904	LOC107437447	mitogen-activated protein kinase kinase kinase kinase 5-like, transcript variant X1
1623	aug3.g8819	-2.02197	-0.589014	1.78254	0.181838	0.999541	0.155687	1.0523	0.293263	0	LOC107456777	limulus clotting factor C
1624	aug3.g27201	-1.26499	2.88723	1.78186	0.18192	0.999541	2.17962	17.4214	1.31968	6.81174	LOC107441091	uncharacterized LOC107441091, transcript variant X1
1625	aug3.g15873	-0.355346	9.00865	1.78173	0.181936	0.999541	505.205	649.972	398.691	504.316	LOC107441387	E3 ubiquitin-protein ligase TTC3-like
1626	aug3.g6038	0.43909	6.09595	1.7813	0.18199	0.999541	66.4785	49.3412	73.7557	83.1032	LOC107454105	calumenin-like, transcript variant X1
1627	aug3.g9191	0.337377	8.41763	1.78116	0.182007	0.999541	324.764	279.211	359.687	403.255	LOC107457205	hepatoma-derived growth factor-related protein 2
1628	aug3.g6556	0.57254	4.73821	1.78089	0.18204	0.999541	18.6825	23.7352	38.7107	24.5223	LOC107454818	uncharacterized LOC107454818
1629	aug3.g9740	0.347312	7.26455	1.7806	0.182075	0.999541	129.532	140.541	181.823	161.872	LOC107440460	cyclin-dependent kinase 16, transcript variant X6
1630	aug3.g20936	-0.358093	7.25176	1.78019	0.182126	0.999541	148.993	192.571	131.089	135.492	LOC107449781	superkiller viralicidic activity 2-like 2
1631	aug3.g7826	-0.646799	4.36756	1.77952	0.182209	0.999541	19.1495	30.3998	14.0766	17.5867	LOC107455527	testis-expressed protein 9, transcript variant X5
1632	aug3.g18591	0.492478	5.61222	1.778	0.182395	0.999541	50.287	30.7506	66.5707	47.3106
1633	aug3.g15981	0.400436	6.48954	1.77694	0.182525	0.999541	78.9335	75.5319	93.8442	109.979	LOC107441559	uncharacterized LOC107441559
1634	aug3.g15543	0.460412	5.85536	1.77556	0.182696	0.999541	57.2929	39.8705	62.1718	71.3375	LOC107450103	kelch-like protein 8, transcript variant X1
1635	aug3.g6733	-0.374352	8.42655	1.77509	0.182754	0.999541	317.758	457.868	258.072	340.339	LOC107455003	GMP synthase [glutamine-hydrolyzing], transcript variant X1
1636	aug3.g12889	0.656867	4.07226	1.77462	0.182812	0.999541	11.3652	14.2645	20.6751	19.816	LOC107438180	V-type proton ATPase subunit e 2-like
1637	aug3.g9628	0.33521	8.72092	1.77329	0.182976	0.999541	388.44	357.432	439.015	501.839	LOC107438905	uncharacterized LOC107438905, transcript variant X3
1638	aug3.g14063	-0.359169	7.74518	1.77186	0.183153	0.999541	212.669	268.688	167.6	207.696	LOC107439801	adiponectin receptor protein, transcript variant X1
1639	aug3.g2859	-1.26436	3.15968	1.77115	0.18324	0.999541	23.1974	1.98768	8.358	2.10545	LOC107449611	protein dachsous
1640	aug3.g4782	-0.378201	8.39331	1.77109	0.183248	0.999541	305.926	452.84	252.06	331.793
1641	aug3.g11942	0.327424	9.60229	1.77097	0.183262	0.999541	704.329	674.058	790.931	938.533
1642	aug3.g3837	1.16725	1.16213	1.77092	0.183268	0.999541	1.40119	1.0523	3.81242	1.7339	LOC107451163	uncharacterized LOC107451163
1643	aug3.g15141	-0.429408	5.97216	1.76909	0.183495	0.999541	74.1072	69.4519	54.6936	51.893	LOC107441230	medium-chain specific acyl-CoA dehydrogenase, mitochondrial
1644	aug3.g14782	-0.550837	4.76258	1.76787	0.183646	0.999541	28.4908	35.3106	18.7688	24.77
1645	aug3.g5541	0.516144	5.43786	1.76713	0.183738	0.999541	45.1493	25.9568	58.9459	42.6043	LOC107453515	N-terminal Xaa-Pro-Lys N-methyltransferase 1-like
1646	aug3.g15203	0.705746	4.95098	1.76612	0.183863	0.999541	15.2574	31.1014	19.3554	56.3516	LOC107447945	papilin-like
1647	aug3.g23961	-0.44094	5.86221	1.7659	0.18389	0.999541	65.5444	67.815	54.6936	43.5951	LOC107454155	mitochondrial inner membrane protein OXA1L
1648	aug3.g8768	1.49227	0.0934518	1.76587	0.183894	0.999541	0.467062	0.350767	0.586526	1.7339	LOC107456689	cuticle protein 10.9-like
1649	aug3.g23971	0.699654	3.76994	1.76508	0.183992	0.999541	9.34124	10.9907	15.9828	17.0913	LOC107454176	signal recognition particle 9 kDa protein
1650	aug3.g6542	1.27643	1.22323	1.76493	0.184011	0.999541	0.934124	1.40307	0.879789	4.83014	LOC107454799	metal transporter CNNM4-like
1651	aug3.g13615	0.369531	7.30158	1.7649	0.184015	0.999541	162.07	113.064	186.075	169.179	LOC107439191	SPRY domain-containing protein 7-like
1652	aug3.g20016	0.408345	6.32658	1.76415	0.184107	0.999541	74.4185	63.1381	95.3105	87.1902	LOC107447848	adapter molecule Crk
1653	aug3.g25124	-0.564222	4.61661	1.76285	0.18427	0.999541	26.6225	31.2183	19.0621	20.0637	LOC107455747	rhythmically expressed gene 2 protein-like, transcript variant X2
1654	aug3.g12253	0.415227	6.17536	1.76238	0.184327	0.999541	65.233	58.2273	82.8468	81.7408	LOC107437372	protein FAM134C
1655	aug3.g9406	-1.03603	2.81699	1.76236	0.18433	0.999541	7.94005	10.1722	1.46632	7.30714	LOC107436303	speckle-type POZ protein B-like, transcript variant X1
1656	aug3.g13231	-0.398304	6.76987	1.7606	0.18455	0.999541	104.31	142.996	91.4981	96.2313	LOC107438623	ectonucleoside triphosphate diphosphohydrolase 5, transcript variant X2
1657	aug3.g17303	-0.501162	7.25636	1.75899	0.18475	0.999541	121.903	235.131	83.58	168.683	LOC107443547	uncharacterized LOC107443547
1658	aug3.g15001	-0.355999	7.24026	1.75839	0.184826	0.999541	163.627	175.267	115.986	148.744	LOC107441077	regulator of nonsense transcripts 2
1659	aug3.g16898	0.391184	6.82193	1.7581	0.184861	0.999541	112.251	83.2487	130.649	125.584	LOC107442896	uncharacterized LOC107442896
1660	aug3.g24398	-1.29262	0.776539	1.75711	0.184986	0.999541	2.02394	2.1046	1.31968	0.371549
1661	aug3.g25129	-0.430027	6.47747	1.75645	0.185068	0.999541	79.5562	124.055	75.0754	76.1676	LOC107455730	uncharacterized LOC107455730, transcript variant X1
1662	aug3.g16017	1.10675	2.88515	1.75571	0.18516	0.999541	5.76043	3.39075	17.0093	2.72469	LOC107441643	tripartite motif-containing protein 2
1663	aug3.g19620	0.614103	4.42337	1.75529	0.185214	0.999541	19.7723	13.7968	25.6605	25.6369	LOC107447228	myb-like protein D
1664	aug3.g13608	0.996791	1.83358	1.7509	0.185763	0.999541	2.02394	2.33845	3.66579	5.07784	LOC107439161	uncharacterized LOC107439161
1665	aug3.g15911	0.445521	5.65401	1.75024	0.185846	0.999541	48.5744	36.3629	53.9604	61.5533	LOC107441445	programmed cell death protein 6, transcript variant X1
1666	aug3.g3954	0.927898	2.35662	1.74987	0.185893	0.999541	4.04787	2.68921	7.47821	5.32554
1667	aug3.g1141	-1.1757	1.29879	1.74845	0.186072	0.999541	4.51493	1.75384	1.75958	0.990798	LOC107445724	uncharacterized LOC107445724, transcript variant X1
1668	aug3.g25646	-0.368335	6.88731	1.74691	0.186266	0.999541	118.945	147.088	100.883	105.272	LOC107446812	transcriptional adapter 2-alpha-like, transcript variant X2
1669	aug3.g11431	1.06145	1.94566	1.74654	0.186312	0.999541	2.33531	2.33845	7.47821	2.35315	LOC107436282	MDS1 and EVI1 complex locus protein EVI1-like, transcript variant X2
1670	aug3.g7636	-0.329469	8.59903	1.74553	0.18644	0.999541	404.32	458.57	335.64	351.114	LOC107447029	pyruvate kinase PKM
1671	aug3.g20218	0.539077	5.14187	1.74535	0.186463	0.999541	25.6884	31.3352	30.3527	52.5123	LOC107448256	helicase ARIP4
1672	aug3.g21782	1.2099	0.916337	1.74425	0.186601	0.999541	1.40119	0.584612	2.19947	2.35315	LOC107452699	uncharacterized LOC107452699
1673	aug3.g14577	1.14544	1.55118	1.74375	0.186665	0.999541	1.2455	1.98768	1.75958	5.44939	LOC107440476	NFX1-type zinc finger-containing protein 1
1674	aug3.g1721	1.50111	0.0437273	1.7414	0.186961	0.999541	0.155687	0.584612	0.733158	1.4862	LOC107447368	zinc finger protein OZF-like
1675	aug3.g21268	0.428605	6.47948	1.74129	0.186975	0.999541	89.6759	62.2027	89.0054	115.18	LOC107450692	serine/threonine-protein kinase PAK mbt
1676	aug3.g9948	-0.391119	6.74952	1.74099	0.187014	0.999541	114.43	129.082	82.9935	102.671	LOC107443162	pre-mRNA-splicing factor CWC22 homolog
1677	aug3.g17631	-0.803098	3.346	1.74098	0.187014	0.999541	13.0777	12.1599	9.53105	4.95399
1678	aug3.g14927	-0.488274	5.50255	1.7403	0.1871	0.999541	38.7661	66.1781	36.5113	38.3934	LOC107440994	solute carrier family 43 member 3, transcript variant X1
1679	aug3.g20547	0.436178	5.84404	1.74018	0.187116	0.999541	43.7481	53.3166	68.9168	62.5441	LOC107448975	solute carrier family 41 member 1-like
1680	aug3.g2380	0.33911	8.17368	1.73984	0.187159	0.999541	239.136	270.091	292.09	352.105	LOC107448725	histone-lysine N-methyltransferase 2A-like
1681	aug3.g22238	-1.53235	-0.101717	1.73891	0.187276	0.999541	0.778437	1.16922	0.146632	0.495399	LOC107454999	prolyl 4-hydroxylase subunit alpha-1-like
1682	aug3.g19391	0.538881	4.94343	1.73889	0.187279	0.999541	20.2394	29.3475	31.5258	40.6227	LOC107446798	transmembrane protein 53-like, transcript variant X2
1683	aug3.g25647	0.384003	6.66444	1.73833	0.18735	0.999541	94.9693	80.6764	116.425	112.703	LOC107446795	bleomycin hydrolase, transcript variant X2
1684	aug3.g12216	0.367947	7.14507	1.73777	0.187422	0.999541	134.202	112.596	180.503	137.969	LOC107437336	uncharacterized LOC107437336, transcript variant X1
1685	aug3.g12369	-0.439122	6.11471	1.73721	0.187493	0.999541	64.7659	93.8887	56.1599	60.9341	LOC107437502	DDB1- and CUL4-associated factor 13
1686	aug3.g15640	0.42438	6.15834	1.73695	0.187525	0.999541	65.7	55.8889	90.3251	72.8237	LOC107450824	nuclear receptor-binding protein homolog
1687	aug3.g21248	0.763013	3.37458	1.73636	0.187601	0.999541	7.47299	7.48303	11.144	14.2427	LOC107450605	splicing factor 3B subunit 3-like
1688	aug3.g21754	-1.94603	-0.277949	1.73615	0.187627	0.999541	0	1.63691	0.293263	0.12385	LOC107452523	uncharacterized LOC107452523, transcript variant X1
1689	aug3.g21134	-0.336706	8.23849	1.73565	0.187691	0.999541	302.033	371.229	265.696	267.515	LOC107450214	cyclin-dependent kinase 8, transcript variant X2
1690	aug3.g2971	0.909459	2.91941	1.73508	0.187763	0.999541	6.85024	3.39075	11.8772	7.30714	LOC107449809	uncharacterized LOC107449809
1691	aug3.g17150	-1.03278	1.90805	1.73401	0.1879	0.999541	4.67062	4.6769	1.17305	3.34394
1692	aug3.g24256	-1.12519	1.94663	1.73342	0.187974	0.999541	2.33531	7.24919	1.02642	3.34394	LOC107442363	uncharacterized LOC107442363
1693	aug3.g21724	0.838569	2.95628	1.73303	0.188025	0.999541	5.60474	5.14458	9.82432	9.41258	LOC107452370	uncharacterized LOC107452370
1694	aug3.g17252	-0.404665	6.4919	1.73272	0.188064	0.999541	88.2747	115.987	78.5945	75.796	LOC107443470	mucin-17, transcript variant X1
1695	aug3.g17	0.551851	4.77749	1.7317	0.188194	0.999541	26.6225	17.5384	30.7926	33.811	LOC107449966	protein ABHD4
1696	aug3.g20080	-0.413354	6.24915	1.7308	0.188309	0.999541	77.3766	95.6425	64.078	65.8881	LOC107448002	uncharacterized LOC107448002, transcript variant X1
1697	aug3.g4474	-0.781396	4.51811	1.73079	0.188311	0.999541	12.922	43.8459	10.9974	22.0453	LOC107452047	major facilitator superfamily domain-containing protein 6-like, transcript variant X1
1698	aug3.g9267	-1.99273	-0.716316	1.73067	0.188325	0.999541	1.08981	0.116922	0.146632	0.12385	LOC107447352	putative nuclease HARBI1
1699	aug3.g546	0.403676	6.67412	1.73008	0.1884	0.999541	103.221	72.375	110.707	121.373	LOC107443847	uncharacterized LOC107443847, transcript variant X1
1700	aug3.g1753	0.849682	3.02477	1.72961	0.188461	0.999541	5.76043	5.49535	12.9036	7.43099	LOC107447416	inositol 1,4,5-trisphosphate receptor
1701	aug3.g6384	-0.340931	8.02205	1.72958	0.188465	0.999541	286.309	294.177	203.231	255.007	LOC107454557	cullin-associated NEDD8-dissociated protein 1
1702	aug3.g407	-1.15368	1.47934	1.72819	0.188643	0.999541	3.42512	3.50767	0.586526	2.477	LOC107440074	uncharacterized LOC107440074
1703	aug3.g27814	0.338181	7.89855	1.72817	0.188645	0.999541	196.477	224.374	249.714	282.377	LOC107442954	E3 ubiquitin-protein ligase RNF19A, transcript variant X3
1704	aug3.g22987	-0.510135	6.25707	1.72749	0.188732	0.999541	57.9157	120.664	74.0489	51.5215
1705	aug3.g19240	-0.410997	6.16373	1.725	0.189051	0.999541	84.6939	78.4549	60.1189	62.5441	LOC107446531	protein lin-37 homolog
1706	aug3.g27438	-0.321747	10.3072	1.72472	0.189087	0.999541	1293.92	1520.11	1061.47	1190.07	LOC107441828	uncharacterized LOC107441828, transcript variant X2
1707	aug3.g10566	-0.44479	6.14061	1.72236	0.18939	0.999541	65.7	96.1102	52.7874	66.1358	LOC107451191	RRP12-like protein
1708	aug3.g27333	0.403925	6.53321	1.72176	0.189467	0.999541	91.2328	67.9319	110.267	100.194	LOC107441575	thymidylate kinase-like
1709	aug3.g13015	0.653708	4.06886	1.71907	0.189813	0.999541	14.4789	11.2245	18.3289	22.0453	LOC107438339	uncharacterized LOC107438339, transcript variant X4
1710	aug3.g608	0.330842	7.59257	1.71812	0.189935	0.999541	170.478	170.941	218.774	210.668	LOC107443979	cyclic AMP response element-binding protein A, transcript variant X1
1711	aug3.g26577	0.464849	5.63836	1.71699	0.190081	0.999541	49.9756	33.4398	65.1044	49.9114	LOC107438853	transmembrane protein 68, transcript variant X10
1712	aug3.g4921	-0.926679	2.78561	1.71596	0.190213	0.999541	11.2095	6.31381	3.07926	6.06864	LOC107452693	eyes absent homolog 1, transcript variant X1
1713	aug3.g17347	1.16245	2.05535	1.71582	0.190232	0.999541	3.26943	1.63691	9.38442	1.61005	LOC107443592	nephrin-like
1714	aug3.g26422	-0.42694	6.1063	1.7152	0.190312	0.999541	72.0832	85.2364	51.6143	65.3927
1715	aug3.g23731	1.05693	1.55385	1.71509	0.190327	0.999541	1.71256	1.75384	4.54558	2.72469	LOC107452994	4-hydroxyphenylpyruvate dioxygenase-like protein, transcript variant X1
1716	aug3.g13621	-0.397829	6.61233	1.71394	0.190475	0.999541	100.263	121.482	74.0489	94.2497	LOC107439195	membrane-associated tyrosine- and threonine-specific cdc2-inhibitory kinase-like
1717	aug3.g1952	-0.563509	4.91139	1.71147	0.190795	0.999541	28.6465	42.3259	18.0357	29.9716	LOC107447874	ribosome biogenesis protein TSR3 homolog
1718	aug3.g25930	1.00201	2.52521	1.71146	0.190796	0.999541	5.91612	1.51999	8.21137	6.56404	LOC107457558	NADH dehydrogenase [ubiquinone] 1 alpha subcomplex subunit 2-like
1719	aug3.g20189	0.536021	4.69683	1.70986	0.191004	0.999541	20.2394	21.6306	32.4056	28.3616	LOC107448196	zinc finger protein 236-like
1720	aug3.g12450	-0.463382	5.49413	1.70954	0.191045	0.999541	44.6823	59.0458	32.2589	42.9759	LOC107437592	U4/U6.U5 tri-snRNP-associated protein 2
1721	aug3.g27884	-1.41059	0.687817	1.7094	0.191063	0.999541	1.08981	2.68921	0.146632	1.2385	LOC107443238	cold and drought-regulated protein CORA-like
1722	aug3.g12249	-0.365451	7.5544	1.70836	0.191198	0.999541	184.022	238.405	137.54	190.357	LOC107437367	H/ACA ribonucleoprotein complex subunit 4
1723	aug3.g27391	0.713247	4.48918	1.70835	0.1912	0.999541	20.5507	13.2122	40.6169	14.7381	LOC107441689	dual oxidase, transcript variant X1
1724	aug3.g26529	0.418761	6.24011	1.70768	0.191287	0.999541	67.5683	61.3843	98.0965	74.3099	LOC107438727	myotubularin-related protein 14-like
1725	aug3.g11278	-1.09881	1.38417	1.70752	0.191307	0.999541	4.04787	2.45537	1.90621	1.11465	LOC107457549	cytosolic phospholipase A2, transcript variant X3
1726	aug3.g10708	0.817125	3.56198	1.7072	0.191349	0.999541	10.2754	6.54765	20.9683	8.66948	LOC107453219	protein JTB-like
1727	aug3.g21218	-0.900615	2.61304	1.70641	0.191451	0.999541	7.62868	7.59995	2.786	5.32554	LOC107450518	neurogenic locus Notch protein
1728	aug3.g26853	1.43546	0.776801	1.70641	0.191452	0.999541	1.40119	0.233845	3.51916	0.866948	LOC107439637	uncharacterized LOC107439637, transcript variant X1
1729	aug3.g4953	-0.933094	2.57961	1.7038	0.191792	0.999541	4.98199	9.82148	2.786	4.95399	LOC107452740	speckle-type POZ protein B-like
1730	aug3.g27112	0.347489	8.34228	1.70345	0.191837	0.999541	245.986	324.343	327.868	397.929	LOC107440642	plexin-A2-like
1731	aug3.g26317	0.360106	7.31507	1.70327	0.191861	0.999541	159.891	118.793	197.806	159.766	LOC110282260	ferritin, middle subunit-like
1732	aug3.g9966	0.428654	6.10724	1.70292	0.191907	0.999541	67.4126	49.8089	74.6355	82.9793	LOC107443309	ATP synthase subunit e, mitochondrial-like
1733	aug3.g17866	-0.427075	5.64081	1.70279	0.191923	0.999541	54.6462	59.1627	40.1771	44.4621	LOC107444430	ADP-ribosylation factor-like protein 2
1734	aug3.g3268	-0.69929	4.13033	1.70278	0.191924	0.999541	25.5327	17.3045	8.94453	17.339	LOC107450327	pregnancy zone protein-like
1735	aug3.g19844	0.43907	6.68546	1.70228	0.19199	0.999541	110.538	64.0735	132.995	103.538	LOC107447575	V-type proton ATPase subunit G-like
1736	aug3.g15509	-0.381139	7.14032	1.70193	0.192035	0.999541	125.328	192.805	125.663	118.772	LOC107449898	parafibromin
1737	aug3.g3225	-0.486637	5.27766	1.70043	0.192231	0.999541	43.1254	46.769	25.9538	38.1457	LOC107450248	UDP-glucuronic acid decarboxylase 1-like
1738	aug3.g6078	-0.436976	8.02393	1.69953	0.192349	0.999541	254.86	342.933	145.752	295.753	LOC107454143	protein MRVI1-like
1739	aug3.g1263	0.392685	6.68865	1.69872	0.192456	0.999541	78.9335	98.7994	129.622	103.91	LOC107446184	mucin-5AC
1740	aug3.g23798	0.914586	2.41338	1.69843	0.192493	0.999541	3.89218	3.1569	8.358	4.95399	LOC107453376	E3 ubiquitin-protein ligase PDZRN3
1741	aug3.g16300	-0.431774	5.669	1.69788	0.192566	0.999541	52.3109	63.8396	40.1771	45.9483	LOC107442031	UPF0469 protein KIAA0907 homolog, transcript variant X3
1742	aug3.g7836	-0.371956	6.83174	1.69763	0.192599	0.999541	117.855	138.436	96.7768	101.309	LOC107455529	transmembrane protein 115-like
1743	aug3.g9364	0.405859	6.50192	1.69706	0.192673	0.999541	67.1012	88.1595	93.1111	112.703	LOC107457320	calcium-binding mitochondrial carrier protein Aralar1, transcript variant X1
1744	aug3.g25268	-0.395889	6.37595	1.69579	0.192839	0.999541	95.592	92.6025	76.5417	66.5073	LOC107456614	proteasome subunit alpha type-5-like
1745	aug3.g25885	0.499991	5.2971	1.69532	0.192901	0.999541	37.2093	27.5937	55.5734	36.0403	LOC107457362	26S proteasome non-ATPase regulatory subunit 6, transcript variant X1
1746	aug3.g18025	-0.493815	5.8121	1.69508	0.192933	0.999541	46.2391	84.1841	39.2973	53.3792	LOC107444683	phosphatidylinositol 4-phosphate 5-kinase type-1 gamma
1747	aug3.g1037	-0.368224	6.8378	1.69357	0.193131	0.999541	128.286	128.965	93.9908	105.272	LOC107445409	sorting nexin-14
1748	aug3.g19132	1.49386	0.290622	1.6932	0.19318	0.999541	0.934124	0.116922	2.05284	0.866948
1749	aug3.g15893	-1.33805	0.275505	1.69239	0.193287	0.999541	1.71256	1.0523	0.439895	0.619249	LOC107441428	ras association domain-containing protein 10-like
1750	aug3.g19059	0.394462	6.35013	1.69211	0.193323	0.999541	67.724	72.7257	90.0318	94.6212	LOC107446280	leucine-rich repeat protein SHOC-2-like
1751	aug3.g571	-1.15849	3.93081	1.69185	0.193358	0.999541	35.8081	6.31381	17.0093	1.85775	LOC107443884	H-2 class II histocompatibility antigen gamma chain, transcript variant X2
1752	aug3.g10944	1.62682	-0.243198	1.69087	0.193486	0.999541	0.467062	0.116922	1.31968	0.495399	LOC107456263	dual specificity protein phosphatase 3-like
1753	aug3.g21174	-0.91965	2.18691	1.69054	0.19353	0.999541	6.38318	4.91074	3.22589	2.72469	LOC107441248	sulfotransferase 1C4-like
1754	aug3.g6919	0.377568	6.91032	1.69011	0.193587	0.999541	121.436	87.5749	142.819	128.556	LOC107455227	coiled-coil domain-containing protein 50, transcript variant X1
1755	aug3.g10828	-0.657492	4.05544	1.68967	0.193644	0.999541	17.7484	22.2153	10.7041	14.6143	LOC107454826	integrator complex subunit 8
1756	aug3.g25422	-0.340367	9.03204	1.68924	0.193701	0.999541	513.145	655.584	418.34	504.812	LOC107438082	alpha-actinin, transcript variant X1
1757	aug3.g18085	1.34483	0.265958	1.68863	0.193782	0.999541	0.311375	0.701534	1.31968	1.36235	LOC107444765	SEC14-like protein 2, transcript variant X2
1758	aug3.g11510	-0.512971	5.00531	1.68832	0.193823	0.999541	31.1375	43.612	24.0476	28.3616	LOC107436379	transforming growth factor beta regulator 1
1759	aug3.g22846	-0.879536	2.94668	1.68743	0.19394	0.999541	9.18555	10.0553	3.22589	7.18329
1760	aug3.g18300	0.886035	3.14898	1.68729	0.193958	0.999541	6.53887	5.49535	5.71863	16.472	LOC107456330	cartilage oligomeric matrix protein
1761	aug3.g11822	0.6062	4.3624	1.68607	0.19412	0.999541	18.2154	14.0307	24.6341	24.3984	LOC107436788	voltage-dependent anion-selective channel protein 2
1762	aug3.g22037	-1.43	0.0434631	1.68573	0.194165	0.999541	0.778437	1.40307	0.293263	0.495399
1763	aug3.g14431	0.738506	3.78877	1.68524	0.19423	0.999541	14.0119	6.43073	17.0093	16.9674
1764	aug3.g5333	0.635231	4.22064	1.68331	0.194485	0.999541	16.8142	12.043	23.4611	21.3022	LOC107453241	zinc finger protein 525-like, transcript variant X3
1765	aug3.g26330	-0.630678	4.135	1.68285	0.194546	0.999541	21.0178	21.046	13.7834	13.3758
1766	aug3.g2913	0.325676	8.08709	1.68278	0.194556	0.999541	247.699	234.546	310.712	293.648	LOC107449705	transcriptional repressor p66-alpha, transcript variant X1
1767	aug3.g1536	0.334747	8.23287	1.68271	0.194564	0.999541	234.776	296.515	324.789	345.417	LOC107446926	phosphatidylinositol 4-kinase beta
1768	aug3.g15482	0.460948	5.94834	1.68252	0.194589	0.999541	62.742	40.9228	82.2603	60.3148	LOC107449729	PRA1 family protein 3
1769	aug3.g4436	-1.72063	-0.452616	1.6815	0.194725	0.999541	0.311375	1.0523	0.146632	0.2477	LOC107451974	uncharacterized LOC107451974, transcript variant X6
1770	aug3.g27783	0.337142	7.80898	1.68096	0.194797	0.999541	207.531	188.362	271.855	228.255	LOC107442887	SOSS complex subunit B2
1771	aug3.g9950	-0.330598	8.04607	1.68027	0.194888	0.999541	290.045	298.269	252.646	215.251	LOC107443181	death-associated protein 1
1772	aug3.g13136	-0.331922	8.23414	1.68014	0.194906	0.999541	368.356	302.712	277.574	255.502	LOC107438497	uncharacterized LOC107438497
1773	aug3.g4137	-1.58913	-0.310896	1.67997	0.194928	0.999541	1.08981	0.584612	0.146632	0.371549	LOC107451584	uncharacterized LOC107451584
1774	aug3.g7903	-0.461107	5.36246	1.67964	0.194972	0.999541	45.9278	48.7566	29.4729	39.2604	LOC107455602	mitochondrial-processing peptidase subunit alpha
1775	aug3.g19893	-0.361343	7.87494	1.679	0.195057	0.999541	243.339	283.888	166.867	243.489	LOC107447647	kinesin-like protein KIF11-B
1776	aug3.g25395	0.369797	8.45896	1.67856	0.195116	0.999541	380.967	233.26	404.263	389.136	LOC107441458	B-cell receptor-associated protein 31
1777	aug3.g21986	-0.51198	5.26701	1.67855	0.195117	0.999541	36.2751	53.4335	24.6341	38.2696	LOC107453661	DNA (cytosine-5)-methyltransferase 1-like
1778	aug3.g8665	-0.349795	8.89709	1.67657	0.195381	0.999541	444.954	622.144	383.148	454.281	LOC107456571	protein tramtrack, alpha isoform
1779	aug3.g16065	-0.338998	7.85373	1.67627	0.195421	0.999541	241.782	274.183	224.493	183.545	LOC107441722	S-phase kinase-associated protein 1, transcript variant X1
1780	aug3.g4212	-0.327385	8.14901	1.67594	0.195465	0.999541	292.069	338.958	256.165	246.833	LOC107451679	apoptotic chromatin condensation inducer in the nucleus-like
1781	aug3.g8997	-1.61534	-0.307155	1.67485	0.19561	0.999541	1.2455	0.46769	0.146632	0.371549	LOC107446911	uncharacterized LOC107446911
1782	aug3.g16705	0.411038	6.36687	1.67409	0.195711	0.999541	60.7181	80.3257	84.6064	103.043	LOC107442600	diphosphoinositol polyphosphate phosphohydrolase 1-like, transcript variant X1
1783	aug3.g10318	1.57906	-0.0532715	1.67279	0.195886	0.999541	0.311375	0.350767	0.293263	1.7339
1784	aug3.g5600	-1.15404	2.03681	1.67248	0.195927	0.999541	4.51493	5.96304	0.439895	4.21089	LOC107453587	L-sorbose 1-dehydrogenase-like
1785	aug3.g13978	-1.40609	0.151999	1.66992	0.19627	0.999541	1.71256	0.818457	0.293263	0.619249	LOC107439700	long-chain fatty acid transport protein 4
1786	aug3.g27248	1.34133	0.642584	1.6698	0.196285	0.999541	0.778437	0.701534	3.07926	0.743099	LOC107441258	sushi, von Willebrand factor type A, EGF and pentraxin domain-containing protein 1-like
1787	aug3.g26601	1.4129	0.150214	1.66683	0.196684	0.999541	0.311375	0.584612	1.75958	0.743099	LOC107438936	fatty-acid amide hydrolase 2-A, transcript variant X2
1788	aug3.g12613	-1.42834	0.0117864	1.66658	0.196717	0.999541	1.40119	0.818457	0.293263	0.495399
1789	aug3.g25244	-1.81533	-0.424969	1.66543	0.196872	0.999541	1.2455	0.350767	0.439895	0	LOC110282082	protein krueppel-like
1790	aug3.g10005	-0.440307	5.83268	1.66497	0.196934	0.999541	61.3408	69.2181	56.3065	40.0035	LOC107443975	glycogen-binding subunit 76A, transcript variant X5
1791	aug3.g16854	0.333703	9.54578	1.66474	0.196964	0.999541	765.826	557.135	848.264	818.771	LOC107442829	glyoxylate reductase/hydroxypyruvate reductase
1792	aug3.g16706	0.387175	6.55537	1.66465	0.196977	0.999541	77.688	84.7687	95.3105	117.162	LOC107442598	inositol hexakisphosphate kinase 1-like, transcript variant X1
1793	aug3.g11290	0.550409	4.79447	1.66323	0.197168	0.999541	20.7064	23.8522	39.7372	25.6369	LOC107436081	protein Asterix
1794	aug3.g7818	-1.00301	1.74732	1.6623	0.197293	0.999541	3.89218	4.32613	1.46632	2.60084	LOC107455512	murinoglobulin-2-like
1795	aug3.g881	0.407126	6.46088	1.66157	0.197392	0.999541	89.3645	61.8519	99.2696	101.061	LOC107444944	syntaxin-18-like
1796	aug3.g16410	-0.327078	9.26867	1.66057	0.197526	0.999541	598.618	772.857	538.285	555.095	LOC107442180	uncharacterized protein DDB_G0286299-like
1797	aug3.g6370	0.525634	5.15416	1.66001	0.197602	0.999541	29.4249	28.5291	53.6672	29.8478	LOC107454545	neural-cadherin
1798	aug3.g6490	0.465843	5.6248	1.65767	0.197919	0.999541	51.5325	31.1014	52.3475	61.5533
1799	aug3.g16088	-0.337009	7.63839	1.65718	0.197984	0.999541	217.651	226.596	153.963	197.664	LOC107441762	DCN1-like protein 5
1800	aug3.g11403	0.350915	7.13499	1.65677	0.19804	0.999541	117.388	129.082	174.785	139.703	LOC107436223	paired amphipathic helix protein Sin3a, transcript variant X2
1801	aug3.g2739	0.475985	5.30569	1.65455	0.198341	0.999541	33.3171	32.3875	36.9512	54.37	LOC107449390	mitogen-activated protein kinase 14-like, transcript variant X3
1802	aug3.g9061	0.360933	8.69422	1.65428	0.198378	0.999541	409.458	315.69	550.015	381.21	LOC107457070	AP-2 complex subunit alpha-2-like, transcript variant X1
1803	aug3.g5792	0.325062	7.97509	1.65238	0.198635	0.999541	234.621	211.746	278.453	280.644	LOC107453820	ceramide synthase 6
1804	aug3.g20793	-0.342447	7.81725	1.65145	0.198762	0.999541	217.495	285.875	207.044	190.109	LOC107449489	non-POU domain-containing octamer-binding protein
1805	aug3.g14528	-0.435405	5.90086	1.65144	0.198763	0.999541	58.3827	78.2211	45.3092	55.7324	LOC107440403	probable ATP-dependent RNA helicase DDX10
1806	aug3.g12065	-0.341561	7.1817	1.65132	0.19878	0.999541	165.184	158.898	116.719	138.959	LOC107437144	DNA damage-binding protein 1-like
1807	aug3.g23141	0.656395	3.97743	1.65074	0.198859	0.999541	14.1675	9.9384	19.3554	18.5775	LOC107443554	protein Fe65 homolog, transcript variant X2
1808	aug3.g17132	0.360482	6.94555	1.65055	0.198885	0.999541	118.478	97.0456	147.071	129.547	LOC107443269	RING finger and SPRY domain-containing protein 1-like, transcript variant X1
1809	aug3.g24979	-1.17903	0.908885	1.6505	0.198891	0.999541	2.64668	1.87076	0.586526	1.36235	LOC107454955	uncharacterized LOC107454955
1810	aug3.g3727	0.38934	6.83767	1.65043	0.1989	0.999541	114.43	83.3657	143.406	115.552	LOC107450949	CUE domain-containing protein 1, transcript variant X1
1811	aug3.g16561	0.713693	3.80322	1.64986	0.198979	0.999541	8.40711	12.2769	21.5548	12.5088	LOC107442406	HEAT repeat-containing protein 3, transcript variant X3
1812	aug3.g3158	-0.407157	6.20518	1.64956	0.199019	0.999541	74.4185	93.0702	60.7055	65.6404	LOC107439986	dnaJ homolog subfamily A member 2
1813	aug3.g8183	-1.64261	-0.303408	1.64885	0.199116	0.999541	1.40119	0.350767	0.146632	0.371549	LOC107455955	protein ABHD11-like
1814	aug3.g21375	-0.417734	6.75235	1.64874	0.19913	0.999541	92.6339	152.934	86.2194	97.7175	LOC107450983	60S ribosomal protein L11
1815	aug3.g3698	-0.725788	3.5875	1.64821	0.199203	0.999541	11.9879	17.1876	7.47821	10.1557	LOC107450908	protein SON, transcript variant X3
1816	aug3.g3604	0.727343	3.53976	1.64777	0.199262	0.999541	8.09574	9.00302	16.8626	11.518	LOC107450776	ubiquitin-protein ligase E3B
1817	aug3.g10307	-0.368337	7.34741	1.64734	0.199321	0.999541	168.142	198.183	111.44	172.275	LOC107447901	nucleoporin NUP188 homolog
1818	aug3.g9407	-1.5003	-0.0877374	1.64726	0.199333	0.999541	1.08981	0.935379	0.586526	0.12385	LOC107436354	speckle-type POZ protein B-like
1819	aug3.g14233	-0.429309	6.19558	1.64639	0.199451	0.999541	67.2569	100.086	57.3329	67.0027	LOC107440063	pre-mRNA-splicing factor CWC25 homolog, transcript variant X3
1820	aug3.g14769	1.44128	0.00169001	1.64482	0.199665	0.999541	0.155687	0.584612	1.02642	1.11465	LOC107440718	uncharacterized LOC107440718, transcript variant X1
1821	aug3.g26606	-1.84435	-0.396197	1.64453	0.199705	0.999541	0.155687	1.28615	0	0.371549	LOC107448923	endothelin-converting enzyme 1-like, transcript variant X2
1822	aug3.g9478	-0.350866	9.7571	1.64241	0.199995	0.999541	779.682	1158.12	682.57	836.977	LOC107436875	uncharacterized LOC107436875, transcript variant X2
1823	aug3.g26372	0.355104	10.274	1.64106	0.20018	0.999541	1274.46	899.25	1617.64	1162.58	LOC107437947	gastrula zinc finger protein XlCGF67.1-like
1824	aug3.g15862	0.566574	4.63947	1.64068	0.200232	0.999541	22.886	16.9537	36.0714	22.9122	LOC107441371	signal peptide peptidase-like 3
1825	aug3.g20839	-0.386054	6.48858	1.64058	0.200246	0.999541	92.0112	110.725	76.5417	78.6446	LOC107449598	poly(ADP-ribose) glycohydrolase, transcript variant X1
1826	aug3.g19611	-0.401211	6.32453	1.63989	0.200341	0.999541	78.6221	103.009	66.1308	71.4613	LOC107447221	RNA helicase Mov10l1, transcript variant X3
1827	aug3.g26293	-0.639028	4.18475	1.63874	0.200498	0.999541	17.904	25.606	12.4637	15.4812	LOC107437611	forkhead box protein P1-like
1828	aug3.g13734	0.384379	6.583	1.63846	0.200537	0.999541	73.7958	91.901	102.202	114.189	LOC107439378	exocyst complex component 4-like
1829	aug3.g21610	-0.758808	3.48097	1.63769	0.200643	0.999541	11.9879	15.3168	5.572	10.5272	LOC107451821	beta-glucuronidase-like
1830	aug3.g4631	0.423845	5.99172	1.63741	0.200682	0.999541	62.4306	45.9505	76.5417	68.7366	LOC107452251	uncharacterized LOC107452251
1831	aug3.g15381	0.444388	5.90572	1.63709	0.200725	0.999541	58.6941	42.5597	58.9459	78.6446	LOC107448885	small nuclear ribonucleoprotein Sm D3
1832	aug3.g18179	-1.52834	-0.132158	1.63674	0.200773	0.999541	1.55687	0.46769	0.293263	0.371549	LOC107449299	CD9 antigen-like
1833	aug3.g17582	0.423543	5.82986	1.63557	0.200934	0.999541	48.8858	47.8213	72.2894	57.4663	LOC107443959	lachesin-like
1834	aug3.g1980	-0.309481	9.83831	1.63268	0.201333	0.999541	1043.26	983.2	781.693	853.449	LOC107447902	uncharacterized LOC107447902
1835	aug3.g9905	0.419669	6.44735	1.63176	0.20146	0.999541	60.5624	88.0426	85.3396	113.57	LOC107442737	sodium/potassium-transporting ATPase subunit beta-like
1836	aug3.g20697	-1.37692	0.326424	1.63137	0.201514	0.999541	2.02394	0.935379	0.879789	0.2477	LOC107449327	microtubule-associated protein tau, transcript variant X1
1837	aug3.g21579	-0.855171	2.73817	1.63068	0.20161	0.999541	6.69455	9.70456	4.10568	4.95399
1838	aug3.g2289	0.352282	7.97748	1.63041	0.201647	0.999541	262.8	179.944	297.222	267.763	LOC107448566	ras-related protein Rab-21-like
1839	aug3.g15263	0.366761	7.90458	1.62799	0.201982	0.999541	236.8	181.58	321.71	217.728	LOC107448310	SWI/SNF-related matrix-associated actin-dependent regulator of chromatin subfamily A containing DEAD/H box 1 homolog, transcript variant X1
1840	aug3.g7185	1.18721	2.63017	1.62713	0.202101	0.999541	5.76043	1.63691	14.9564	1.85775
1841	aug3.g14469	-0.370915	8.64468	1.62625	0.202222	0.999541	376.296	525.215	278.893	418.241	LOC107440346	importin-4
1842	aug3.g2334	1.37858	0.153658	1.62564	0.202307	0.999541	0.467062	0.46769	1.75958	0.743099	LOC107448652	cytochrome P450 2G1-like, transcript variant X1
1843	aug3.g6457	-0.351115	6.88679	1.62559	0.202314	0.999541	123.616	141.008	107.334	100.194	LOC107454684	nuclear pore complex protein Nup214-like
1844	aug3.g6341	0.403247	6.21213	1.62412	0.202518	0.999541	64.2989	62.9042	93.8442	74.4337	LOC107454515	serine/threonine-protein kinase MRCK alpha
1845	aug3.g12865	0.696441	4.18579	1.62377	0.202567	0.999541	19.4609	8.06764	21.4082	23.0361
1846	aug3.g19988	-0.414424	6.00212	1.62294	0.202683	0.999541	66.0114	79.7411	50.2946	59.0763	LOC107447804	CXXC-type zinc finger protein 1-like
1847	aug3.g26616	0.41885	5.87429	1.61913	0.203213	0.999541	52.6223	47.3536	60.9987	72.576
1848	aug3.g1829	-1.70744	-0.496451	1.6191	0.203217	0.999541	1.08981	0.350767	0.293263	0.12385	LOC107447618	sorbin and SH3 domain-containing protein 1
1849	aug3.g27692	0.484471	5.07675	1.61808	0.20336	0.999541	25.6884	30.0491	35.0449	42.9759	LOC107442633	uncharacterized LOC107442633, transcript variant X1
1850	aug3.g5233	-0.334355	7.22056	1.61759	0.203429	0.999541	163.16	168.953	124.05	139.331	LOC107453132	adenylate kinase, transcript variant X1
1851	aug3.g17948	-0.557787	5.85559	1.61735	0.203461	0.999541	89.2088	48.5228	64.9578	28.6093	LOC107444532	putative ferric-chelate reductase 1, transcript variant X2
1852	aug3.g9851	-0.574811	4.44586	1.61619	0.203624	0.999541	23.5088	27.9444	15.8362	18.7013	LOC107441882	DNA ligase 4-like
1853	aug3.g20286	0.712921	3.52909	1.61576	0.203684	0.999541	9.65261	7.48303	15.6896	12.385	LOC107437666	endonuclease/exonuclease/phosphatase family domain-containing protein 1, transcript variant X2
1854	aug3.g14006	-0.604674	4.7365	1.61527	0.203753	0.999541	20.0837	43.2613	16.4227	25.2653	LOC107442414	transcription factor IIIA
1855	aug3.g7370	-0.330332	7.83368	1.61524	0.203757	0.999541	236.489	271.026	185.929	217.728	LOC107443611	large proline-rich protein BAG6
1856	aug3.g10388	-0.622795	4.36272	1.61482	0.203816	0.999541	18.5268	30.5167	13.7834	18.0821	LOC107448776	uncharacterized LOC107448776, transcript variant X2
1857	aug3.g15278	0.42455	5.91628	1.61428	0.203891	0.999541	50.1313	52.4982	78.8878	58.9525	LOC107448317	glutaminyl-peptide cyclotransferase
1858	aug3.g25510	0.348	9.58263	1.61371	0.203971	0.999541	810.664	539.246	936.829	781.12	LOC107440922	cofilin/actin-depolymerizing factor homolog
1859	aug3.g5813	-0.807976	4.71922	1.61245	0.204147	0.999541	55.269	11.8092	27.1268	11.1465	LOC107453838	rho GTPase-activating protein 100F
1860	aug3.g13440	1.09396	1.154	1.61203	0.204207	0.999541	1.71256	0.818457	2.63937	2.72469	LOC107438896	zinc finger protein 845-like
1861	aug3.g19463	-1.09234	1.22146	1.61151	0.20428	0.999541	2.17962	3.39075	1.75958	0.866948
1862	aug3.g7137	-0.410144	6.0875	1.61076	0.204385	0.999541	68.0354	86.4056	56.4532	59.8194	LOC107439251	replication factor C subunit 4, transcript variant X1
1863	aug3.g12853	-0.381012	6.61438	1.61062	0.204405	0.999541	95.7477	125.107	85.3396	84.3417	LOC107438152	microfibrillar-associated protein 1A-like
1864	aug3.g18145	-0.756874	3.43538	1.60904	0.204627	0.999541	11.9879	14.4984	10.2642	5.44939	LOC107444868	methionine aminopeptidase 1D, mitochondrial-like, transcript variant X2
1865	aug3.g15209	1.53916	0.691034	1.60771	0.204814	0.999541	1.08981	0.350767	3.95905	0.2477	LOC107447952	uncharacterized LOC107447952
1866	aug3.g21353	-1.05613	1.50001	1.60766	0.20482	0.999541	2.64668	4.20921	2.19947	1.11465
1867	aug3.g17463	-0.533953	5.35245	1.60762	0.204827	0.999541	35.6524	60.0981	23.0212	43.0997	LOC107455936	histone-lysine N-methyltransferase SETD2
1868	aug3.g7076	0.689813	4.78692	1.60735	0.204865	0.999541	19.1495	22.566	14.3699	52.8838	LOC107437680	polycystic kidney disease protein 1-like 1
1869	aug3.g7612	0.416239	6.20174	1.60711	0.204899	0.999541	73.7958	52.0305	89.0054	78.7684	LOC107447018	adenylate kinase isoenzyme 6-like
1870	aug3.g7128	0.653675	4.12534	1.60688	0.204931	0.999541	15.5687	11.2245	25.6605	16.472	LOC107439242	nuclear envelope phosphatase-regulatory subunit 1-like
1871	aug3.g8496	0.81404	3.62419	1.60522	0.205165	0.999541	11.6765	5.96304	22.4346	8.54563	LOC107456324	LIX1-like protein
1872	aug3.g22229	-1.6857	-0.450229	1.60509	0.205183	0.999541	0.311375	1.0523	0.293263	0.12385
1873	aug3.g19695	0.779556	3.21657	1.60494	0.205205	0.999541	8.09574	5.26151	12.6103	10.2795	LOC107447315	low-density lipoprotein receptor-like
1874	aug3.g2516	0.503175	4.96239	1.60478	0.205227	0.999541	30.2033	21.046	35.4848	37.0311	LOC107448989	beta-sarcoglycan-like, transcript variant X2
1875	aug3.g2326	-0.325114	7.7001	1.60467	0.205243	0.999541	232.753	229.285	192.967	175.867	LOC107448644	transcription factor Sp4-like
1876	aug3.g17534	-0.367081	7.14684	1.60339	0.205423	0.999541	169.543	149.31	147.951	99.3275	LOC107443896	uncharacterized LOC107443896, transcript variant X1
1877	aug3.g7443	-0.458637	6.02783	1.60258	0.205538	0.999541	57.2929	92.8364	45.7491	63.5349	LOC107444043	3-hydroxyacyl-CoA dehydrogenase type-2-like
1878	aug3.g13626	-0.557173	4.56357	1.60246	0.205555	0.999541	24.5986	30.9844	16.716	21.0545	LOC107439208	coiled-coil domain-containing protein 25
1879	aug3.g8321	-0.36681	7.30721	1.60203	0.205616	0.999541	142.61	213.15	122.144	153.821	LOC107456112	YLP motif-containing protein 1-like
1880	aug3.g25106	-0.38358	6.74557	1.6	0.205903	0.999541	116.298	126.042	78.4479	107.254	LOC107455637	WD repeat-containing protein 18-like
1881	aug3.g10579	-0.4007	6.41115	1.59996	0.205909	0.999541	79.8676	112.947	75.0754	71.0898	LOC107451314	probable peroxisomal membrane protein PEX13
1882	aug3.g681	-0.8958	2.31434	1.5997	0.205946	0.999541	6.07181	6.19689	4.25232	2.35315	LOC107444296	neural cell adhesion molecule 2
1883	aug3.g8619	0.596558	6.20032	1.5996	0.20596	0.999541	82.9813	34.0244	124.783	52.0169	LOC107456490	uncharacterized LOC107456490
1884	aug3.g8287	-0.424247	6.39712	1.59889	0.206061	0.999541	72.0832	120.079	69.5034	73.8145	LOC107456085	uncharacterized LOC107456085, transcript variant X2
1885	aug3.g10242	0.616433	4.20801	1.59782	0.206212	0.999541	14.0119	14.7322	24.9274	19.1967	LOC107447190	OTU domain-containing protein 7B, transcript variant X1
1886	aug3.g5494	0.354996	6.9036	1.59782	0.206212	0.999541	108.203	101.489	118.478	149.61	LOC107453448	uncharacterized protein C1orf198 homolog
1887	aug3.g17419	0.759318	3.35037	1.59775	0.206223	0.999541	9.34124	5.49535	13.7834	11.2703	LOC107443723	proclotting enzyme
1888	aug3.g19778	-0.47826	5.19924	1.59591	0.206483	0.999541	38.2991	46.5351	25.9538	34.9256	LOC107447474	probable 2-oxoglutarate dehydrogenase E1 component DHKTD1, mitochondrial
1889	aug3.g13673	-0.33535	7.35788	1.59572	0.206511	0.999541	181.22	184.27	125.37	164.225	LOC107439281	calcium-binding and coiled-coil domain-containing protein 2-like
1890	aug3.g15327	-0.351791	8.24637	1.59533	0.206567	0.999541	273.543	406.188	243.555	289.189	LOC107448612	basic leucine zipper and W2 domain-containing protein 1 pseudogene
1891	aug3.g13524	0.420233	5.88054	1.59533	0.206567	0.999541	56.8259	43.612	67.1573	67.1266	LOC107439032	maspardin
1892	aug3.g3283	-0.405695	5.96409	1.59408	0.206745	0.999541	75.5083	66.295	52.4941	54.4939	LOC107450367	DDB1- and CUL4-associated factor 11
1893	aug3.g7634	0.428221	6.0577	1.59394	0.206764	0.999541	52.4666	60.5658	90.3251	61.9249	LOC107447008	uncharacterized LOC107447008
1894	aug3.g25453	-0.479655	5.31075	1.59364	0.206807	0.999541	34.874	56.7074	31.8191	33.9348	LOC107439080	zinc finger protein 85-like
1895	aug3.g3411	1.24508	0.790478	1.59331	0.206854	0.999541	0.934124	0.818457	3.22589	0.990798	LOC107450561	uncharacterized LOC107450561, transcript variant X1
1896	aug3.g16790	-0.357617	6.81738	1.59269	0.206943	0.999541	123.927	128.848	93.8442	103.415	LOC107442738	thymidylate synthase-like
1897	aug3.g26692	-1.65535	0.173853	1.59211	0.207025	0.999541	2.33531	0.46769	0.879789	0	LOC107439128	sodium/potassium/calcium exchanger 2-like, transcript variant X2
1898	aug3.g11001	-1.75615	-0.455001	1.59135	0.207133	0.999541	0.311375	1.0523	0	0.371549
1899	aug3.g13010	-1.49374	3.3284	1.58851	0.207539	0.999541	29.4249	0.350767	8.94453	1.61005	LOC107438335	cytochrome P450 2J6-like
1900	aug3.g19579	-0.529734	4.82101	1.58802	0.207609	0.999541	31.7602	34.3752	17.8891	27.8662	LOC107447161	tryptophan--tRNA ligase, mitochondrial-like
1901	aug3.g4548	-1.23754	1.12719	1.58732	0.207709	0.999541	1.08981	4.09228	0.439895	1.7339	LOC107452159	Down syndrome cell adhesion molecule-like protein Dscam2
1902	aug3.g27332	0.337938	7.25121	1.58698	0.207758	0.999541	144.634	124.172	152.204	187.385	LOC107441574	vesicular integral-membrane protein VIP36-like
1903	aug3.g10312	-0.344646	6.948	1.58583	0.207924	0.999541	140.741	135.045	102.935	114.189	LOC107447870	glycerol-3-phosphate acyltransferase 1, mitochondrial-like
1904	aug3.g12446	-0.535883	6.57509	1.58556	0.207962	0.999541	155.065	70.738	105.428	50.283	LOC107437589	disabled homolog 2-like, transcript variant X1
1905	aug3.g9485	-0.365848	7.02195	1.58537	0.207989	0.999541	126.418	165.445	97.9499	128.556	LOC107436857	pre-mRNA-processing factor 19-like
1906	aug3.g20446	0.409576	6.09302	1.58518	0.208016	0.999541	65.233	51.6797	83.1401	72.0806	LOC107448748	probable GPI-anchored adhesin-like protein PGA55, transcript variant X5
1907	aug3.g21779	-1.13683	1.60962	1.58495	0.208049	0.999541	3.89218	3.74152	0.439895	2.97239	LOC107452690	uncharacterized LOC107452690
1908	aug3.g23603	0.363907	7.23874	1.58474	0.208079	0.999541	160.202	103.827	179.917	159.642	LOC107452448	UMP-CMP kinase-like
1909	aug3.g25679	1.74836	-0.450303	1.58461	0.208099	0.999541	0.155687	0.233845	0.146632	1.2385
1910	aug3.g8730	0.880389	2.229	1.58375	0.208221	0.999541	2.80237	3.39075	6.01189	5.44939
1911	aug3.g8813	0.707904	4.25314	1.58363	0.208239	0.999541	19.6166	9.11995	31.3792	15.4812	LOC107456767	high affinity copper uptake protein 1-like
1912	aug3.g195	0.473794	6.04088	1.58328	0.208289	0.999541	63.9875	45.9505	98.5364	54.1223	LOC107449139	calcium-independent phospholipase A2-gamma-like
1913	aug3.g11755	-0.497141	5.15955	1.58275	0.208366	0.999541	33.1614	49.692	25.6605	33.0679	LOC107436676	39S ribosomal protein L17, mitochondrial-like
1914	aug3.g19406	-0.333792	7.11903	1.58253	0.208397	0.999541	163.939	145.685	120.385	125.212	LOC107446816	activated RNA polymerase II transcriptional coactivator p15-like, transcript variant X1
1915	aug3.g3677	-0.419316	5.60279	1.58176	0.208508	0.999541	53.4007	57.175	46.3356	36.4118	LOC107450891	28S ribosomal protein S22, mitochondrial
1916	aug3.g26004	-0.313823	8.77026	1.58167	0.20852	0.999541	477.493	489.788	411.888	366.348	LOC107436325	enolase
1917	aug3.g26906	-0.411753	8.10185	1.58142	0.208556	0.999541	286.776	339.776	155.429	315.445	LOC107439809	chaoptin, transcript variant X1
1918	aug3.g25004	-0.437479	5.47159	1.58107	0.208606	0.999541	42.9697	58.3443	37.9776	36.9072	LOC107455170	ER membrane protein complex subunit 3
1919	aug3.g822	0.410545	5.89495	1.58055	0.208682	0.999541	48.5744	53.0828	62.3184	72.8237	LOC107444743	tripartite motif-containing protein 2, transcript variant X1
1920	aug3.g27980	-0.401849	6.01671	1.58051	0.208687	0.999541	68.5024	78.2211	56.5998	54.4939	LOC107443504	U5 small nuclear ribonucleoprotein 40 kDa protein
1921	aug3.g12115	0.416344	5.66071	1.58031	0.208716	0.999541	47.9517	38.3505	58.3594	56.7232	LOC107437212	uncharacterized LOC107437212
1922	aug3.g11136	0.342403	6.99121	1.57998	0.208763	0.999541	121.125	102.892	140.62	143.294	LOC107457409	unc-112-related protein, transcript variant X1
1923	aug3.g12211	1.09516	1.65635	1.57874	0.208942	0.999541	2.95806	0.818457	5.27874	2.72469	LOC107437319	uncharacterized LOC107437319, transcript variant X2
1924	aug3.g18764	0.362623	8.66788	1.57764	0.209101	0.999541	444.487	267.518	452.212	462.95	LOC107445800	protein LSM12 homolog
1925	aug3.g6478	-0.380912	6.91371	1.57762	0.209103	0.999541	117.855	154.104	85.4862	123.354	LOC107454713	protein maelstrom homolog
1926	aug3.g1772	0.36841	6.96711	1.57749	0.209123	0.999541	127.352	90.8487	153.23	128.308	LOC107447464	HIG1 domain family member 1C-like, transcript variant X1
1927	aug3.g13870	-0.349711	6.88839	1.57679	0.209224	0.999541	134.047	130.953	92.8178	115.056	LOC107439561	Bloom syndrome protein homolog
1928	aug3.g3285	0.509348	5.26683	1.57554	0.209404	0.999541	23.5088	39.4028	54.2537	35.5449	LOC107450368	60S ribosomal protein L22-like
1929	aug3.g14989	-1.43746	-0.140783	1.57514	0.209461	0.999541	1.08981	0.818457	0.439895	0.2477	LOC107441064	fatty-acid amide hydrolase 2-A, transcript variant X1
1930	aug3.g24729	-1.09158	1.24557	1.57508	0.20947	0.999541	1.86825	3.74152	0.879789	1.7339
1931	aug3.g12912	0.492411	4.96291	1.57421	0.209597	0.999541	21.7962	29.4644	36.0714	36.1641	LOC107438219	uncharacterized protein F54F2.2, transcript variant X2
1932	aug3.g13020	-0.909233	3.14301	1.5729	0.209786	0.999541	5.29337	16.7199	3.66579	8.05023	LOC107438365	uncharacterized LOC107438365
1933	aug3.g13610	1.15758	1.07252	1.57207	0.209906	0.999541	1.86825	0.46769	2.786	2.35315	LOC107439162	ubiquitin carboxyl-terminal hydrolase 2-like
1934	aug3.g18851	-1.01955	1.82844	1.5718	0.209945	0.999541	3.42512	5.26151	1.02642	3.22009	LOC107445973	uncharacterized LOC107445973
1935	aug3.g24706	-1.034	1.44065	1.57124	0.210027	0.999541	2.64668	3.85844	1.17305	1.9816	LOC107449352	nucleolysin TIA-1-like
1936	aug3.g8859	0.6354	5.48943	1.57071	0.210105	0.999541	52.1552	18.123	75.9552	33.0679	LOC107456835	peroxiredoxin-2
1937	aug3.g12867	-0.546998	4.95088	1.57039	0.21015	0.999541	24.4429	48.0551	22.4346	27.2469	LOC107438163	galectin-4
1938	aug3.g1395	0.374839	6.67034	1.56947	0.210285	0.999541	98.7058	78.338	124.344	105.148	LOC107446594	transmembrane protein 41B-like
1939	aug3.g19879	-0.997028	1.56571	1.56903	0.210348	0.999541	4.20356	3.03998	1.61295	1.9816	LOC107436597	ankyrin repeat and sterile alpha motif domain-containing protein 1B
1940	aug3.g19686	1.10774	0.951201	1.56862	0.210407	0.999541	0.778437	1.28615	2.05284	2.477	LOC107447304	transformation/transcription domain-associated protein-like, transcript variant X3
1941	aug3.g13528	1.88938	-0.355719	1.56839	0.210442	0.999541	0.467062	0	1.61295	0.12385	LOC107439037	uncharacterized LOC107439037, transcript variant X1
1942	aug3.g4012	-0.455732	5.21502	1.56622	0.210757	0.999541	38.9218	46.3013	30.2061	31.9532	LOC107451443	recQ-mediated genome instability protein 1-like, transcript variant X3
1943	aug3.g8970	0.42288	6.91949	1.56528	0.210893	0.999541	128.131	78.5718	170.972	106.015	LOC107456986	acylphosphatase-1, transcript variant X1
1944	aug3.g8457	-0.47257	5.15151	1.56472	0.210976	0.999541	36.8979	45.0151	26.8336	32.2009	LOC107456289	transcription initiation factor TFIID subunit 8
1945	aug3.g27577	0.314777	8.45155	1.56464	0.210988	0.999541	323.985	299.672	357.488	418.117	LOC107442220	protein fem-1 homolog A
1946	aug3.g17879	0.509204	4.75378	1.56443	0.211017	0.999541	19.928	24.086	33.1387	29.6001	LOC107444454	Down syndrome cell adhesion molecule homolog
1947	aug3.g7853	-0.328752	7.97352	1.56409	0.211067	0.999541	242.561	316.158	217.455	227.512	LOC107455553	metastasis-associated protein MTA3-like, transcript variant X1
1948	aug3.g18570	1.04103	2.35134	1.56374	0.211119	0.999541	4.82631	1.63691	10.4108	2.84854	LOC107445466	peptide chain release factor 1-like, mitochondrial
1949	aug3.g870	-0.414758	6.5653	1.56262	0.211282	0.999541	85.0053	130.485	68.1837	93.5066	LOC107444939	valine--tRNA ligase-like
1950	aug3.g2360	0.408347	5.85482	1.56259	0.211286	0.999541	48.5744	50.3935	63.4915	67.8697	LOC107448684	solute carrier family 15 member 4
1951	aug3.g19676	-0.671403	3.67356	1.56248	0.211302	0.999541	15.8801	14.8491	9.23779	10.0318	LOC107447293	WD repeat-containing protein 13-like
1952	aug3.g3851	0.618178	4.05797	1.56193	0.211384	0.999541	13.2334	12.6276	21.2616	18.4536	LOC107451174	NADH dehydrogenase [ubiquinone] 1 alpha subcomplex subunit 6
1953	aug3.g18913	-0.333972	7.76459	1.56191	0.211386	0.999541	251.746	232.909	165.4	218.966	LOC107446061	uncharacterized LOC107446061
1954	aug3.g4955	0.408563	5.65044	1.56187	0.211391	0.999541	41.2571	44.5474	53.2273	60.6864	LOC107452757	melanotransferrin-like
1955	aug3.g15736	0.358547	8.20669	1.56127	0.211479	0.999541	243.339	273.715	408.516	254.635	LOC107451546	transmembrane protein 163, transcript variant X1
1956	aug3.g20023	0.466568	5.11925	1.5608	0.211548	0.999541	26.6225	31.2183	41.4967	38.5173	LOC107447882	zinc finger protein 687b-like, transcript variant X1
1957	aug3.g8778	-0.514546	5.04797	1.56072	0.21156	0.999541	27.7123	49.2243	27.5667	26.38	LOC107456733	cilia- and flagella-associated protein 20
1958	aug3.g23912	-0.561796	5.47551	1.55987	0.211685	0.999541	27.401	77.5195	33.2854	37.898	LOC107453800	multiple PDZ domain protein-like, transcript variant X1
1959	aug3.g13609	-0.526829	4.9978	1.55927	0.211773	0.999541	40.1673	34.7259	18.1823	33.6871	LOC107439163	nuclear factor erythroid 2-related factor 1, transcript variant X5
1960	aug3.g15794	0.370323	6.7985	1.5592	0.211783	0.999541	87.0292	106.516	137.54	112.827	LOC107441296	abnormal spindle-like microcephaly-associated protein homolog
1961	aug3.g25410	-0.862831	2.30133	1.55917	0.211787	0.999541	5.44906	6.54765	3.37253	3.22009	LOC110282721	semaphorin-2A-like
1962	aug3.g25666	0.476459	5.39674	1.55809	0.211946	0.999541	42.3469	27.8275	57.9195	39.6319	LOC107447536	ras suppressor protein 1-like
1963	aug3.g5467	-0.80911	3.2339	1.55751	0.21203	0.999541	12.2993	10.9907	3.81242	9.41258
1964	aug3.g1285	0.731453	3.47821	1.55643	0.212188	0.999541	7.94005	8.41841	17.4492	9.78413	LOC107446234	ribonuclease P protein subunit p20
1965	aug3.g709	-0.554103	4.5886	1.55641	0.212191	0.999541	22.419	34.0244	19.7953	18.7013	LOC107444383	uncharacterized LOC107444383
1966	aug3.g8152	-0.439752	5.3496	1.5559	0.212266	0.999541	49.5086	43.8459	35.4848	33.3156	LOC107455919	sphingosine-1-phosphate lyase-like, transcript variant X1
1967	aug3.g27521	0.31876	7.57845	1.55567	0.2123	0.999541	165.651	173.981	197.953	225.654	LOC107442102	protein kibra
1968	aug3.g27641	-0.951118	1.74072	1.55519	0.212371	0.999541	3.89218	4.20921	2.19947	1.9816	LOC107442432	organic cation transporter protein-like
1969	aug3.g20946	-0.60453	4.42677	1.55518	0.212373	0.999541	30.5147	20.9291	20.8217	13.0042	LOC107449805	L-xylulose reductase-like
1970	aug3.g15027	-0.390776	6.14795	1.55465	0.21245	0.999541	77.3766	82.898	63.1982	59.0763	LOC107441094	probable rRNA-processing protein EBP2
1971	aug3.g578	-1.01168	3.16906	1.55412	0.212528	0.999541	7.00593	16.0184	1.46632	9.90798
1972	aug3.g17127	-0.564853	5.11998	1.55322	0.212661	0.999541	25.377	56.5904	22.1414	33.3156	LOC107443255	transmembrane channel-like protein 5
1973	aug3.g27382	-0.420816	6.10034	1.55297	0.212698	0.999541	62.4306	93.7718	56.4532	60.3148	LOC107441637	DNA replication licensing factor mcm4-A
1974	aug3.g21637	-0.732566	3.54542	1.55156	0.212905	0.999541	9.8083	18.4737	7.62484	9.41258	LOC107451918	katanin p80 WD40 repeat-containing subunit B1-like
1975	aug3.g3267	1.0656	1.08181	1.55152	0.212911	0.999541	1.08981	1.28615	2.93263	2.10545	LOC107450336	SEC14-like protein 3, transcript variant X1
1976	aug3.g15483	0.327288	7.41373	1.55148	0.212918	0.999541	163.939	138.202	205.138	173.885	LOC107449730	protein shisa-4, transcript variant X5
1977	aug3.g25681	-0.412105	6.10575	1.55113	0.212968	0.999541	65.233	91.1995	61.4386	56.2278	LOC107449491	ATP synthase subunit g, mitochondrial-like
1978	aug3.g1865	1.25368	0.452307	1.55098	0.212991	0.999541	0.311375	0.935379	1.61295	1.4862	LOC107447692	mediator of RNA polymerase II transcription subunit 15-like
1979	aug3.g2079	0.461392	5.30932	1.55087	0.213007	0.999541	26.9339	39.169	42.2299	48.9207
1980	aug3.g66	0.471572	5.15532	1.55033	0.213087	0.999541	31.6045	27.7106	46.3356	35.9164	LOC107440901	basic leucine zipper and W2 domain-containing protein 1-like
1981	aug3.g9363	1.03575	1.72049	1.54982	0.213161	0.999541	3.11375	0.935379	4.25232	3.96319
1982	aug3.g25231	0.375418	7.27875	1.54917	0.213258	0.999541	145.101	124.873	219.361	130.909	LOC107456394	ras-related protein Rab-5C-like
1983	aug3.g2213	0.327383	8.23674	1.54913	0.213264	0.999541	307.015	227.999	331.241	339.844	LOC107448449	wings apart-like protein homolog
1984	aug3.g13534	0.351109	6.85726	1.54856	0.213348	0.999541	97.7716	105.464	125.517	133.758	LOC107439043	partner of Y14 and mago
1985	aug3.g16157	1.06065	1.24634	1.548	0.213431	0.999541	1.71256	1.0523	3.66579	2.10545
1986	aug3.g1880	-0.484728	4.92993	1.54761	0.213488	0.999541	36.2751	34.2583	26.2471	24.1507	LOC107447702	xaa-Pro dipeptidase
1987	aug3.g12114	0.419795	5.55479	1.54759	0.213491	0.999541	35.6524	44.1967	57.9195	49.0445	LOC107437210	protein-tyrosine sulfotransferase 1-like, transcript variant X2
1988	aug3.g19930	-0.79067	3.34048	1.54704	0.213572	0.999541	13.0777	11.9261	4.10568	10.2795	LOC107447731	selenium-binding protein 1-A-like
1989	aug3.g3020	-0.363593	6.64462	1.54665	0.213631	0.999541	109.292	115.285	79.7676	94.7451	LOC107449916	glyoxalase domain-containing protein 4
1990	aug3.g9133	0.396186	6.05781	1.54601	0.213726	0.999541	54.6462	59.8643	73.4624	77.2822	LOC107457153	filamin-A
1991	aug3.g14649	-0.68953	3.90517	1.54499	0.213877	0.999541	11.5209	24.5537	11.144	11.2703	LOC107440570	uncharacterized LOC107440570
1992	aug3.g13566	1.21238	0.554352	1.54412	0.214005	0.999541	0.467062	0.935379	1.61295	1.7339	LOC107439090	transient receptor potential cation channel subfamily M member 3
1993	aug3.g23896	-0.326584	8.38489	1.54374	0.214061	0.999541	340.021	403.031	258.365	334.147	LOC107453809	targeting protein for Xklp2-like
1994	aug3.g26905	1.31723	0.71042	1.54279	0.214203	0.999541	1.40119	0.233845	2.786	1.2385	LOC107439808	uncharacterized LOC107439808
1995	aug3.g4967	0.344331	7.35132	1.54247	0.21425	0.999541	161.448	126.042	209.243	155.679	LOC107452760	gastrula zinc finger protein XlCGF8.2DB
1996	aug3.g24968	-0.413475	5.7632	1.54187	0.21434	0.999541	56.9816	66.4119	43.1097	49.5399	LOC107454973	mediator of RNA polymerase II transcription subunit 20-like
1997	aug3.g25781	0.318563	7.8916	1.54165	0.214372	0.999541	227.926	194.442	267.163	259.465	LOC107454617	ras-related protein Rab-14
1998	aug3.g17837	-0.619283	4.06046	1.53766	0.214967	0.999541	21.4848	18.3568	11.144	14.7381	LOC107444400	tRNA-splicing ligase RtcB homolog
[truncated: 10,081 more rows]

## Sheet: fuchi_pRNAi_DEG_st3
Table S10. List of DEGs identified by comparative transcriptome analysis of fuchi pRNAi versus untreated embryos at stage 3.
sort	aug3.ID	logFC	logCPM	LR	PValue	FDR	con1	con2	gata1	gata2	NCBI Gene ID (link to NCBI)	Product	DEG_st5e
1	aug3.g1125	-8.95495	6.42118	222.151	3.07023e-50	4.10214e-46	213.739	126.795	0.637771	0.105741	LOC107445669	uncharacterized LOC107445669	33
2	aug3.g2114	-8.02472	5.96281	175.818	3.96882e-40	2.65137e-36	157.959	89.4179	0.797214	0.211481	LOC107448182	uncharacterized LOC107448182	10
3	aug3.g20850	-6.20993	5.56556	148.274	4.13337e-34	1.84086e-30	91.7938	94.4495	0.797214	1.58611	LOC107449642	uncharacterized LOC107449642	15
4	aug3.g17950	-5.62202	6.75083	118.127	1.6266e-27	5.43325e-24	156.452	264.516	6.53716	2.22055	LOC107444566	holotricin-3-like	1
5	aug3.g12453	-8.05569	4.25964	116.15	4.40629e-27	1.17745e-23	36.349	39.5337	0	0.211481	LOC107437591	uncharacterized LOC107437591	2
6	aug3.g27539	-7.22539	4.37231	113.75	1.47843e-26	3.29221e-23	40.5367	41.2588	0.318886	0.211481			4
7	aug3.g27086	-4.48836	5.49574	93.7555	3.57001e-22	6.74156e-19	102.849	69.148	4.30496	3.3837	LOC110283546	uncharacterized LOC110283546	51
8	aug3.g486	-5.8719	4.38036	93.5124	4.03656e-22	6.74156e-19	42.5468	38.9586	0.318886	0.951665	LOC107443634	platelet glycoprotein 4-like	7
9	aug3.g26914	-6.8166	3.94369	91.7576	9.79733e-22	1.42182e-18	34.3389	26.3078	0.159443	0.317222	LOC107439896	gamma-butyrobetaine dioxygenase	5
10	aug3.g132	-10.3285	3.50116	91.594	1.06416e-21	1.42182e-18	23.2835	21.5638	0	0	LOC107445924	uncharacterized LOC107445924	74
11	aug3.g6432	-6.56656	3.98993	89.1787	3.60718e-21	4.38141e-18	35.5115	27.0266	0.159443	0.422962	LOC107454673	cathepsin L1-like	3
12	aug3.g2279	-3.88642	5.84571	82.0003	1.36067e-19	1.51499e-16	118.092	96.6059	5.10217	9.19943	LOC107448546	ubiquitin-conjugating enzyme E2Q-like protein 1	163
13	aug3.g18848	-5.14121	4.2812	78.728	7.1277e-19	7.32563e-16	40.0342	35.0771	1.43499	0.740184	LOC107445969	glycine dehydrogenase (decarboxylating), mitochondrial-like	25
14	aug3.g15560	-7.24078	3.47908	77.9097	1.07862e-18	1.02939e-15	23.786	20.1262	0.159443	0.105741	LOC107450281	group XV phospholipase A2	19
15	aug3.g9137	-6.74132	3.46672	73.129	1.2145e-17	1.08179e-14	22.4459	20.9888	0	0.317222	LOC107457154	cathepsin L1-like	6
16	aug3.g27569	-4.56725	5.06434	67.8378	1.77511e-16	1.48233e-13	86.0986	41.8338	1.75387	3.48944	LOC107442228	uncharacterized LOC107442228	36
17	aug3.g20720	-5.01453	4.3786	67.6253	1.97714e-16	1.55391e-13	44.0543	36.0834	2.07276	0.528703	LOC107457308	calcium-activated chloride channel regulator 2	90
18	aug3.g17014	-7.59165	2.97313	62.085	3.28951e-15	2.44173e-12	18.2583	12.6508	0	0.105741	LOC107443054	uncharacterized LOC107443054, transcript variant X2	50
19	aug3.g1121	-2.61937	7.75481	58.7943	1.75048e-14	1.21801e-11	397.494	343.296	75.0976	45.6799			440
20	aug3.g14090	-5.9336	4.05913	58.7142	1.82323e-14	1.21801e-11	50.4196	14.9509	0.637771	0.422962	LOC107439844	ileal sodium/bile acid cotransporter, transcript variant X10	148
21	aug3.g27427	-9.42107	2.60368	58.2175	2.34682e-14	1.47718e-11	14.5731	9.34432	0	0	LOC107441742	sialin-like	12
22	aug3.g8058	-4.16855	4.26016	58.1471	2.4323e-14	1.47718e-11	38.8616	33.2083	2.71053	1.37463	LOC107455826	bcl-2-related ovarian killer protein homolog A
23	aug3.g21059	-3.72914	6.51639	56.4826	5.6698e-14	3.29366e-11	248.245	90.568	15.466	10.1511	LOC107450073	protein outspread	82
24	aug3.g9228	-4.73962	4.67946	52.9662	3.39333e-13	1.8891e-10	63.1501	35.0771	3.18886	0.634443	LOC107443782	potassium channel subfamily K member 6	49
25	aug3.g8570	-5.61737	3.11706	51.5081	7.13015e-13	3.81063e-10	20.2683	13.3696	0.478328	0.211481	LOC107456435	uncharacterized LOC107456435	22
26	aug3.g11342	-7.10836	2.4975	48.4755	3.3444e-12	1.71863e-09	13.7356	8.33801	0	0.105741	LOC107436131	urease accessory protein UreG	17
27	aug3.g17747	-2.41401	6.0837	45.4173	1.5922e-11	7.85876e-09	100.672	126.939	20.887	21.7826	LOC107444279	uncharacterized LOC107444279
28	aug3.g26874	-2.0661	7.20828	45.3511	1.64692e-11	7.85876e-09	237.525	238.639	54.8483	58.7918	LOC107439682	transcription factor GATA-4	410
29	aug3.g24979	-2.02513	7.35405	44.7306	2.26094e-11	1.04167e-08	282.417	241.371	64.5743	64.0788	LOC107454955	uncharacterized LOC107454955	228
30	aug3.g15443	-4.74281	3.90046	42.0154	9.05561e-11	4.03307e-08	44.8919	12.507	0.797214	1.26889	LOC107449499	rhoGEF domain-containing protein gxcJ-like
31	aug3.g9243	-2.22397	6.15725	41.8698	9.75556e-11	4.20465e-08	121.108	113.138	26.1486	24.0031	LOC107445192	uncharacterized LOC107445192	40
32	aug3.g8301	-4.9793	2.74037	41.116	1.43455e-10	5.9897e-08	14.4056	11.0694	0.478328	0.317222	LOC107456094	aminomethyltransferase, mitochondrial-like	26
33	aug3.g25447	-6.59705	2.01419	40.2737	2.20766e-10	8.93833e-08	7.53781	7.90673	0	0.105741	LOC107438392	kynurenine formamidase-like, transcript variant X1	30
34	aug3.g23220	-8.8699	2.09618	37.3189	1.00307e-09	3.94179e-07	3.01513	13.2258	0	0	LOC107439349	keratin, type II cytoskeletal 1	34
35	aug3.g9244	-1.78172	9.5804	36.9941	1.18489e-09	4.50317e-07	1265.35	1101.19	282.373	405.621	LOC107445280	uncharacterized LOC107445280, transcript variant X1	41
36	aug3.g6893	-4.75882	2.66692	36.9478	1.21334e-09	4.50317e-07	13.9031	10.2069	0.159443	0.634443	LOC107455200	glucose-6-phosphate exchanger SLC37A2	38
37	aug3.g16599	-8.26755	1.51355	36.2931	1.69764e-09	6.04793e-07	4.52269	6.18163	0	0	LOC107442463	uncharacterized LOC107442463, transcript variant X1	213
38	aug3.g8300	-8.25097	1.48849	36.2675	1.72009e-09	6.04793e-07	5.86274	4.74404	0	0			54
39	aug3.g27884	-2.38554	7.75562	36.157	1.82042e-09	6.23658e-07	289.787	434.295	43.8468	94.4263	LOC107443238	cold and drought-regulated protein CORA-like	397
40	aug3.g7317	-8.25665	1.49155	36.0808	1.89303e-09	6.32321e-07	6.19776	4.45652	0	0	LOC107436131	urease accessory protein UreG	52
41	aug3.g15130	-8.2369	1.47263	35.6268	2.38976e-09	7.78769e-07	6.19776	4.31276	0	0	LOC107441220	heterogeneous nuclear ribonucleoprotein A/B-like, transcript variant X1	275
42	aug3.g7326	-1.87309	7.23585	35.5696	2.46101e-09	7.82893e-07	246.738	225.557	73.9815	55.0908	LOC107443094	TD and POZ domain-containing protein 4-like
43	aug3.g23966	2.89905	5.85529	35.3732	2.7221e-09	8.45812e-07	19.5983	7.76297	129.627	74.1241	LOC107454167	dorsal-ventral patterning protein Sog-like
44	aug3.g4322	-2.13984	5.65209	33.3228	7.80624e-09	2.34964e-06	85.4285	77.7735	18.4954	18.5046	LOC107451809	sonic hedgehog protein-like
45	aug3.g5463	-8.5026	1.74928	33.2664	8.03609e-09	2.34964e-06	2.5126	10.0631	0	0			83
46	aug3.g25631	-4.14893	2.87045	33.2535	8.08948e-09	2.34964e-06	17.4207	9.91935	0.637771	0.845924	LOC107446119	uncharacterized LOC107446119	102
47	aug3.g7320	-7.99602	1.25496	32.6002	1.13206e-08	3.21817e-06	4.8577	4.02524	0	0			222
48	aug3.g16765	-4.68991	2.54311	32.3992	1.25536e-08	3.49434e-06	10.2179	11.6445	0.797214	0.105741			28
49	aug3.g21231	-6.17551	1.62166	32.2967	1.32338e-08	3.60851e-06	5.02521	6.46914	0	0.105741	LOC107450537	fatty acid-binding protein-like	14
50	aug3.g12455	-8.03914	1.28665	32.0341	1.51486e-08	4.04802e-06	5.86274	3.30645	0	0	LOC107437591	uncharacterized LOC107437591	234
51	aug3.g21011	-4.30053	2.49971	31.8803	1.63969e-08	4.29568e-06	11.558	9.48808	0.637771	0.422962	LOC107449947	uncharacterized LOC107449947	330
52	aug3.g25248	-1.98191	6.82414	31.7222	1.77877e-08	4.56393e-06	181.578	178.98	33.8019	57.2056	LOC107456525	delta-like protein 1	443
53	aug3.g17448	-8.13602	1.40287	31.688	1.8104e-08	4.56393e-06	2.84762	6.90042	0	0	LOC107443773	glutathione S-transferase class-mu 26 kDa isozyme 47-like	188
54	aug3.g24515	-8.10813	1.37984	30.6896	3.0279e-08	7.4918e-06	2.5126	7.04418	0	0	LOC107444014	fatty acid-binding protein-like	21
55	aug3.g17419	-2.83278	4.27972	30.1641	3.96981e-08	9.64374e-06	34.3389	33.2083	6.53716	3.06648	LOC107443723	proclotting enzyme	81
56	aug3.g11056	-3.8844	2.75316	30.0255	4.26397e-08	1.01734e-05	15.0756	9.77559	0.797214	0.845924	LOC107457308	calcium-activated chloride channel regulator 2	121
57	aug3.g2878	-2.21161	5.08003	29.6543	5.16385e-08	1.21042e-05	52.2622	58.366	11.7988	12.0544	LOC107449652	uncharacterized LOC107449652
58	aug3.g6623	-7.73177	1.02525	29.1784	6.60094e-08	1.52061e-05	3.35014	4.02524	0	0	LOC107454858	protein maternal effect lethal 26-like	63
59	aug3.g27987	-3.30345	3.77999	28.6068	8.86719e-08	1.99741e-05	35.1765	14.3759	3.02941	2.00907	LOC107443491	uncharacterized LOC107443491
60	aug3.g17889	-5.29085	1.61561	28.5845	8.96974e-08	1.99741e-05	6.19776	5.17531	0.159443	0.105741	LOC107444460	RNA-binding protein 47	39
61	aug3.g18316	-5.99999	1.5001	28.0674	1.1716e-07	2.56619e-05	7.03529	3.59397	0.159443	0	LOC107445125	estrogen sulfotransferase	582
62	aug3.g25379	-7.93701	1.22716	27.7912	1.35142e-07	2.91231e-05	2.01008	6.46914	0	0			233
63	aug3.g6575	-4.8838	1.772	27.5549	1.52695e-07	3.23834e-05	5.36022	7.18794	0.318886	0.105741	LOC107454840	mitochondrial basic amino acids transporter, transcript variant X1	37
64	aug3.g10129	-7.9086	1.20308	26.9495	2.08845e-07	4.35997e-05	1.84258	6.46914	0	0			365
65	aug3.g6072	-4.96301	1.75851	26.5263	2.59976e-07	5.34391e-05	4.52269	7.90673	0	0.317222	LOC107454138	Golgi-associated plant pathogenesis-related protein 1, transcript variant X1	86
66	aug3.g18036	3.06422	3.7148	25.9678	3.47165e-07	7.02798e-05	1.50756	3.88149	27.9025	17.9759	LOC107444718	speckle-type POZ protein-like
67	aug3.g15101	-3.78312	2.82027	25.6356	4.12362e-07	8.22324e-05	18.0908	7.90673	1.27554	0.634443	LOC107441160	natterin-4-like	168
68	aug3.g16854	1.65129	6.81136	25.4114	4.63167e-07	9.10056e-05	49.9171	58.2223	146.528	193.188	LOC107442829	glyoxylate reductase/hydroxypyruvate reductase
69	aug3.g3146	-2.48369	5.77615	25.2683	4.98841e-07	9.65944e-05	90.2863	94.8808	7.65326	25.1663	LOC107450142	uncharacterized LOC107450142, transcript variant X1
70	aug3.g25746	-7.45777	0.791705	25.1023	5.43685e-07	0.000103774	2.3451	3.73773	0	0	LOC107452746	silk gland factor 1, transcript variant X2
71	aug3.g17013	-7.39264	0.73193	24.5641	7.18785e-07	0.000135263	2.5126	3.30645	0	0	LOC107443053	uncharacterized LOC107443053	243
72	aug3.g15167	-2.43702	3.88069	24.1733	8.80446e-07	0.000163384	25.6286	23.5764	4.62384	4.4411	LOC107441267	EF-hand domain-containing protein D2	47
73	aug3.g1120	-1.68069	6.73859	24.0743	9.26904e-07	0.000169649	176.05	148.503	61.226	40.1814	LOC107445673	uncharacterized LOC107445673, transcript variant X1	650
74	aug3.g12530	-7.31923	0.667573	23.9058	1.01164e-06	0.000182657	2.5126	3.01893	0	0	LOC107437737	cytochrome P450 18a1	103
75	aug3.g5691	-4.03223	1.84248	23.5055	1.24559e-06	0.000221897	5.69524	7.18794	0.318886	0.422962	LOC107453693	multiple coagulation factor deficiency protein 2 homolog, transcript variant X1	598
76	aug3.g8776	-1.56297	8.2708	23.2003	1.45971e-06	0.000256621	575.051	345.165	148.92	162.418	LOC107456729	ras-responsive element-binding protein 1-like, transcript variant X2
77	aug3.g3015	-3.6421	2.73269	22.7067	1.88711e-06	0.000327451	7.37031	16.5323	1.43499	0.528703	LOC107449921	uncharacterized LOC107449921
78	aug3.g25277	-4.55387	1.42299	22.6359	1.95791e-06	0.00033538	5.52773	4.169	0.159443	0.211481	LOC107456608	probable cation-transporting ATPase 13A3
79	aug3.g8674	-7.20687	0.56724	22.4416	2.16632e-06	0.000361962	2.68011	2.4439	0	0	LOC107456581	alpha-tocopherol transfer protein-like	100
80	aug3.g1107	-2.35766	4.02258	22.4407	2.16728e-06	0.000361962	32.4964	21.4201	5.42106	5.07555	LOC107445628	TNF receptor-associated factor 4, transcript variant X4	653
81	aug3.g10821	-1.77399	5.90596	22.282	2.35408e-06	0.000388306	98.8291	85.9677	21.0465	32.7796	LOC107454784	myosin-9-like
82	aug3.g25109	-4.84644	1.17254	21.8847	2.8954e-06	0.000470413	4.02017	4.02524	0	0.211481	LOC107455614	alpha-L-fucosidase	53
83	aug3.g25858	-3.86899	1.90907	21.8669	2.92226e-06	0.000470413	8.54285	5.03156	0.478328	0.422962	LOC107457271	BTB/POZ domain-containing protein 9-like	13
84	aug3.g604	1.96483	5.25383	21.642	3.28572e-06	0.000522626	11.223	19.5512	62.5016	58.0516	LOC107443980	oxidative stress-induced growth inhibitor 2-like, transcript variant X1
85	aug3.g7319	-7.17679	0.535379	21.5539	3.44016e-06	0.000540753	3.01513	2.01262	0	0	LOC107443101	uncharacterized LOC107443101	464
86	aug3.g11009	-2.18774	4.89873	21.289	3.94982e-06	0.000613646	65.6627	31.6269	11.9582	9.41091	LOC107457243	protein Wnt-16-like
87	aug3.g2826	-2.19012	6.01214	21.1981	4.14179e-06	0.000636074	149.081	61.6725	15.9443	30.0303	LOC107449560	uncharacterized LOC107449560
88	aug3.g13449	-2.24202	4.24993	20.9928	4.61016e-06	0.000699959	39.1966	23.1452	6.6966	6.45017	LOC107438901	uncharacterized LOC107438901
89	aug3.g27174	-1.50241	7.26433	20.8444	4.98134e-06	0.000747817	279.402	173.661	82.5914	77.2964	LOC107440849	uncharacterized LOC107440849, transcript variant X2
90	aug3.g6651	-3.39092	2.42738	20.6377	5.54929e-06	0.000823823	8.87787	10.2069	0.318886	1.37463	LOC107454889	uncharacterized LOC107454889
91	aug3.g4929	-1.79143	6.19966	20.5811	5.7159e-06	0.000839232	117.087	110.119	21.3653	43.9881	LOC107452712	transcription factor EB-like, transcript variant X2	359
92	aug3.g23306	-3.15956	2.57466	20.4489	6.12444e-06	0.000889442	13.233	7.76297	1.27554	1.05741	LOC107450073	protein outspread	399
93	aug3.g3817	-7.08771	0.483107	20.366	6.39556e-06	0.000918829	1.67507	3.01893	0	0	LOC107451135	speckle-type POZ protein B-like	195
94	aug3.g23731	-3.65905	2.46328	20.2431	6.82005e-06	0.00096939	7.70532	12.0757	1.43499	0.211481	LOC107452994	4-hydroxyphenylpyruvate dioxygenase-like protein, transcript variant X1	219
95	aug3.g12731	-3.43337	2.19536	20.0535	7.53047e-06	0.0010591	9.04538	7.18794	1.1161	0.422962	LOC107438008	arginase, hepatic	20
96	aug3.g1345	-2.61942	4.94857	20.0147	7.68482e-06	0.00106158	79.3983	26.3078	12.1177	5.18129	LOC107446472	allatostatin-A receptor, transcript variant X1
97	aug3.g27542	-2.07195	4.30045	20.0092	7.70702e-06	0.00106158	35.679	27.4579	7.8127	7.19036	LOC107442145	solute carrier organic anion transporter family member 4C1-like, transcript variant X2
98	aug3.g2628	-1.71386	5.54514	19.8806	8.24312e-06	0.00111375	80.9059	61.5287	22.8003	20.6194	LOC110281931	uncharacterized LOC110281931	664
99	aug3.g1274	-1.5007	8.29296	19.8785	8.2525e-06	0.00111375	514.916	410.144	208.392	118.747	LOC107446208	ribosomal protein S6 kinase alpha-5, transcript variant X2	267
100	aug3.g9418	-3.04603	2.82943	19.858	8.34136e-06	0.00111449	14.2381	10.6381	2.2322	0.845924	LOC107436369	uncharacterized LOC107436369	207
101	aug3.g21218	-1.27998	8.12154	19.6033	9.53039e-06	0.00126075	425.3	361.984	157.051	167.07	LOC107450518	neurogenic locus Notch protein
102	aug3.g1962	-1.83214	5.15135	19.4081	1.05558e-05	0.0013827	63.4851	46.8653	18.4954	12.5831	LOC107447857	speckle-type POZ protein A-like
103	aug3.g27279	-1.34593	8.47615	19.3646	1.0799e-05	0.00140084	603.36	416.182	182.243	218.671	LOC107441410	amidophosphoribosyltransferase-like, transcript variant X1	570
104	aug3.g17354	2.1063	7.04173	19.1612	1.20132e-05	0.00154335	42.2118	57.3597	331.482	97.81	LOC107443595	uncharacterized LOC107443595
105	aug3.g6422	-3.02721	2.81248	18.9535	1.33943e-05	0.0017044	15.2431	9.34432	2.2322	0.845924	LOC107454609	genetic suppressor element 1
106	aug3.g1067	-4.52121	0.943461	18.8783	1.39329e-05	0.0017437	3.35014	3.30645	0.159443	0.105741	LOC107445454	uncharacterized LOC107445454
107	aug3.g27670	-2.12141	5.4608	18.874	1.39642e-05	0.0017437	58.1249	84.3864	8.60991	23.8974	LOC107442497	uncharacterized LOC107442497
108	aug3.g3230	-2.69317	3.16983	18.8417	1.42031e-05	0.00175711	19.0958	11.6445	2.86997	1.90333	LOC107450228	dipeptidyl peptidase 1	16
109	aug3.g17799	-1.77318	8.02777	18.7228	1.51164e-05	0.00185293	565.001	239.79	145.571	89.9852			425
110	aug3.g18441	-1.47426	7.3202	18.6326	1.58487e-05	0.00192503	252.265	216.644	107.783	61.2238	LOC107445279	uncharacterized LOC107445279	721
111	aug3.g2391	-6.89208	0.32402	18.0505	2.15127e-05	0.00258947	1.50756	2.58766	0	0	LOC107448772	uncharacterized LOC107448772, transcript variant X2	75
112	aug3.g336	-3.62745	1.63515	18.0318	2.17249e-05	0.00259167	6.03025	4.8878	0.159443	0.634443	LOC107455066	uncharacterized LOC107455066, transcript variant X3	95
113	aug3.g18439	-1.83403	4.98569	18.0119	2.19526e-05	0.00259565	48.7445	49.5968	9.72601	17.6587	LOC107445281	autophagy-related protein 8f-like
114	aug3.g2711	2.37088	3.915	17.8575	2.38073e-05	0.00279026	3.35014	6.18163	33.0047	16.8127	LOC107449336	uncharacterized LOC107449336
115	aug3.g5968	-5.0477	0.628695	17.7373	2.53599e-05	0.00294638	2.3451	2.87517	0	0.105741	LOC107454018	hemicentin-1-like
116	aug3.g19865	-1.69124	5.01722	17.4743	2.91221e-05	0.00335431	43.0493	55.2034	14.1904	16.1783	LOC107447603	uncharacterized LOC107447603, transcript variant X1	726
117	aug3.g9913	-3.97015	1.48926	17.3347	3.13408e-05	0.00357902	3.35014	6.46914	0	0.528703	LOC107442863	fibulin-1, transcript variant X2	211
118	aug3.g17487	-3.50219	1.85066	17.2668	3.24805e-05	0.00367773	7.53781	5.17531	0.956657	0.211481	LOC107443823	uncharacterized LOC107443823
119	aug3.g1122	-1.27359	8.14555	17.1194	3.51014e-05	0.00394109	323.623	476.56	157.53	173.415
120	aug3.g15284	-3.80237	1.58191	17.0516	3.63775e-05	0.00405033	7.53781	3.16269	0.159443	0.528703	LOC107448349	uncharacterized LOC107448349
121	aug3.g14866	-2.04894	4.66866	17.0324	3.67467e-05	0.00405763	43.3843	37.9523	5.5805	13.852	LOC107440842	zinc finger protein ush-like, transcript variant X2
122	aug3.g11867	-4.95618	0.605173	16.9618	3.81389e-05	0.00417683	2.84762	2.30014	0.159443	0	LOC107436851	alpha-tocopherol transfer protein-like, transcript variant X1	67
123	aug3.g14197	-6.73896	0.195931	16.9314	3.8756e-05	0.00420991	1.67507	2.01262	0	0	LOC107440002	serine/threonine-protein phosphatase 6 regulatory ankyrin repeat subunit C-like	320
124	aug3.g19565	-2.83392	2.56025	16.914	3.91112e-05	0.00421423	13.0655	7.18794	1.43499	1.37463	LOC107450073	protein outspread	533
125	aug3.g18851	-1.21137	9.26659	16.8933	3.95416e-05	0.00422652	935.191	781.616	304.536	436.603	LOC107445973	uncharacterized LOC107445973
126	aug3.g17403	-3.32159	1.72307	16.7169	4.33936e-05	0.00460144	5.02521	6.32538	0.318886	0.740184	LOC107443706	cyclin-dependent kinase inhibitor 1-like	258
127	aug3.g12656	-3.90594	1.64258	16.6444	4.50843e-05	0.00474308	4.69019	6.32538	0.797214	0	LOC107437919	cystathionine beta-synthase, transcript variant X1	92
128	aug3.g1961	-1.71403	4.76799	16.6004	4.61421e-05	0.00481644	46.5669	36.371	13.5526	11.7372
129	aug3.g11953	-1.61462	5.33022	16.5519	4.73367e-05	0.00489971	68.1753	52.4719	17.0604	22.2055	LOC107437003	uncharacterized LOC107437003
130	aug3.g18796	-2.05437	3.84833	16.5385	4.76733e-05	0.00489971	18.9283	26.8829	4.94273	6.02721	LOC110283241	uncharacterized LOC110283241
131	aug3.g3668	-1.65501	4.941	16.2681	5.49805e-05	0.00560759	49.0795	43.5589	16.9009	12.5831	LOC107450870	uncharacterized LOC107450870
132	aug3.g6634	-1.42947	6.94108	15.9102	6.64203e-05	0.00672304	210.389	146.778	49.1084	83.2178	LOC107454867	endothelin-converting enzyme 2
133	aug3.g16422	-2.18795	3.49087	15.8808	6.74582e-05	0.00677676	21.4409	14.9509	4.62384	3.3837			48
134	aug3.g10632	-1.20444	7.61678	15.6546	7.60261e-05	0.00758048	312.233	233.895	121.814	115.151	LOC107452058	uncharacterized LOC107452058	700
135	aug3.g21244	-3.93897	1.86343	15.6173	7.75405e-05	0.00767421	10.7204	2.58766	0.797214	0.105741	LOC107450598	potassium channel subfamily K member 6-like	114
136	aug3.g21894	-1.87293	4.28894	15.4806	8.33546e-05	0.00818898	37.1865	23.7202	7.33437	9.19943			606
137	aug3.g25516	1.25386	7.73025	15.2845	9.24744e-05	0.00901862	134.341	116.732	364.965	234.004	LOC107441771	protein tiptop-like, transcript variant X1
138	aug3.g17559	-4.84106	0.451364	15.2579	9.37816e-05	0.00907983	2.5126	2.01262	0	0.105741	LOC107455608	pancreatic triacylglycerol lipase-like	229
139	aug3.g6968	-1.11959	8.23571	15.1369	9.99898e-05	0.00961125	450.929	373.054	189.259	189.91
140	aug3.g17486	-2.12836	3.41055	14.9755	0.000108919	0.0103947	19.5983	14.5196	3.50774	4.22962	LOC107443824	uncharacterized LOC107443824
141	aug3.g16172	-1.40406	7.59429	14.9046	0.000113088	0.0107161	354.277	205.144	130.105	81.4202	LOC107441836	uncharacterized LOC107441836
142	aug3.g8414	-1.10054	8.69264	14.7859	0.000120435	0.0113319	630.664	495.68	256.703	268.475	LOC107456233	beta-amyloid-like protein
143	aug3.g8362	-1.49408	6.51365	14.7157	0.000125003	0.0116795	171.862	96.8934	58.5155	37.0092	LOC107456195	digestive cysteine proteinase 2-like
144	aug3.g13924	-1.66373	4.75282	14.5888	0.000133704	0.0123373	48.912	32.4895	11.6393	13.9578
145	aug3.g27505	-1.19307	6.75486	14.5862	0.000133891	0.0123373	153.604	146.059	69.6765	61.4353	LOC107442015	phosphoribosylformylglycinamidine synthase
146	aug3.g13966	-6.47581	-0.00219597	14.5608	0.000135709	0.0124192	1.34006	1.7251	0	0	LOC107439692	speckle-type POZ protein B, transcript variant X2
147	aug3.g2047	-1.82357	4.94448	14.5434	0.000136967	0.012449	36.684	58.6536	8.45047	18.2931	LOC107448055	uncharacterized LOC107448055, transcript variant X1
148	aug3.g7325	-1.1276	7.85193	14.4513	0.000143828	0.0129844	294.477	338.264	129.149	160.303	LOC107443072	TD and POZ domain-containing protein 3-like
149	aug3.g8636	-1.84805	5.90069	14.4226	0.000146038	0.0130954	111.56	74.7545	39.0635	12.9003	LOC107456533	ethanolamine-phosphate phospho-lyase-like, transcript variant X1
150	aug3.g1604	1.22115	7.16195	14.41	0.00014702	0.0130955	86.7686	85.1052	239.483	161.466	LOC107447098	uncharacterized LOC107447098
151	aug3.g3503	-3.57297	1.35018	14.3508	0.000151712	0.0133918	5.52773	3.30645	0	0.634443	LOC107450647	uncharacterized LOC107450647
152	aug3.g983	-1.04948	8.92685	14.3429	0.000152351	0.0133918	692.139	618.163	310.595	322.403	LOC107445247	40S ribosomal protein S24-like, transcript variant X1
153	aug3.g7615	-1.93954	3.64426	14.3259	0.000153733	0.013425	20.4358	18.6886	5.89938	4.33536	LOC107447020	solute carrier family 25 member 38-A, transcript variant X1
154	aug3.g10869	-1.78766	4.55029	14.2283	0.000161917	0.0140478	43.2168	28.8955	7.49381	13.2176	LOC107455306	proton-coupled amino acid transporter 1, transcript variant X3
155	aug3.g15032	-3.55312	1.23609	14.1969	0.000164643	0.0141922	5.52773	2.58766	0.478328	0.211481	LOC107441097	bone morphogenetic protein 2-A-like
156	aug3.g5630	1.31309	8.15227	14.1602	0.000167882	0.0143786	127.473	199.537	508.304	304.744	LOC107453618	protein crumbs
157	aug3.g1267	1.14036	7.88388	14.0361	0.000179338	0.015262	155.614	138.871	272.488	376.436	LOC107446210	zinc transporter ZIP6-like
158	aug3.g8543	-3.15487	1.69052	13.9471	0.000188031	0.0159005	7.2028	3.88149	0.956657	0.317222	LOC107456427	tumor necrosis factor receptor superfamily member 10B-like
159	aug3.g9711	-1.97031	3.88543	13.9307	0.000189673	0.0159385	25.126	21.4201	3.66718	8.03628	LOC107440145	glutathione S-transferase 1-like, transcript variant X1
160	aug3.g9628	1.20793	7.47183	13.895	0.000193314	0.016143	102.012	112.563	306.768	189.276	LOC107438905	uncharacterized LOC107438905, transcript variant X3
161	aug3.g18899	-4.8842	0.463203	13.8348	0.000199606	0.0165648	3.51765	1.15007	0	0.105741	LOC107445125	estrogen sulfotransferase
162	aug3.g14359	-1.72408	4.05395	13.7563	0.000208123	0.017165	27.3036	23.1452	7.17493	8.03628	LOC107440216	uncharacterized LOC107440216, transcript variant X1
163	aug3.g4764	-1.55952	4.69499	13.7257	0.000211538	0.0173397	34.1714	42.5526	13.2338	12.7946
164	aug3.g22917	1.63156	5.09966	13.5809	0.000228503	0.018616	15.2431	17.9698	67.6038	35.6346	LOC107451173	serine/threonine-protein kinase unc-51-like
165	aug3.g6950	-3.17796	1.33661	13.5231	0.00023565	0.019082	3.18263	5.17531	0.478328	0.422962	LOC110283246	uncharacterized LOC110283246
166	aug3.g13303	-2.40835	2.675	13.5016	0.000238358	0.0191849	13.5681	7.47545	1.91331	2.00907	LOC107438705	SEC14-like protein 2
167	aug3.g20878	-2.36145	3.07239	13.4514	0.000244829	0.0195878	13.233	14.3759	3.98607	1.48037
168	aug3.g1767	-2.7475	1.83648	13.4231	0.00024854	0.0197663	6.53277	5.31907	0.637771	1.05741	LOC107447467	putative ankyrin repeat protein RF_0381
169	aug3.g23699	1.48877	4.97742	13.3096	0.000264051	0.0208756	15.0756	17.6823	52.2972	39.8642	LOC107452987	mental retardation GTPase activating protein homolog 4, transcript variant X2
170	aug3.g10956	-2.81356	1.77995	13.2622	0.000270808	0.0212839	5.19272	6.18163	0.478328	1.05741	LOC107456328	uncharacterized LOC107456328, transcript variant X2
171	aug3.g18916	-6.37806	-0.0614413	13.243	0.000273604	0.0213779	0.837535	2.01262	0	0	LOC107446065	alcohol dehydrogenase class-3 chain L
172	aug3.g26147	-2.66585	2.21796	13.1877	0.000281792	0.0218897	4.8577	10.4944	1.1161	1.26889
173	aug3.g10399	-1.3544	5.55549	13.1037	0.000294719	0.0227131	71.8605	62.6788	24.0759	28.4442	LOC107454784	myosin-9-like
174	aug3.g23665	-6.43874	-0.0106642	13.0908	0.000296746	0.0227131	0.670028	2.30014	0	0	LOC107452820	TD and POZ domain-containing protein 2-like
175	aug3.g267	1.07031	7.52195	13.0761	0.000299091	0.0227131	111.56	125.501	277.271	220.786	LOC107452604	rho GTPase-activating protein 190, transcript variant X13
176	aug3.g886	-2.26894	2.839	13.0754	0.000299192	0.0227131	13.5681	9.63184	1.75387	2.96074	LOC107444955	uncharacterized LOC107444955, transcript variant X2
177	aug3.g24494	2.32017	4.41499	13.0354	0.000305663	0.0230732	5.19272	8.91304	57.3994	13.5348	LOC107443595	uncharacterized LOC107443595
178	aug3.g27089	-2.81722	1.97957	13.0106	0.000309728	0.0232487	8.87787	4.45652	1.27554	0.634443	LOC107440550	uncharacterized LOC107440550
179	aug3.g131	-6.24644	-0.169028	12.9583	0.000318506	0.0237741	1.17255	1.43759	0	0	LOC107445925	uncharacterized LOC107445925, transcript variant X1
180	aug3.g20130	-4.70968	0.440678	12.9235	0.000324475	0.0240851	1.17255	3.16269	0.159443	0
181	aug3.g330	-2.0238	3.29456	12.9057	0.000327576	0.0241809	14.2381	16.676	4.4644	3.17222	LOC107455064	apoptosis-stimulating of p53 protein 1, transcript variant X4
182	aug3.g11206	-1.82776	4.0479	12.7631	0.000353526	0.0259531	31.9938	19.1199	5.26161	8.98795	LOC107457468	buccalin
183	aug3.g14967	-3.44107	1.30622	12.6895	0.000367715	0.0268257	6.70028	1.86886	0.318886	0.422962	LOC107441043	astacin-like metalloprotease toxin 5
184	aug3.g19580	1.58507	4.37321	12.6808	0.000369428	0.0268257	10.888	9.48808	31.8886	29.2901	LOC107447162	protein C-ets-1-like
185	aug3.g5178	-1.10369	9.60895	12.5854	0.000388782	0.0280784	1314.76	811.374	427.626	561.482	LOC107453060	kinesin heavy chain-like
186	aug3.g602	-2.96221	2.3028	12.5194	0.000402755	0.0289312	13.5681	3.59397	1.59443	0.634443	LOC107443984	aquaporin AQPAe.a-like
187	aug3.g10461	-1.17222	6.98042	12.4854	0.000410146	0.0293046	160.137	188.755	60.5883	94.0034	LOC107449667 LOC107449676	centromere-associated protein E
188	aug3.g17729	-3.02214	2.61678	12.4493	0.00041814	0.0297168	18.5933	3.01893	1.59443	1.05741	LOC107444265	noggin-2-like
189	aug3.g8698	3.49447	0.915699	12.3629	0.000437945	0.0309597	0.335014	0.143759	2.55109	3.06648	LOC107456621	barH-like 1 homeobox protein
190	aug3.g5612	1.49219	5.36015	12.3091	0.000450763	0.0316981	15.5781	27.1704	71.5898	49.0636	LOC107453598	high affinity copper uptake protein 1, transcript variant X2
191	aug3.g14741	-4.73817	0.47452	12.2803	0.000457761	0.0320217	0.837535	3.59397	0.159443	0	LOC107440682	uncharacterized LOC107440682
192	aug3.g15401	-0.916051	10.9775	12.1736	0.000484708	0.0337301	2715.29	2551.72	1615.16	1176.36	LOC107449162	uncharacterized LOC107449162
193	aug3.g2604	3.54992	0.90104	12.1137	0.000500519	0.0346499	0.167507	0.287517	3.82663	2.00907	LOC107449188	uncharacterized LOC107449188, transcript variant X5
194	aug3.g16061	-3.16261	1.88299	12.104	0.000503148	0.0346523	9.5479	3.30645	1.27554	0.211481	LOC107441713	probable G-protein coupled receptor Mth-like 3
195	aug3.g14649	-1.15804	6.99442	12.0067	0.0005301	0.0363213	216.922	134.127	75.8948	81.3145	LOC107440570	uncharacterized LOC107440570
196	aug3.g469	-1.24354	6.8699	11.9211	0.000555024	0.0378351	205.699	122.195	81.7942	56.7827
197	aug3.g25822	-1.92225	5.46209	11.9046	0.000559946	0.0379768	101.677	37.2335	26.9458	9.83387	LOC107456769	uncharacterized abhydrolase domain-containing protein DDB_G0269086, transcript variant X5
198	aug3.g16174	-1.31078	5.47087	11.8862	0.000565511	0.0381606	66.6678	59.0848	21.6842	28.8672	LOC107441838	uncharacterized LOC107441838
199	aug3.g5646	-1.02574	9.4203	11.8569	0.000574486	0.0384442	778.07	1057.78	379.155	522.358	LOC107453644	chromobox protein homolog 2
200	aug3.g1487	1.13038	7.5386	11.8537	0.000575468	0.0384442	144.726	88.1241	225.612	283.808	LOC107446842	uncharacterized LOC107446842
201	aug3.g1486	1.20486	6.74952	11.8212	0.000585612	0.0389272	81.5759	48.3029	135.845	163.263	LOC107446842	uncharacterized LOC107446842
202	aug3.g2392	-3.36166	1.58231	11.7902	0.000595438	0.0393844	7.87283	2.58766	0.956657	0.105741
203	aug3.g2463	1.17257	6.31653	11.7765	0.000599845	0.0394615	41.8767	55.7784	123.249	97.1756	LOC107448917	gastrula zinc finger protein XlCGF57.1-like
204	aug3.g23387	-6.07774	-0.290205	11.765	0.000603559	0.0394615	1.17255	1.15007	0	0	LOC107440578	kelch-like protein 8
205	aug3.g13796	-6.07774	-0.290205	11.7591	0.000605464	0.0394615	1.17255	1.15007	0	0	LOC107439476	speckle-type POZ protein B
206	aug3.g1864	-3.37335	0.801495	11.7279	0.000615688	0.0399331	3.68515	2.01262	0.318886	0.211481	LOC107447684 LOC107447688	uncharacterized LOC107447684
207	aug3.g1273	-2.55743	2.20618	11.6903	0.000628269	0.0405522	4.8577	10.2069	1.75387	0.845924
208	aug3.g5581	-6.0665	-0.292409	11.67	0.00063517	0.0407379	1.00504	1.29383	0	0	LOC107453565	TD and POZ domain-containing protein 4
209	aug3.g27255	2.67233	2.21697	11.6639	0.000637244	0.0407379	1.50756	0.862552	11.161	4.12388	LOC107441319	thrombospondin-4-like
210	aug3.g8561	-3.30855	0.927192	11.6024	0.00065868	0.0419077	3.18263	3.01893	0	0.528703	LOC107456450	uncharacterized LOC107456450, transcript variant X1
211	aug3.g3231	-3.88341	0.491284	11.4932	0.00069852	0.0442319	2.17759	2.30014	0.318886	0	LOC107450247	dipeptidyl peptidase 1-like
212	aug3.g15252	-0.942508	8.63931	11.3948	0.000736511	0.0464176	497.998	549.59	259.732	285.288	LOC107447984	60S ribosomal protein L23
213	aug3.g11268	0.932349	9.2975	11.3794	0.000742635	0.0465838	466.339	399.649	896.547	756.151	LOC107457539	zinc finger homeobox protein 3-like, transcript variant X2
214	aug3.g6405	-4.45633	0.237738	11.3621	0.000749596	0.0468007	1.34006	2.30014	0.159443	0	LOC107454596	uncharacterized LOC107454596
215	aug3.g19331	2.23715	5.74008	11.3398	0.000758616	0.0471436	23.2835	14.2321	154.341	22.7342	LOC107446712	inositol-3-phosphate synthase-like
216	aug3.g21211	-1.16033	6.09483	11.3299	0.00076268	0.0471767	101.174	86.974	47.0356	37.2207	LOC107450495	uncharacterized LOC107450495
217	aug3.g8337	-1.92368	3.32183	11.2688	0.000788189	0.0485299	15.5781	15.5259	5.42106	2.855	LOC107456131	transcription factor GATA-4, transcript variant X3
218	aug3.g887	-2.13092	2.84221	11.2433	0.000799109	0.0489503	12.898	9.91935	1.59443	3.48944
219	aug3.g20153	-4.66102	1.81113	11.2358	0.000802344	0.0489503	0.167507	12.3633	0	0.422962
220	aug3.g11065	-1.64885	4.26943	11.2271	0.000806114	0.0489567	28.9787	28.8955	5.89938	12.3716	LOC107457317	uncharacterized protein DDB_G0286299-like
221	aug3.g8355	-3.55091	0.656733	11.2063	0.000815189	0.0492839	1.67507	3.30645	0.318886	0.105741	LOC110283117	speckle-type POZ protein B-like
222	aug3.g27342	-0.922636	9.15463	11.1872	0.000823655	0.0494697	809.226	680.698	390.157	395.787	LOC107441566	60S ribosomal protein L7
223	aug3.g25743	-6.27103	-0.122766	11.1826	0.000825668	0.0494697	0.335014	2.30014	0	0	LOC107452716	glycine N-methyltransferase
224	aug3.g11223	-0.983258	7.8386	11.1577	0.000836852	0.049916	337.694	268.973	150.514	156.285	LOC107457502	uncharacterized LOC107457502
225	aug3.g27160	-3.12786	1.04884	11.1322	0.000848422	0.0503749	2.17759	4.45652	0.159443	0.528703	LOC107440814	pseudouridine-metabolizing bifunctional protein C1861.05, transcript variant X4
226	aug3.g13176	-1.28637	5.43532	11.1242	0.000852087	0.0503749	69.3479	52.7595	27.9025	22.2055	LOC107438549	ras-related protein Rab-20-like
227	aug3.g26843	1.51577	4.64765	11.1037	0.00086158	0.0507117	11.7255	13.9446	46.3979	27.2811	LOC107439635	breast cancer anti-estrogen resistance protein 3
228	aug3.g10495	-4.44699	0.235699	11.0775	0.000873817	0.0507783	1.17255	2.4439	0.159443	0	LOC107450059	cytochrome P450 2J1
229	aug3.g15349	2.20894	3.21102	11.073	0.000875942	0.0507783	4.69019	1.7251	19.9304	9.72813	LOC107448912	uncharacterized LOC107448912, transcript variant X1
230	aug3.g420	1.35186	5.48154	11.0686	0.000878034	0.0507783	24.456	25.5891	81.1564	46.8431	LOC107443720	phosphatidylinositol 3,4,5-trisphosphate 3-phosphatase TPTE2-like, transcript variant X1
231	aug3.g6217	-0.991037	7.12098	11.0683	0.000878161	0.0507783	183.923	185.593	93.9118	91.9943	LOC107454356	60S ribosomal protein L34
232	aug3.g14659	-1.36092	4.77156	11.0589	0.000882623	0.0507783	41.3742	36.6585	14.3499	15.9668	LOC107440583	uncharacterized LOC107440583, transcript variant X1
233	aug3.g17707	-0.916532	9.33058	11.0528	0.000885514	0.0507783	749.761	932.132	435.917	455.107	LOC107444232	60S ribosomal protein L35a, transcript variant X1
234	aug3.g22861	-1.96147	3.01158	11.015	0.000903792	0.051605	12.7305	12.3633	2.55109	3.80666	LOC107457505	uncharacterized LOC107457505
235	aug3.g6693	-1.73302	5.08175	11.0009	0.000910663	0.0517761	43.7193	59.6599	7.17493	23.6859	LOC107454927	uncharacterized LOC107454927
236	aug3.g6035	-0.915817	8.77338	10.9161	0.000953326	0.0537802	600.512	541.539	296.404	308.868	LOC107454106	40S ribosomal protein S16
237	aug3.g11149	-2.78623	1.27622	10.9067	0.000958167	0.0537802	4.52269	3.30645	0.318886	0.740184	LOC107457416	PR domain zinc finger protein 1
238	aug3.g11353	-3.81032	0.372139	10.9052	0.000958965	0.0537802	2.3451	1.7251	0.159443	0.105741	LOC107436174	uncharacterized LOC107436174, transcript variant X2
239	aug3.g20164	-2.94247	0.964112	10.8993	0.000962014	0.0537802	3.18263	3.01893	0.478328	0.317222	LOC107448159	uncharacterized LOC107448159, transcript variant X2
240	aug3.g9139	-4.36212	0.153145	10.886	0.000968934	0.0539414	1.84258	1.58135	0.159443	0	LOC107457165	sorting nexin-10A-like
241	aug3.g6158	6.06795	-0.126062	10.8769	0.000973696	0.0539815	0	0	0.797214	1.48037	LOC107454301	uncharacterized LOC107454301
242	aug3.g22922	-0.938875	8.33587	10.8148	0.00100691	0.0555923	457.126	390.736	234.222	208.097	LOC107436493	60S ribosomal protein L27-like, transcript variant X1
243	aug3.g9413	-2.93073	1.061	10.7672	0.00103315	0.0568061	3.68515	3.01893	0.159443	0.634443	LOC107436317	speckle-type POZ protein B-like, transcript variant X4
244	aug3.g26061	-2.69779	1.77045	10.7329	0.00105249	0.0576324	2.84762	8.19425	0.956657	0.740184	LOC107436607	piggyBac transposable element-derived protein 3-like
245	aug3.g19992	-0.880376	11.6864	10.7037	0.00106924	0.0581449	4617.5	3917.71	2783.71	1853.1	LOC107447814	probable E3 ubiquitin-protein ligase RHC1A, transcript variant X1
246	aug3.g17645	-0.884406	9.16854	10.7014	0.00107055	0.0581449	780.582	710.168	395.737	411.754	LOC107444141	40S ribosomal protein S5
247	aug3.g25098	-2.46372	1.78716	10.6935	0.00107511	0.0581558	4.69019	6.32538	1.27554	0.740184	LOC107455633	N-acylneuraminate-9-phosphatase
248	aug3.g26492	-1.04535	6.70793	10.6501	0.00110068	0.059299	122.783	158.135	68.2415	67.8854	LOC107438430	short-chain dehydrogenase/reductase family 16C member 6
249	aug3.g19398	-6.24265	-0.212991	10.6046	0.00112805	0.0605298	2.3451	0.287517	0	0	LOC107446809	speckle-type POZ protein-like
250	aug3.g7790	1.21039	6.06656	10.5339	0.00117203	0.0626381	31.9938	48.5905	109.537	77.2964	LOC107455454	zinc finger FYVE domain-containing protein 9-like
251	aug3.g11943	-0.895887	8.68416	10.5026	0.00119204	0.0630815	524.799	543.839	279.663	294.593	LOC107436991	40S ribosomal protein S26-like
252	aug3.g13259	-3.46486	1.06424	10.5011	0.00119304	0.0630815	1.34006	5.46283	0	0.528703	LOC107438652	mRNA decay activator protein ZFP36L1-like
253	aug3.g17022	1.4209	5.28672	10.4988	0.00119449	0.0630815	22.1109	20.1262	75.8948	37.4322	LOC107443058	chromosome alignment-maintaining phosphoprotein 1, transcript variant X1
254	aug3.g6172	-2.69994	1.71793	10.4868	0.00120228	0.0632427	8.20784	2.73142	0.797214	0.845924	LOC107454312	uncharacterized LOC107454312
255	aug3.g8809	-4.03383	0.650988	10.3937	0.00126443	0.0658051	0.837535	4.169	0.318886	0
256	aug3.g27280	-0.957259	8.33529	10.3827	0.00127201	0.0658051	488.953	361.841	201.376	236.647	LOC107441412	multifunctional protein ADE2, transcript variant X1
257	aug3.g18448	1.24914	6.07391	10.3809	0.00127323	0.0658051	41.3742	38.2398	124.047	65.4534	LOC107447694	low-density lipoprotein receptor-related protein 1-like
258	aug3.g2937	-5.88649	-0.422398	10.3783	0.00127507	0.0658051	1.17255	0.862552	0	0	LOC107449777	uncharacterized LOC107449777, transcript variant X1
259	aug3.g9961	1.15015	7.17575	10.3736	0.00127832	0.0658051	85.0935	94.5932	262.443	136.723	LOC107443262	hypoxia up-regulated protein 1-like
260	aug3.g17071	-0.892353	11.1066	10.3704	0.00128054	0.0658051	2556.83	3174.05	1844.43	1243.3
261	aug3.g23673	-1.98223	2.87157	10.3481	0.00129607	0.066348	11.893	10.9257	3.82663	2.00907	LOC107452833	pyrroline-5-carboxylate reductase 2-like, transcript variant X1
262	aug3.g21197	-0.916781	9.3036	10.337	0.00130388	0.0664927	944.404	705.28	470.994	402.872
263	aug3.g7936	-1.04003	6.3038	10.3278	0.00131045	0.0665737	105.194	106.669	53.5728	49.4866
264	aug3.g3688	0.9719	7.55018	10.3142	0.00132008	0.0667877	115.077	138.008	284.287	212.433	LOC107450896	uncharacterized LOC107450896
265	aug3.g15726	-1.34703	4.65823	10.3027	0.00132836	0.0667877	37.6891	34.2146	14.5093	13.7463	LOC107451427	glycerophosphocholine phosphodiesterase GPCPD1, transcript variant X2
266	aug3.g25064	2.77316	1.97546	10.3009	0.00132965	0.0667877	1.00504	0.862552	10.5232	2.53777	LOC107455476	short-chain dehydrogenase/reductase family 16C member 6-like
267	aug3.g15764	5.97094	-0.182889	10.2486	0.00136786	0.0684495	0	0	0.637771	1.48037	LOC107451706	DNA damage-regulated autophagy modulator protein 2-like
268	aug3.g15129	-5.86084	-0.426878	10.2357	0.00137745	0.0686721	0.837535	1.15007	0	0	LOC107441212	granulins-like
269	aug3.g18849	-3.83662	0.380147	10.1984	0.00140566	0.0697841	3.01513	1.15007	0.159443	0.105741	LOC107445970	uncharacterized LOC107445970
270	aug3.g13175	1.84982	3.3379	10.1924	0.0014102	0.0697841	3.18263	5.17531	11.6393	18.6103	LOC107438548	uncharacterized LOC107438548, transcript variant X1
271	aug3.g2552	-2.99274	0.760116	10.1626	0.00143321	0.070661	3.01513	2.30014	0.318886	0.317222	LOC107449057	uncharacterized LOC107449057
272	aug3.g16100	1.43574	5.62511	10.113	0.00147225	0.0723189	19.2633	33.7833	96.4629	47.4775	LOC107441770	inactive rhomboid protein 1-like, transcript variant X2
273	aug3.g6681	-4.33223	0.0529468	10.079	0.00149967	0.073396	2.01008	1.15007	0	0.105741	LOC107454922	EF-hand domain-containing family member C2-like
274	aug3.g2390	-5.91264	-0.417909	10.0581	0.0015168	0.0739633	1.50756	0.575035	0	0	LOC107448772	uncharacterized LOC107448772, transcript variant X1
275	aug3.g5108	1.12083	6.41037	10.0348	0.00153608	0.0746311	51.7597	55.2034	144.615	88.2934	LOC107452936	putative leucine-rich repeat-containing protein DDB_G0290503
276	aug3.g10609	-3.68164	0.283136	10.0094	0.00155741	0.0753859	1.84258	1.86886	0.159443	0.105741	LOC107451637	putative phosphoenolpyruvate synthase
277	aug3.g15364	-2.68088	1.11949	10.0029	0.0015629	0.0753859	3.68515	3.16269	0.637771	0.422962	LOC107448906	sorbitol dehydrogenase-like, transcript variant X1
278	aug3.g8484	1.11626	6.50416	9.97897	0.00158339	0.0760994	56.7849	57.6473	154.66	93.6861	LOC107456304	E3 ubiquitin-protein ligase TRIM37-like
279	aug3.g6423	-3.76765	0.281942	9.9442	0.00161357	0.077272	2.17759	1.58135	0	0.211481	LOC107454609	genetic suppressor element 1
280	aug3.g13753	-3.36634	0.44865	9.91457	0.00163975	0.0782455	2.5126	1.7251	0.159443	0.211481	LOC107439410	protein 5NUC-like
281	aug3.g5704	1.98236	3.28385	9.90672	0.00164676	0.0783003	2.68011	4.74404	8.9288	20.5137	LOC107453696	monocarboxylate transporter 12
282	aug3.g1123	-0.955974	7.0585	9.8822	0.00166885	0.0790693	190.455	160.435	93.4335	87.4474	LOC107445674	uncharacterized LOC107445674, transcript variant X1
283	aug3.g23653	-1.51966	3.87429	9.85644	0.00169239	0.0796499	18.4258	24.439	7.65326	7.2961	LOC107452818	tropomyosin, transcript variant X3
284	aug3.g17879	2.09744	3.35809	9.85356	0.00169503	0.0796499	2.5126	5.03156	24.5542	8.14202	LOC107444454	Down syndrome cell adhesion molecule homolog
285	aug3.g7499	-2.12883	2.18662	9.84348	0.00170435	0.0796499	6.86779	7.3317	1.27554	1.90333	LOC107445048	MAM and LDL-receptor class A domain-containing protein 2, transcript variant X1
286	aug3.g10560	1.75391	3.40505	9.84283	0.00170495	0.0796499	4.35518	5.03156	19.9304	11.9487	LOC107451173	serine/threonine-protein kinase unc-51-like
287	aug3.g23658	1.15415	6.13311	9.83245	0.0017146	0.0797306	51.5921	35.2209	115.437	77.8251	LOC107452830	uncharacterized LOC107452830, transcript variant X3
288	aug3.g8616	0.99065	7.15413	9.82509	0.00172147	0.0797306	83.586	106.956	213.653	165.272	LOC107456488	homeodomain-interacting protein kinase 2
289	aug3.g20982	-3.77804	0.337324	9.82177	0.00172458	0.0797306	2.84762	1.15007	0.159443	0.105741	LOC107449874	Down syndrome cell adhesion molecule-like protein Dscam2
290	aug3.g20867	1.1371	6.8617	9.79715	0.00174782	0.0805265	78.2258	67.1353	209.667	110.287	LOC107449669	uncharacterized LOC107449669
291	aug3.g24346	1.68312	3.51247	9.76659	0.00177712	0.0815947	5.36022	5.17531	20.887	13.1118	LOC107451173	serine/threonine-protein kinase unc-51-like
292	aug3.g27393	-2.27166	2.00542	9.75765	0.00178578	0.0817115	8.04033	4.74404	1.59443	1.05741	LOC107441690	integral membrane protein GPR155, transcript variant X2
293	aug3.g18043	-2.80911	1.02563	9.73372	0.00180918	0.0825	4.35518	2.15638	0.478328	0.422962	LOC107444716	uncharacterized LOC107444716
294	aug3.g1279	1.09551	6.07216	9.68801	0.00185475	0.08429	38.0241	47.4404	104.435	78.4595	LOC107446238	cysteine/serine-rich nuclear protein 3-like, transcript variant X1
295	aug3.g19266	-5.75288	-0.497805	9.67251	0.00187046	0.0847159	0.837535	1.00631	0	0	LOC107446544	glutathione S-transferase class-mu 26 kDa isozyme 47
296	aug3.g1963	-1.75348	3.28461	9.65169	0.00189177	0.0853919	12.898	16.5323	3.3483	5.28703	LOC107447859	speckle-type POZ protein A-like
297	aug3.g4819	1.03701	6.44406	9.63009	0.00191415	0.0861109	64.9927	48.7342	107.783	125.408	LOC107452530	uncharacterized LOC107452530
298	aug3.g14890	-4.25199	0.0951175	9.60803	0.00193728	0.0864385	1.00504	2.15638	0.159443	0	LOC107440890	uncharacterized protein DDB_G0290685-like, transcript variant X3
299	aug3.g20612	-2.25618	2.5308	9.60632	0.00193909	0.0864385	12.0605	6.6129	3.02941	0.951665
300	aug3.g7477	-2.60913	1.42058	9.60466	0.00194084	0.0864385	2.68011	5.75035	0.478328	0.845924	LOC107445032	equilibrative nucleoside transporter 1-like
301	aug3.g19399	-2.66861	1.40285	9.56517	0.00198304	0.0877565	3.68515	4.74404	0.159443	1.05741	LOC107446813	protein maternal effect lethal 26-like
302	aug3.g16570	2.2721	2.37334	9.56238	0.00198605	0.0877565	1.00504	2.30014	11.161	5.18129	LOC107442409	stearoyl-CoA desaturase 5, transcript variant X1
303	aug3.g8295	1.52912	4.47253	9.55861	0.00199014	0.0877565	10.5529	11.7882	20.4087	43.9881	LOC107456088	iroquois-class homeodomain protein IRX-6, transcript variant X1
304	aug3.g26705	-1.50269	4.09761	9.5412	0.0020091	0.0883013	31.9938	18.1136	7.97214	9.62239	LOC107439175	transcription elongation factor B polypeptide 3, transcript variant X1
305	aug3.g26549	-0.879585	8.95079	9.45801	0.00210229	0.0918764	623.796	656.546	299.593	396.104	LOC107438827	60S ribosomal protein L13
306	aug3.g1404	1.03408	7.32161	9.45635	0.0021042	0.0918764	108.042	101.925	274.082	156.179	LOC107446587	piezo-type mechanosensitive ion channel component 2
307	aug3.g9406	-2.27267	2.25515	9.4378	0.00212559	0.092508	5.02521	10.0631	0.797214	2.22055	LOC107436303	speckle-type POZ protein B-like, transcript variant X1
308	aug3.g1485	2.35812	1.76983	9.43183	0.00213251	0.0925081	0.837535	1.15007	6.53716	3.9124
309	aug3.g22738	2.11432	2.48869	9.39972	0.00217019	0.0936052	1.00504	2.87517	9.08824	8.03628
310	aug3.g15806	-4.1948	0.0479396	9.39834	0.00217181	0.0936052	1.17255	1.86886	0.159443	0	LOC107441309	laminin subunit gamma-1-like
311	aug3.g17399	-0.803625	10.5126	9.38418	0.00218866	0.093827	1610.41	2102.76	1093.78	1033.61	LOC107443684	histone H2A
312	aug3.g15441	1.49512	4.05744	9.37947	0.00219429	0.093827	8.20784	8.91304	30.613	17.8702	LOC107449515	proclotting enzyme, transcript variant X1
313	aug3.g26108	3.61797	1.10892	9.37544	0.00219911	0.093827	0.502521	0	0.797214	5.39277	LOC107436842	uncharacterized LOC107436842
314	aug3.g26951	-2.40208	2.17931	9.36768	0.00220845	0.093827	11.3905	3.45021	1.75387	1.05741	LOC107440015	short-chain dehydrogenase/reductase family 9C member 7, transcript variant X2
315	aug3.g2991	-1.15282	5.43782	9.36468	0.00221207	0.093827	63.3176	55.6346	29.6564	23.8974	LOC107449839	retinal dehydrogenase 1-like
316	aug3.g9796	0.943769	7.65974	9.29997	0.00229158	0.0968916	143.553	133.121	315.856	216.557	LOC107441084	low-density lipoprotein receptor-related protein 2
317	aug3.g13888	-0.963239	6.62363	9.28677	0.00230814	0.0972747	127.975	131.971	71.4304	61.964
318	aug3.g17109	-4.14457	0.00118979	9.28118	0.0023152	0.0972747	1.50756	1.43759	0.159443	0	LOC107443218	slit homolog 3 protein
319	aug3.g12688	-0.858169	8.52839	9.2535	0.00235046	0.0984467	436.523	514.081	251.122	273.234	LOC107437942	60S ribosomal protein L35
320	aug3.g25634	2.33173	1.96005	9.24217	0.00236504	0.0987479	0.670028	1.58135	4.14551	7.40184	LOC107446124	basic proline-rich protein-like
321	aug3.g13347	-5.80903	-0.488761	9.22167	0.00239167	0.0995487	1.50756	0.431276	0	0
322	aug3.g15837	-1.07011	5.74292	9.21231	0.00240394	0.0997484	73.5356	70.8731	31.5697	37.1149
323	aug3.g19783	1.352	5.50911	9.20506	0.00241347	0.0997934	19.0958	31.9144	86.0991	44.5168	LOC107447479	probable E3 ubiquitin-protein ligase RNF144A-A
324	aug3.g1904	-2.97537	2.73122	9.20015	0.00241996	0.0997934	1.50756	21.1325	0.797214	2.00907	LOC107447737	tubulin alpha-1A chain
325	aug3.g23680	1.46115	4.231	9.17245	0.00245686	0.100587	11.3905	8.33801	34.1208	20.3022	LOC107452837	serine/threonine-protein phosphatase 4 regulatory subunit 4
326	aug3.g5611	1.13503	5.86568	9.17208	0.00245735	0.100587	30.4863	41.9776	65.3716	93.7919	LOC107453597	fibroblast growth factor 8-like
327	aug3.g2325	-1.68626	3.36834	9.16877	0.0024618	0.100587	15.2431	15.6697	3.3483	6.13295	LOC107448638	uncharacterized LOC107448638
328	aug3.g25950	2.2918	2.05988	9.15149	0.00248515	0.101232	1.17255	1.43759	9.24768	3.80666	LOC107457574	B-cell lymphoma 3 protein homolog, transcript variant X1
329	aug3.g9526	0.883148	8.09702	9.13829	0.00250315	0.101655	179.232	205.863	393.505	317.01	LOC107437528	zinc finger MIZ domain-containing protein 1, transcript variant X4
330	aug3.g83	1.52337	4.27799	9.09307	0.0025658	0.103884	8.37535	11.3569	38.4257	18.6103
331	aug3.g7321	-5.65083	-0.570086	9.06982	0.00259862	0.104895	1.00504	0.718794	0	0	LOC107443090	uncharacterized LOC107443090
332	aug3.g3364	-0.910927	7.90986	9.04477	0.00263447	0.106021	266.336	360.691	152.587	180.816	LOC107450488	40S ribosomal protein S17-like
333	aug3.g15442	-0.953968	9.51659	9.02554	0.00266233	0.106711	1103.87	823.881	370.705	624.081	LOC107449520	uncharacterized LOC107449520
334	aug3.g8293	-2.33631	1.60807	9.02194	0.00266759	0.106711	4.18767	5.31907	1.27554	0.634443	LOC107443706	cyclin-dependent kinase inhibitor 1-like
335	aug3.g26992	-0.788524	9.56508	8.99614	0.00270551	0.107395	944.739	972.097	547.048	562.646	LOC107440150	60S ribosomal protein L18
336	aug3.g17716	5.77961	-0.387263	8.99511	0.00270703	0.107395	0	0	1.27554	0.634443	LOC107444238	RNA binding protein fox-1 homolog 1-like
337	aug3.g25330	-2.37861	1.60637	8.98945	0.00271543	0.107395	6.36526	3.30645	1.1161	0.740184
338	aug3.g16756	2.79801	1.11552	8.9885	0.00271684	0.107395	0.335014	0.575035	4.78328	1.90333	LOC107442704	titin
339	aug3.g25958	-0.769587	10.1375	8.97291	0.00274012	0.107996	1464.85	1371.6	818.579	845.184	LOC107436159	protein ABHD11
340	aug3.g2280	2.42744	1.39604	8.96254	0.00275572	0.108292	0.837535	0.575035	3.66718	4.01814	LOC107448557	probable G-protein coupled receptor 158
341	aug3.g2987	-5.66585	-0.567808	8.95122	0.00277285	0.108645	1.17255	0.575035	0	0
342	aug3.g3977	1.02085	6.06652	8.94532	0.00278181	0.108678	39.3641	48.7342	91.9985	86.9187	LOC107451338	FERM domain-containing protein 4A, transcript variant X2
343	aug3.g5200	1.05673	6.10178	8.93623	0.00279569	0.108731	39.6991	49.1655	107.305	77.8251	LOC107453078	dnaJ homolog subfamily C member 13
344	aug3.g16862	-5.62111	-0.574636	8.93342	0.00279999	0.108731	0.670028	1.00631	0	0	LOC107442835	uncharacterized LOC107442835
345	aug3.g210	-2.79715	1.47126	8.92847	0.00280759	0.108731	3.18263	5.75035	0	1.16315	LOC107451013	otopetrin-2-like, transcript variant X2
346	aug3.g3285	-0.853622	8.11616	8.90373	0.00284589	0.109896	340.374	372.91	183.04	211.587	LOC107450368	60S ribosomal protein L22-like
347	aug3.g25922	1.2064	5.07815	8.88315	0.00287815	0.110821	23.9535	16.5323	47.0356	46.3144	LOC107457491	uncharacterized LOC107457491
348	aug3.g10850	-0.835273	8.71821	8.8722	0.00289546	0.111055	533.342	544.558	275.996	328.007	LOC107455103	60S ribosomal protein L21-like
349	aug3.g10527	1.03747	7.00285	8.86881	0.00290085	0.111055	64.8252	103.075	204.406	140.635	LOC107450480	dimethylaniline monooxygenase [N-oxide-forming] 5
350	aug3.g19909	1.06611	6.16852	8.86217	0.00291142	0.111141	49.9171	42.8401	118.466	75.9217	LOC107447694	low-density lipoprotein receptor-related protein 1-like
351	aug3.g12629	1.18458	5.34365	8.848	0.00293411	0.111658	22.1109	27.1704	67.1254	45.1512	LOC107437860	kelch-like protein diablo
352	aug3.g14196	-5.82419	-0.486495	8.8433	0.00294166	0.111658	1.67507	0.287517	0	0	LOC107440000	uncharacterized LOC107440000
353	aug3.g20804	1.05895	7.14775	8.82861	0.00296544	0.112242	73.368	110.55	240.44	143.173	LOC107449536	uncharacterized LOC107449536
354	aug3.g1869	-0.819613	9.29985	8.81552	0.00298679	0.11273	800.181	806.774	402.434	507.872	LOC107447686	40S ribosomal protein S6-like
355	aug3.g21549	1.87024	2.68257	8.8095	0.00299666	0.112784	1.84258	3.30645	9.40713	9.62239	LOC107451631	protein odd-skipped-related 2-like
356	aug3.g7954	-0.975122	7.41649	8.7887	0.00303101	0.113757	220.607	231.164	84.6641	144.865	LOC107455686	homeobox protein Hox-A1-like
357	aug3.g9493	0.963544	6.65219	8.76342	0.00307332	0.114758	72.5305	63.3976	114.002	150.892	LOC107437002	adhesion G protein-coupled receptor L1-like, transcript variant X2
358	aug3.g22695	-0.816266	8.69503	8.76094	0.00307751	0.114758	536.692	519.113	302.782	296.814	LOC107445859	NHP2-like protein 1 homolog
359	aug3.g12594	0.928884	8.40904	8.75234	0.00309206	0.114758	263.991	204.569	538.598	353.596	LOC107437819	putative leucine-rich repeat-containing protein DDB_G0290503, transcript variant X8
360	aug3.g11498	-2.91424	0.677409	8.75233	0.00309206	0.114758	1.67507	3.16269	0.159443	0.422962	LOC107436365	uncharacterized LOC107436365
361	aug3.g8160	1.22363	4.77099	8.74458	0.00310524	0.114928	13.9031	18.4011	38.5852	37.0092	LOC107455926	atrial natriuretic peptide-converting enzyme-like
362	aug3.g7900	-5.68135	-0.565527	8.72227	0.00314347	0.115777	1.34006	0.431276	0	0	LOC107455595	leucine-rich repeat and death domain-containing protein 1-like, transcript variant X1
363	aug3.g2320	1.11127	5.7382	8.71562	0.00315496	0.115777	27.8062	39.3899	83.3886	62.0697	LOC107448649	desumoylating isopeptidase 2-like, transcript variant X1
364	aug3.g1906	-0.8971	7.11269	8.7106	0.00316366	0.115777	165.832	193.499	88.8097	104.049	LOC107447739	uncharacterized LOC107447739
365	aug3.g650	-0.814836	9.40473	8.70974	0.00316515	0.115777	859.646	866.434	430.974	550.062	LOC107444182	60S ribosomal protein L18a, transcript variant X2
366	aug3.g3746	-2.97566	0.775856	8.70609	0.00317149	0.115777	4.02017	1.43759	0.478328	0.211481	LOC107450977	T-box transcription factor TBX3-like
367	aug3.g26975	1.68331	4.11889	8.69813	0.00318536	0.115944	6.19776	10.0631	39.0635	13.5348	LOC107440090	nocturnin-like, transcript variant X6
368	aug3.g4338	-0.846888	7.56367	8.69075	0.00319829	0.115944	245.23	240.077	126.119	143.596	LOC107451833	RRP15-like protein, transcript variant X1
369	aug3.g27969	-0.781172	9.58335	8.68858	0.0032021	0.115944	984.271	952.977	528.872	598.28	LOC107443490	40S ribosomal protein SA
370	aug3.g17872	1.15349	6.02863	8.66822	0.00323808	0.116858	37.3541	43.4151	117.828	62.1755	LOC107444449	zinc finger and BTB domain-containing protein 49
371	aug3.g6135	0.98051	6.33435	8.66311	0.00324717	0.116858	52.7647	55.4909	122.133	91.6771	LOC107454238	mediator of RNA polymerase II transcription subunit 12-like protein
372	aug3.g16511	-5.60566	-0.576907	8.65951	0.00325358	0.116858	0.502521	1.15007	0	0
373	aug3.g5069	0.888587	7.27948	8.64747	0.00327516	0.117118	96.819	120.901	218.277	185.046	LOC107452917	PHD finger protein 12
374	aug3.g9099	-4.05113	-0.0559004	8.64569	0.00327837	0.117118	1.17255	1.58135	0.159443	0	LOC107457107	uncharacterized LOC107457107
375	aug3.g15232	1.29304	5.81306	8.59636	0.00336835	0.120012	26.4661	38.5273	111.132	48.5349	LOC107447962	ribosomal protein S6 kinase delta-1-like
376	aug3.g6154	0.907232	7.69172	8.58381	0.00339164	0.120521	128.31	159.285	313.305	226.391	LOC107454288	metal-response element-binding transcription factor 2-like, transcript variant X1
377	aug3.g6985	-1.28247	4.51189	8.56704	0.00342304	0.121312	37.5216	26.5954	13.8715	12.4774	LOC107455300	silk gland factor 1-like
378	aug3.g13881	1.15976	5.03476	8.56224	0.00343206	0.121312	21.7759	18.4011	49.1084	40.7101	LOC107439566	mitogen-activated protein kinase kinase kinase 9-like
379	aug3.g9004	1.19458	5.05358	8.55742	0.00344117	0.121313	18.7608	21.2763	54.5294	37.3264	LOC107457015	uncharacterized LOC107457015, transcript variant X5
380	aug3.g5118	-1.94545	2.75425	8.54056	0.00347318	0.122119	6.19776	14.5196	3.18886	2.22055	LOC110282806	uncharacterized LOC110282806
381	aug3.g21375	-0.865758	8.19786	8.52044	0.0035118	0.123072	425.468	331.22	186.229	228.823	LOC107450983	60S ribosomal protein L11
382	aug3.g16809	-1.97131	2.28808	8.51686	0.00351872	0.123072	5.69524	9.20056	2.2322	1.58611	LOC107442766	cytochrome b561, transcript variant X3
383	aug3.g26372	1.77821	7.39812	8.50031	0.00355085	0.123268	40.2017	112.707	435.438	89.5623	LOC107437947	gastrula zinc finger protein XlCGF67.1-like
384	aug3.g19167	-1.82633	3.74584	8.49478	0.00356168	0.123268	32.1613	9.34432	7.17493	4.54684	LOC107446439	nuclear pore membrane glycoprotein 210
385	aug3.g14331	-1.13851	5.38521	8.4932	0.00356476	0.123268	68.1753	46.1466	26.627	25.272	LOC107440195	N-acetylgalactosamine kinase-like, transcript variant X1
386	aug3.g9138	-4.18224	0.0118274	8.49113	0.00356882	0.123268	2.3451	0.718794	0.159443	0	LOC107457166	alpha-tocopherol transfer protein-like, transcript variant X5
387	aug3.g13038	1.92811	2.70562	8.48534	0.0035802	0.123268	1.50756	3.59397	11.7988	7.93054	LOC107438379	calpain-9-like
388	aug3.g23965	1.81844	2.61975	8.48162	0.00358753	0.123268	2.68011	2.4439	10.3638	7.8248	LOC107454177	uncharacterized LOC107454177
389	aug3.g27737	0.897774	8.32978	8.48092	0.0035889	0.123268	258.966	190.049	352.528	483.763	LOC107442769	neurogenic locus Notch protein
390	aug3.g22786	1.50905	3.58524	8.47319	0.00360419	0.123291	5.36022	6.75666	20.0898	14.5922
391	aug3.g4854	1.11538	6.69443	8.46723	0.00361601	0.123291	59.465	71.3043	191.491	92.2058	LOC107452562	prolactin regulatory element-binding protein-like
392	aug3.g6555	-3.14185	1.75656	8.46357	0.0036233	0.123291	10.3854	1.43759	1.27554	0.105741	LOC107454813	troponin I
393	aug3.g27407	5.65924	-0.456541	8.46197	0.00362648	0.123291	0	0	1.1161	0.634443	LOC107441703	uncharacterized LOC107441703
394	aug3.g19033	-1.34957	4.84611	8.451	0.00364844	0.123594	40.5367	41.4025	9.72601	22.2055	LOC110282040	speckle-type POZ protein A-like
395	aug3.g17735	-2.58241	0.83748	8.44828	0.00365389	0.123594	2.5126	2.87517	0.318886	0.528703	LOC107444270	uncharacterized LOC107444270
396	aug3.g20302	-2.61566	1.69788	8.4231	0.00370485	0.125001	7.37031	3.30645	1.59443	0.211481	LOC107448470	uncharacterized LOC107448470
397	aug3.g14038	-5.52481	-0.648646	8.40776	0.00373623	0.125742	1.00504	0.575035	0	0	LOC107439777	lysine histidine transporter 2
398	aug3.g5167	1.10127	5.36072	8.3972	0.00375798	0.126157	22.7809	29.0393	57.0805	54.2449	LOC107453042	E3 ubiquitin-protein ligase UBR2, transcript variant X1
399	aug3.g92	1.62685	3.8234	8.37929	0.0037952	0.127087	3.85266	9.63184	25.8297	16.1783	LOC107440920	alpha-catulin
400	aug3.g18056	0.955798	6.9802	8.3683	0.00381822	0.127538	84.256	87.4053	204.246	129.003	LOC107444724	centrosomal protein of 192 kDa
401	aug3.g6554	-4.22099	-0.046556	8.32975	0.0039001	0.129663	2.3451	0.575035	0	0.105741	LOC107454811	troponin T-like, transcript variant X1
402	aug3.g11160	-2.2756	1.40905	8.32922	0.00390125	0.129663	3.35014	4.74404	0.797214	0.845924	LOC107457427	multidrug resistance-associated protein 1-like
403	aug3.g2785	-0.927189	8.19517	8.30424	0.00395526	0.130913	441.213	325.757	244.266	159.245	LOC107449457	uncharacterized LOC107449457
404	aug3.g1774	1.26825	5.23659	8.30278	0.00395844	0.130913	13.9031	29.9018	56.1239	49.6981	LOC107447458	uncharacterized LOC107447458, transcript variant X1
405	aug3.g23958	0.775904	9.50263	8.28534	0.00399664	0.131703	574.549	495.68	960.802	871.725	LOC107454162	CCR4-NOT transcription complex subunit 1-like
406	aug3.g10638	-1.18341	5.19559	8.27923	0.00401012	0.131703	44.7244	56.3534	16.7415	27.5983	LOC107446982	glycine--tRNA ligase-like
407	aug3.g26579	-3.98326	-0.108587	8.27538	0.00401862	0.131703	1.34006	1.29383	0.159443	0	LOC107438857	cytochrome P450 2J1-like
408	aug3.g6676	-1.6313	5.06835	8.27396	0.00402176	0.131703	31.4913	69.148	7.33437	24.9548	LOC107454919	protein NPC2 homolog
409	aug3.g15888	-5.5893	-0.579176	8.25921	0.00405458	0.132453	0.335014	1.29383	0	0	LOC107441396	mucin-6-like, transcript variant X2
410	aug3.g25255	-0.834706	7.83638	8.24934	0.00407668	0.132654	287.777	296.862	149.079	178.596	LOC107456514	60S ribosomal protein L12-like
411	aug3.g6708	1.57568	6.68512	8.24663	0.00408276	0.132654	60.9725	42.6963	254.79	54.4564	LOC107454981	uncharacterized LOC107454981
412	aug3.g9710	-3.14524	0.568645	8.24319	0.00409051	0.132654	3.68515	1.00631	0.159443	0.317222	LOC107440159	glutathione S-transferase D7, transcript variant X2
413	aug3.g20676	-2.57303	0.946952	8.22568	0.00413017	0.133615	3.01513	2.87517	0.159443	0.740184	LOC107449299	CD9 antigen-like
414	aug3.g8438	3.13646	0.569808	8.2009	0.00418696	0.135126	0	0.431276	2.71053	1.58611
415	aug3.g407	-1.15626	6.25298	8.18513	0.00422352	0.135279	80.2358	129.527	31.7291	62.1755	LOC107440074	uncharacterized LOC107440074
416	aug3.g1924	1.12907	5.39242	8.18171	0.00423149	0.135279	20.6034	31.6269	53.2539	61.118	LOC107447793	carboxypeptidase E
417	aug3.g11158	-5.47623	-0.655524	8.17888	0.00423809	0.135279	0.502521	1.00631	0	0	LOC107457427	multidrug resistance-associated protein 1-like
418	aug3.g27538	-2.7745	0.59511	8.17797	0.00424023	0.135279	2.84762	1.7251	0.318886	0.317222	LOC107442139	solute carrier organic anion transporter family member 4C1
419	aug3.g26793	-1.27995	4.56105	8.17707	0.00424233	0.135279	34.3389	31.9144	10.2043	16.9185	LOC107439462	rhophilin-2, transcript variant X2
420	aug3.g27769	0.970758	7.12536	8.16709	0.00426574	0.135456	86.2661	102.356	232.468	137.568	LOC107442879	uncharacterized LOC107442879, transcript variant X1
421	aug3.g6159	-2.52584	1.83787	8.16606	0.00426816	0.135456	1.84258	9.48808	0.637771	1.26889	LOC107454298	cysteine-rich protein 1-like
422	aug3.g23681	1.65625	3.80605	8.14972	0.00430678	0.136358	9.38039	3.88149	27.7431	14.0635	LOC107452837	serine/threonine-protein phosphatase 4 regulatory subunit 4
423	aug3.g11718	1.12716	5.54121	8.13146	0.00435036	0.137071	31.3238	26.8829	77.8081	49.4866	LOC107436641	disco-interacting protein 2, transcript variant X1
424	aug3.g24794	-5.69231	-0.50681	8.1246	0.00436687	0.137071	0.167507	1.58135	0	0
425	aug3.g2084	-2.93128	0.438874	8.12448	0.00436714	0.137071	2.01008	2.01262	0.159443	0.317222	LOC107448085	cytochrome P450 3A11-like
426	aug3.g19060	-0.832619	8.78456	8.12298	0.00437077	0.137071	518.769	609.25	270.096	363.113	LOC107446278	60S ribosomal protein L24
427	aug3.g16105	-0.843895	7.38047	8.11874	0.004381	0.137071	223.287	203.706	106.827	130.907	LOC107441777	surfeit locus protein 6 homolog
428	aug3.g20988	-1.40691	4.15966	8.11283	0.0043953	0.137071	32.8314	18.5449	7.49381	11.7372	LOC107449881	uncharacterized LOC107449881
429	aug3.g7483	0.888495	8.66125	8.11044	0.00440112	0.137071	303.858	264.66	648.454	404.246	LOC107445035	WD repeat and FYVE domain-containing protein 3
430	aug3.g16497	-2.99782	0.74383	8.08889	0.00445375	0.138336	4.35518	1.00631	0.318886	0.317222	LOC107442306	uncharacterized LOC107442306
431	aug3.g12250	1.32823	4.09929	8.08535	0.00446245	0.138336	8.20784	10.9257	27.7431	20.5137	LOC107437369	uncharacterized LOC107437369, transcript variant X2
432	aug3.g8573	0.970517	6.33528	8.06199	0.00452034	0.139806	44.0543	64.6914	112.567	100.771	LOC107456445	protein shuttle craft-like
433	aug3.g17627	-0.83648	7.36082	7.97925	0.00473166	0.146004	196.151	224.407	107.464	127.946	LOC107444107	uncharacterized LOC107444107
434	aug3.g6007	-1.18897	4.76069	7.93538	0.00484775	0.149189	40.8717	33.9271	19.1331	13.7463	LOC107454084	citrate synthase, mitochondrial
435	aug3.g11462	2.41929	1.07699	7.93185	0.00485722	0.149189	0.670028	0.431276	3.02941	2.96074	LOC107436313	uncharacterized LOC107436313, transcript variant X1
436	aug3.g23630	0.878032	7.12448	7.92158	0.00488485	0.149363	111.895	84.3864	165.661	194.88	LOC107452650	very low-density lipoprotein receptor, transcript variant X2
437	aug3.g9522	-2.60689	1.91329	7.92144	0.00488524	0.149363	9.38039	3.16269	1.91331	0.211481	LOC107437453	uncharacterized LOC107437453
438	aug3.g11491	0.8894	7.40918	7.90079	0.00494131	0.150732	133.503	104.369	180.968	259.382	LOC107436358	fasciclin-2, transcript variant X7
439	aug3.g20712	-3.49752	0.204565	7.8916	0.0049665	0.151156	2.17759	1.29383	0.318886	0	LOC107449354	uncharacterized LOC107449354
440	aug3.g177	0.946354	6.92815	7.85306	0.00507348	0.153588	62.4801	103.65	170.923	149.517	LOC107449147	flotillin-2-like
441	aug3.g4314	1.22844	5.93206	7.85108	0.00507903	0.153588	36.8515	36.0834	122.771	48.4292	LOC107451795	Golgi apparatus protein 1-like
442	aug3.g26098	0.844936	7.82041	7.85042	0.00508089	0.153588	157.457	165.898	336.584	244.472	LOC107436770	dmX-like protein 2
443	aug3.g25806	-3.5338	0.100054	7.78359	0.0052723	0.159014	2.17759	1.00631	0	0.211481	LOC107455824	uncharacterized LOC107455824
444	aug3.g1731	1.00187	5.75459	7.77658	0.0052928	0.159273	33.1664	38.3836	80.6781	62.8099	LOC107447390	fucose-1-phosphate guanylyltransferase-like
445	aug3.g27735	1.38241	5.45737	7.76679	0.00532156	0.159778	24.456	24.1515	96.144	30.8762	LOC107442772	uncharacterized LOC107442772
446	aug3.g9751	1.08716	6.59498	7.75394	0.00535956	0.160558	39.1966	84.0989	116.872	145.288	LOC107440522	uncharacterized LOC107440522
447	aug3.g17708	-3.08551	0.57111	7.74892	0.00537446	0.160645	0.837535	3.59397	0.159443	0.317222	LOC107444229	uncharacterized LOC107444229, transcript variant X2
448	aug3.g17039	1.12653	5.42327	7.72718	0.00543958	0.162228	19.0958	34.3583	58.675	58.263	LOC107443134	A-kinase anchor protein 13
449	aug3.g3149	-2.02304	3.40614	7.70614	0.00550332	0.163763	15.5781	17.9698	7.33437	1.05741	LOC107450139	uncharacterized LOC107450139, transcript variant X1
450	aug3.g14820	1.32135	3.88376	7.69851	0.00552665	0.164092	7.70532	8.76928	22.4814	18.8218	LOC107440780	neuronal PAS domain-containing protein 2, transcript variant X2
451	aug3.g9709	-3.87945	-0.169903	7.69249	0.00554512	0.164276	1.00504	1.43759	0.159443	0	LOC107440174	glutathione S-transferase 1-1
452	aug3.g12110	-2.02752	1.79717	7.67301	0.00560529	0.165691	5.19272	5.31907	0.797214	1.69185	LOC107437205	adhesion G protein-coupled receptor L4-like, transcript variant X2
453	aug3.g7898	-0.841954	6.98582	7.66586	0.00562753	0.165981	176.05	148.503	90.723	90.3024	LOC107455599	WD repeat-containing protein 5
454	aug3.g7575	1.04129	6.59314	7.65173	0.00567179	0.166918	47.7395	78.3485	161.037	98.8674	LOC107446659	pituitary tumor-transforming gene 1 protein-interacting protein
455	aug3.g426	-2.72793	0.560145	7.64307	0.00569907	0.167352	2.84762	1.58135	0.318886	0.317222
456	aug3.g26671	-2.69719	0.805502	7.63732	0.00571728	0.167401	3.85266	1.58135	0.637771	0.211481	LOC107439052	uncharacterized LOC107439052
457	aug3.g15673	-1.42836	4.8014	7.63464	0.00572578	0.167401	59.13	21.7076	18.3359	11.7372	LOC107451054	zinc finger protein 41, transcript variant X2
458	aug3.g11900	-3.89059	-0.235045	7.62584	0.00575377	0.167608	1.00504	1.29383	0	0.105741	LOC110282259	uncharacterized LOC110282259
459	aug3.g18565	-4.04726	-0.162625	7.62453	0.00575797	0.167608	2.01008	0.575035	0	0.105741	LOC107445464	biotinidase
460	aug3.g9629	-2.36763	1.31183	7.60563	0.00581864	0.169006	2.5126	5.03156	0.318886	1.05741
461	aug3.g27882	-2.27666	1.70144	7.60117	0.00583303	0.169057	7.87283	2.4439	1.27554	0.845924	LOC107443232	uncharacterized LOC107443232
462	aug3.g18603	3.9781	0.737972	7.59534	0.00585193	0.169237	0.335014	0	5.42106	0.211481
463	aug3.g4571	-1.07153	5.4315	7.55587	0.00598148	0.17261	69.0129	47.2966	24.8731	30.3475	LOC107452184	heparan-alpha-glucosaminide N-acetyltransferase-like, transcript variant X2
464	aug3.g9080	-1.11119	4.96113	7.55196	0.00599449	0.172613	36.349	48.1592	17.6982	21.3596	LOC107457093	uncharacterized LOC107457093
465	aug3.g1980	-0.729903	10.6368	7.53853	0.00603934	0.173262	1728.34	2243.79	1313.97	1081.2	LOC107447902	uncharacterized LOC107447902
466	aug3.g7770	0.9295	6.50722	7.53745	0.00604296	0.173262	50.2521	74.6108	119.263	118.747	LOC107455433	uncharacterized LOC107455433, transcript variant X2
467	aug3.g2304	-3.3581	0.0499881	7.522	0.00609501	0.174281	1.67507	1.29383	0.159443	0.105741	LOC107448563	uncharacterized LOC107448563
468	aug3.g21201	-0.95508	6.51088	7.51916	0.0061046	0.174281	140.538	99.3373	71.9087	51.9186	LOC107450429	protein D3-like
469	aug3.g1206	0.971465	6.04111	7.4803	0.00623778	0.177704	42.2118	46.4341	103	71.0577	LOC107446023	uncharacterized LOC107446023
470	aug3.g14385	-1.48548	7.74587	7.47142	0.00626859	0.178201	454.446	176.536	177.3	48.2177	LOC107440250	uncharacterized LOC107440250
471	aug3.g20365	-1.36874	5.42241	7.45054	0.00634175	0.179898	89.4487	33.6395	31.2508	16.4955	LOC107448586	uncharacterized LOC107448586, transcript variant X2
472	aug3.g27417	-4.11463	-0.0387495	7.43652	0.00639135	0.180921	2.5126	0.431276	0.159443	0	LOC107441737	agrin
473	aug3.g18714	-2.94887	0.750398	7.40931	0.00648872	0.183289	4.52269	0.862552	0.478328	0.211481	LOC107445743	vitellogenin-like
474	aug3.g4636	-2.37792	4.27642	7.40442	0.00650637	0.1834	4.8577	59.2286	2.71053	9.51665	LOC107452260	iroquois-class homeodomain protein IRX-4
475	aug3.g721	0.909291	6.35958	7.38121	0.00659087	0.185391	51.2571	62.535	121.017	92.946	LOC107444440	alkyldihydroxyacetonephosphate synthase, peroxisomal-like
476	aug3.g22931	1.5349	3.53484	7.36454	0.00665225	0.186724	7.87283	3.73773	19.7709	13.852
477	aug3.g22216	-0.97413	5.67285	7.35413	0.00669089	0.187212	73.033	61.5287	35.3963	33.0968
478	aug3.g12707	-1.83871	2.08466	7.3488	0.00671077	0.187212	7.37031	5.31907	1.59443	1.90333	LOC107437975	beta-2 adrenergic receptor
479	aug3.g19406	-0.796433	8.23068	7.34677	0.00671834	0.187212	325.299	436.308	212.856	225.65	LOC107446816	activated RNA polymerase II transcriptional coactivator p15-like, transcript variant X1
480	aug3.g10080	1.69603	3.02657	7.34481	0.00672566	0.187212	2.3451	4.8878	9.08824	14.4865	LOC107444911	ceramide kinase-like
481	aug3.g5074	-1.35246	3.81163	7.30978	0.00685803	0.190499	24.456	15.3822	7.17493	8.3535	LOC107452915	maleylacetoacetate isomerase-like
482	aug3.g7647	-5.85826	-0.481954	7.29233	0.00692497	0.191959	2.01008	0	0	0	LOC107447360	WD repeat, SAM and U-box domain-containing protein 1-like, transcript variant X2
483	aug3.g17350	-1.84406	2.11748	7.28196	0.00696504	0.192671	7.53781	5.46283	1.43499	2.11481	LOC107443594	short-chain dehydrogenase/reductase family 9C member 7
484	aug3.g26974	1.16992	4.47246	7.27182	0.00700449	0.193361	14.2381	12.6508	28.5403	31.9336	LOC107440089	uncharacterized LOC107440089
485	aug3.g6558	0.889199	7.52983	7.26719	0.00702254	0.19346	97.6566	161.441	271.212	209.049	LOC107454807	multidrug resistance protein 1-like
486	aug3.g11379	1.27284	5.87249	7.2559	0.00706683	0.19428	44.2218	24.2952	118.944	46.7373	LOC107436201	phosphoglycerate kinase 1-like
487	aug3.g13136	-0.758863	8.86457	7.24634	0.00710455	0.194916	644.567	525.582	360.979	330.545	LOC107438497	uncharacterized LOC107438497
488	aug3.g8567	-3.62585	0.211593	7.23622	0.00714474	0.195617	3.18263	0.431276	0.159443	0.105741	LOC107456438	uncharacterized LOC107456438
489	aug3.g27384	-1.52137	3.36018	7.23175	0.00716255	0.195703	17.7557	12.2195	6.6966	3.80666
490	aug3.g4178	-1.78642	2.21584	7.2246	0.00719113	0.196083	5.69524	8.05049	2.07276	1.90333	LOC107451639	serine/threonine-protein kinase NIM1, transcript variant X1
491	aug3.g15550	0.986925	5.6742	7.22053	0.00720743	0.196127	33.5014	34.5021	57.0805	77.6136	LOC107450101	dendritic arbor reduction protein 1, transcript variant X1
492	aug3.g11673	-0.990634	6.98441	7.21185	0.00724236	0.196677	198.998	136.715	58.675	109.97	LOC107436567	transcription factor E2F8
493	aug3.g26110	1.31134	3.77092	7.19767	0.00729982	0.197836	7.03529	8.19425	17.2198	20.6194	LOC107436843	uncharacterized LOC107436843, transcript variant X2
494	aug3.g22959	-1.75171	2.23807	7.18987	0.00733162	0.198295	7.03529	6.90042	1.75387	2.32629	LOC107436727	uncharacterized LOC107436727
495	aug3.g27098	-2.49068	0.756696	7.18482	0.00735228	0.198452	3.35014	1.7251	0.318886	0.528703
496	aug3.g9712	-3.85217	-0.174238	7.15642	0.00746961	0.200898	0.670028	1.7251	0.159443	0	LOC107440095	glutathione S-transferase 1-like
497	aug3.g20822	-1.18909	7.24379	7.15562	0.00747296	0.200898	312.233	107.388	71.1115	112.719	LOC107449571	uncharacterized LOC107449571, transcript variant X1
498	aug3.g9792	1.04118	5.99054	7.1453	0.00751609	0.201651	36.014	46.5778	60.4288	109.441	LOC107441054	ADP-ribosylation factor-like protein 4C
499	aug3.g26164	-1.01235	5.93803	7.13455	0.00756124	0.202456	64.3227	98.906	33.3235	47.4775	LOC107437043	ribulose-phosphate 3-epimerase-like
500	aug3.g19042	-0.746588	8.77497	7.11297	0.00765283	0.204499	496.993	599.761	324.626	329.065	LOC107446258	60S ribosomal protein L27a-like
501	aug3.g11448	1.0379	6.41312	7.10891	0.00767019	0.204543	45.0594	66.4165	150.514	78.7767	LOC110283280	uncharacterized LOC110283280
502	aug3.g20574	-1.55995	2.92772	7.10542	0.0076851	0.204543	12.563	9.63184	4.14551	3.3837	LOC107449033 LOC107446572	60S ribosomal protein L26
503	aug3.g12361	-3.49328	0.178667	7.10129	0.00770284	0.204608	0.502521	2.73142	0.159443	0.105741	LOC107437490	substance-P receptor-like
504	aug3.g8879	-2.48126	0.624682	7.08917	0.00775511	0.205587	2.3451	2.15638	0.478328	0.317222	LOC107456855	proclotting enzyme, transcript variant X2
505	aug3.g20567	-5.67303	-0.509056	7.07606	0.00781205	0.206586	0	1.7251	0	0	LOC107449026	fatty-acid amide hydrolase 2-B-like
506	aug3.g19015	0.778919	8.48054	7.07339	0.00782372	0.206586	236.52	289.818	509.101	394.307	LOC107446218	ADP-ribosylation factor 4
507	aug3.g558	-3.07747	0.316388	7.06236	0.00787204	0.207229	1.00504	2.58766	0.318886	0.105741	LOC107443843	doublesex- and mab-3-related transcription factor 1A, transcript variant X2
508	aug3.g4771	-5.42524	-0.727051	7.05338	0.00791159	0.207229	1.34006	0.143759	0	0	LOC107452470	uncharacterized LOC107452470
509	aug3.g25624	-0.838606	6.82424	7.05097	0.00792223	0.207229	128.645	161.297	75.5759	86.4958	LOC107446062	oligosaccharyltransferase complex subunit ostc-A
510	aug3.g20592	-1.0456	4.95638	7.04928	0.00792972	0.207229	39.0291	43.9902	19.1331	21.0424	LOC107449071	uncharacterized LOC107449071, transcript variant X2
511	aug3.g23835	1.70541	2.61867	7.04658	0.00794168	0.207229	3.18263	2.30014	11.3204	6.66166	LOC107453496	reversion-inducing cysteine-rich protein with Kazal motifs-like
512	aug3.g9750	1.36757	4.59083	7.04606	0.00794399	0.207229	16.0807	10.6381	49.4273	19.6677
513	aug3.g20621	-0.876175	7.7549	7.04321	0.00795664	0.207229	257.626	301.031	192.129	112.508	LOC107449205	uncharacterized LOC107449205
514	aug3.g11258	0.804644	9.00706	7.03335	0.00800056	0.207968	302.015	447.952	727.059	583.265	LOC107457530	proline-rich protein 4
515	aug3.g5613	1.10895	4.9727	7.02739	0.00802721	0.208114	14.7406	24.5827	44.3251	40.7101	LOC107453600	transient receptor potential cation channel subfamily M member 1
516	aug3.g18737	5.55087	-0.581034	7.02513	0.00803735	0.208114	0	0	1.43499	0.211481
517	aug3.g20743	-0.753138	8.27479	7.01232	0.00809508	0.209204	421.112	355.084	235.816	224.699	LOC107449425	protein MAK16 homolog
518	aug3.g2100	-3.83125	-0.220473	6.99943	0.00815356	0.209723	1.67507	0.718794	0.159443	0	LOC107448129	uncharacterized LOC107448129
519	aug3.g21464	-2.24579	1.11567	6.99876	0.00815662	0.209723	2.68011	3.73773	0.318886	0.951665
520	aug3.g11045	0.837785	7.73797	6.9924	0.00818565	0.209723	118.26	187.893	271.212	276.194	LOC107457294	histone-lysine N-methyltransferase SETD1B
521	aug3.g16893	-3.33731	-0.0129228	6.98975	0.00819776	0.209723	1.17255	1.58135	0	0.211481	LOC107442891	zinc finger protein ush, transcript variant X2
522	aug3.g21452	-3.33732	-0.0129228	6.98861	0.00820301	0.209723	1.17255	1.58135	0	0.211481	LOC107451331
523	aug3.g17131	0.871506	7.07911	6.98723	0.00820934	0.209723	80.5708	110.407	206.797	142.961	LOC107443265	E3 ubiquitin-protein ligase MYLIP-like
524	aug3.g13897	1.70943	2.51818	6.97572	0.00826229	0.210459	2.01008	3.01893	9.88545	6.7674	LOC107439600	uncharacterized LOC107439600, transcript variant X5
525	aug3.g26639	-1.90523	2.03121	6.97413	0.00826966	0.210459	5.52773	6.75666	2.39164	0.951665	LOC107439004	uncharacterized LOC107439004, transcript variant X1
526	aug3.g8016	1.44388	4.24622	6.95238	0.00837077	0.212627	5.19272	14.6634	20.5681	33.6255	LOC107455775	ADP/ATP translocase 1-like
527	aug3.g957	0.89895	6.81289	6.93967	0.00843046	0.213737	69.6829	87.1178	178.735	113.988	LOC107445142	CAP-Gly domain-containing linker protein 4-like, transcript variant X1
528	aug3.g9727	-0.699455	10.8532	6.9333	0.00846052	0.213925	2233.87	2339.96	1169.19	1647.12	LOC107440315	protein ABHD11-like
529	aug3.g17833	0.970942	6.47257	6.92351	0.008507	0.213925	61.4751	58.366	152.906	82.2662	LOC107444393	inositol polyphosphate multikinase, transcript variant X3
530	aug3.g21025	-3.39313	0.0584224	6.9224	0.00851226	0.213925	2.3451	0.718794	0.159443	0.105741	LOC107449958	proton-coupled folate transporter
531	aug3.g12531	-2.14926	1.11416	6.9215	0.00851655	0.213925	3.68515	2.73142	0.797214	0.634443	LOC107437738	cytochrome P450 18a1, transcript variant X1
532	aug3.g5163	-5.23399	-0.81975	6.92121	0.00851792	0.213925	1.00504	0.287517	0	0
533	aug3.g4245	1.91135	2.16177	6.91314	0.00855645	0.214247	2.5126	1.00631	8.29103	4.96981	LOC107451718	cholinephosphotransferase 1-like
534	aug3.g27668	-0.859131	7.3509	6.9105	0.00856908	0.214247	253.438	166.473	133.135	98.4445	LOC107442498	C-factor, transcript variant X1
535	aug3.g2169	-2.78438	0.369363	6.90533	0.00859391	0.214247	2.3451	1.43759	0.318886	0.211481	LOC107448266	tyrosine-protein phosphatase 10D-like
536	aug3.g2449	-0.757235	8.66319	6.90513	0.00859489	0.214247	559.306	457.584	268.98	332.448	LOC107448850	40S ribosomal protein S9
537	aug3.g10193	-0.954656	6.01861	6.89839	0.00862733	0.214469	67.0028	103.363	41.1362	46.7373
538	aug3.g7822	-5.29496	-0.743232	6.89661	0.00863591	0.214469	0.167507	1.15007	0	0	LOC107455521	uncharacterized LOC107455521
539	aug3.g2549	1.05153	5.05931	6.89142	0.00866107	0.214573	18.0908	24.8703	47.3545	41.8733	LOC107449043	toll-like receptor Tollo
540	aug3.g2431	-0.785851	7.27	6.88704	0.00868229	0.214573	217.089	172.654	108.262	117.689	LOC107448795	importin-13
541	aug3.g9717	-0.772548	11.0445	6.87891	0.00872187	0.214573	3317.64	2003.28	1750.36	1364.48	LOC107440247	protein ABHD11-like
542	aug3.g23942	0.77934	8.45402	6.87834	0.00872465	0.214573	258.798	257.903	523.77	363.325
543	aug3.g1428	0.762634	7.88344	6.87693	0.00873153	0.214573	178.227	171.935	326.061	268.158	LOC107446699	autophagy-related protein 2 homolog B
544	aug3.g25896	0.755544	8.69737	6.87593	0.00873643	0.214573	298.162	319.863	594.562	449.08	LOC107457351	transmembrane GTPase Marf-like
545	aug3.g27227	-1.79722	2.14648	6.86953	0.00876776	0.214947	4.8577	8.19425	1.59443	2.11481	LOC107441194	tubulin alpha-1B chain
546	aug3.g7491	0.916374	6.05361	6.86364	0.00879672	0.215062	44.3893	47.2966	100.608	72.6438	LOC107445059	signal recognition particle receptor subunit alpha, transcript variant X1
547	aug3.g13351	-1.24358	4.51174	6.86203	0.00880463	0.215062	40.8717	22.7139	10.5232	16.1783	LOC107438760	uncharacterized LOC107438760
548	aug3.g12662	-0.937218	7.23764	6.84389	0.00889448	0.21686	189.953	206.006	138.556	68.5199	LOC107437922	histone H1B-like
549	aug3.g7139	-0.84228	7.31228	6.83756	0.00892606	0.217233	195.313	211.757	87.2152	139.578	LOC107439252	phosphatidylinositol 4-kinase alpha-like
550	aug3.g13653	-0.687738	10.2692	6.81997	0.00901441	0.218897	1655.81	1386.41	1017.88	870.879	LOC107439226	uncharacterized LOC107439226
551	aug3.g2205	5.35892	-0.667263	6.81744	0.00902719	0.218897	0	0	1.1161	0.317222	LOC107448402	microphthalmia-associated transcription factor-like, transcript variant X5
552	aug3.g21382	-2.23451	0.994166	6.79409	0.00914601	0.221165	2.68011	3.16269	0.318886	0.845924
553	aug3.g8869	-0.932372	5.65261	6.7865	0.00918499	0.221165	68.8454	62.535	36.5124	32.3566
554	aug3.g3752	0.979391	6.57687	6.78525	0.00919144	0.221165	45.7294	82.5175	149.717	103.52	LOC107450988	uncharacterized LOC107450988
555	aug3.g15412	-1.01248	5.10238	6.78505	0.00919243	0.221165	45.3944	45.859	24.5542	20.7252	LOC107449164	uncharacterized LOC107449164, transcript variant X1
556	aug3.g17422	0.683326	10.123	6.78291	0.00920349	0.221165	873.214	839.839	1507.21	1243.83
557	aug3.g12248	1.11044	4.94565	6.75524	0.00934727	0.223852	14.7406	23.8639	48.3112	35.3173	LOC107437365	exostosin-2-like
558	aug3.g18125	-2.09765	1.20532	6.75495	0.00934881	0.223852	3.35014	3.45021	0.956657	0.634443	LOC107444822	L-xylulose reductase, transcript variant X1
559	aug3.g20145	-0.76051	7.38783	6.71667	0.0095516	0.227728	203.521	216.932	134.41	113.883	LOC107448135	26S proteasome non-ATPase regulatory subunit 8
560	aug3.g6466	-1.67421	2.36576	6.71358	0.00956814	0.227728	8.20784	6.90042	1.91331	2.74925	LOC110281924	triadin-like
561	aug3.g8729	0.91239	5.77714	6.71057	0.00958433	0.227728	37.1865	38.5273	76.8514	65.7706	LOC107456653	sulfhydryl oxidase 1, transcript variant X1
562	aug3.g10061	2.16292	2.65563	6.70864	0.00959469	0.227728	2.01008	2.4439	17.6982	2.53777	LOC107444570	aquaporin-9
563	aug3.g18060	0.843082	7.69302	6.70593	0.00960926	0.227728	146.736	148.934	197.709	332.448	LOC107444732	uncharacterized LOC107444732
564	aug3.g10288	-2.62996	0.487573	6.70525	0.00961295	0.227728	2.84762	1.29383	0.318886	0.317222	LOC107447662	alkaline phosphatase
565	aug3.g21012	-2.25912	0.813729	6.69189	0.00968525	0.229035	2.5126	2.58766	0.637771	0.422962	LOC107449948	uncharacterized protein F54H12.2-like
566	aug3.g7660	-0.868661	6.11176	6.68673	0.00971335	0.229293	90.4538	87.5491	42.8901	54.4564	LOC107455329	uncharacterized LOC107455329
567	aug3.g21470	1.71319	5.16482	6.67229	0.00979234	0.230567	14.4056	19.1199	96.3035	13.9578	LOC107451386	uncharacterized LOC107451386
568	aug3.g778	-1.36839	3.41592	6.66828	0.00981438	0.230567	13.9031	16.2447	4.94273	6.66166
569	aug3.g9542	0.982163	6.04533	6.66743	0.00981908	0.230567	30.9888	57.3597	89.4474	85.3326	LOC107437620	Niemann-Pick C1 protein, transcript variant X1
570	aug3.g21933	1.25082	3.7918	6.66289	0.00984409	0.230749	7.03529	8.91304	19.1331	18.9276	LOC107453435	phosphatidylcholine translocator ABCB4-like
571	aug3.g9706	-2.26566	1.09414	6.64348	0.00995194	0.232789	3.35014	3.01893	0.159443	1.05741	LOC107440091	uncharacterized LOC107440091
572	aug3.g3591	-0.977574	6.60167	6.64097	0.00996598	0.232789	160.137	96.4621	48.6301	81.4202	LOC107450754	glycerol-3-phosphate dehydrogenase [NAD(+)], cytoplasmic-like, transcript variant X2
573	aug3.g27405	0.881426	6.65999	6.63028	0.0100259	0.233376	69.5154	72.5982	161.516	100.559	LOC107441697	uncharacterized LOC107441697
574	aug3.g25490	-1.3075	4.21807	6.63027	0.010026	0.233376	32.9989	19.5512	14.031	7.2961	LOC107440039	serine--pyruvate aminotransferase-like, transcript variant X2
575	aug3.g8625	0.88707	6.67135	6.62282	0.010068	0.233946	54.7748	87.9803	144.296	120.016	LOC107456499	uncharacterized LOC107456499
576	aug3.g6691	-0.731651	9.13436	6.61825	0.0100939	0.234129	609.725	791.967	390.316	453.733	LOC107454931	60S ribosomal protein L31
577	aug3.g27269	-2.23435	1.11065	6.61224	0.010128	0.234129	2.17759	4.169	0.318886	0.951665	LOC107441354	RNA-binding protein 24-B-like, transcript variant X2
578	aug3.g8250	0.904937	7.0244	6.60951	0.0101436	0.234129	62.8151	118.17	176.025	163.158	LOC107456035	homeobox protein B-H1
579	aug3.g25546	-0.757587	7.33359	6.60908	0.010146	0.234129	188.278	216.357	127.235	112.191	LOC107442599	uncharacterized LOC107442599
580	aug3.g6231	-0.936537	6.24926	6.60249	0.0101836	0.234518	105.194	94.0182	66.3282	37.9609	LOC107454366	retinal dehydrogenase 2
581	aug3.g7034	-3.52429	0.986146	6.59999	0.010198	0.234518	0	6.32538	0.318886	0.211481	LOC107436930	uncharacterized histidine-rich protein DDB_G0274557-like
582	aug3.g9095	1.20685	3.951	6.59198	0.0102439	0.23517	10.3854	7.90673	20.7276	21.4653	LOC107457100	putative ferric-chelate reductase 1 homolog, transcript variant X1
583	aug3.g17623	-2.16579	1.0293	6.58173	0.0103031	0.235712	2.3451	3.59397	0.797214	0.528703	LOC107444102	ras-related protein Rab-6.1
584	aug3.g25503	-5.59818	-0.639441	6.58002	0.010313	0.235712	1.67507	0	0	0	LOC107440895	L-cystatin-like
585	aug3.g23639	-1.25212	4.12003	6.57866	0.0103209	0.235712	25.7961	22.5701	6.6966	13.4291	LOC107452639	uncharacterized LOC107452639
586	aug3.g13925	-0.939726	5.69806	6.57569	0.0103381	0.235712	67.0028	68.8604	41.4551	29.5016	LOC107439618	uncharacterized LOC107439618, transcript variant X2
587	aug3.g1126	-0.896528	8.76333	6.56991	0.0103717	0.236076	762.659	365.147	307.246	298.506	LOC107445677	mediator of RNA polymerase II transcription subunit 25, transcript variant X2
588	aug3.g13265	-2.16265	1.81749	6.55721	0.010446	0.237362	3.35014	7.47545	2.07276	0.422962
589	aug3.g14704	-2.10371	1.35571	6.55337	0.0104686	0.237471	2.84762	4.74404	1.27554	0.528703	LOC107440646	uncharacterized LOC107440646
590	aug3.g11513	0.837403	6.63199	6.54993	0.0104888	0.237528	59.9675	81.9425	118.944	134.713	LOC107436375	microtubule-associated serine/threonine-protein kinase 3-like, transcript variant X1
591	aug3.g8094	0.753324	8.47845	6.54614	0.0105112	0.237631	255.783	275.729	522.016	374.216	LOC107455860	rap guanine nucleotide exchange factor 6-like
592	aug3.g12235	0.952872	5.77524	6.53673	0.0105669	0.23842	36.349	37.9523	87.3747	56.6769
593	aug3.g2530	-0.869626	6.11517	6.53423	0.0105818	0.23842	101.844	76.6234	46.3979	51.1784
594	aug3.g1818	-0.701009	8.94746	6.52867	0.0106149	0.238707	596.157	625.207	389.838	361.527	LOC107447588	serine/arginine-rich splicing factor 4, transcript variant X1
595	aug3.g23675	-0.759137	7.15936	6.52611	0.0106302	0.238707	179.735	178.836	102.362	109.441	LOC107452829	cytochrome c oxidase subunit 4 isoform 1, mitochondrial-like
596	aug3.g1310	1.93905	2.57142	6.51323	0.0107075	0.240038	1.67507	3.01893	14.5093	3.80666	LOC107446363	insulinoma-associated protein 1b-like
597	aug3.g8211	0.860947	6.47271	6.50977	0.0107284	0.240103	59.2975	66.5603	134.41	94.4263	LOC107455996	E3 ubiquitin-protein ligase MIB1
598	aug3.g1187	0.775171	7.13718	6.49079	0.0108435	0.242031	95.9815	111.413	192.288	162.84	LOC107445872	cytokine receptor, transcript variant X2
599	aug3.g7690	-1.08607	5.24548	6.4896	0.0108507	0.242031	62.4801	40.1087	30.1347	18.2931
600	aug3.g26051	2.46011	1.92849	6.47617	0.0109331	0.243264	1.50756	0.718794	11.161	1.26889	LOC107436532	Krueppel-like factor 4
601	aug3.g18827	-0.713305	9.63578	6.47314	0.0109517	0.243264	835.19	1140.01	558.688	645.969	LOC107445891	ubiquitin-60S ribosomal protein L40
602	aug3.g25301	-0.735833	7.55071	6.47169	0.0109606	0.243264	255.113	212.475	141.904	138.837	LOC107456718	translocon-associated protein subunit delta-like
603	aug3.g10269	-3.72712	-0.357194	6.46811	0.0109827	0.24335	1.34006	0.718794	0	0.105741	LOC107447435	chymotrypsin-C-like, transcript variant X1
604	aug3.g8687	3.63938	-0.144949	6.4526	0.011079	0.24403	0	0.143759	1.59443	0.740184	LOC107456596	serine-rich adhesin for platelets, transcript variant X1
605	aug3.g1520	-0.878108	6.77767	6.45082	0.0110901	0.24403	156.452	126.795	58.0372	95.8009	LOC107446922	lysine-specific histone demethylase 1A, transcript variant X1
606	aug3.g25572	1.27843	5.15898	6.45069	0.0110909	0.24403	15.9132	25.5891	74.3004	26.7524	LOC107443855	serine proteinase stubble-like
607	aug3.g17400	-0.638834	11.1894	6.45026	0.0110936	0.24403	2756.33	2929.52	2044.38	1607.47	LOC107443685	histone H4
608	aug3.g11804	-3.25169	-0.0680064	6.44848	0.0111047	0.24403	1.00504	1.58135	0	0.211481	LOC107436745	proteasome subunit alpha type-6
609	aug3.g2601	-0.706039	8.78139	6.44394	0.0111332	0.244253	506.709	583.373	344.396	323.883	LOC107449194	60S ribosomal protein L36-like, transcript variant X1
610	aug3.g16407	0.966471	6.8522	6.42546	0.0112496	0.245815	57.2874	99.0498	194.361	111.556	LOC107442185	fatty acyl-CoA reductase 1-like
611	aug3.g13489	-0.672252	9.47808	6.42301	0.0112651	0.245815	878.574	872.472	571.443	527.434	LOC107438960	translationally-controlled tumor protein homolog
612	aug3.g13788	-2.23141	1.13607	6.41752	0.0113	0.245815	2.3451	4.169	1.1161	0.317222	LOC107439442	BTB/POZ domain-containing protein KCTD16-like
613	aug3.g23894	1.42847	3.97373	6.4102	0.0113467	0.245815	11.0555	5.75035	31.8886	13.4291	LOC107453813	uncharacterized LOC107453813
614	aug3.g25804	1.16254	4.50225	6.40871	0.0113562	0.245815	13.5681	14.0884	39.7013	22.417	LOC107455815	FERM and PDZ domain-containing protein 4
615	aug3.g3067	1.35144	4.11559	6.40794	0.0113611	0.245815	6.53277	12.6508	33.3235	15.9668	LOC107450017	decaprenyl-diphosphate synthase subunit 1-like
616	aug3.g4723	-0.695852	11.5094	6.4067	0.011369	0.245815	4405.77	2793.38	2352.26	2092.08	LOC107452384	tubulin beta chain
617	aug3.g14814	2.22912	1.09976	6.40218	0.011398	0.245815	1.00504	0.287517	3.66718	2.43203	LOC107440775	GAS2-like protein pickled eggs
618	aug3.g1802	-1.11276	4.54823	6.40052	0.0114087	0.245815	24.9585	38.3836	15.1471	14.1692	LOC107447556	protein phosphatase 1 regulatory subunit 3B-like, transcript variant X1
619	aug3.g1689	1.27496	3.74787	6.39942	0.0114158	0.245815	6.70028	8.62552	22.1626	15.1209	LOC107447342	tyrosine-protein phosphatase 99A-like
620	aug3.g4370	1.01861	4.97085	6.39798	0.011425	0.245815	19.9333	21.1325	48.1517	35.2116	LOC107451873	aftiphilin-like, transcript variant X1
621	aug3.g3894	-2.15093	1.20673	6.39431	0.0114487	0.245815	2.01008	4.74404	0.637771	0.845924
622	aug3.g14630	0.798575	7.18668	6.39156	0.0114664	0.245815	115.077	97.4684	215.886	153.958	LOC107440564	uncharacterized LOC107440564
623	aug3.g4637	-0.649047	10.4997	6.38983	0.0114776	0.245815	1591.15	1943.04	1091.86	1161.88	LOC107452265	60S ribosomal protein L3
624	aug3.g16886	0.900217	7.93849	6.38821	0.0114881	0.245815	145.061	197.668	421.726	218.354
625	aug3.g10974	0.966039	5.43966	6.38657	0.0114987	0.245815	29.8162	28.608	66.8065	47.4775	LOC107456526	uncharacterized LOC107456526
626	aug3.g25576	1.03174	5.74302	6.34807	0.0117509	0.250537	34.3389	35.7959	96.6224	47.0545	LOC107444753	monocarboxylate transporter 12, transcript variant X2
627	aug3.g3777	-1.2634	5.44375	6.34714	0.0117571	0.250537	49.7496	72.3106	12.1177	38.4896	LOC107451088	uncharacterized LOC107451088
628	aug3.g11077	5.45361	-0.65489	6.33617	0.01183	0.251689	0	0	1.43499	0.105741	LOC107457325	uncharacterized LOC107457325
629	aug3.g411	1.04016	4.74783	6.32676	0.011893	0.252626	18.0908	16.676	39.5418	32.0394	LOC107443629	zinc finger protein 260
630	aug3.g19118	0.942379	5.78379	6.31477	0.0119736	0.253935	30.3188	44.709	80.997	63.4443	LOC107446372	GDP-Man:Man(3)GlcNAc(2)-PP-Dol alpha-1,2-mannosyltransferase-like, transcript variant X1
631	aug3.g16163	-1.11231	4.96861	6.30993	0.0120064	0.254213	54.1047	30.9081	15.466	23.6859	LOC107441821	serine/threonine-protein kinase HSL1-like, transcript variant X2
632	aug3.g12219	-2.86397	0.148128	6.30477	0.0120414	0.254213	1.67507	1.43759	0.318886	0.105741	LOC107437337	retinal-binding protein-like, transcript variant X2
633	aug3.g27512	0.777128	7.11147	6.30442	0.0120438	0.254213	98.8291	104.513	148.282	200.061	LOC107442016	DNA polymerase zeta catalytic subunit, transcript variant X1
634	aug3.g27619	1.91023	1.73261	6.30051	0.0120703	0.254371	1.67507	0.862552	5.89938	3.70092	LOC107442388	protein FAM43A-like
635	aug3.g5307	1.32697	6.84573	6.29433	0.0121125	0.25462	82.2459	49.1655	266.11	63.7616	LOC107453194	ankyrin-2, transcript variant X8
636	aug3.g18278	1.01445	4.97882	6.29319	0.0121202	0.25462	23.2835	18.1136	46.8762	36.7977	LOC107445020	uncharacterized LOC107445020, transcript variant X2
637	aug3.g3169	2.36511	0.871843	6.29009	0.0121415	0.254667	0.335014	0.575035	1.43499	3.3837	LOC107450170	uncharacterized LOC107450170
638	aug3.g3318	0.975883	6.05696	6.27551	0.0122418	0.256368	45.5619	43.9902	116.553	59.8492	LOC107450423	protein HIRA-like
639	aug3.g1934	1.16657	5.06662	6.25964	0.012352	0.25827	14.4056	26.3078	31.5697	59.8492	LOC107447826	serine-rich adhesin for platelets
640	aug3.g11797	1.07275	5.10603	6.25516	0.0123832	0.258518	24.121	19.9825	60.2694	32.6738	LOC107436730	alkaline phosphatase, tissue-nonspecific isozyme
641	aug3.g24119	-0.723363	7.45034	6.23666	0.0125132	0.260825	205.531	229.295	126.279	137.04	LOC107454762	proteasome subunit beta type-1-like
642	aug3.g840	5.24399	-0.745641	6.21192	0.0126893	0.264062	0	0	1.1161	0.211481	LOC107444845	uncharacterized LOC107444845, transcript variant X1
643	aug3.g17630	1.23345	4.27334	6.20931	0.012708	0.264062	7.87283	14.8071	32.6858	20.9366
644	aug3.g26430	1.27084	4.38183	6.20083	0.0127691	0.264919	7.2028	16.8198	34.918	23.3687	LOC107438215	uncharacterized LOC107438215
645	aug3.g18431	-2.84274	0.0908635	6.18673	0.0128712	0.266339	1.34006	1.58135	0.159443	0.211481	LOC107445268	acid-sensing ion channel 1A
646	aug3.g9695	1.17396	4.24285	6.18587	0.0128774	0.266339	10.3854	12.507	32.5263	19.3505	LOC107439744	FERM domain-containing protein 5-like
647	aug3.g13987	-2.28111	0.943766	6.16981	0.0129948	0.267968	4.35518	1.43759	0.637771	0.528703	LOC107439703	speckle-type POZ protein B-like
648	aug3.g9240	-2.6784	0.268998	6.16962	0.0129963	0.267968	1.34006	2.01262	0.159443	0.317222	LOC107445106	uncharacterized LOC107445106, transcript variant X2
649	aug3.g14803	-2.48561	0.569384	6.16275	0.0130468	0.268596	1.34006	2.87517	0.159443	0.528703	LOC107440748	uncharacterized LOC107440748
650	aug3.g4218	-0.646854	9.83672	6.15476	0.0131059	0.269067	1059.98	1170.48	728.494	696.09	LOC107451683	60S ribosomal protein L7a-like
651	aug3.g12259	1.11708	5.02635	6.15367	0.013114	0.269067	21.6084	19.2637	60.4288	28.4442	LOC107437376	uncharacterized LOC107437376
652	aug3.g17874	0.716011	8.23594	6.15149	0.0131301	0.269067	235.682	220.67	417.421	332.343	LOC107444446	dynein heavy chain, cytoplasmic
653	aug3.g4623	-0.863795	6.29902	6.14687	0.0131645	0.269346	123.118	79.3548	52.4567	58.686	LOC107450534	eukaryotic translation initiation factor 3 subunit L
654	aug3.g17139	0.818046	6.5344	6.14424	0.0131841	0.269346	67.3378	66.5603	136.324	99.9248	LOC107443268	NACHT domain- and WD repeat-containing protein 1-like, transcript variant X2
655	aug3.g27856	1.68211	2.50021	6.13569	0.013248	0.270239	2.5126	2.58766	11.4799	5.07555	LOC107443113	uncharacterized LOC107443113
656	aug3.g9462	2.78635	0.42463	6.1315	0.0132795	0.270468	0.335014	0.143759	0.956657	2.43203	LOC107436728	repulsive guidance molecule A-like
657	aug3.g17351	-2.49583	0.403237	6.12389	0.0133367	0.270923	2.17759	1.58135	0.318886	0.317222	LOC107444869	very low-density lipoprotein receptor
658	aug3.g27295	2.11122	1.2502	6.12314	0.0133424	0.270923	0.837535	0.718794	4.78328	2.11481	LOC107441470	voltage-dependent T-type calcium channel subunit alpha-1G
659	aug3.g27794	-0.849599	6.16446	6.11025	0.01344	0.272267	107.037	76.7672	54.2106	47.7947	LOC107442921	CDGSH iron-sulfur domain-containing protein 1-like, transcript variant X2
660	aug3.g10573	0.926472	7.54937	6.10903	0.0134493	0.272267	86.9361	171.504	304.695	186.949
661	aug3.g5142	-0.768136	9.20777	6.10327	0.0134932	0.272352	648.587	839.695	336.265	537.374	LOC107453011	60S ribosomal protein L23a-like
662	aug3.g20946	-1.18045	4.06149	6.10313	0.0134943	0.272352	24.456	21.2763	7.33437	12.6889	LOC107449805	L-xylulose reductase-like
663	aug3.g17930	-0.7425	8.31041	6.09887	0.0135268	0.272597	468.182	324.895	224.336	249.548	LOC110282736	uncharacterized LOC110282736
664	aug3.g27516	1.02249	5.03335	6.09119	0.0135858	0.273132	24.6235	18.2574	51.9784	35.2116	LOC107442104	hormone-sensitive lipase
665	aug3.g1846	1.16118	6.76817	6.08994	0.0135954	0.273132	70.3529	64.5477	234.54	67.4625	LOC107447631	mitochondrial Rho GTPase 1-like, transcript variant X1
666	aug3.g11829	-1.10657	4.53177	6.08743	0.0136147	0.273132	26.6336	35.9397	17.5387	11.6315	LOC107436794	alpha-crystallin A chain-like
667	aug3.g1718	2.04721	1.09138	6.08195	0.013657	0.273336	0.670028	0.718794	3.3483	2.53777	LOC107447370	uncharacterized LOC107447370, transcript variant X1
668	aug3.g9956	-0.817933	6.5627	6.0771	0.0136946	0.273336	116.25	124.208	56.9211	79.3054	LOC107443239	zinc finger protein 593 homolog, transcript variant X1
669	aug3.g18689	-1.08274	4.65545	6.06742	0.0137698	0.273336	42.0442	25.8766	15.9443	16.0726	LOC107445695	ubiquitin-like protein FUBI
670	aug3.g18254	-1.12925	4.21867	6.06227	0.01381	0.273336	28.1412	22.4264	13.5526	9.62239	LOC107444990	fumarylacetoacetase-like
671	aug3.g5899	-1.36892	3.18809	6.06053	0.0138236	0.273336	14.2381	11.5007	5.42106	4.54684	LOC107453952	uncharacterized LOC107453952
672	aug3.g2485	1.43514	2.9842	6.05963	0.0138307	0.273336	4.02017	4.169	13.0743	9.19943	LOC107448947	uncharacterized LOC107448947
673	aug3.g9196	0.837815	8.53491	6.0546	0.0138701	0.273336	186.603	346.171	541.627	411.014	LOC107457206	golgin subfamily A member 6-like protein 2, transcript variant X2
674	aug3.g7845	-0.66403	10.5797	6.0533	0.0138804	0.273336	1571.38	2179.81	1093.3	1274.07	LOC107455555	40S ribosomal protein S8
675	aug3.g4775	-5.06375	-0.913482	6.05308	0.0138821	0.273336	1.00504	0.143759	0	0	LOC107452464	uncharacterized LOC107452464
676	aug3.g25502	-5.06376	-0.913482	6.052	0.0138905	0.273336	1.00504	0.143759	0	0	LOC107440888	L-cystatin-like
677	aug3.g6795	-5.06376	-0.913482	6.05177	0.0138924	0.273336	1.00504	0.143759	0	0
678	aug3.g9510	0.743687	7.82308	6.05162	0.0138936	0.273336	195.313	143.184	303.898	262.871	LOC107437359	uncharacterized LOC107437359
679	aug3.g8660	-2.01963	1.0295	6.04993	0.0139069	0.273336	2.68011	3.16269	0.797214	0.634443	LOC107456567	sodium/potassium-transporting ATPase subunit alpha-like, transcript variant X1
680	aug3.g15696	0.87611	6.23606	6.04937	0.0139113	0.273336	53.6022	52.4719	120.698	74.2299	LOC107451243	4-aminobutyrate aminotransferase, mitochondrial-like
681	aug3.g21432	-0.874941	6.79834	6.04599	0.0139379	0.273457	113.067	174.236	61.5449	94.955	LOC107451223	uncharacterized protein DDB_G0271670-like
682	aug3.g9707	-0.91399	5.99278	6.03035	0.014062	0.274741	104.022	61.6725	45.2818	42.6134	LOC107440091	uncharacterized LOC107440091
683	aug3.g14232	-3.61655	-0.351246	6.02925	0.0140707	0.274741	1.34006	0.718794	0.159443	0
684	aug3.g17326	-2.15851	0.933106	6.02879	0.0140743	0.274741	2.5126	3.01893	0.956657	0.317222	LOC107443823	uncharacterized LOC107443823
685	aug3.g7173	1.00806	5.01605	6.02738	0.0140856	0.274741	20.7709	21.8513	52.2972	33.6255	LOC107439884	WD repeat-containing protein 24, transcript variant X1
686	aug3.g10695	-2.00324	1.12155	5.99407	0.014354	0.279172	2.3451	3.88149	0.797214	0.740184
687	aug3.g658	-2.83413	2.81701	5.99401	0.0143546	0.279172	1.00504	22.7139	0.159443	3.06648
688	aug3.g2756	0.94986	6.09824	5.97752	0.0144894	0.280485	33.3339	59.8036	106.029	74.2299	LOC107449406	zinc finger MIZ domain-containing protein 1, transcript variant X2
689	aug3.g19338	-0.702965	7.96114	5.97747	0.0144898	0.280485	329.486	286.799	181.286	197.206	LOC107446721	46 kDa FK506-binding nuclear protein
690	aug3.g24992	-0.753629	7.58704	5.97674	0.0144958	0.280485	281.914	199.681	138.237	147.297	LOC107455075	uncharacterized LOC107455075, transcript variant X3
691	aug3.g25322	-0.803621	6.91066	5.97517	0.0145087	0.280485	134.341	170.785	70.7926	103.837
692	aug3.g1400	0.878999	8.05079	5.97294	0.014527	0.280485	148.076	225.989	448.991	239.397	LOC107446597	tetraspanin-5, transcript variant X1
693	aug3.g10376	-0.660806	9.47877	5.96245	0.0146137	0.281664	786.613	960.308	545.932	559.05	LOC107448583	40S ribosomal protein S14a
694	aug3.g8065	0.778509	6.7266	5.9585	0.0146465	0.281664	67.5053	88.1241	138.237	128.898	LOC107455827	lysosome-associated membrane glycoprotein 1-like, transcript variant X2
695	aug3.g1124	-1.54348	2.97511	5.95626	0.0146651	0.281664	12.898	9.91935	2.07276	5.60425	LOC107445670	transcription factor COE1
696	aug3.g24294	-0.944303	5.15623	5.95538	0.0146724	0.281664	52.4297	40.8275	25.192	23.2629	LOC107438002	thioredoxin domain-containing protein 17-like
697	aug3.g2307	0.926512	7.63917	5.95067	0.0147117	0.282012	127.305	147.928	364.486	159.034	LOC107448643	protein disulfide-isomerase A6 homolog
698	aug3.g20941	-2.05117	1.21832	5.94383	0.0147689	0.282704	3.85266	3.01893	1.27554	0.422962	LOC107449784	toll-like receptor 2, transcript variant X1
699	aug3.g19598	-3.66562	-0.368278	5.93678	0.0148281	0.283431	0.502521	1.43759	0	0.105741
700	aug3.g6174	-1.5976	2.28827	5.93314	0.0148587	0.283611	8.54285	5.60659	2.55109	2.11481
701	aug3.g7388	0.951844	5.53491	5.92815	0.0149009	0.284009	26.2986	36.5147	70.7926	50.967	LOC107443613	growth factor receptor-bound protein 14-like, transcript variant X1
702	aug3.g2424	0.724592	7.79151	5.9196	0.0149734	0.284985	142.716	191.199	282.533	269.427	LOC107448797	GTPase HRas
703	aug3.g18368	1.13298	3.98441	5.90822	0.0150704	0.286276	8.87787	10.4944	21.2059	21.3596	LOC107436834	mediator of RNA polymerase II transcription subunit 1-like, transcript variant X1
704	aug3.g20716	-0.728405	7.89538	5.90662	0.0150841	0.286276	341.882	250.715	171.56	185.998	LOC107449384	60S ribosomal protein L9
705	aug3.g26103	0.72132	7.56196	5.89698	0.0151669	0.287439	130.823	154.397	264.197	206.3	LOC107436834	mediator of RNA polymerase II transcription subunit 1-like, transcript variant X2
706	aug3.g11686	1.23842	5.53097	5.88062	0.0153084	0.289645	17.9232	36.946	94.8685	35.0001	LOC107436593	heat shock protein 70 B2
707	aug3.g19510	-1.03032	4.78015	5.87853	0.0153266	0.289645	44.8919	28.3205	17.3793	18.3989	LOC107446994	uncharacterized LOC107446994
708	aug3.g5831	0.677269	9.78416	5.87164	0.0153868	0.290021	597.33	761.059	1225	947.541	LOC107453849	uncharacterized LOC107453849
709	aug3.g4630	0.904504	5.70817	5.86914	0.0154086	0.290021	28.6437	43.7027	68.2415	67.3567	LOC107452244	prolyl endopeptidase FAP-like
710	aug3.g6990	-0.670917	9.27731	5.86879	0.0154117	0.290021	740.046	782.479	419.494	536.633	LOC107455298	60S ribosomal protein L13a-like
711	aug3.g8895	3.75729	-0.122333	5.85689	0.0155162	0.291251	0	0.143759	2.2322	0.317222	LOC107456854	serine-rich adhesin for platelets-like
712	aug3.g9348	1.19791	5.53739	5.85394	0.0155422	0.291251	31.9938	24.2952	97.4196	31.9336	LOC107456712	uncharacterized LOC107456712
713	aug3.g16727	-1.59016	3.61348	5.85392	0.0155424	0.291251	9.04538	26.8829	3.02941	8.77647	LOC107442652	myosin-9-like
714	aug3.g397	1.15801	5.18489	5.84945	0.0155819	0.291582	19.9333	24.8703	72.7059	27.5983	LOC107439095	uncharacterized LOC107439095, transcript variant X1
715	aug3.g18239	-5.28059	-0.815074	5.83358	0.0157231	0.293558	1.34006	0	0	0
716	aug3.g10248	-2.74305	0.263772	5.83265	0.0157314	0.293558	1.34006	2.01262	0	0.422962	LOC107440646	uncharacterized LOC107440646
717	aug3.g24438	-1.69361	1.93439	5.81284	0.0159096	0.296199	6.36526	4.74404	2.07276	1.37463	LOC107444990	fumarylacetoacetase-like
718	aug3.g3789	-0.71855	7.10242	5.81199	0.0159173	0.296199	161.142	179.986	104.435	102.886
719	aug3.g11598	-1.09858	4.85299	5.80292	0.0159996	0.297316	42.0442	36.2272	24.8731	11.8429	LOC107436488	chondroitin sulfate proteoglycan 4-like
720	aug3.g7663	-0.639453	10.1005	5.77965	0.0162128	0.30086	1455.8	1214.91	784.937	929.354	LOC107455330	60S ribosomal protein L6, transcript variant X2
721	aug3.g20270	-3.10175	-0.0524881	5.7719	0.0162844	0.30177	1.34006	1.29383	0.318886	0	LOC107448414	uncharacterized LOC107448414, transcript variant X1
722	aug3.g1157	1.85672	1.49504	5.76102	0.0163856	0.303224	0.837535	1.29383	4.62384	3.27796	LOC107445726	neuroligin-4, X-linked, transcript variant X3
723	aug3.g17997	-1.25713	4.40223	5.75409	0.0164503	0.303497	43.0493	16.101	12.7554	11.9487
724	aug3.g13754	-0.972426	6.0887	5.74939	0.0164944	0.303497	62.9826	116.588	34.5991	56.7827	LOC107439411	cathepsin B-like
725	aug3.g27956	-0.666902	8.63908	5.74795	0.0165079	0.303497	469.69	507.468	289.389	325.998	LOC107443406	interleukin enhancer-binding factor 2 homolog, transcript variant X1
726	aug3.g26816	2.01911	1.34022	5.74382	0.0165468	0.303497	1.34006	0.431276	4.4644	2.74925	LOC107439547	acetylcholine receptor subunit alpha-like 1
727	aug3.g27363	0.723589	7.41512	5.74328	0.0165518	0.303497	118.595	138.727	240.44	184.729	LOC107441624	DNA helicase INO80, transcript variant X1
728	aug3.g26847	-2.59852	0.391089	5.74245	0.0165597	0.303497	2.01008	1.7251	0	0.528703	LOC107439628	thyrotropin receptor
729	aug3.g5600	-1.16159	8.31152	5.74043	0.0165787	0.303497	448.584	426.82	76.8514	314.155	LOC107453587	L-sorbose 1-dehydrogenase-like
730	aug3.g16160	0.934817	5.23164	5.73891	0.0165931	0.303497	25.7961	25.4453	57.0805	41.0273	LOC107441816	carnitine O-palmitoyltransferase 2, mitochondrial
731	aug3.g10586	0.826373	8.01421	5.73509	0.0166292	0.303497	155.614	217.651	424.596	237.705	LOC107451446	uncharacterized LOC107451446
732	aug3.g14805	-1.31086	3.49042	5.7335	0.0166443	0.303497	20.7709	10.7819	6.21827	6.45017	LOC107440751	uncharacterized LOC107440751
733	aug3.g27893	0.821184	6.66189	5.73287	0.0166502	0.303497	55.2773	90.7118	130.424	127.735	LOC107443299	band 4.1-like protein 5
734	aug3.g10549	-1.12282	4.06187	5.72332	0.016741	0.304374	18.0908	27.0266	9.24768	11.42	LOC110281980	uncharacterized LOC110281980
735	aug3.g21940	-0.858078	6.62144	5.7225	0.0167489	0.304374	159.132	93.7307	60.1099	79.1997	LOC107453453	pescadillo homolog
736	aug3.g17809	-2.58446	0.538125	5.71923	0.0167801	0.304374	3.18263	1.15007	0.637771	0.105741	LOC107444351	uncharacterized LOC107444351, transcript variant X1
737	aug3.g7386	0.988514	5.41979	5.71645	0.0168067	0.304374	31.6588	25.4453	73.1843	40.2872	LOC107443626	phosphatidylinositol 5-phosphate 4-kinase type-2 alpha
738	aug3.g17223	1.84745	2.99167	5.715	0.0168206	0.304374	2.5126	3.88149	3.3483	19.6677	LOC107443428	uncharacterized LOC107443428
739	aug3.g17115	-1.03361	5.50004	5.70942	0.0168741	0.304374	43.3843	77.486	21.6842	37.2207	LOC107443244	ARL14 effector protein-like
740	aug3.g12773	-0.721908	8.29887	5.70754	0.0168922	0.304374	467.512	315.119	239.483	234.956	LOC107438043	mitochondrial import receptor subunit TOM40 homolog 1
741	aug3.g12332	0.835971	6.31165	5.70432	0.0169232	0.304374	43.8868	69.723	96.144	106.798	LOC107437471	uncharacterized LOC107437471
742	aug3.g25826	-2.40504	0.522449	5.7018	0.0169475	0.304374	3.01513	1.15007	0.318886	0.422962	LOC107456658	uncharacterized LOC107456658
743	aug3.g13214	-2.9999	-0.174357	5.69653	0.0169985	0.304374	1.00504	1.29383	0.159443	0.105741	LOC107438588	synaptotagmin-C
744	aug3.g5185	0.883654	5.64526	5.69595	0.0170041	0.304374	29.9837	39.9649	71.4304	57.8401	LOC107453056	cytoplasmic protein NCK2-like
745	aug3.g13602	1.176	3.98204	5.69533	0.0170101	0.304374	8.37535	10.6381	26.7864	16.3898	LOC107439155	polypeptide N-acetylgalactosaminyltransferase 13-like, transcript variant X1
746	aug3.g11910	0.883611	6.86495	5.69384	0.0170245	0.304374	72.5305	91.2868	200.898	101.722	LOC107436899	activin receptor type-1-like
747	aug3.g9037	-2.89855	0.0812627	5.69275	0.0170352	0.304374	1.00504	1.86886	0	0.317222
748	aug3.g3130	1.17807	3.8735	5.69225	0.01704	0.304374	8.54285	9.0568	24.5542	15.4381	LOC107450114	solute carrier family 35 member C2-like
749	aug3.g16408	1.18483	4.55653	5.67709	0.0171879	0.306605	10.888	17.5386	44.0062	20.9366	LOC107442182	tetraspanin-7, transcript variant X2
750	aug3.g7514	0.994977	4.69994	5.65478	0.0174079	0.310115	14.5731	19.6949	35.5557	32.8853	LOC107445522	RNA-binding protein MEX3B-like
751	aug3.g6224	0.938203	6.73991	5.64445	0.0175108	0.311533	70.6879	75.9046	196.434	84.8039	LOC107454358	cytoplasmic dynein 1 intermediate chain 2, transcript variant X6
752	aug3.g26185	-5.10757	-0.833712	5.63813	0.0175739	0.312241	0	1.15007	0	0	LOC107437109	transcription factor collier-like
753	aug3.g4842	1.14402	3.92571	5.63564	0.0175989	0.31227	9.21288	9.34432	24.5542	16.6013	LOC107452568	uncharacterized LOC107452568
754	aug3.g3010	-0.869042	5.77424	5.63195	0.017636	0.312513	62.9826	77.7735	32.2075	44.7283	LOC107449871	DNA damage-inducible transcript 4-like protein
755	aug3.g1736	-0.65993	8.68993	5.61731	0.0177839	0.314716	491.633	518.969	342.483	297.237	LOC107447379	ribosome biogenesis regulatory protein homolog
756	aug3.g13305	-3.64227	-0.422587	5.60539	0.0179053	0.316117	1.50756	0.431276	0	0.105741	LOC107438702	SEC14-like protein 2, transcript variant X2
757	aug3.g15714	0.919738	5.19852	5.60434	0.0179161	0.316117	24.9585	25.4453	55.0078	40.4986	LOC107451425	LON peptidase N-terminal domain and RING finger protein 3-like
758	aug3.g25084	1.37666	3.58061	5.59684	0.0179929	0.316117	3.18263	9.63184	15.9443	17.5529	LOC107455611	ATP-binding cassette sub-family G member 5-like
759	aug3.g1688	-0.625164	10.6203	5.59324	0.0180299	0.316117	2194.51	1619.73	1186.25	1286.55	LOC107447334	elongation factor 1-alpha
760	aug3.g8862	3.38718	-0.224139	5.59289	0.0180336	0.316117	0.167507	0	0.797214	1.16315	LOC107456826	zinc finger protein SNAI2-like
761	aug3.g8456	3.38715	-0.224139	5.58971	0.0180663	0.316117	0.167507	0	0.797214	1.16315	LOC107456291	protein pxr1-like
762	aug3.g15672	-2.14622	0.727547	5.58954	0.018068	0.316117	3.01513	1.7251	0.637771	0.422962	LOC107451049	uncharacterized LOC107451049
763	aug3.g25662	-3.07927	-0.0567636	5.58948	0.0180686	0.316117	1.00504	1.58135	0.318886	0	LOC107447482	sialin
764	aug3.g20869	-0.650192	9.22241	5.58681	0.0180962	0.316117	689.794	767.959	419.175	509.564	LOC107449675	40S ribosomal protein S7-like, transcript variant X1
765	aug3.g11588	-0.655822	8.6523	5.58648	0.0180996	0.316117	521.282	461.753	306.449	317.433	LOC107436482	protein argonaute-2-like, transcript variant X1
766	aug3.g10864	-0.691101	7.63079	5.58192	0.0181469	0.316528	255.783	232.745	141.107	161.36	LOC107455223	glioma tumor suppressor candidate region gene 2 protein
767	aug3.g18898	-2.40944	0.355437	5.57484	0.0182204	0.317036	1.50756	2.01262	0.318886	0.317222	LOC107446045	uncharacterized LOC107446045
768	aug3.g10831	-1.11908	4.30952	5.5723	0.0182468	0.317036	28.4762	25.3015	16.1037	8.77647	LOC107454864	enolase-phosphatase E1, transcript variant X1
769	aug3.g18699	1.72139	1.73015	5.57226	0.0182472	0.317036	1.17255	1.58135	5.10217	4.12388	LOC107445703	cyclin-T1-like
770	aug3.g15549	1.07072	4.29629	5.56469	0.0183263	0.317831	10.3854	14.5196	29.0186	23.4744	LOC107450099	ubiquitin carboxyl-terminal hydrolase isozyme L3, transcript variant X1
771	aug3.g10786	-2.62115	0.420187	5.56333	0.0183405	0.317831	1.17255	2.58766	0	0.528703	LOC107454185	TD and POZ domain-containing protein 3-like
772	aug3.g17344	1.67945	3.57709	5.54906	0.0184906	0.319748	2.01008	8.76928	8.45047	26.2237	LOC107436728	repulsive guidance molecule A-like
773	aug3.g26754	-0.68075	8.18541	5.54613	0.0185216	0.319748	384.931	330.789	203.449	242.886	LOC107439330	potential E3 ubiquitin-protein ligase ariadne-2-like
774	aug3.g12993	-0.680938	8.82288	5.5435	0.0185494	0.319748	604.868	509.337	392.708	302.418	LOC107438325	small nuclear ribonucleoprotein Sm D3
775	aug3.g16415	0.794323	6.24059	5.54186	0.0185668	0.319748	49.5821	60.6662	107.146	84.2752	LOC107442190	protein zyg-11 homolog
776	aug3.g11649	2.21433	0.780115	5.54134	0.0185724	0.319748	0.670028	0.287517	1.59443	2.855	LOC107436556	uncharacterized LOC107436556
777	aug3.g13154	-1.05286	6.12693	5.53923	0.0185948	0.319748	134.006	53.9095	56.9211	33.7312	LOC107438525	protein melted, transcript variant X1
778	aug3.g13498	0.869125	6.24434	5.5337	0.0186536	0.319938	40.5367	66.4165	114.799	80.8915	LOC107438969	uncharacterized LOC107438969, transcript variant X1
779	aug3.g10345	0.712917	7.8803	5.53369	0.0186537	0.319938	185.598	171.504	342.643	242.886	LOC107448253	uncharacterized LOC107448253, transcript variant X1
780	aug3.g27872	-2.34851	4.68798	5.52652	0.0187304	0.320841	80.2358	5.75035	15.466	1.48037	LOC107443225	guanine nucleotide-binding protein G(o) subunit alpha
781	aug3.g18113	0.753809	7.69772	5.51968	0.0188037	0.321296	154.944	154.253	323.509	198.158	LOC107444796	dedicator of cytokinesis protein 9-like
782	aug3.g8702	1.32893	3.08118	5.51956	0.018805	0.321296	4.35518	4.8878	12.7554	10.5741	LOC107456616	receptor-transporting protein 3
783	aug3.g24203	2.40833	0.419168	5.51641	0.0188389	0.321465	0.335014	0.287517	1.75387	1.69185	LOC107441939	nuclear factor 1-like
784	aug3.g26839	0.684545	8.17381	5.51177	0.018889	0.321907	212.064	231.02	400.839	311.512	LOC107439624	SUN domain-containing ossification factor-like
785	aug3.g27829	0.68374	7.44101	5.50685	0.0189421	0.322402	129.148	137.29	230.395	197.735	LOC107443042	E3 ubiquitin-protein ligase HECW1
786	aug3.g16171	-0.712868	7.62658	5.50129	0.0190024	0.323017	230.322	259.628	126.916	171.828	LOC107441837	uncharacterized LOC107441837
787	aug3.g27885	-2.5498	0.228755	5.49723	0.0190467	0.323358	1.17255	2.01262	0.318886	0.211481	LOC107443234	uncharacterized LOC107443234
788	aug3.g12813	-0.949019	4.94035	5.4933	0.0190895	0.323674	46.2319	34.0708	18.9737	22.5227
789	aug3.g7617	1.17326	4.33674	5.48629	0.0191661	0.324561	9.38039	15.0947	36.6718	18.8218	LOC107447012	UNC93-like protein MFSD11
790	aug3.g7052	-1.42251	3.15628	5.47909	0.0192453	0.324596	17.7557	7.76297	4.94273	4.54684	LOC107436947	potassium voltage-gated channel protein Shaw
791	aug3.g6919	0.96065	5.59151	5.47773	0.0192603	0.324596	34.0039	31.1956	83.2292	43.8823	LOC107455227	coiled-coil domain-containing protein 50, transcript variant X1
792	aug3.g1003	-1.20429	3.49513	5.4775	0.0192628	0.324596	17.2532	13.6571	7.17493	6.23869	LOC107445287	uncharacterized LOC107445287
793	aug3.g25377	-1.36671	3.07538	5.47544	0.0192855	0.324596	14.7406	9.0568	5.10217	4.12388	LOC107457127	uncharacterized LOC107457127
794	aug3.g13266	-0.768584	6.4345	5.47506	0.0192897	0.324596	122.783	94.4495	60.9072	66.5108	LOC107438658	alcohol dehydrogenase class-3
795	aug3.g1865	-3.20168	-0.0179237	5.46679	0.0193812	0.325727	0.335014	2.30014	0.159443	0.105741	LOC107447692	mediator of RNA polymerase II transcription subunit 15-like
796	aug3.g6117	0.661159	9.30641	5.46348	0.019418	0.325861	510.059	470.522	656.267	894.142	LOC107454244	axin-2-like
797	aug3.g4511	-0.644746	9.26225	5.46167	0.019438	0.325861	701.854	794.555	429.539	527.434	LOC107452096	60S ribosomal protein L4-A
798	aug3.g15310	0.704285	7.55654	5.45791	0.0194799	0.326002	143.386	142.896	273.285	193.399	LOC107448326	E3 ubiquitin-protein ligase UHRF1-like
799	aug3.g1268	2.30707	0.564692	5.45565	0.0195051	0.326002	0.167507	0.575035	2.2322	1.69185	LOC107446206	ETS translocation variant 1-like
800	aug3.g24371	1.95783	1.04248	5.45436	0.0195196	0.326002	0.837535	0.575035	3.02941	2.53777
801	aug3.g1940	-1.9009	1.23316	5.44954	0.0195735	0.326493	4.52269	2.30014	0.956657	0.845924	LOC107447831	uncharacterized LOC107447831
802	aug3.g12077	-0.690941	7.39036	5.44431	0.0196322	0.326897	205.866	207.588	113.204	142.75	LOC107437156	SUMO-conjugating enzyme UBC9-B
803	aug3.g27937	-0.789738	7.89324	5.44302	0.0196466	0.326897	388.114	212.907	187.983	159.668	LOC107443347	adenylyl cyclase-associated protein 2, transcript variant X1
804	aug3.g6364	-1.12734	5.10106	5.43293	0.0197605	0.328042	51.5921	41.8338	11.3204	31.1935	LOC107454539	protein FRA10AC1 homolog
805	aug3.g8701	-0.673802	7.60468	5.43193	0.0197718	0.328042	236.185	241.515	151.63	147.825	LOC107456627	splicing factor 3B subunit 4
806	aug3.g25100	0.949547	4.8586	5.4304	0.0197891	0.328042	20.9384	18.2574	42.2523	33.5198	LOC107455642	uncharacterized LOC107455642
807	aug3.g12593	0.982817	7.28533	5.42459	0.019855	0.328538	61.9776	147.784	268.98	146.028	LOC107437818	coiled-coil-helix-coiled-coil-helix domain-containing protein 5-like
808	aug3.g8162	0.978524	5.34667	5.42127	0.0198929	0.328538	26.4661	28.033	70.6332	37.0092	LOC107455942	dnaJ homolog subfamily B member 1-like
809	aug3.g16397	1.05028	4.78837	5.42084	0.0198978	0.328538	20.6034	15.0947	47.8328	26.2237	LOC107442171	gamma-tubulin complex component 2
810	aug3.g4438	1.03725	4.34551	5.41758	0.0199349	0.328538	11.3905	14.8071	29.4969	24.4261	LOC107451976	histone-lysine N-methyltransferase SETD1B-A
[truncated: 12,551 more rows]

## Sheet: fuchi_pRNAi_DEG_st5e
Table S11. List of DEGs identified by comparative transcriptome analysis of fuchi pRNAi versus untreated embryos at early stage 5.
[truncated: 12,425 more rows]
