# Supplementary material for: Lineage-specific, fast-evolving GATA-like gene regulates zygotic gene activation to promote endoderm specification and pattern formation in the Theridiidae spider
Source: BMC Biol. 2022 Oct 6;20:223. doi: 10.1186/s12915-022-01421-0 (PMC9535882; doi:10.1186/s12915-022-01421-0)
Supplement: Supplementary file 10 — Additional file 10: Table S12. Data from comparative analysis of read counts in extracted ATAC-seq peaks between fuchi pRNAi and wild-type embryos at stage 3 using edgeR. Table 13. List of differential ATAC-seq peaks between fuchi pRNAi and wild-type embryos at stage 3 (FDR < 0.05). [file 12915_2022_1421_MOESM10_ESM.xlsx]

## Sheet: All peaks(fuchi vs WT)
Table S12. Data from comparative analysis of read counts in extracted ATAC-seq peaks between fuchi pRNAi and wild-type embryos at stage 3 using edgeR.
peak ID	scaffold	start	end	width	logFC	logCPM	F	PValue	FDR	up/down	significance
1	NW_018367604.1	38522	39143	622	-0.317872	2.30641	0.652773	0.419131	0.691787	down	n.s.
2	NW_018367604.1	483886	484345	460	0.494663	2.08369	1.59535	0.206576	0.533522	up	n.s.
3	NW_018367604.1	692512	693467	956	0.0432222	2.70868	0.0126628	0.910405	0.961143	up	n.s.
4	NW_018367604.1	775864	776244	381	-0.341096	2.66546	0.784417	0.375803	0.666609	down	n.s.
5	NW_018367604.1	783323	783693	371	0.0634152	2.2192	0.02623	0.871341	0.944286	up	n.s.
6	NW_018367604.1	790614	791061	448	0.200761	2.00143	0.26479	0.606853	0.805616	up	n.s.
7	NW_018367604.1	836701	837034	334	-0.520015	2.11023	1.75474	0.185295	0.512479	down	n.s.
8	NW_018367604.1	848616	848977	362	-0.466344	2.10857	1.41348	0.234491	0.559889	down	n.s.
9	NW_018367604.1	951290	952376	1087	-0.465636	2.98835	1.52302	0.217175	0.541936	down	n.s.
10	NW_018367604.1	968704	969517	814	-0.30717	2.45481	0.626599	0.428613	0.697478	down	n.s.
11	NW_018367604.1	984169	984516	348	-0.482082	1.55682	1.80908	0.178631	0.5046	down	n.s.
12	NW_018367604.1	1010245	1010562	318	-0.931567	1.1617	7.88932	0.00497685	0.105823	down	n.s.
13	NW_018367604.1	1017898	1018321	424	-2.00066	1.28915	32.1459	1.44684e-08	1.02301e-05	down	significant
14	NW_018367604.1	1029798	1030126	329	-1.93254	1.46354	28.0218	1.21028e-07	4.9325e-05	down	significant
15	NW_018367604.1	1051496	1051806	311	-0.140058	2.1054	0.128568	0.719925	0.867271	down	n.s.
16	NW_018367604.1	1057720	1059063	1344	-0.153104	3.11032	0.170453	0.679713	0.845012	down	n.s.
17	NW_018367604.1	1060607	1060915	309	-0.237788	1.82727	0.388774	0.532951	0.762066	down	n.s.
18	NW_018367604.1	1073574	1073889	316	-0.385418	1.98754	0.979173	0.322415	0.631006	down	n.s.
19	NW_018367604.1	1077559	1077997	439	-0.429351	2.76418	1.24726	0.264088	0.58265	down	n.s.
20	NW_018367604.1	1091275	1091684	410	-0.604247	2.02078	2.38033	0.122885	0.453177	down	n.s.
21	NW_018367604.1	1104977	1105360	384	-0.172754	2.49181	0.199418	0.655196	0.832572	down	n.s.
22	NW_018367604.1	1212315	1212985	671	-0.488488	1.90133	1.57586	0.20937	0.534342	down	n.s.
23	NW_018367604.1	1238081	1239196	1116	-0.547429	2.81967	2.0379	0.153435	0.480686	down	n.s.
24	NW_018367604.1	1240055	1241202	1148	-0.463865	3.24479	1.61473	0.20384	0.530892	down	n.s.
25	NW_018367604.1	1245218	1245768	551	-0.107726	1.71782	0.0839987	0.771952	0.895671	down	n.s.
26	NW_018367604.1	1335384	1335937	554	0.135459	2.9229	0.127753	0.720777	0.867628	up	n.s.
27	NW_018367607.1	52352	54260	1909	-0.403156	3.75025	1.38456	0.239338	0.564168	down	n.s.
28	NW_018367607.1	63210	63768	559	-0.748251	1.95178	3.64236	0.0563393	0.342881	down	n.s.
29	NW_018367607.1	116694	117495	802	-0.192588	2.67154	0.250611	0.61665	0.810648	down	n.s.
30	NW_018367607.1	213450	213771	322	-0.426031	1.54812	1.42442	0.232689	0.558066	down	n.s.
31	NW_018367607.1	360390	360825	436	-0.560643	1.61429	2.37267	0.123489	0.453794	down	n.s.
32	NW_018367607.1	820303	820600	298	0.307515	1.90364	0.625884	0.428877	0.697587	up	n.s.
33	NW_018367626.1	98435	98632	198	0.646432	1.48645	3.37324	0.066289	0.365084	up	n.s.
34	NW_018367626.1	113360	114349	990	-0.334468	4.11618	1.00934	0.31507	0.624652	down	n.s.
35	NW_018367626.1	114800	115285	486	-0.816399	1.62276	4.95244	0.0260633	0.243236	down	n.s.
36	NW_018367626.1	115465	116591	1127	-0.812508	2.83336	4.46526	0.0346013	0.27953	down	n.s.
37	NW_018367626.1	118081	118834	754	-0.949416	2.24158	5.72208	0.0167606	0.200297	down	n.s.
38	NW_018367626.1	119024	119880	857	-1.21232	2.10437	9.24637	0.00236222	0.0708605	down	n.s.
39	NW_018367626.1	122388	122820	433	-0.866844	1.60736	5.60099	0.0179583	0.207019	down	n.s.
40	NW_018367626.1	126004	126540	537	-0.416038	1.98002	1.13703	0.286292	0.60052	down	n.s.
41	NW_018367626.1	134874	135468	595	-0.398826	1.89237	1.05608	0.304122	0.61601	down	n.s.
42	NW_018367629.1	69013	69374	362	-0.50516	1.90584	1.68438	0.194356	0.52041	down	n.s.
43	NW_018367629.1	89008	89358	351	-0.128253	2.29526	0.106958	0.743637	0.882067	down	n.s.
44	NW_018367643.1	12253	12670	418	-0.581307	1.84162	2.29077	0.130159	0.458911	down	n.s.
45	NW_018367643.1	60632	61059	428	-0.831421	1.57372	5.23644	0.0221273	0.228006	down	n.s.
46	NW_018367643.1	167948	168303	356	-0.587833	1.77072	2.42871	0.119144	0.448393	down	n.s.
47	NW_018367643.1	196763	197073	311	-0.994067	1.81938	6.65601	0.00988816	0.153572	down	n.s.
48	NW_018367643.1	212856	213201	346	-0.616283	2.26918	2.45063	0.117492	0.446797	down	n.s.
49	NW_018367643.1	217641	218198	558	-0.166858	2.3618	0.181532	0.670063	0.840878	down	n.s.
50	NW_018367643.1	251869	252220	352	-1.10485	1.35986	10.4886	0.00120279	0.0458575	down	significant
51	NW_018367643.1	267913	268341	429	-0.765941	2.39445	3.79359	0.0514611	0.331274	down	n.s.
52	NW_018367643.1	271097	271855	759	-0.660702	3.06216	3.10098	0.0782579	0.387821	down	n.s.
53	NW_018367643.1	273515	274115	601	-0.488699	3.55218	1.95919	0.161614	0.488425	down	n.s.
54	NW_018367643.1	279418	280001	584	-0.545829	2.88343	2.049	0.15232	0.478922	down	n.s.
55	NW_018367643.1	288242	288622	381	-0.65657	2.16315	2.78929	0.0949368	0.416502	down	n.s.
56	NW_018367643.1	299239	299689	451	-0.728905	2.67919	3.54816	0.0596239	0.349615	down	n.s.
57	NW_018367643.1	305451	305769	319	-0.336024	1.88369	0.754904	0.384937	0.670273	down	n.s.
58	NW_018367643.1	327986	328957	972	-0.332037	3.98785	0.976146	0.323162	0.631096	down	n.s.
59	NW_018367643.1	332468	332886	419	-0.668063	1.80173	3.08504	0.079028	0.388394	down	n.s.
60	NW_018367643.1	361043	361519	477	-0.664963	2.18451	2.85618	0.0910364	0.40911	down	n.s.
61	NW_018367643.1	370859	371610	752	-1.74822	2.78858	19.3955	1.06721e-05	0.0017439	down	significant
62	NW_018367643.1	496646	496981	336	-0.3568	1.87006	0.85663	0.354693	0.654711	down	n.s.
63	NW_018367643.1	521669	522316	648	-0.577978	2.83373	2.27528	0.131465	0.459494	down	n.s.
64	NW_018367643.1	571447	571992	546	-0.607177	2.94527	2.55808	0.109745	0.436837	down	n.s.
65	NW_018367643.1	1012149	1012293	145	0.196485	1.5642	0.299583	0.584149	0.794693	up	n.s.
66	NW_018367643.1	1339391	1339968	578	0.0601526	1.90806	0.0240529	0.876752	0.946591	up	n.s.
67	NW_018367643.1	1982877	1983287	411	0.163501	1.84275	0.182564	0.669183	0.840496	up	n.s.
68	NW_018367643.1	2050939	2051371	433	-0.0871317	2.06671	0.0497519	0.823498	0.921329	down	n.s.
69	NW_018367643.1	2306973	2307244	272	0.147426	1.94431	0.144024	0.704317	0.859374	up	n.s.
70	NW_018367643.1	3213107	3213408	302	-0.12541	1.89186	0.105105	0.74579	0.884013	down	n.s.
71	NW_018367643.1	4059176	4059480	305	0.258836	1.91913	0.444529	0.504951	0.743283	up	n.s.
72	NW_018367643.1	4230202	4230518	317	0.662197	1.21954	4.0196	0.0449858	0.31331	up	n.s.
73	NW_018367643.1	4438376	4438880	505	-0.171145	2.00414	0.19282	0.660584	0.835773	down	n.s.
74	NW_018367643.1	4441722	4442084	363	-0.415669	1.66182	1.28393	0.257182	0.57955	down	n.s.
75	NW_018367643.1	4448400	4448836	437	-0.519208	2.12571	1.74831	0.186102	0.513421	down	n.s.
76	NW_018367643.1	4507377	4507742	366	-0.745514	2.17001	3.57621	0.0586249	0.347951	down	n.s.
77	NW_018367643.1	4527397	4527748	352	-0.216399	1.85811	0.318173	0.572713	0.786325	down	n.s.
78	NW_018367643.1	4531108	4531620	513	-0.704315	2.62923	3.30683	0.0690053	0.370526	down	n.s.
79	NW_018367643.1	4580492	4580835	344	-0.455576	1.82399	1.4273	0.232217	0.557615	down	n.s.
80	NW_018367643.1	4583934	4584287	354	-0.72192	1.47875	4.25784	0.0390805	0.296846	down	n.s.
81	NW_018367643.1	4590628	4591461	834	-0.791494	3.07904	4.45248	0.0348611	0.279912	down	n.s.
82	NW_018367643.1	4737000	4737790	791	-0.424685	2.92589	1.25442	0.26272	0.581604	down	n.s.
83	NW_018367643.1	5505111	5506008	898	-0.254687	2.9099	0.449774	0.502449	0.741979	down	n.s.
84	NW_018367643.1	5508630	5509241	612	-0.398915	2.0905	1.03735	0.30845	0.618491	down	n.s.
85	NW_018367661.1	2321	2730	410	0.315044	1.76945	0.700515	0.402619	0.681156	up	n.s.
86	NW_018367670.1	228376	228618	243	0.829411	1.00411	6.40903	0.0113605	0.166176	up	n.s.
87	NW_018367670.1	351826	352507	682	-0.351517	2.3942	0.807594	0.368842	0.661709	down	n.s.
88	NW_018367670.1	365397	366333	937	-0.452329	2.40862	1.33962	0.247112	0.57036	down	n.s.
89	NW_018367670.1	371799	372295	497	-0.532718	1.8926	1.87466	0.170956	0.497299	down	n.s.
90	NW_018367670.1	584540	584851	312	-0.0739697	1.50802	0.0444266	0.833064	0.92597	down	n.s.
91	NW_018367670.1	703040	703649	610	-0.126577	2.45065	0.106848	0.743765	0.882067	down	n.s.
92	NW_018367670.1	1206287	1206803	517	-0.551012	1.76842	2.14012	0.143504	0.470285	down	n.s.
93	NW_018367670.1	1343217	1343506	290	-0.357803	2.09679	0.836471	0.360417	0.658414	down	n.s.
94	NW_018367670.1	1530689	1531095	407	0.259466	1.89901	0.44722	0.503664	0.742761	up	n.s.
95	NW_018367670.1	1554918	1555292	375	-0.888296	1.50863	6.25923	0.0123615	0.173225	down	n.s.
96	NW_018367670.1	1561441	1562094	654	-0.219103	2.62358	0.323759	0.569363	0.785216	down	n.s.
97	NW_018367670.1	2398741	2399168	428	-0.577135	1.81985	2.28127	0.130958	0.459377	down	n.s.
98	NW_018367670.1	2416034	2416388	355	-0.35284	2.08602	0.811714	0.367623	0.66162	down	n.s.
99	NW_018367705.1	45088	45471	384	-1.91258	1.49016	26.9168	2.14157e-07	7.62268e-05	down	significant
100	NW_018367705.1	50728	51034	307	-0.34119	1.67786	0.861213	0.353409	0.654078	down	n.s.
101	NW_018367705.1	59107	59386	280	-0.184729	1.68225	0.252691	0.615191	0.810133	down	n.s.
102	NW_018367705.1	67408	67777	370	-0.898467	1.66462	5.88485	0.0152791	0.190289	down	n.s.
103	NW_018367705.1	83415	83951	537	-0.759753	3.02412	4.05225	0.0441238	0.309498	down	n.s.
104	NW_018367705.1	100327	100567	241	-0.531757	1.66944	2.09129	0.148154	0.475046	down	n.s.
105	NW_018367705.1	130694	131287	594	-0.143584	2.30012	0.133958	0.714366	0.864117	down	n.s.
106	NW_018367705.1	140959	141450	492	-0.522056	2.57913	1.82036	0.177284	0.503152	down	n.s.
107	NW_018367705.1	213108	213506	399	-0.982223	1.37102	8.30942	0.00394754	0.0924042	down	n.s.
108	NW_018367705.1	247196	247614	419	-1.94849	1.56167	26.4104	2.78401e-07	9.40122e-05	down	significant
109	NW_018367705.1	286138	286986	849	-0.66326	2.93712	3.04508	0.0809953	0.393458	down	n.s.
110	NW_018367705.1	377888	378226	339	-0.558492	1.84617	2.11612	0.14577	0.473449	down	n.s.
111	NW_018367705.1	477861	478323	463	-0.603627	2.09908	2.36411	0.124168	0.454066	down	n.s.
112	NW_018367705.1	596659	597074	416	-0.814655	2.24087	4.25004	0.0392636	0.297012	down	n.s.
113	NW_018367705.1	607782	608095	314	-0.992577	1.72408	6.9081	0.00858615	0.14451	down	n.s.
114	NW_018367705.1	673815	674377	563	-0.321145	2.4226	0.680717	0.409348	0.685864	down	n.s.
115	NW_018367705.1	1041285	1042232	948	-0.684945	3.45961	3.73275	0.0533674	0.336366	down	n.s.
116	NW_018367705.1	1090087	1090545	459	-0.261056	2.77659	0.463758	0.49588	0.73852	down	n.s.
117	NW_018367705.1	1162999	1163415	417	-0.455255	2.0129	1.35629	0.244193	0.567687	down	n.s.
118	NW_018367705.1	1189721	1190357	637	-0.0669173	2.06959	0.0293311	0.864018	0.94047	down	n.s.
119	NW_018367705.1	1242773	1243416	644	-0.345285	3.00055	0.841909	0.358861	0.657782	down	n.s.
120	NW_018367705.1	1385903	1386209	307	-0.363477	1.71575	0.955372	0.328366	0.63552	down	n.s.
121	NW_018367705.1	1564651	1565462	812	-0.589682	2.30971	2.2353	0.134904	0.462018	down	n.s.
122	NW_018367705.1	1595941	1596696	756	-0.16534	3.03325	0.195	0.658791	0.834718	down	n.s.
123	NW_018367705.1	1750166	1751082	917	0.0636638	5.81943	0.0351481	0.851287	0.935968	up	n.s.
124	NW_018367770.1	381949	382853	905	-0.388244	3.05426	1.07579	0.299652	0.613688	down	n.s.
125	NW_018367770.1	384741	385314	574	-0.603487	2.25849	2.34626	0.125597	0.455767	down	n.s.
126	NW_018367770.1	903165	903593	429	-0.677598	2.04057	2.9795	0.0843382	0.397219	down	n.s.
127	NW_018367770.1	1091701	1092093	393	-0.503313	2.02463	1.65414	0.198409	0.524961	down	n.s.
128	NW_018367770.1	1468604	1469559	956	0.134137	3.95138	0.158519	0.690527	0.851173	up	n.s.
129	NW_018367770.1	1473344	1473993	650	-0.0193224	2.46334	0.00248694	0.960227	0.983297	down	n.s.
130	NW_018367770.1	1639060	1639292	233	-0.381317	1.49005	1.19084	0.275172	0.592289	down	n.s.
131	NW_018367770.1	2078527	2079284	758	-0.671952	2.11584	2.91297	0.0878831	0.404439	down	n.s.
132	NW_018367770.1	2108916	2109355	440	-0.116504	2.30229	0.0879362	0.76682	0.893473	down	n.s.
133	NW_018367770.1	2110772	2111420	649	-0.385214	2.28121	0.959343	0.327363	0.635007	down	n.s.
134	NW_018367770.1	2129989	2130293	305	-0.791714	1.89628	4.10978	0.0426472	0.305004	down	n.s.
135	NW_018367770.1	2214598	2215599	1002	-0.676269	2.92428	3.15282	0.0758086	0.384829	down	n.s.
136	NW_018367836.1	53457	53594	138	-0.450817	5.46275	0.170365	0.705865	0.860153	down	n.s.
137	NW_018367836.1	437349	437881	533	0.0683882	3.53268	0.038321	0.844802	0.932366	up	n.s.
138	NW_018367836.1	550275	550601	327	0.335792	1.86099	0.758007	0.383962	0.670052	up	n.s.
139	NW_018367836.1	1069424	1070301	878	-0.260207	2.41713	0.445835	0.504326	0.743035	down	n.s.
140	NW_018367836.1	1225163	1225532	370	-0.550233	1.59779	2.29701	0.129636	0.458894	down	n.s.
141	NW_018367836.1	1225642	1226123	482	-0.49489	1.84553	1.65632	0.198114	0.524766	down	n.s.
142	NW_018367836.1	1306811	1307262	452	-0.541184	2.17803	1.89406	0.168757	0.494188	down	n.s.
143	NW_018367836.1	1358242	1358795	554	-0.908395	1.79861	5.64228	0.0175403	0.204917	down	n.s.
144	NW_018367836.1	1360693	1361544	852	-0.326634	3.68081	0.90254	0.342111	0.645947	down	n.s.
145	NW_018367836.1	1387410	1387737	328	-0.334175	1.63611	0.838254	0.359906	0.65832	down	n.s.
146	NW_018367836.1	1413724	1414002	279	-0.108315	1.61036	0.0894823	0.764839	0.891995	down	n.s.
147	NW_018367836.1	1424363	1425066	704	0.375347	2.75926	0.949917	0.329751	0.635973	up	n.s.
148	NW_018367836.1	1799611	1800211	601	-0.736156	2.03065	3.50988	0.0610162	0.351267	down	n.s.
149	NW_018367836.1	1800318	1800833	516	-0.565448	1.84091	2.16923	0.14081	0.468008	down	n.s.
150	NW_018367836.1	1880894	1881555	662	0.605075	1.77529	2.56113	0.109534	0.43653	up	n.s.
151	NW_018367866.1	254279	254633	355	-0.212559	1.62725	0.342087	0.558633	0.779698	down	n.s.
152	NW_018367866.1	297533	297951	419	-0.860958	2.37152	4.74944	0.0293177	0.255451	down	n.s.
153	NW_018367866.1	336665	337027	363	-0.240539	1.47594	0.483362	0.48691	0.733468	down	n.s.
154	NW_018367866.1	552271	552896	626	-0.793894	2.13794	4.05163	0.0441399	0.309498	down	n.s.
155	NW_018367866.1	642352	642713	362	-0.186593	1.76986	0.24796	0.61852	0.811453	down	n.s.
156	NW_018367866.1	734053	734418	366	-0.284741	1.62018	0.61345	0.4335	0.701342	down	n.s.
157	NW_018367866.1	766535	766791	257	-0.182189	1.84534	0.226869	0.63386	0.818793	down	n.s.
158	NW_018367866.1	784319	784684	366	0.423632	1.68003	1.32279	0.250103	0.572627	up	n.s.
159	NW_018367866.1	811068	811714	647	-0.600533	2.70595	2.42352	0.119539	0.448434	down	n.s.
160	NW_018367866.1	815462	815911	450	-0.512228	1.95761	1.72554	0.188995	0.515277	down	n.s.
161	NW_018367866.1	852631	853089	459	0.0241196	1.79567	0.00408236	0.949056	0.978548	up	n.s.
162	NW_018367866.1	853596	854185	590	-0.101249	3.12261	0.07477	0.784517	0.902549	down	n.s.
163	NW_018367866.1	885480	885973	494	0.303819	2.10081	0.602269	0.437722	0.702841	up	n.s.
164	NW_018367866.1	896218	896574	357	0.577978	1.68589	2.44241	0.118108	0.447409	up	n.s.
165	NW_018367866.1	1084936	1085287	352	0.074442	1.54368	0.0440726	0.833721	0.926366	up	n.s.
166	NW_018367866.1	1128696	1129058	363	0.594015	1.44449	2.99338	0.0836185	0.396552	up	n.s.
167	NW_018367866.1	1190159	1190766	608	-0.452613	3.1928	1.51565	0.218291	0.542931	down	n.s.
168	NW_018367866.1	1327540	1327824	285	-0.413053	1.73728	1.22339	0.268708	0.587036	down	n.s.
169	NW_018367866.1	1328386	1328813	428	-0.362056	1.98495	0.862701	0.352994	0.653833	down	n.s.
170	NW_018367866.1	2043171	2043706	536	-0.203787	2.05467	0.272506	0.601661	0.802599	down	n.s.
171	NW_018367866.1	2152855	2153314	460	0.0191772	2.06273	0.00240751	0.960867	0.983416	up	n.s.
172	NW_018367866.1	2185799	2186106	308	-0.249512	1.89988	0.414331	0.519786	0.752871	down	n.s.
173	NW_018367866.1	2198712	2199084	373	-0.398555	2.46058	1.05157	0.305155	0.616518	down	n.s.
174	NW_018367866.1	2380955	2382619	1665	-0.601955	4.31614	3.32963	0.0680547	0.368042	down	n.s.
175	NW_018367866.1	2390371	2390632	262	-0.292471	1.43019	0.738163	0.390259	0.672371	down	n.s.
176	NW_018367866.1	2439675	2439971	297	0.901707	1.52723	6.36164	0.0116679	0.167886	up	n.s.
177	NW_018367866.1	2819944	2820357	414	-0.00844486	2.11931	0.000468602	0.98273	0.991708	down	n.s.
178	NW_018367866.1	2904403	2904844	442	-0.456584	1.9564	1.37287	0.24133	0.566042	down	n.s.
179	NW_018367866.1	2954262	2954428	167	0.479157	4.19364	2.08657	0.148613	0.475046	up	n.s.
180	NW_018367866.1	2970049	2970565	517	-0.602855	2.69244	2.44039	0.118261	0.447666	down	n.s.
181	NW_018367866.1	3063559	3063997	439	-0.669878	1.66764	3.28842	0.0697829	0.371813	down	n.s.
182	NW_018367866.1	3206250	3207178	929	-0.448887	3.39212	1.58097	0.208633	0.534193	down	n.s.
183	NW_018367866.1	3254362	3255098	737	-0.315501	2.09826	0.648786	0.420555	0.692911	down	n.s.
184	NW_018367866.1	3297130	3297809	680	-0.105742	2.50402	0.0748501	0.784404	0.902539	down	n.s.
185	NW_018367866.1	3341878	3342585	708	-0.452721	2.07514	1.33305	0.248275	0.571443	down	n.s.
186	NW_018367866.1	3343960	3344342	383	-0.429943	1.72607	1.32539	0.249638	0.572545	down	n.s.
187	NW_018367866.1	3345536	3345966	431	-0.454914	2.19237	1.34107	0.246858	0.57036	down	n.s.
188	NW_018367866.1	3346755	3347436	682	-0.548115	3.11593	2.17405	0.14037	0.467314	down	n.s.
189	NW_018367866.1	3360524	3360860	337	-0.518945	1.81475	1.85494	0.173223	0.49943	down	n.s.
190	NW_018367895.1	29148	29677	530	-0.302905	2.5183	0.61238	0.433901	0.701543	down	n.s.
191	NW_018367895.1	39129	40325	1197	-0.0583237	4.10881	0.0307142	0.860881	0.938717	down	n.s.
192	NW_018367895.1	82262	83168	907	-0.334297	2.8869	0.772565	0.379434	0.66744	down	n.s.
193	NW_018367895.1	97883	99080	1198	0.0612982	3.00017	0.026612	0.870416	0.943823	up	n.s.
194	NW_018367895.1	239525	240026	502	-0.218793	2.26611	0.310816	0.577185	0.789498	down	n.s.
195	NW_018367895.1	334433	334831	399	-1.09816	1.43248	9.99811	0.00156899	0.0546428	down	n.s.
196	NW_018367895.1	338225	338721	497	-0.545132	2.1393	1.92245	0.1656	0.492353	down	n.s.
197	NW_018367895.1	360344	360858	515	-0.648613	2.25085	2.70767	0.0998801	0.424363	down	n.s.
198	NW_018367895.1	436605	436959	355	-0.00366058	2.04327	8.86143e-05	0.992489	0.996513	down	n.s.
199	NW_018367895.1	599232	599871	640	-0.269338	2.34904	0.470772	0.492639	0.736922	down	n.s.
200	NW_018367895.1	761182	761521	340	0.580954	1.69766	2.43794	0.118445	0.448085	up	n.s.
201	NW_018367895.1	1926554	1927606	1053	-0.397594	2.81147	1.07789	0.29918	0.613066	down	n.s.
202	NW_018367910.1	3898	4601	704	-1.00819	3.86478	8.64584	0.00328169	0.0845016	down	n.s.
203	NW_018367948.1	289481	289714	234	-0.732676	1.77802	3.75266	0.0527354	0.335968	down	n.s.
204	NW_018367957.1	257422	257624	203	0.490557	1.23045	2.22978	0.135386	0.462393	up	n.s.
205	NW_018367957.1	443815	444943	1129	-0.287265	2.84909	0.567288	0.451346	0.710503	down	n.s.
206	NW_018367957.1	453597	454162	566	0.275112	1.85291	0.516053	0.472537	0.725597	up	n.s.
207	NW_018367957.1	464708	466626	1919	-0.237812	3.63135	0.474755	0.490814	0.735862	down	n.s.
208	NW_018367957.1	466884	467529	646	-0.0396514	2.0028	0.0103044	0.919146	0.964948	down	n.s.
209	NW_018367957.1	471197	471964	768	0.160696	3.04676	0.185012	0.667109	0.838825	up	n.s.
210	NW_018367957.1	472132	472555	424	-0.263494	2.24417	0.45077	0.501976	0.741866	down	n.s.
211	NW_018367957.1	548197	548507	311	0.305662	1.32159	0.844672	0.358073	0.657223	up	n.s.
212	NW_018367957.1	678786	679724	939	-0.339647	2.93381	0.803666	0.370009	0.662696	down	n.s.
213	NW_018367957.1	830679	830908	230	0.13984	1.46749	0.165467	0.684187	0.847276	up	n.s.
214	NW_018367957.1	929852	930290	439	-0.80305	1.5905	4.85145	0.0276326	0.249877	down	n.s.
215	NW_018367957.1	945708	945933	226	0.228462	1.42627	0.454484	0.50022	0.74105	up	n.s.
216	NW_018367957.1	1359039	1359325	287	-0.11338	1.56569	0.100637	0.751071	0.886892	down	n.s.
217	NW_018367957.1	1501141	1501801	661	-0.387723	2.12785	0.97727	0.322884	0.631006	down	n.s.
218	NW_018367957.1	1519978	1520182	205	-0.15436	1.27796	0.21937	0.639525	0.821938	down	n.s.
219	NW_018367957.1	1574229	1574616	388	-0.0109864	1.63137	0.000906704	0.975978	0.98892	down	n.s.
220	NW_018367957.1	1727175	1727425	251	0.175011	1.60574	0.235066	0.627797	0.815646	up	n.s.
221	NW_018367957.1	1752300	1753456	1157	-0.404708	3.07645	1.17553	0.278278	0.59475	down	n.s.
222	NW_018367957.1	1763495	1764031	537	-1.08466	1.97668	7.52373	0.00609372	0.118776	down	n.s.
223	NW_018367957.1	1769305	1769920	616	-0.592408	1.61959	2.63616	0.104469	0.431019	down	n.s.
224	NW_018367957.1	1770229	1771107	879	-0.133826	2.26957	0.116262	0.733128	0.87504	down	n.s.
225	NW_018367957.1	1772654	1773170	517	-0.445226	1.58774	1.51166	0.218898	0.543863	down	n.s.
226	NW_018367957.1	1776676	1777053	378	-0.168669	1.50935	0.230174	0.631399	0.817541	down	n.s.
227	NW_018367957.1	1777191	1777440	250	-0.48465	0.65304	2.15144	0.14245	0.469234	down	n.s.
228	NW_018367957.1	1780395	1781938	1544	-0.317022	3.52814	0.820971	0.364906	0.660462	down	n.s.
229	NW_018367957.1	1784013	1784873	861	0.044736	2.37997	0.0130945	0.908897	0.960621	up	n.s.
230	NW_018367957.1	1866539	1867184	646	-0.435151	2.32969	1.22557	0.268281	0.587036	down	n.s.
231	NW_018367957.1	1867293	1868158	866	-0.364579	2.21352	0.862303	0.353104	0.653833	down	n.s.
232	NW_018367957.1	1872760	1873206	447	-0.236543	1.91293	0.371382	0.542258	0.768263	down	n.s.
233	NW_018367957.1	1879267	1880786	1520	-0.428281	3.34435	1.41939	0.233516	0.55903	down	n.s.
234	NW_018367957.1	1886380	1886683	304	-0.519973	1.71245	1.95435	0.162132	0.488425	down	n.s.
235	NW_018367957.1	1895619	1896144	526	-0.419148	2.24473	1.1383	0.286024	0.60052	down	n.s.
236	NW_018367957.1	1897263	1897522	260	-0.733934	1.31685	4.8042	0.0284002	0.253139	down	n.s.
237	NW_018367957.1	1898042	1898502	461	-0.402323	1.79147	1.13241	0.287274	0.601149	down	n.s.
238	NW_018367971.1	6344	6825	482	0.0444145	3.87165	0.0171822	0.895713	0.954388	up	n.s.
239	NW_018367971.1	534486	534739	254	0.355651	3.9377	1.10853	0.292412	0.606212	up	n.s.
240	NW_018367971.1	1468227	1468776	550	-0.318876	2.08016	0.663188	0.415445	0.689088	down	n.s.
241	NW_018367971.1	1678879	1679208	330	-0.00982361	2.67507	0.000653232	0.97961	0.989912	down	n.s.
242	NW_018367971.1	1866433	1866665	233	-0.357195	2.10855	0.831143	0.361951	0.659255	down	n.s.
243	NW_018367971.1	1869802	1870261	460	-0.112817	2.53389	0.0852584	0.770297	0.895225	down	n.s.
244	NW_018368002.1	390179	390546	368	-0.0295015	2.71879	0.00590953	0.938725	0.973825	down	n.s.
245	NW_018368002.1	733760	734210	451	-0.352505	2.46015	0.825617	0.363552	0.659714	down	n.s.
246	NW_018368002.1	820283	820654	372	-0.241499	2.17674	0.379261	0.538005	0.765695	down	n.s.
247	NW_018368002.1	862542	862832	291	-0.389914	1.82852	1.03891	0.308086	0.618491	down	n.s.
248	NW_018368002.1	923642	924022	381	-0.0475155	3.18353	0.0167127	0.897139	0.954821	down	n.s.
249	NW_018368002.1	1133228	1134021	794	-0.0245326	2.44757	0.00401279	0.949491	0.978723	down	n.s.
250	NW_018368002.1	1184066	1184714	649	-0.174388	2.73181	0.206158	0.6498	0.829014	down	n.s.
251	NW_018368002.1	1211758	1212082	325	-0.114026	1.5196	0.10499	0.745925	0.884084	down	n.s.
252	NW_018368002.1	1308725	1309277	553	-0.0381244	2.33645	0.00944609	0.922576	0.966614	down	n.s.
253	NW_018368002.1	1311157	1311908	752	-0.114234	2.61996	0.0879075	0.766857	0.893473	down	n.s.
254	NW_018368002.1	1312256	1313137	882	-0.0403749	2.82477	0.0112088	0.915685	0.963197	down	n.s.
255	NW_018368002.1	1482592	1482853	262	0.0471594	1.50289	0.0181744	0.892761	0.953683	up	n.s.
256	NW_018368002.1	1719054	1719462	409	-0.100129	2.68309	0.0677146	0.794696	0.906866	down	n.s.
257	NW_018368002.1	1719673	1720687	1015	0.00508674	4.31786	0.000239812	0.987645	0.993698	up	n.s.
258	NW_018368002.1	2018408	2018951	544	-0.453694	2.02514	1.34229	0.246642	0.57036	down	n.s.
259	NW_018368002.1	2020663	2021250	588	-0.677873	2.56406	3.04538	0.0809802	0.393458	down	n.s.
260	NW_018368002.1	2024661	2024711	51	-0.587528	-0.244095	2.61946	0.105574	0.432055	down	n.s.
261	NW_018368002.1	2027006	2027647	642	-0.952524	3.1081	6.45712	0.0110572	0.163834	down	n.s.
262	NW_018368002.1	2027757	2028963	1207	-0.551491	3.15454	2.22221	0.136051	0.462393	down	n.s.
263	NW_018368002.1	2095694	2096275	582	-1.67416	2.76315	17.8057	2.45556e-05	0.00341438	down	significant
264	NW_018368002.1	2162641	2163253	613	-0.200145	2.76149	0.272145	0.601901	0.802829	down	n.s.
265	NW_018368002.1	2242400	2243027	628	-1.37869	2.11477	11.8235	0.000585897	0.0277987	down	significant
266	NW_018368002.1	2275156	2275668	513	-0.59238	2.07791	2.27546	0.131449	0.459494	down	n.s.
267	NW_018368002.1	2377904	2378479	576	-0.765647	3.00388	4.09745	0.0429591	0.306233	down	n.s.
268	NW_018368002.1	2452862	2453235	374	-0.348297	2.21827	0.789132	0.374372	0.665791	down	n.s.
269	NW_018368002.1	2491204	2491411	208	-1.00543	1.5432	7.75476	0.00536137	0.11053	down	n.s.
270	NW_018368002.1	2498073	2498631	559	-0.692389	1.8154	3.285	0.0699284	0.371813	down	n.s.
271	NW_018368002.1	2559302	2559708	407	-0.650832	1.60314	3.19828	0.0737288	0.380883	down	n.s.
272	NW_018368052.1	1127752	1127950	199	0.268556	1.76662	0.512344	0.474133	0.726537	up	n.s.
273	NW_018368052.1	1177083	1177489	407	-0.0463451	1.71996	0.0155178	0.900865	0.957314	down	n.s.
274	NW_018368052.1	1236031	1236514	484	-0.554544	2.66139	2.06358	0.150868	0.478004	down	n.s.
275	NW_018368052.1	1290286	1290785	500	-0.377634	2.80769	0.972648	0.324031	0.63178	down	n.s.
276	NW_018368052.1	1354158	1354455	298	0.20599	1.62126	0.323274	0.569652	0.785342	up	n.s.
277	NW_018368052.1	1355581	1356061	481	-0.936772	2.34963	5.57871	0.0181882	0.208155	down	n.s.
278	NW_018368052.1	1369603	1369962	360	-2.40784	1.1812	44.6072	2.4615e-11	7.27311e-08	down	significant
279	NW_018368052.1	1377786	1378211	426	0.36839	1.4948	1.11468	0.291077	0.604824	up	n.s.
280	NW_018368052.1	1390085	1390580	496	-0.473958	1.60733	1.69712	0.192677	0.51811	down	n.s.
281	NW_018368052.1	1686733	1686886	154	-0.883009	5.77387	0.234241	0.676208	0.843137	down	n.s.
282	NW_018368052.1	1790987	1791639	653	-0.526972	1.81848	1.90635	0.167382	0.49355	down	n.s.
283	NW_018368052.1	1892807	1893159	353	0.435893	1.63183	1.4258	0.232463	0.557751	up	n.s.
284	NW_018368052.1	1936704	1937012	309	0.232098	1.59564	0.414424	0.519739	0.752871	up	n.s.
285	NW_018368052.1	2000486	2001007	522	-0.447597	1.98449	1.31337	0.251797	0.574182	down	n.s.
286	NW_018368052.1	2026994	2027452	459	-0.154772	1.84183	0.163604	0.685863	0.848306	down	n.s.
287	NW_018368052.1	2052721	2053010	290	-0.361427	1.29629	1.1898	0.27538	0.592413	down	n.s.
288	NW_018368052.1	2058856	2059590	735	-0.432098	2.55858	1.24774	0.263996	0.582629	down	n.s.
289	NW_018368052.1	2062222	2063031	810	-0.298137	2.77263	0.603594	0.437218	0.702841	down	n.s.
290	NW_018368052.1	2081687	2082057	371	0.366087	1.71079	0.972014	0.324189	0.63178	up	n.s.
291	NW_018368052.1	2117029	2117608	580	-0.480153	2.15283	1.49676	0.221183	0.546438	down	n.s.
292	NW_018368052.1	2128864	2129238	375	-0.529408	1.76518	1.98208	0.159185	0.486152	down	n.s.
293	NW_018368052.1	2203839	2204398	560	-0.492791	2.41446	1.59222	0.207022	0.533522	down	n.s.
294	NW_018368052.1	2223131	2223737	607	-0.698864	2.72186	3.2725	0.070463	0.372619	down	n.s.
295	NW_018368052.1	2246737	2247361	625	-0.268177	3.41677	0.570176	0.450197	0.709734	down	n.s.
296	NW_018368052.1	2326365	2326828	464	-0.677632	1.73424	3.26094	0.070961	0.374296	down	n.s.
297	NW_018368052.1	2372235	2372745	511	-0.586123	1.58541	2.61315	0.105994	0.43228	down	n.s.
298	NW_018368052.1	2373354	2374252	899	-0.452897	2.35816	1.32816	0.249144	0.57244	down	n.s.
299	NW_018368052.1	2380745	2381232	488	-0.228029	1.83173	0.356751	0.550322	0.774132	down	n.s.
300	NW_018368052.1	2391990	2392500	511	0.0784584	1.93889	0.0409666	0.839604	0.92999	up	n.s.
301	NW_018368052.1	2536915	2537082	168	-0.189165	0.964388	0.340076	0.559791	0.780669	down	n.s.
302	NW_018368052.1	2754025	2754354	330	0.494934	1.66506	1.80171	0.179518	0.505535	up	n.s.
303	NW_018368052.1	2754509	2754961	453	0.294283	1.97183	0.569484	0.450472	0.709913	up	n.s.
304	NW_018368052.1	3390485	3391155	671	-0.119812	2.11375	0.0938264	0.759371	0.890455	down	n.s.
305	NW_018368052.1	3660007	3660556	550	-0.0521391	2.62031	0.0183341	0.892294	0.953442	down	n.s.
306	NW_018368052.1	4061888	4062274	387	-0.162346	1.73109	0.190319	0.662655	0.83676	down	n.s.
307	NW_018368052.1	4065116	4066191	1076	0.251045	4.47931	0.592335	0.441525	0.704243	up	n.s.
308	NW_018368052.1	4078363	4078792	430	0.0150702	1.90185	0.00151118	0.968991	0.986351	up	n.s.
309	NW_018368052.1	4104377	4104711	335	0.427453	1.79894	1.27637	0.258587	0.579933	up	n.s.
310	NW_018368052.1	4298966	4300058	1093	0.145567	2.64901	0.142885	0.705433	0.859981	up	n.s.
311	NW_018368052.1	4301946	4302218	273	-0.0786147	1.64531	0.0466351	0.829027	0.924287	down	n.s.
312	NW_018368052.1	4403725	4404063	339	-0.258607	1.40097	0.583943	0.444778	0.705961	down	n.s.
313	NW_018368052.1	4544848	4545180	333	-1.12818	2.02845	8.09576	0.00444121	0.0977671	down	n.s.
314	NW_018368052.1	4815114	4815601	488	-0.329805	1.97233	0.716319	0.397362	0.67723	down	n.s.
315	NW_018368064.1	5491	5862	372	-0.494633	1.59691	1.85807	0.172861	0.498973	down	n.s.
316	NW_018368064.1	26592	27286	695	-0.780837	2.40143	3.94619	0.0469891	0.319296	down	n.s.
317	NW_018368064.1	40498	40967	470	-0.0750075	1.80687	0.0392367	0.842982	0.931183	down	n.s.
318	NW_018368064.1	65734	66323	590	-0.0718567	2.41967	0.0341125	0.853469	0.93625	down	n.s.
319	NW_018368064.1	68060	68420	361	-0.465554	1.79315	1.51564	0.218293	0.542931	down	n.s.
320	NW_018368064.1	92577	93208	632	-0.441082	2.14093	1.26308	0.26108	0.581085	down	n.s.
321	NW_018368064.1	103391	103899	509	-0.86158	1.89902	4.83375	0.0279175	0.25072	down	n.s.
322	NW_018368064.1	104269	104677	409	-0.641275	1.46791	3.39967	0.0652219	0.362161	down	n.s.
323	NW_018368064.1	105412	106049	638	-0.754742	2.18167	3.65805	0.0558109	0.341124	down	n.s.
324	NW_018368064.1	110911	111677	767	-0.514647	2.18399	1.71203	0.190736	0.515901	down	n.s.
325	NW_018368064.1	152747	153260	514	-1.02156	2.85683	7.01814	0.00807417	0.139516	down	n.s.
326	NW_018368064.1	166908	167503	596	-1.04008	2.7196	7.13918	0.00754692	0.134739	down	n.s.
327	NW_018368064.1	378295	378497	203	0.141494	1.19369	0.185955	0.666309	0.838401	up	n.s.
328	NW_018368068.1	1432	1734	303	0.0322146	1.34874	0.00932339	0.923078	0.966758	up	n.s.
329	NW_018368088.1	61754	62008	255	-1.02007	1.70769	7.36171	0.00666757	0.125684	down	n.s.
330	NW_018368088.1	1110803	1111181	379	-0.829602	1.66783	5.01521	0.0251348	0.240312	down	n.s.
331	NW_018368088.1	1186433	1186751	319	-0.802599	2.00704	4.17689	0.0410086	0.300047	down	n.s.
332	NW_018368093.1	42526	43339	814	-0.918677	2.71271	5.60032	0.0179652	0.207019	down	n.s.
333	NW_018368093.1	56547	58039	1493	-0.452934	4.02896	1.82453	0.176787	0.502905	down	n.s.
334	NW_018368093.1	67763	68259	497	-1.66378	2.59255	17.4216	3.00468e-05	0.00399015	down	significant
335	NW_018368093.1	74323	75159	837	-1.16667	2.25308	8.55062	0.00345732	0.0869406	down	n.s.
336	NW_018368093.1	126538	127189	652	-0.851142	1.66885	5.25854	0.0218481	0.226511	down	n.s.
337	NW_018368093.1	242363	242950	588	-0.952278	2.12745	5.7822	0.0161969	0.196339	down	n.s.
338	NW_018368093.1	487620	488416	797	-0.360833	2.39299	0.850915	0.356303	0.655941	down	n.s.
339	NW_018368093.1	490004	490257	254	-0.69691	1.36244	4.26874	0.0388306	0.296415	down	n.s.
340	NW_018368093.1	601246	601720	475	-1.26529	1.53292	12.132	0.000496542	0.0249729	down	significant
341	NW_018368093.1	706602	707001	400	-0.823358	2.92151	4.65401	0.0309911	0.262443	down	n.s.
342	NW_018368093.1	708510	709002	493	-0.867525	1.99204	4.8571	0.0275421	0.249441	down	n.s.
343	NW_018368093.1	789404	790642	1239	-0.454042	4.0426	1.83681	0.175338	0.501166	down	n.s.
344	NW_018368093.1	797495	797988	494	-0.48974	2.0607	1.56366	0.211143	0.53541	down	n.s.
345	NW_018368093.1	904028	904298	271	0.0812994	1.48881	0.0546803	0.815113	0.916435	up	n.s.
346	NW_018368093.1	982418	982777	360	0.107071	1.45789	0.0969827	0.755484	0.888729	up	n.s.
347	NW_018368093.1	1391479	1391916	438	-0.120549	2.50897	0.0974009	0.754974	0.888598	down	n.s.
348	NW_018368093.1	1482959	1483309	351	-0.329706	1.90301	0.721846	0.395548	0.676001	down	n.s.
349	NW_018368093.1	1485784	1486060	277	0.276246	1.4698	0.638859	0.424132	0.694502	up	n.s.
350	NW_018368093.1	1528016	1528439	424	-0.952166	1.41026	7.67892	0.00559132	0.113568	down	n.s.
351	NW_018368093.1	1546176	1546705	530	-0.379738	2.01274	0.944716	0.331078	0.636832	down	n.s.
352	NW_018368093.1	1549177	1549628	452	-0.270135	1.82034	0.50295	0.478214	0.729056	down	n.s.
353	NW_018368093.1	1562262	1562793	532	-0.251548	2.04523	0.413938	0.519984	0.752871	down	n.s.
354	NW_018368104.1	67080	67254	175	-0.174961	1.93358	0.202901	0.652393	0.83044	down	n.s.
355	NW_018368104.1	171290	171548	259	-0.938075	1.49985	7.00832	0.00811855	0.139873	down	n.s.
356	NW_018368104.1	281993	282448	456	-0.216359	1.85773	0.31723	0.573283	0.786325	down	n.s.
357	NW_018368104.1	336407	336824	418	-0.993036	1.49393	7.85341	0.00507663	0.106903	down	n.s.
358	NW_018368104.1	1186575	1187601	1027	-0.456812	3.34135	1.61378	0.203973	0.531024	down	n.s.
359	NW_018368104.1	1324769	1325090	322	0.301372	2.49576	0.607113	0.435885	0.70252	up	n.s.
360	NW_018368107.1	73913	74363	451	-0.643291	1.80157	2.86156	0.0907327	0.408677	down	n.s.
361	NW_018368107.1	80058	80823	766	-0.232958	4.20776	0.496119	0.481217	0.731058	down	n.s.
362	NW_018368113.1	296578	297030	453	0.0723416	1.61464	0.0398757	0.841725	0.930805	up	n.s.
363	NW_018368113.1	317902	318293	392	0.164035	1.97695	0.177556	0.673486	0.842677	up	n.s.
364	NW_018368113.1	331815	332152	338	-0.209792	1.63571	0.331161	0.564982	0.782644	down	n.s.
365	NW_018368113.1	365681	365919	239	0.594769	1.0842	3.30181	0.0692164	0.371006	up	n.s.
366	NW_018368113.1	377054	377423	370	-0.539742	1.55884	2.24937	0.133682	0.461741	down	n.s.
367	NW_018368113.1	392118	392345	228	0.590047	1.02767	3.28415	0.0699647	0.371813	up	n.s.
368	NW_018368186.1	91386	91986	601	-0.227415	2.28732	0.33543	0.562484	0.782037	down	n.s.
369	NW_018368186.1	174051	174214	164	-0.174224	1.53323	0.241001	0.623488	0.813635	down	n.s.
370	NW_018368201.1	5089	5431	343	0.599237	5.65209	3.15963	0.0754933	0.384829	up	n.s.
371	NW_018368201.1	74171	74369	199	0.968625	0.560279	8.32445	0.00391504	0.0923595	up	n.s.
372	NW_018368201.1	250226	250492	267	-0.596624	1.61348	2.68337	0.101414	0.4264	down	n.s.
373	NW_018368201.1	409860	410078	219	0.0912451	1.44504	0.0711323	0.789698	0.904666	up	n.s.
374	NW_018368201.1	628255	628511	257	-0.0842167	1.63167	0.0534208	0.817216	0.917834	down	n.s.
375	NW_018368201.1	814013	814496	484	-0.559273	1.91743	2.06004	0.151219	0.478517	down	n.s.
376	NW_018368201.1	852353	852558	206	-0.965768	1.62179	6.87995	0.00872238	0.144963	down	n.s.
377	NW_018368201.1	854345	854588	244	-0.208675	1.90594	0.288549	0.591157	0.798609	down	n.s.
378	NW_018368201.1	855681	856729	1049	-0.120926	4.54476	0.138194	0.710086	0.86254	down	n.s.
379	NW_018368201.1	857307	857662	356	-0.230172	2.17055	0.344197	0.557422	0.778744	down	n.s.
380	NW_018368201.1	1560044	1560293	250	0.0328039	2.41772	0.00709549	0.932871	0.970685	up	n.s.
381	NW_018368201.1	1880343	1880594	252	-0.101129	1.59635	0.0783065	0.779608	0.899647	down	n.s.
382	NW_018368201.1	2214112	2214338	227	-0.360025	1.37753	1.14808	0.283963	0.599429	down	n.s.
383	NW_018368201.1	2478725	2478944	220	0.037721	1.82976	0.00983416	0.921007	0.965701	up	n.s.
384	NW_018368201.1	2576626	2576845	220	0.383146	1.22127	1.34899	0.245466	0.568744	up	n.s.
385	NW_018368201.1	2662185	2662561	377	-1.81272	1.98011	19.8675	8.3383e-06	0.0014709	down	significant
386	NW_018368201.1	2698432	2698747	316	-0.419874	1.49005	1.44834	0.228806	0.553585	down	n.s.
387	NW_018368201.1	2716895	2717109	215	-0.319157	1.62724	0.770038	0.380214	0.667701	down	n.s.
388	NW_018368201.1	2726165	2726932	768	-0.156841	2.79174	0.167749	0.682123	0.846051	down	n.s.
389	NW_018368201.1	2734927	2735559	633	-0.455486	3.46992	1.66592	0.196818	0.522505	down	n.s.
390	NW_018368201.1	2742719	2742987	269	-0.215074	1.67438	0.343775	0.557664	0.778989	down	n.s.
391	NW_018368201.1	2754962	2755379	418	-0.455148	1.82396	1.42282	0.232952	0.558358	down	n.s.
392	NW_018368201.1	2837456	2837723	268	0.352294	1.22204	1.14715	0.284156	0.599508	up	n.s.
393	NW_018368201.1	2840750	2841015	266	-0.00576679	1.57611	0.000256019	0.987234	0.993611	down	n.s.
394	NW_018368201.1	3068880	3069175	296	-0.203776	2.13018	0.26891	0.604073	0.804229	down	n.s.
395	NW_018368201.1	3511337	3511754	418	0.14386	2.131	0.134634	0.713679	0.863884	up	n.s.
396	NW_018368227.1	1299987	1300586	600	-0.483042	3.11613	1.69101	0.193481	0.51889	down	n.s.
397	NW_018368227.1	1359899	1360106	208	-0.114809	2.88315	0.0910767	0.762815	0.891689	down	n.s.
398	NW_018368233.1	105716	106069	354	-0.120227	1.86818	0.0972835	0.755117	0.888598	down	n.s.
399	NW_018368233.1	107102	107301	200	0.0578133	1.29486	0.0305805	0.861181	0.938812	up	n.s.
400	NW_018368233.1	194594	195098	505	-0.222868	2.14118	0.323794	0.569342	0.785216	down	n.s.
401	NW_018368233.1	319132	319829	698	0.354599	2.7456	0.85171	0.356079	0.655888	up	n.s.
402	NW_018368233.1	348658	348910	253	-0.782606	1.30281	5.46921	0.0193627	0.213136	down	n.s.
403	NW_018368233.1	438175	438544	370	0.447591	2.00019	1.31856	0.250862	0.573489	up	n.s.
404	NW_018368233.1	438782	439165	384	0.0504249	2.0877	0.0166174	0.897431	0.95496	up	n.s.
405	NW_018368233.1	447691	448446	756	-0.167907	3.93633	0.247978	0.618507	0.811453	down	n.s.
406	NW_018368233.1	455978	456357	380	0.777933	1.48775	4.93101	0.0263884	0.244807	up	n.s.
407	NW_018368233.1	467950	468243	294	0.0757009	1.56338	0.0445703	0.832798	0.925871	up	n.s.
408	NW_018368233.1	491557	491921	365	-0.393703	2.91088	1.07536	0.299749	0.613727	down	n.s.
409	NW_018368233.1	502984	503283	300	-0.139566	2.02728	0.128397	0.720103	0.867396	down	n.s.
410	NW_018368233.1	505369	505721	353	0.438236	1.82695	1.32546	0.249626	0.572545	up	n.s.
411	NW_018368233.1	513152	513543	392	-0.993826	1.37865	8.44907	0.00365569	0.0903822	down	n.s.
412	NW_018368233.1	582101	582716	616	-0.277373	3.32083	0.593108	0.441228	0.704236	down	n.s.
413	NW_018368233.1	837022	837330	309	-0.731212	1.6508	3.94232	0.0470974	0.319296	down	n.s.
414	NW_018368233.1	972077	972610	534	-0.190342	2.24404	0.236088	0.627051	0.815483	down	n.s.
415	NW_018368234.1	109392	109670	279	0.332616	1.35702	0.983297	0.321396	0.630056	up	n.s.
416	NW_018368234.1	944513	944778	266	0.16962	1.30028	0.265024	0.606694	0.805611	up	n.s.
417	NW_018368234.1	1013597	1013989	393	-0.160315	2.14969	0.16802	0.681882	0.846051	down	n.s.
418	NW_018368234.1	1051774	1052120	347	-0.248958	1.8904	0.414032	0.519936	0.752871	down	n.s.
419	NW_018368234.1	1264546	1264794	249	0.292829	1.3665	0.762146	0.382667	0.669511	up	n.s.
420	NW_018368300.1	51568	51875	308	0.411098	1.25322	1.56266	0.211288	0.535537	up	n.s.
421	NW_018368300.1	104228	104468	241	0.279699	1.49054	0.648112	0.420797	0.692911	up	n.s.
422	NW_018368300.1	346170	346470	301	-0.578728	1.62601	2.5228	0.112237	0.439706	down	n.s.
423	NW_018368300.1	508597	508833	237	-0.0220217	1.40657	0.00423067	0.94814	0.978193	down	n.s.
424	NW_018368300.1	1081291	1082504	1214	-0.0169624	2.72391	0.00194854	0.964791	0.985044	down	n.s.
425	NW_018368300.1	1084658	1084895	238	-0.159609	3.32094	0.196619	0.657468	0.833786	down	n.s.
426	NW_018368300.1	1634076	1634733	658	-0.439702	2.44887	1.28016	0.257881	0.57989	down	n.s.
427	NW_018368300.1	2145983	2146553	571	-0.248523	2.00792	0.406106	0.523959	0.755141	down	n.s.
428	NW_018368327.1	94507	94832	326	-0.186429	1.5565	0.273285	0.601142	0.80245	down	n.s.
429	NW_018368327.1	158993	159378	386	-0.382747	2.43	0.9666	0.32554	0.633134	down	n.s.
430	NW_018368327.1	165821	166266	446	-0.718839	2.37807	3.3351	0.0678287	0.367605	down	n.s.
431	NW_018368327.1	175551	176080	530	-0.473727	2.58833	1.50422	0.220036	0.545081	down	n.s.
432	NW_018368327.1	190087	190855	769	0.132122	2.28202	0.113867	0.735788	0.876535	up	n.s.
433	NW_018368330.1	101593	101874	282	-0.840168	1.54121	5.47475	0.0193014	0.213136	down	n.s.
434	NW_018368330.1	613225	613637	413	0.70275	2.55271	3.27665	0.070285	0.372191	up	n.s.
435	NW_018368348.1	671743	675741	3999	0.360447	5.20168	1.19871	0.273592	0.590811	up	n.s.
436	NW_018368348.1	918486	918845	360	-0.244678	1.79907	0.419505	0.517191	0.751196	down	n.s.
437	NW_018368348.1	951786	952210	425	-0.252765	2.07179	0.416474	0.518708	0.751945	down	n.s.
438	NW_018368348.1	1349356	1349735	380	-0.949256	1.53397	6.96859	0.00830074	0.141772	down	n.s.
439	NW_018368348.1	1444872	1445119	248	0.32463	1.08658	0.990176	0.319709	0.628495	up	n.s.
440	NW_018368348.1	1717531	1717935	405	-0.115085	3.07193	0.0953544	0.75748	0.889799	down	n.s.
441	NW_018368414.1	17082	19413	2332	0.198088	4.24161	0.360305	0.548343	0.772765	up	n.s.
442	NW_018368414.1	19576	20157	582	0.350624	2.50431	0.820647	0.365	0.660533	up	n.s.
443	NW_018368414.1	24804	25341	538	0.0908586	1.73426	0.0594377	0.807389	0.912811	up	n.s.
444	NW_018368414.1	25559	26418	860	0.0916865	2.71091	0.0568612	0.81153	0.914281	up	n.s.
445	NW_018368414.1	28884	29150	267	-0.0481226	1.24757	0.0214493	0.883563	0.948694	down	n.s.
446	NW_018368414.1	159220	159995	776	0.478111	3.19873	1.69038	0.193564	0.518925	up	n.s.
447	NW_018368414.1	165805	166566	762	0.34257	1.95788	0.771048	0.379902	0.667595	up	n.s.
448	NW_018368414.1	176038	177163	1126	0.0459895	3.19746	0.0157219	0.900218	0.956978	up	n.s.
449	NW_018368414.1	177492	177974	483	1.30087	1.68765	11.8168	0.000588009	0.0277987	up	significant
450	NW_018368414.1	178487	179358	872	0.452052	2.66161	1.37119	0.24162	0.566239	up	n.s.
451	NW_018368436.1	58758	59059	302	-0.817383	1.36763	5.80421	0.0159955	0.194496	down	n.s.
452	NW_018368436.1	72457	73313	857	-0.580289	2.04149	2.1882	0.139085	0.465751	down	n.s.
453	NW_018368436.1	73799	74372	574	-0.373925	2.75164	0.94461	0.331105	0.636832	down	n.s.
454	NW_018368448.1	90326	91324	999	0.411154	2.72337	1.14136	0.285377	0.60052	up	n.s.
455	NW_018368451.1	80586	81301	716	0.102956	6.98959	0.0810258	0.775914	0.897614	up	n.s.
456	NW_018368451.1	81502	81810	309	0.120209	4.19051	0.13161	0.716776	0.865356	up	n.s.
457	NW_018368451.1	86928	87134	207	-0.391078	3.57288	1.26313	0.26107	0.581085	down	n.s.
458	NW_018368451.1	99115	99419	305	0.912829	7.20393	6.14535	0.0131827	0.177873	up	n.s.
459	NW_018368451.1	106083	106289	207	3.09835	1.87389	2.273	0.270007	0.588205	up	n.s.
460	NW_018368451.1	114069	114275	207	-0.577267	2.91381	2.30099	0.129305	0.458894	down	n.s.
461	NW_018368451.1	126548	126783	236	-0.334728	2.70349	0.754867	0.384948	0.670273	down	n.s.
462	NW_018368451.1	153094	153813	720	-0.761179	1.81679	3.94513	0.0470187	0.319296	down	n.s.
463	NW_018368451.1	154232	154564	333	-0.362206	1.54379	1.02926	0.310343	0.619697	down	n.s.
464	NW_018368451.1	229123	229440	318	0.230323	1.35447	0.474508	0.490928	0.735862	up	n.s.
465	NW_018368451.1	230494	231086	593	0.287477	2.23947	0.535706	0.464225	0.720131	up	n.s.
466	NW_018368451.1	235632	235837	206	-1.42351	1.94915	12.7025	0.000365894	0.0214084	down	significant
467	NW_018368451.1	247402	247918	517	-0.372173	2.15987	0.900961	0.342534	0.646194	down	n.s.
468	NW_018368451.1	311637	312864	1228	-0.204453	3.12502	0.305084	0.580718	0.791914	down	n.s.
469	NW_018368451.1	324471	324949	479	-0.533894	1.65872	2.11105	0.146252	0.473538	down	n.s.
470	NW_018368451.1	337939	338450	512	-0.170567	2.46717	0.193811	0.659768	0.835508	down	n.s.
471	NW_018368451.1	361416	361726	311	-0.302836	1.50041	0.74509	0.388044	0.671796	down	n.s.
472	NW_018368451.1	588167	588647	481	-0.434572	2.09032	1.22869	0.267672	0.586616	down	n.s.
473	NW_018368451.1	602007	602598	592	-0.351501	2.21989	0.802565	0.370337	0.662882	down	n.s.
474	NW_018368451.1	628046	628441	396	-0.483816	1.81154	1.61199	0.204224	0.531268	down	n.s.
475	NW_018368451.1	648118	649025	908	-0.659233	3.28065	3.28072	0.0701108	0.372191	down	n.s.
476	NW_018368451.1	914321	914794	474	0.198265	2.14476	0.255737	0.613069	0.809684	up	n.s.
477	NW_018368451.1	929941	930108	168	0.121719	4.17194	0.134907	0.713401	0.863879	up	n.s.
478	NW_018368451.1	934388	934766	379	0.111625	8.39563	0.0846028	0.771157	0.89539	up	n.s.
479	NW_018368451.1	1044198	1044908	711	-0.231798	2.86581	0.370205	0.542898	0.768721	down	n.s.
480	NW_018368451.1	1738726	1739287	562	0.306233	2.3021	0.606981	0.435934	0.70252	up	n.s.
481	NW_018368451.1	1922615	1923622	1008	-0.548597	3.33617	2.31718	0.127965	0.45889	down	n.s.
482	NW_018368451.1	2195157	2195674	518	-1.04138	1.47691	0.571696	0.517394	0.751196	down	n.s.
483	NW_018368451.1	2314522	2315042	521	-0.0548348	1.96287	0.0199001	0.887818	0.951153	down	n.s.
484	NW_018368451.1	2417862	2418030	169	0.526462	1.28943	2.53012	0.111705	0.438886	up	n.s.
485	NW_018368479.1	43571	43831	261	-1.08725	1.54538	9.00349	0.00269746	0.0751917	down	n.s.
486	NW_018368479.1	49249	49633	385	-1.63667	1.5624	19.2023	1.18076e-05	0.00188587	down	significant
487	NW_018368479.1	55320	55729	410	-0.604777	2.85284	2.49603	0.114147	0.442666	down	n.s.
488	NW_018368479.1	138436	139039	604	-0.0928772	3.225	0.0646162	0.799345	0.908963	down	n.s.
489	NW_018368479.1	181828	182175	348	-0.726136	2.14182	3.39689	0.0653321	0.362346	down	n.s.
490	NW_018368479.1	406024	406594	571	-0.417695	2.79991	1.18723	0.275899	0.592787	down	n.s.
491	NW_018368479.1	412314	413363	1050	-1.28483	3.36758	12.4309	0.000423092	0.0230439	down	significant
492	NW_018368479.1	416608	417195	588	-2.11618	2.0887	26.0957	3.27429e-07	0.000104591	down	significant
493	NW_018368479.1	534293	534893	601	-0.970514	1.91858	6.08749	0.0136213	0.180888	down	n.s.
494	NW_018368486.1	284939	285338	400	-0.213192	2.02349	0.298946	0.584549	0.794825	down	n.s.
495	NW_018368486.1	311568	312148	581	0.190139	2.5354	0.241949	0.622807	0.813324	up	n.s.
496	NW_018368486.1	328323	328650	328	-0.203367	1.81926	0.28555	0.593092	0.799475	down	n.s.
497	NW_018368486.1	375827	376214	388	-0.304405	1.6969	0.675944	0.410995	0.686718	down	n.s.
498	NW_018368486.1	383280	383816	537	-0.0665087	3.02297	0.0314702	0.859197	0.938104	down	n.s.
499	NW_018368486.1	442523	442745	223	0.489412	1.19162	2.23397	0.13502	0.462123	up	n.s.
500	NW_018368543.1	91446	92170	725	-0.0229301	2.16931	0.00342982	0.953299	0.980425	down	n.s.
501	NW_018368543.1	101912	102929	1018	-0.417423	2.83166	1.1903	0.275279	0.592348	down	n.s.
502	NW_018368543.1	106223	106816	594	-0.583759	1.92292	2.24355	0.134186	0.461971	down	n.s.
503	NW_018368549.1	8422	8761	340	-0.228824	2.06161	0.342698	0.558282	0.779392	down	n.s.
504	NW_018368549.1	20980	21593	614	-0.338051	2.4037	0.748685	0.386902	0.671087	down	n.s.
505	NW_018368549.1	28059	28296	238	-0.389026	2.74533	1.02138	0.312202	0.621303	down	n.s.
506	NW_018368549.1	30240	30508	269	0.0277649	1.80097	0.00539985	0.941422	0.975253	up	n.s.
507	NW_018368549.1	43940	44271	332	-0.404195	1.66505	1.2033	0.272674	0.590212	down	n.s.
508	NW_018368549.1	1156113	1156596	484	-1.60986	2.19205	15.7776	7.14514e-05	0.00734334	down	significant
509	NW_018368549.1	1224396	1224818	423	-0.387655	1.73151	1.07847	0.299051	0.612987	down	n.s.
510	NW_018368549.1	1476978	1477418	441	0.10367	2.095	0.070302	0.7909	0.905015	up	n.s.
511	NW_018368549.1	1592896	1593404	509	0.182555	1.82142	0.230992	0.630793	0.817201	up	n.s.
512	NW_018368549.1	1685987	1686593	607	-2.0208	1.50267	29.3562	6.11286e-08	3.01033e-05	down	significant
513	NW_018368549.1	1796954	1797171	218	-0.954226	1.15906	8.23699	0.00410816	0.0940976	down	n.s.
514	NW_018368549.1	1820512	1821100	589	-0.826725	2.01841	4.40246	0.0358977	0.284557	down	n.s.
515	NW_018368549.1	1822052	1822696	645	-0.645316	2.9402	2.88458	0.0894443	0.407033	down	n.s.
516	NW_018368549.1	1868281	1868562	282	-0.47929	1.21005	2.11132	0.146227	0.473538	down	n.s.
517	NW_018368549.1	1917087	1917839	753	-0.444582	2.32262	1.27653	0.258557	0.579933	down	n.s.
518	NW_018368549.1	2082935	2083466	532	-0.657262	2.1003	2.80034	0.0942587	0.416154	down	n.s.
519	NW_018368549.1	2169754	2171524	1771	-0.348393	3.37376	0.948323	0.330156	0.636146	down	n.s.
520	NW_018368549.1	2171700	2174716	3017	-0.311465	3.99541	0.859631	0.353851	0.654589	down	n.s.
521	NW_018368549.1	2176268	2176955	688	-0.360987	2.19964	0.844176	0.358214	0.657223	down	n.s.
522	NW_018368549.1	2184713	2185221	509	-0.525237	1.64565	2.05247	0.151973	0.478678	down	n.s.
523	NW_018368549.1	2185336	2185677	342	-0.744158	1.25334	5.00859	0.0252312	0.240312	down	n.s.
524	NW_018368549.1	2186161	2186782	622	-0.477877	2.00156	1.4953	0.221407	0.546551	down	n.s.
525	NW_018368549.1	2303338	2303874	537	-0.0272547	1.9359	0.00493168	0.944014	0.976399	down	n.s.
526	NW_018368549.1	2319298	2319873	576	-1.04242	3.27808	8.07692	0.00448709	0.0983914	down	n.s.
527	NW_018368549.1	2336501	2336902	402	-1.18943	2.08043	8.93509	0.00280032	0.0769697	down	n.s.
528	NW_018368549.1	2349404	2349852	449	-0.416394	2.11549	1.1312	0.287531	0.601243	down	n.s.
529	NW_018368549.1	2369492	2369872	381	-0.431935	1.78197	1.31306	0.251852	0.574198	down	n.s.
530	NW_018368549.1	2383533	2384207	675	-0.8189	2.26754	4.28519	0.0384567	0.294674	down	n.s.
531	NW_018368549.1	2397840	2398935	1096	-0.501745	2.81674	1.71245	0.19068	0.515901	down	n.s.
532	NW_018368549.1	2399081	2400063	983	-0.518629	2.86076	1.84234	0.17469	0.500815	down	n.s.
533	NW_018368549.1	2800479	2800884	406	0.129648	1.83309	0.116012	0.733404	0.87504	up	n.s.
534	NW_018368549.1	2855581	2856629	1049	-0.146569	2.90511	0.149145	0.699358	0.856728	down	n.s.
535	NW_018368549.1	2860887	2862089	1203	-0.185408	3.13756	0.251813	0.615806	0.810311	down	n.s.
536	NW_018368549.1	2863957	2864412	456	-0.679123	1.97317	3.00343	0.0831017	0.396391	down	n.s.
537	NW_018368549.1	2867536	2868062	527	-0.907892	1.58478	6.17876	0.0129362	0.176754	down	n.s.
538	NW_018368549.1	2913671	2914370	700	-0.29279	2.51748	0.573535	0.448865	0.709042	down	n.s.
539	NW_018368549.1	2923815	2924015	201	-0.387647	1.29828	1.36568	0.242567	0.566357	down	n.s.
540	NW_018368549.1	2924138	2924978	841	-0.357258	3.82171	1.09905	0.294486	0.608835	down	n.s.
541	NW_018368549.1	2969649	2969954	306	0.318044	1.28085	0.919534	0.337607	0.642748	up	n.s.
542	NW_018368549.1	4403224	4403494	271	0.611044	1.20259	3.44122	0.0636011	0.356764	up	n.s.
543	NW_018368549.1	4775825	4776160	336	0.757482	1.30841	5.15181	0.0232312	0.232221	up	n.s.
544	NW_018368549.1	4796086	4796557	472	0.119298	1.97771	0.0939144	0.759261	0.890455	up	n.s.
545	NW_018368549.1	5262551	5263037	487	-0.1047	2.02786	0.0721531	0.78823	0.904315	down	n.s.
546	NW_018368549.1	5285456	5285769	314	0.95204	1.35591	7.86394	0.00504715	0.106712	up	n.s.
547	NW_018368549.1	5497022	5497400	379	-0.271827	1.87789	0.496519	0.481041	0.731058	down	n.s.
548	NW_018368549.1	5645301	5645643	343	-0.596972	2.48446	2.36019	0.124481	0.454229	down	n.s.
549	NW_018368549.1	5649558	5650090	533	-0.838034	2.10667	4.50038	0.0338977	0.277065	down	n.s.
550	NW_018368549.1	5685100	5685494	395	-0.088328	1.8813	0.0525102	0.818753	0.918636	down	n.s.
551	NW_018368549.1	6027495	6027744	250	0.114484	1.63288	0.0995148	0.752416	0.887897	up	n.s.
552	NW_018368549.1	6123538	6123907	370	-0.871	1.8854	4.96744	0.0258382	0.242559	down	n.s.
553	NW_018368549.1	6188978	6189380	403	-0.65913	1.73427	3.09006	0.0787849	0.388394	down	n.s.
554	NW_018368549.1	6387835	6388220	386	-0.763633	2.24895	3.73953	0.0531514	0.336366	down	n.s.
555	NW_018368549.1	6682524	6682797	274	0.432567	1.37308	1.65991	0.197628	0.524068	up	n.s.
556	NW_018368549.1	6909247	6909461	215	0.159997	1.37674	0.227073	0.633707	0.818793	up	n.s.
557	NW_018368549.1	7063062	7063464	403	-0.161953	1.72362	0.190214	0.662743	0.83676	down	n.s.
558	NW_018368549.1	7127355	7127771	417	-0.531144	1.83137	1.92772	0.165022	0.491863	down	n.s.
559	NW_018368549.1	7137338	7137734	397	-0.237668	2.71515	0.38247	0.53629	0.764309	down	n.s.
560	NW_018368549.1	7164094	7164537	444	0.372555	1.99215	0.911082	0.339837	0.644709	up	n.s.
561	NW_018368549.1	7167519	7168016	498	0.180408	2.01459	0.21342	0.644104	0.82549	up	n.s.
562	NW_018368549.1	7174761	7175011	251	-0.136027	1.20083	0.171979	0.678363	0.844132	down	n.s.
563	NW_018368549.1	7180060	7180583	524	-0.235778	2.32571	0.360755	0.548093	0.772652	down	n.s.
564	NW_018368549.1	7201858	7202297	440	0.547704	1.5844	2.29546	0.129766	0.458894	up	n.s.
565	NW_018368549.1	7219249	7220478	1230	0.0272094	3.73993	0.00632173	0.936628	0.972504	up	n.s.
566	NW_018368549.1	7257570	7258213	644	-0.578472	2.62475	2.23869	0.134608	0.461981	down	n.s.
567	NW_018368549.1	7277336	7277777	442	-0.707123	1.75643	3.5138	0.0608722	0.351032	down	n.s.
568	NW_018368549.1	7287850	7288345	496	-0.286431	2.21659	0.533144	0.465295	0.720388	down	n.s.
569	NW_018368549.1	7288875	7289559	685	-0.216547	2.23056	0.304758	0.58092	0.791991	down	n.s.
570	NW_018368549.1	7910327	7910706	380	-0.871193	1.72688	5.36645	0.0205362	0.218567	down	n.s.
571	NW_018368549.1	8289848	8290111	264	0.108327	1.71054	0.0850835	0.770526	0.895225	up	n.s.
572	NW_018368576.1	177363	178287	925	0.214174	2.39372	0.300333	0.583679	0.79454	up	n.s.
573	NW_018368576.1	274178	274532	355	-1.15154	1.2381	11.6587	0.000640091	0.0294367	down	significant
574	NW_018368576.1	275183	275893	711	-0.61435	1.99154	2.46032	0.116768	0.445861	down	n.s.
575	NW_018368576.1	283896	284477	582	-0.4276	2.15416	1.18765	0.275816	0.592787	down	n.s.
576	NW_018368576.1	295099	296311	1213	-0.370215	3.14883	1.00294	0.316609	0.625545	down	n.s.
577	NW_018368576.1	299308	299931	624	-0.291825	2.12009	0.553515	0.456893	0.714096	down	n.s.
578	NW_018368576.1	317620	318228	609	-0.0883582	2.15375	0.0508619	0.821572	0.920241	down	n.s.
579	NW_018368576.1	334688	335376	689	-0.6961	2.58372	3.21745	0.0728699	0.3781	down	n.s.
580	NW_018368576.1	348394	349040	647	-0.482992	1.87144	1.55728	0.212076	0.535926	down	n.s.
581	NW_018368576.1	351082	352016	935	-0.487513	2.71552	1.59985	0.205937	0.533298	down	n.s.
582	NW_018368576.1	355168	355634	467	-0.457277	1.54171	1.64339	0.199874	0.526596	down	n.s.
583	NW_018368576.1	376277	376849	573	-1.16139	1.73913	9.30112	0.00229267	0.0696958	down	n.s.
584	NW_018368576.1	377356	377916	561	-0.262538	1.671	0.510871	0.474769	0.726664	down	n.s.
585	NW_018368576.1	379611	380244	634	-0.801212	1.6812	4.63888	0.0312655	0.263948	down	n.s.
586	NW_018368576.1	464204	464847	644	-0.191834	2.46103	0.245132	0.620528	0.811979	down	n.s.
587	NW_018368576.1	747987	748330	344	-0.586991	1.92802	2.26868	0.132026	0.459494	down	n.s.
588	NW_018368576.1	754672	754960	289	-0.592605	1.51144	2.81385	0.0934668	0.415305	down	n.s.
589	NW_018368576.1	1129549	1129963	415	-0.128972	1.49705	0.135887	0.712408	0.863568	down	n.s.
590	NW_018368576.1	1138702	1139580	879	-0.221135	2.35673	0.317587	0.573067	0.786325	down	n.s.
591	NW_018368576.1	1144292	1144774	483	-0.28372	1.95371	0.531052	0.466172	0.721163	down	n.s.
592	NW_018368576.1	1163712	1164635	924	-0.189329	2.82763	0.245464	0.620292	0.811979	down	n.s.
593	NW_018368576.1	1171897	1172508	612	-0.379421	1.87936	0.962314	0.326614	0.634493	down	n.s.
594	NW_018368576.1	1177045	1177662	618	-0.465213	1.91099	1.42605	0.232422	0.557751	down	n.s.
595	NW_018368576.1	1178410	1179778	1369	-0.730638	2.99209	3.7234	0.0536669	0.336443	down	n.s.
596	NW_018368576.1	1186894	1187839	946	-0.601521	2.68676	2.42547	0.119391	0.448434	down	n.s.
597	NW_018368576.1	1190934	1191614	681	-0.742144	2.067	3.55597	0.0593438	0.349615	down	n.s.
598	NW_018368576.1	1208814	1210373	1560	-0.507364	3.44541	2.04669	0.152551	0.479012	down	n.s.
599	NW_018368576.1	1212808	1214166	1359	-0.61461	3.13966	2.74067	0.097837	0.421076	down	n.s.
600	NW_018368576.1	1220395	1221109	715	-0.642055	3.17917	3.02393	0.0820572	0.395118	down	n.s.
601	NW_018368576.1	1224841	1225187	347	-0.368914	1.58581	1.04635	0.30636	0.617277	down	n.s.
602	NW_018368576.1	1226746	1227458	713	-0.352001	3.67803	1.04731	0.306138	0.617277	down	n.s.
603	NW_018368576.1	1233885	1234722	838	-0.674265	2.81979	3.08235	0.0791592	0.388418	down	n.s.
604	NW_018368576.1	1294427	1294708	282	-0.637438	1.23168	3.69471	0.0545974	0.337799	down	n.s.
605	NW_018368576.1	1373517	1373812	296	0.258467	1.50336	0.542677	0.461333	0.717503	up	n.s.
606	NW_018368576.1	1452646	1453612	967	-0.0391272	2.54415	0.0102666	0.919294	0.964999	down	n.s.
607	NW_018368576.1	1454957	1455728	772	0.0889941	2.38107	0.051724	0.820092	0.919433	up	n.s.
608	NW_018368576.1	1505410	1506680	1271	-0.478775	2.64697	1.53732	0.215029	0.539267	down	n.s.
609	NW_018368602.1	238328	238664	337	-0.697702	1.45351	4.06463	0.0438015	0.30936	down	n.s.
610	NW_018368602.1	244195	245450	1256	-0.563582	3.87517	2.74752	0.0974185	0.420502	down	n.s.
611	NW_018368602.1	256567	256980	414	-0.263098	2.17788	0.449463	0.502597	0.741979	down	n.s.
612	NW_018368602.1	263939	264141	203	-0.763095	1.02294	5.3768	0.0204147	0.218154	down	n.s.
613	NW_018368602.1	545253	545533	281	0.185117	1.82692	0.235774	0.62728	0.815539	up	n.s.
614	NW_018368661.1	54399	54955	557	-0.784078	2.53359	4.06165	0.0438788	0.309429	down	n.s.
615	NW_018368661.1	115503	116010	508	-0.180629	2.20241	0.212083	0.645144	0.826106	down	n.s.
616	NW_018368661.1	127643	128114	472	-0.467243	2.20053	1.41634	0.234018	0.559438	down	n.s.
617	NW_018368661.1	386854	387308	455	-0.695861	2.10655	3.12425	0.0771482	0.385734	down	n.s.
618	NW_018368661.1	413572	413888	317	0.758943	1.47487	4.74142	0.0294546	0.256162	up	n.s.
619	NW_018368661.1	417653	417957	305	-0.036967	1.85753	0.00925494	0.92336	0.966798	down	n.s.
620	NW_018368661.1	440341	440666	326	0.284524	1.2518	0.746345	0.387645	0.671566	up	n.s.
621	NW_018368679.1	179173	179537	365	-0.173041	2.1536	0.195267	0.658573	0.834621	down	n.s.
622	NW_018368679.1	224666	225204	539	-1.00137	2.80112	6.68568	0.00972498	0.153404	down	n.s.
623	NW_018368679.1	238170	238525	356	-0.462535	1.5041	1.73187	0.188185	0.514614	down	n.s.
624	NW_018368680.1	29475	29676	202	0.180282	1.32847	0.294261	0.587508	0.795952	up	n.s.
625	NW_018368707.1	192468	193316	849	-0.604829	2.18655	2.35815	0.124644	0.454487	down	n.s.
626	NW_018368707.1	203447	203879	433	-0.28079	1.7937	0.554201	0.456614	0.714096	down	n.s.
627	NW_018368707.1	208009	208412	404	-0.406464	1.44897	1.39955	0.236811	0.562162	down	n.s.
628	NW_018368707.1	241617	242145	529	-0.547573	2.6408	2.00753	0.156533	0.484568	down	n.s.
629	NW_018368707.1	285581	286035	455	-1.0412	2.24558	6.85806	0.00882987	0.146368	down	n.s.
630	NW_018368707.1	306256	306543	288	-0.453658	1.80336	1.43445	0.231051	0.555926	down	n.s.
631	NW_018368707.1	322759	323214	456	-0.424521	2.71194	1.21607	0.270144	0.588235	down	n.s.
632	NW_018368707.1	329843	330178	336	-0.392242	1.55997	1.19509	0.274317	0.591633	down	n.s.
633	NW_018368707.1	338286	338621	336	-0.889504	2.02375	5.09119	0.0240568	0.235733	down	n.s.
634	NW_018368707.1	341493	341838	346	-0.19287	1.78007	0.263663	0.607619	0.80609	down	n.s.
635	NW_018368707.1	350276	350551	276	-0.210317	1.55949	0.344757	0.557102	0.778502	down	n.s.
636	NW_018368707.1	368178	368794	617	-0.146728	2.11044	0.140536	0.707752	0.861642	down	n.s.
637	NW_018368707.1	495694	496065	372	-0.504646	2.01866	1.66008	0.197605	0.524068	down	n.s.
638	NW_018368707.1	520432	521031	600	-0.219855	2.08946	0.315966	0.574048	0.786993	down	n.s.
639	NW_018368707.1	1051118	1051875	758	0.314503	2.64563	0.665197	0.414739	0.688975	up	n.s.
640	NW_018368707.1	1100946	1101243	298	-0.117605	2.20818	0.0903438	0.763743	0.891995	down	n.s.
641	NW_018368707.1	1106822	1107179	358	0.403831	1.73016	1.17042	0.279326	0.595698	up	n.s.
642	NW_018368707.1	1135989	1136350	362	0.115872	1.7141	0.0971249	0.75531	0.888614	up	n.s.
643	NW_018368707.1	1136704	1136961	258	0.229905	1.69706	0.386324	0.534244	0.762404	up	n.s.
644	NW_018368707.1	1150517	1150806	290	-1.04087	1.33352	9.43147	0.00213535	0.0669436	down	n.s.
645	NW_018368707.1	1157663	1158121	459	-0.790791	1.58771	4.71426	0.0299233	0.258715	down	n.s.
646	NW_018368707.1	1204169	1204606	438	-0.83382	1.90043	4.53338	0.0332501	0.274814	down	n.s.
647	NW_018368707.1	1297311	1297731	421	0.193107	4.15411	0.338836	0.560507	0.781391	up	n.s.
648	NW_018368707.1	1318127	1318692	566	-0.496713	2.53808	1.64505	0.199647	0.526467	down	n.s.
649	NW_018368707.1	1353288	1353618	331	-0.490439	1.36739	2.12577	0.144853	0.472256	down	n.s.
650	NW_018368707.1	1626192	1626684	493	-0.223819	2.49393	0.335627	0.562373	0.782037	down	n.s.
651	NW_018368707.1	1686220	1686660	441	0.565478	1.61951	2.41949	0.119847	0.448691	up	n.s.
652	NW_018368707.1	1734753	1736546	1794	-0.0537226	3.67659	0.0244506	0.875745	0.945936	down	n.s.
653	NW_018368707.1	1782780	1783495	716	-0.375241	2.6207	0.944649	0.331095	0.636832	down	n.s.
654	NW_018368707.1	1785188	1786337	1150	-0.397997	2.543	1.05698	0.303916	0.615801	down	n.s.
655	NW_018368707.1	1813207	1814065	859	-0.436449	2.97455	1.336	0.247752	0.570962	down	n.s.
656	NW_018368707.1	1955799	1956835	1037	-0.486666	2.5306	1.57642	0.209289	0.534342	down	n.s.
657	NW_018368768.1	485	822	338	0.335845	1.48521	0.934224	0.333778	0.639537	up	n.s.
658	NW_018368769.1	3279	5109	1831	0.225365	3.82642	0.438077	0.508094	0.745925	up	n.s.
659	NW_018368769.1	5241	6499	1259	-0.0572776	3.30926	0.025272	0.873693	0.945079	down	n.s.
660	NW_018368769.1	7197	8082	886	0.16227	2.55479	0.177344	0.673672	0.842727	up	n.s.
661	NW_018368769.1	10768	11200	433	-0.169628	2.07563	0.189176	0.66361	0.836787	down	n.s.
662	NW_018368769.1	11380	12729	1350	0.288569	3.43341	0.66447	0.415	0.688985	up	n.s.
663	NW_018368769.1	13538	15858	2321	0.0331745	4.1474	0.0100004	0.920345	0.965264	up	n.s.
664	NW_018368777.1	163	485	323	0.101338	2.60498	0.0690687	0.7927	0.905635	up	n.s.
665	NW_018368786.1	13033	13303	271	0.359289	1.09182	1.21335	0.270682	0.588843	up	n.s.
666	NW_018368786.1	36356	36634	279	0.109956	1.85771	0.0816833	0.775032	0.897345	up	n.s.
667	NW_018368786.1	44797	45106	310	0.785454	1.17862	5.6286	0.0176777	0.205846	up	n.s.
668	NW_018368786.1	47794	48213	420	0.271002	1.803	0.512752	0.473957	0.726361	up	n.s.
669	NW_018368786.1	62226	62758	533	0.596755	2.17662	2.30115	0.129291	0.458894	up	n.s.
670	NW_018368786.1	64074	65503	1430	0.475115	3.37065	1.75695	0.185018	0.512479	up	n.s.
671	NW_018368786.1	67599	68046	448	0.334181	2.33801	0.722822	0.395228	0.675819	up	n.s.
672	NW_018368786.1	68297	68743	447	0.327808	2.31227	0.694651	0.404595	0.682935	up	n.s.
673	NW_018368786.1	69947	70338	392	0.551315	1.43175	2.58776	0.107706	0.434534	up	n.s.
674	NW_018368786.1	72007	73089	1083	0.575886	3.19211	2.44191	0.118146	0.44741	up	n.s.
675	NW_018368786.1	78637	79085	449	0.129539	1.88205	0.112114	0.737753	0.877744	up	n.s.
676	NW_018368786.1	79517	80178	662	0.553147	2.12314	1.98523	0.158854	0.486019	up	n.s.
677	NW_018368786.1	463702	464281	580	0.360728	2.21714	0.844283	0.358184	0.657223	up	n.s.
678	NW_018368786.1	488379	489196	818	-0.455788	3.33698	1.60222	0.205602	0.533238	down	n.s.
679	NW_018368786.1	489460	489836	377	-0.338076	1.48018	0.94755	0.330354	0.636267	down	n.s.
680	NW_018368786.1	492595	493164	570	-0.200487	1.89484	0.26739	0.605093	0.804708	down	n.s.
681	NW_018368786.1	1088230	1088461	232	1.17995	1.24114	12.3844	0.000433756	0.0231978	up	significant
682	NW_018368786.1	1133469	1133994	526	-0.507599	1.80039	1.79173	0.180728	0.507369	down	n.s.
683	NW_018368786.1	1240298	1240818	521	-0.530409	2.59615	1.88428	0.169876	0.495588	down	n.s.
684	NW_018368786.1	1291064	1291463	400	-0.180163	2.8564	0.224104	0.635935	0.820096	down	n.s.
685	NW_018368786.1	1733136	1733561	426	-0.514587	1.79539	1.84791	0.17404	0.499873	down	n.s.
686	NW_018368786.1	1958237	1958917	681	-0.518095	2.26963	1.73107	0.188288	0.514655	down	n.s.
687	NW_018368786.1	2660755	2660931	177	0.256578	1.20037	0.61347	0.433492	0.701342	up	n.s.
688	NW_018368786.1	2686747	2686985	239	-0.470711	1.44013	1.89037	0.169174	0.494575	down	n.s.
689	NW_018368786.1	4924948	4925259	312	0.325572	2.52328	0.707773	0.400193	0.679295	up	n.s.
690	NW_018368786.1	4942448	4942910	463	0.00457117	1.89212	0.00013887	0.990598	0.995483	up	n.s.
691	NW_018368786.1	5308404	5308719	316	0.0515689	1.58089	0.0206282	0.885798	0.950203	up	n.s.
692	NW_018368786.1	5562235	5562687	453	-0.0275397	2.69375	0.00513692	0.942863	0.976043	down	n.s.
693	NW_018368786.1	7071277	7071553	277	-1.09204	1.10575	10.7394	0.00105032	0.0418305	down	significant
694	NW_018368786.1	8294491	8294805	315	0.137633	1.68058	0.13952	0.708762	0.862053	up	n.s.
695	NW_018368792.1	449887	450155	269	0.660595	1.81153	3.00112	0.0832199	0.396443	up	n.s.
696	NW_018368792.1	536572	536902	331	-0.552167	1.79736	2.1244	0.144983	0.472443	down	n.s.
697	NW_018368792.1	1044836	1045059	224	-0.271759	1.29775	0.669054	0.41339	0.688189	down	n.s.
698	NW_018368792.1	1048477	1048741	265	0.442861	1.77244	1.39172	0.238127	0.56313	up	n.s.
699	NW_018368792.1	1103791	1104130	340	0.0639309	1.29215	0.0373797	0.846696	0.933508	up	n.s.
700	NW_018368792.1	1105314	1106007	694	0.257538	2.85568	0.455467	0.499757	0.74055	up	n.s.
701	NW_018368792.1	1111189	1111602	414	0.0985579	1.88112	0.0651814	0.798489	0.908808	up	n.s.
702	NW_018368792.1	1118738	1118967	230	-0.263312	1.34913	0.620797	0.430759	0.699237	down	n.s.
703	NW_018368792.1	1213854	1216380	2527	-0.0665242	3.82237	0.0382086	0.845027	0.932507	down	n.s.
704	NW_018368792.1	1218398	1219422	1025	-0.204073	2.45524	0.277183	0.598559	0.801083	down	n.s.
705	NW_018368792.1	1220339	1221069	731	-0.12692	2.21959	0.104645	0.746328	0.884296	down	n.s.
706	NW_018368792.1	1235948	1236655	708	-0.291301	2.25953	0.550867	0.457971	0.714744	down	n.s.
707	NW_018368792.1	1242770	1243253	484	0.318124	1.99075	0.666903	0.414142	0.688327	up	n.s.
708	NW_018368792.1	1244449	1245018	570	0.380007	1.6908	1.05851	0.303567	0.615623	up	n.s.
709	NW_018368792.1	1286090	1286577	488	0.296051	2.06539	0.573005	0.449075	0.709042	up	n.s.
710	NW_018368792.1	1498233	1498475	243	0.232393	1.15786	0.508517	0.475789	0.727679	up	n.s.
711	NW_018368792.1	1671350	1671961	612	0.294887	1.72816	0.625776	0.428917	0.697587	up	n.s.
712	NW_018368792.1	1680755	1681055	301	-0.125167	1.55348	0.123631	0.725132	0.869644	down	n.s.
713	NW_018368792.1	1986863	1987774	912	-0.296765	4.85702	0.827562	0.362988	0.659485	down	n.s.
714	NW_018368792.1	2728755	2729268	514	-0.469576	2.24915	1.4264	0.232365	0.557742	down	n.s.
715	NW_018368809.1	44618	45560	943	-0.0104277	3.32473	0.000839803	0.976881	0.9891	down	n.s.
716	NW_018368809.1	523952	524435	484	-0.417812	2.33194	1.13033	0.287717	0.601243	down	n.s.
717	NW_018368809.1	529898	530419	522	-0.763082	2.30819	3.72626	0.053575	0.336443	down	n.s.
718	NW_018368809.1	534838	535172	335	-0.50815	1.70672	1.87154	0.171312	0.497538	down	n.s.
719	NW_018368809.1	565982	566624	643	-0.755958	2.59877	3.79514	0.0514135	0.331147	down	n.s.
720	NW_018368809.1	586596	586912	317	-0.380433	1.66236	1.0751	0.299807	0.613727	down	n.s.
721	NW_018368809.1	588661	589029	369	-0.851614	2.4454	4.73872	0.0295009	0.256376	down	n.s.
722	NW_018368809.1	613374	613676	303	-0.581779	1.88864	2.24644	0.133936	0.461828	down	n.s.
723	NW_018368809.1	672263	672793	531	-0.138182	2.30505	0.124233	0.724491	0.86932	down	n.s.
724	NW_018368809.1	782701	782977	277	0.294366	1.37037	0.770901	0.379947	0.667595	up	n.s.
725	NW_018368809.1	812735	813240	506	-0.123447	1.95007	0.100974	0.750667	0.886682	down	n.s.
726	NW_018368809.1	848922	849392	471	-0.248838	2.79007	0.422102	0.515896	0.750325	down	n.s.
727	NW_018368809.1	930152	930706	555	-1.13956	2.58688	8.44543	0.00366301	0.0903822	down	n.s.
728	NW_018368809.1	938476	939339	864	-0.599693	3.01677	2.53278	0.111517	0.438886	down	n.s.
729	NW_018368809.1	958909	959269	361	-0.60638	1.3739	3.21733	0.0728753	0.3781	down	n.s.
730	NW_018368809.1	977834	978690	857	-0.4149	2.43531	1.13682	0.286336	0.60052	down	n.s.
731	NW_018368809.1	993854	994370	517	-0.0192416	1.92427	0.00245297	0.960499	0.983297	down	n.s.
732	NW_018368809.1	1200367	1200551	185	-0.323256	1.27302	0.958669	0.327532	0.635024	down	n.s.
733	NW_018368809.1	1304836	1305159	324	-0.201155	1.91185	0.268843	0.604114	0.804229	down	n.s.
734	NW_018368809.1	1455112	1455514	403	-0.55124	1.6497	2.25925	0.132831	0.460527	down	n.s.
735	NW_018368809.1	1460570	1461049	480	-0.885228	2.87027	5.31676	0.0211298	0.222579	down	n.s.
736	NW_018368809.1	1503610	1504001	392	-0.599693	2.20109	2.32576	0.127261	0.458428	down	n.s.
737	NW_018368809.1	1582420	1582510	91	0.238647	0.0505165	0.476733	0.489921	0.735359	up	n.s.
738	NW_018368809.1	1582676	1583159	484	-0.212958	1.88678	0.303154	0.581917	0.792725	down	n.s.
739	NW_018368886.1	135840	136152	313	-0.607511	1.43871	3.12654	0.0770398	0.385734	down	n.s.
740	NW_018368886.1	137853	138424	572	0.288063	2.09232	0.541657	0.461754	0.717503	up	n.s.
741	NW_018368886.1	340649	341309	661	0.0556457	2.17334	0.0201723	0.887058	0.95077	up	n.s.
742	NW_018368903.1	505493	505666	174	0.00108862	1.19021	1.08674e-05	0.99737	0.998806	up	n.s.
743	NW_018368928.1	435136	435557	422	1.376	1.22034	16.4758	4.94324e-05	0.0056177	up	significant
744	NW_018368928.1	673393	673980	588	-0.303811	1.81617	0.638372	0.424309	0.694502	down	n.s.
745	NW_018368928.1	733856	734287	432	-0.804949	1.49492	5.20856	0.0224848	0.228699	down	n.s.
746	NW_018368928.1	888959	889367	409	-1.41758	2.38592	12.5216	0.000403053	0.0228292	down	significant
747	NW_018368928.1	894751	895144	394	-0.160168	1.93548	0.170143	0.679989	0.845088	down	n.s.
748	NW_018368939.1	2684	3224	541	-0.424604	2.51972	1.20458	0.27242	0.590212	down	n.s.
749	NW_018368959.1	446315	446763	449	-0.861361	1.74363	5.21119	0.0224509	0.228699	down	n.s.
750	NW_018368959.1	692957	693230	274	-0.448348	1.54975	1.57835	0.209012	0.534342	down	n.s.
751	NW_018368959.1	1207448	1208034	587	-0.671441	2.39918	2.92433	0.0872668	0.403279	down	n.s.
752	NW_018368959.1	1243846	1244502	657	-0.469742	2.74481	1.4871	0.222679	0.54769	down	n.s.
753	NW_018368959.1	1244881	1245255	375	0.21931	1.60263	0.367337	0.544465	0.770222	up	n.s.
754	NW_018368959.1	1264469	1264980	512	-0.349602	1.96017	0.801476	0.370662	0.663062	down	n.s.
755	NW_018368959.1	1297452	1297716	265	0.00583249	1.40368	0.000297983	0.986228	0.993372	up	n.s.
756	NW_018368959.1	1562558	1562929	372	0.0862041	1.5976	0.0572186	0.810949	0.914039	up	n.s.
757	NW_018368959.1	1596734	1597505	772	-0.501214	2.23206	1.62304	0.202681	0.529172	down	n.s.
758	NW_018368959.1	1597550	1598082	533	-0.382217	1.90871	0.967168	0.325397	0.632961	down	n.s.
759	NW_018368959.1	1602128	1602320	193	-0.723059	2.11258	3.36256	0.0667069	0.365853	down	n.s.
760	NW_018368959.1	1602737	1603372	636	-0.348808	2.63533	0.816613	0.366181	0.661481	down	n.s.
761	NW_018368959.1	1604023	1604328	306	0.0934649	2.83354	0.0599275	0.806613	0.912545	up	n.s.
762	NW_018368959.1	1611037	1611383	347	-0.303668	1.75333	0.656252	0.417894	0.691266	down	n.s.
763	NW_018368959.1	1612164	1612455	292	0.0231234	2.14399	0.0034849	0.952926	0.980212	up	n.s.
764	NW_018368959.1	1625592	1626202	611	-0.397637	2.20655	1.02586	0.311143	0.619925	down	n.s.
765	NW_018368959.1	1752618	1753249	632	-0.10305	2.17416	0.069437	0.792161	0.905576	down	n.s.
766	NW_018368959.1	1885805	1886091	287	0.976702	1.00159	8.831	0.00296454	0.0792712	up	n.s.
767	NW_018368959.1	1892106	1892490	385	-0.016514	1.95128	0.00180761	0.966088	0.985324	down	n.s.
768	NW_018368961.1	7438	7735	298	0.477601	1.23825	2.09869	0.147439	0.475046	up	n.s.
769	NW_018368969.1	1	454	454	0.391361	1.79716	1.06904	0.301173	0.614002	up	n.s.
770	NW_018369057.1	24565	25613	1049	0.380079	9.59436	0.828435	0.362735	0.659485	up	n.s.
771	NW_018369057.1	33997	34157	161	0.0062333	1.45981	0.000329153	0.985525	0.993135	up	n.s.
772	NW_018369057.1	38690	39118	429	0.48563	6.20955	1.94099	0.163574	0.489568	up	n.s.
773	NW_018369071.1	59786	60861	1076	0.213825	2.48952	0.305193	0.58065	0.791914	up	n.s.
774	NW_018369071.1	110709	111222	514	-0.127122	2.00822	0.106389	0.744296	0.882507	down	n.s.
775	NW_018369072.1	2913321	2913782	462	-0.431122	2.25125	1.20508	0.27232	0.590212	down	n.s.
776	NW_018369072.1	3373176	3373653	478	-0.358504	2.24757	0.835313	0.360766	0.658414	down	n.s.
777	NW_018369072.1	4085564	4085931	368	-0.195307	1.78254	0.268619	0.604264	0.804249	down	n.s.
778	NW_018369072.1	4133063	4133437	375	-0.462355	2.19112	1.38815	0.238729	0.563857	down	n.s.
779	NW_018369072.1	4159380	4160087	708	-0.171387	2.72179	0.199223	0.655353	0.832683	down	n.s.
780	NW_018369072.1	4368691	4369196	506	-0.407557	1.76713	1.17697	0.277984	0.594623	down	n.s.
781	NW_018369072.1	4562381	4562659	279	-0.104823	1.67589	0.0813987	0.775413	0.897523	down	n.s.
782	NW_018369072.1	5736525	5737467	943	-0.145563	2.79331	0.144523	0.703829	0.859245	down	n.s.
783	NW_018369072.1	5737553	5737948	396	-0.425292	2.29998	1.16933	0.279549	0.595958	down	n.s.
784	NW_018369073.1	4795	4996	202	0.0313218	3.48643	0.00795783	0.928918	0.96901	up	n.s.
785	NW_018369130.1	78	368	291	-0.648231	1.75112	2.9772	0.0844581	0.397219	down	n.s.
786	NW_018369168.1	18667	19307	641	-0.211811	2.20057	0.292217	0.588809	0.796968	down	n.s.
787	NW_018369168.1	29665	30027	363	0.0363761	1.77676	0.00934672	0.922983	0.966753	up	n.s.
788	NW_018369168.1	40370	40912	543	0.266646	1.65374	0.529653	0.46676	0.72136	up	n.s.
789	NW_018369172.1	382	730	349	0.277487	1.48636	0.636103	0.425133	0.694588	up	n.s.
790	NW_018369185.1	824	1053	230	-0.641323	1.52866	3.25137	0.0713763	0.375125	down	n.s.
791	NW_018369190.1	242593	242965	373	-0.388757	1.99119	0.993333	0.318939	0.627877	down	n.s.
792	NW_018369190.1	261023	261696	674	-0.082308	2.61966	0.0456837	0.830754	0.924546	down	n.s.
793	NW_018369190.1	303452	303999	548	0.0980118	3.16103	0.0706222	0.790435	0.904809	up	n.s.
794	NW_018369190.1	426625	427339	715	-0.492035	2.63966	1.62381	0.202574	0.529123	down	n.s.
795	NW_018369190.1	432789	433377	589	-0.603568	1.97736	2.37712	0.123138	0.453246	down	n.s.
796	NW_018369190.1	544763	545075	313	-1.77933	1.34327	25.694	4.0309e-07	0.000122157	down	significant
797	NW_018369190.1	702505	703123	619	-0.670552	2.82582	3.05252	0.0806248	0.39295	down	n.s.
798	NW_018369190.1	903252	903690	439	-0.515373	1.89275	1.75645	0.18508	0.512479	down	n.s.
799	NW_018369190.1	983628	983956	329	0.365149	1.78167	0.943004	0.331517	0.637105	up	n.s.
800	NW_018369190.1	1322026	1322449	424	-0.599539	2.50103	2.38747	0.122326	0.452934	down	n.s.
801	NW_018369190.1	1492591	1493011	421	-0.362176	2.42233	0.864406	0.352518	0.653744	down	n.s.
802	NW_018369190.1	2289936	2290755	820	-0.425619	2.10432	1.17757	0.277863	0.594623	down	n.s.
803	NW_018369190.1	2827524	2828344	821	0.177825	3.96422	0.279655	0.596933	0.800734	up	n.s.
804	NW_018369190.1	2830864	2832059	1196	0.232756	3.86606	0.471042	0.492515	0.736922	up	n.s.
805	NW_018369190.1	2865960	2866246	287	-0.548449	1.82124	2.05323	0.151897	0.478678	down	n.s.
806	NW_018369190.1	2873565	2873907	343	0.295637	1.37071	0.774742	0.378763	0.66744	up	n.s.
807	NW_018369209.1	83931	84448	518	0.226162	2.13725	0.333044	0.563878	0.782323	up	n.s.
808	NW_018369215.1	5808	6222	415	0.329541	1.46314	0.913847	0.339105	0.644251	up	n.s.
809	NW_018369215.1	6431	6785	355	0.126004	1.55447	0.124327	0.724391	0.86932	up	n.s.
810	NW_018369216.1	28329	28568	240	-0.208306	2.05111	0.284177	0.593982	0.799789	down	n.s.
811	NW_018369216.1	35336	35716	381	0.227391	3.48218	0.417863	0.518011	0.751774	up	n.s.
812	NW_018369216.1	42120	42459	340	0.139081	1.93718	0.128102	0.720411	0.867591	up	n.s.
813	NW_018369216.1	42646	42877	232	-0.181649	1.69226	0.241699	0.622986	0.81333	down	n.s.
814	NW_018369225.1	159316	159718	403	-0.0625128	2.25029	0.0254924	0.873148	0.945043	down	n.s.
815	NW_018369225.1	188420	188835	416	-1.99972	2.35313	23.5637	1.23398e-06	0.000331464	down	significant
816	NW_018369225.1	234915	235403	489	-0.336284	3.13361	0.82614	0.3634	0.659714	down	n.s.
817	NW_018369225.1	237664	238037	374	-0.937198	1.70259	6.25568	0.0123863	0.173247	down	n.s.
818	NW_018369225.1	247926	248391	466	0.0924789	1.78506	0.0606265	0.805511	0.911734	up	n.s.
819	NW_018369225.1	501254	501652	399	-0.198721	2.16253	0.257431	0.611896	0.808767	down	n.s.
820	NW_018369225.1	1117562	1118019	458	-0.114627	1.77122	0.0932158	0.760131	0.8907	down	n.s.
821	NW_018369225.1	1382882	1383185	304	0.329255	1.40069	0.953251	0.328903	0.635972	up	n.s.
822	NW_018369236.1	14358	14791	434	-0.970796	2.41251	6.04812	0.0139282	0.182658	down	n.s.
823	NW_018369237.1	42916	43189	274	-0.331834	1.26869	1.01	0.314913	0.624652	down	n.s.
824	NW_018369237.1	143911	144202	292	0.00105132	1.91373	7.16263e-06	0.997865	0.99894	up	n.s.
825	NW_018369251.1	122005	122800	796	0.217879	3.51801	0.387286	0.533736	0.762148	up	n.s.
826	NW_018369251.1	124481	124858	378	-0.231061	1.58746	0.410414	0.521765	0.754154	down	n.s.
827	NW_018369251.1	396529	396706	178	-0.578527	1.18248	3.08479	0.0790403	0.388394	down	n.s.
828	NW_018369325.1	4321	5344	1024	-0.00836515	3.05894	0.000501179	0.982139	0.991451	down	n.s.
829	NW_018369353.1	310826	311349	524	-0.311689	1.95278	0.641709	0.423101	0.694146	down	n.s.
830	NW_018369353.1	313925	314271	347	0.147396	1.5631	0.169265	0.68077	0.845347	up	n.s.
831	NW_018369353.1	339333	341191	1859	-0.172052	5.6236	0.263264	0.607892	0.806179	down	n.s.
832	NW_018369353.1	341601	341894	294	-0.223943	2.2488	0.32561	0.568261	0.784887	down	n.s.
833	NW_018369353.1	344969	345316	348	-0.43109	1.72982	1.33547	0.247846	0.571013	down	n.s.
834	NW_018369353.1	521009	521423	415	-0.755341	1.51464	4.52233	0.0334655	0.27563	down	n.s.
835	NW_018369353.1	581050	581319	270	-0.0891532	1.48696	0.0661161	0.79708	0.907931	down	n.s.
836	NW_018369353.1	607004	607421	418	0.509205	1.49481	2.11406	0.145965	0.473538	up	n.s.
837	NW_018369353.1	616885	617491	607	-0.323555	2.22717	0.678095	0.410252	0.686668	down	n.s.
838	NW_018369353.1	624698	625271	574	0.0665155	3.19041	0.0328429	0.856192	0.937322	up	n.s.
839	NW_018369353.1	650600	650970	371	0.350224	1.42898	1.05979	0.303273	0.61535	up	n.s.
840	NW_018369353.1	707460	708093	634	-0.496658	2.23687	1.59162	0.207107	0.533522	down	n.s.
841	NW_018369353.1	773360	774227	868	0.338274	3.17404	0.84309	0.358524	0.657271	up	n.s.
842	NW_018369353.1	781566	781891	326	-0.637542	1.46793	3.35445	0.0670364	0.366473	down	n.s.
843	NW_018369353.1	899877	900275	399	0.185966	1.86026	0.233872	0.628672	0.815796	up	n.s.
844	NW_018369353.1	1026100	1026377	278	-0.0615107	1.64757	0.028396	0.866183	0.941371	down	n.s.
845	NW_018369356.1	83352	83734	383	-0.192177	1.42177	0.320083	0.571563	0.786198	down	n.s.
846	NW_018369356.1	87795	88681	887	0.0215669	2.69301	0.00314777	0.955259	0.981245	up	n.s.
847	NW_018369356.1	90645	90931	287	-0.244054	2.1514	0.388618	0.533033	0.762066	down	n.s.
848	NW_018369356.1	94112	94390	279	-0.109052	1.53745	0.0941873	0.758923	0.890455	down	n.s.
849	NW_018369356.1	107210	107534	325	-0.219854	1.54704	0.379093	0.538095	0.765695	down	n.s.
850	NW_018369356.1	117817	118890	1074	-0.179722	3.127	0.235545	0.627447	0.815549	down	n.s.
851	NW_018369356.1	126427	127105	679	0.252476	2.25629	0.413988	0.519959	0.752871	up	n.s.
852	NW_018369356.1	144414	144695	282	-0.5602	1.32553	2.81131	0.0936225	0.415412	down	n.s.
853	NW_018369356.1	156729	157046	318	-0.836593	1.80574	4.78348	0.0287438	0.254463	down	n.s.
854	NW_018369356.1	196423	196655	233	-0.226757	1.35366	0.460784	0.497265	0.739174	down	n.s.
855	NW_018369356.1	206771	207058	288	-0.550143	1.29156	2.73894	0.0979432	0.421076	down	n.s.
856	NW_018369356.1	208151	208668	518	-0.111447	1.79495	0.0871285	0.767863	0.893949	down	n.s.
857	NW_018369356.1	228740	229200	461	-0.57536	1.67552	2.4233	0.119556	0.448434	down	n.s.
858	NW_018369356.1	453982	454682	701	0.0583919	2.08198	0.0223048	0.88128	0.948069	up	n.s.
859	NW_018369389.1	360719	361117	399	0.193481	1.67203	0.277585	0.598294	0.801069	up	n.s.
860	NW_018369407.1	143954	144499	546	-0.187718	1.90317	0.23419	0.628438	0.815782	down	n.s.
861	NW_018369407.1	149679	151496	1818	-0.261822	3.38611	0.538387	0.463109	0.718872	down	n.s.
862	NW_018369407.1	163287	163872	586	0.0212588	2.45197	0.00300678	0.956271	0.981858	up	n.s.
863	NW_018369407.1	165316	165909	594	0.151011	2.86163	0.157502	0.69147	0.851655	up	n.s.
864	NW_018369407.1	167373	168111	739	-0.0461153	2.67229	0.0143755	0.904565	0.959183	down	n.s.
865	NW_018369407.1	211921	212440	520	-0.0598968	2.10885	0.0234739	0.878232	0.947236	down	n.s.
866	NW_018369407.1	293106	293381	276	-0.851107	1.25524	6.51731	0.0106892	0.160528	down	n.s.
867	NW_018369407.1	355526	355877	352	-0.4692	1.71056	1.58919	0.207455	0.533609	down	n.s.
868	NW_018369407.1	356010	356922	913	-0.210226	2.58853	0.2965	0.58609	0.794836	down	n.s.
869	NW_018369407.1	357036	358734	1699	-0.454954	3.38401	1.61802	0.203381	0.52993	down	n.s.
870	NW_018369407.1	358902	360405	1504	-0.271894	3.13311	0.539174	0.462782	0.718553	down	n.s.
871	NW_018369407.1	398459	398804	346	0.384392	1.62817	1.1196	0.290016	0.603469	up	n.s.
872	NW_018369407.1	524922	526049	1128	-0.742744	2.73298	3.68696	0.0548515	0.338487	down	n.s.
873	NW_018369445.1	87031	87366	336	0.534254	4.95428	2.65911	0.102972	0.428937	up	n.s.
874	NW_018369445.1	87748	88043	296	0.539377	7.61798	2.09351	0.147939	0.475046	up	n.s.
875	NW_018369445.1	89114	89787	674	0.552518	6.77431	2.36691	0.123946	0.453814	up	n.s.
876	NW_018369445.1	115508	116101	594	-1.08875	2.62342	7.76928	0.00532044	0.110127	down	n.s.
877	NW_018369445.1	116790	117380	591	-0.725575	2.34175	3.38392	0.0658478	0.364351	down	n.s.
878	NW_018369445.1	561880	562198	319	-1.92572	1.25856	30.1256	4.09113e-08	2.30253e-05	down	significant
879	NW_018369480.1	81141	81543	403	-0.0488115	2.20772	0.0155784	0.900672	0.957222	down	n.s.
880	NW_018369480.1	94916	95498	583	-0.358714	2.49834	0.858661	0.354123	0.654711	down	n.s.
881	NW_018369480.1	96916	97673	758	-0.262363	3.06615	0.494298	0.482023	0.731642	down	n.s.
882	NW_018369480.1	100928	101267	340	-0.157529	1.54168	0.197468	0.656777	0.833632	down	n.s.
883	NW_018369480.1	103727	104301	575	-1.07624	2.3908	7.37026	0.00663593	0.125488	down	n.s.
884	NW_018369480.1	120315	120612	298	-0.893893	1.15791	7.24932	0.00709778	0.131446	down	n.s.
885	NW_018369480.1	145386	145816	431	-0.357661	3.51502	1.04169	0.30744	0.618121	down	n.s.
886	NW_018369480.1	161054	161448	395	0.08895	2.08969	0.0518171	0.819933	0.919433	up	n.s.
887	NW_018369480.1	164254	164735	482	0.114977	2.04919	0.0868298	0.768249	0.894142	up	n.s.
888	NW_018369480.1	166086	166541	456	-0.115325	1.61169	0.101157	0.750448	0.886682	down	n.s.
889	NW_018369480.1	175535	176233	699	-0.536557	3.31917	2.20645	0.137448	0.463932	down	n.s.
890	NW_018369480.1	182300	182824	525	-1.45519	2.37438	13.1158	0.000293434	0.0188484	down	significant
891	NW_018369480.1	184255	184551	297	-0.328769	1.73334	0.777305	0.377976	0.66744	down	n.s.
892	NW_018369480.1	201672	202249	578	-0.653559	3.03716	3.02037	0.0822377	0.39527	down	n.s.
893	NW_018369480.1	238514	238862	349	-0.713249	1.58312	3.86752	0.0492409	0.325043	down	n.s.
894	NW_018369480.1	261804	262018	215	-1.21716	1.22835	13.0637	0.000301695	0.0192623	down	significant
895	NW_018369480.1	263173	263544	372	-0.790024	1.81576	4.26125	0.039002	0.296817	down	n.s.
896	NW_018369480.1	275291	275890	600	-0.115711	2.87151	0.0927059	0.760768	0.890868	down	n.s.
897	NW_018369480.1	339193	339709	517	-0.253812	1.8784	0.432102	0.510966	0.747112	down	n.s.
898	NW_018369480.1	391548	392206	659	-0.0940734	2.61713	0.0596647	0.807029	0.912753	down	n.s.
899	NW_018369480.1	397590	397898	309	0.309445	1.54555	0.756752	0.384356	0.670052	up	n.s.
900	NW_018369480.1	402306	402716	411	0.385845	1.90832	0.986021	0.320727	0.629343	up	n.s.
901	NW_018369480.1	409793	410075	283	-0.0740787	1.57306	0.0427791	0.836144	0.927798	down	n.s.
902	NW_018369480.1	416930	417439	510	-1.10019	2.04014	7.69225	0.00555019	0.113288	down	n.s.
903	NW_018369480.1	423842	424391	550	-0.103177	2.3549	0.0693204	0.792331	0.905576	down	n.s.
904	NW_018369480.1	438035	438407	373	-0.274329	1.72233	0.544273	0.460675	0.717113	down	n.s.
905	NW_018369480.1	491302	491770	469	-0.761796	3.07597	4.12695	0.0422173	0.304125	down	n.s.
906	NW_018369480.1	494969	495286	318	-1.08098	1.9213	7.5248	0.00609012	0.118776	down	n.s.
907	NW_018369480.1	508874	509276	403	-0.883408	1.81142	5.30956	0.0212173	0.223103	down	n.s.
908	NW_018369480.1	513326	513913	588	-0.316801	2.1226	0.652958	0.419065	0.691787	down	n.s.
909	NW_018369480.1	565820	566410	591	-0.571559	2.77445	2.20565	0.137519	0.463986	down	n.s.
910	NW_018369480.1	577768	578418	651	-0.557062	3.31128	2.37129	0.123598	0.453794	down	n.s.
911	NW_018369480.1	595903	596334	432	-1.10476	1.91615	7.84301	0.00510591	0.106998	down	n.s.
912	NW_018369480.1	621686	621954	269	0.724362	1.27069	4.75659	0.0291961	0.255451	up	n.s.
913	NW_018369480.1	825901	826362	462	-0.71789	1.9945	3.34903	0.0672574	0.366828	down	n.s.
914	NW_018369480.1	837031	838083	1053	-0.70751	3.8468	4.2931	0.0382782	0.294673	down	n.s.
915	NW_018369480.1	839660	840126	467	-0.794635	2.10496	4.05927	0.0439408	0.309498	down	n.s.
916	NW_018369480.1	841843	842275	433	-0.835699	2.46369	4.57908	0.0323748	0.269844	down	n.s.
917	NW_018369480.1	1079235	1079613	379	-0.318233	1.8746	0.680427	0.409448	0.685934	down	n.s.
918	NW_018369480.1	1131856	1132521	666	-0.10322	2.24458	0.0691786	0.792539	0.905635	down	n.s.
919	NW_018369480.1	1189430	1189810	381	-0.202764	2.08798	0.269191	0.60388	0.804198	down	n.s.
920	NW_018369480.1	1205929	1208324	2396	-0.310808	3.90583	0.843945	0.35828	0.657223	down	n.s.
921	NW_018369480.1	1640432	1640862	431	-0.731214	1.86952	3.55402	0.0594136	0.349615	down	n.s.
922	NW_018369480.1	1678555	1678869	315	-0.860223	1.24689	6.66588	0.00983355	0.153434	down	n.s.
923	NW_018369480.1	2056399	2056552	154	-0.0365039	1.97395	0.0088384	0.9251	0.967326	down	n.s.
924	NW_018369480.1	3288703	3289079	377	-0.46936	1.76044	1.56699	0.210657	0.53497	down	n.s.
925	NW_018369480.1	3794700	3794851	152	-0.100073	2.47464	0.0669047	0.7959	0.907343	down	n.s.
926	NW_018369480.1	3908301	3908568	268	0.258483	1.81892	0.463324	0.496081	0.738529	up	n.s.
927	NW_018369480.1	3935258	3935541	284	-0.37375	1.3296	1.25776	0.262087	0.581241	down	n.s.
928	NW_018369480.1	4994569	4995160	592	0.0204408	2.71855	0.00283426	0.957543	0.982471	up	n.s.
929	NW_018369480.1	5064050	5064445	396	-0.6182	1.8725	2.5379	0.111156	0.438064	down	n.s.
930	NW_018369480.1	5279773	5280074	302	-0.00831317	1.57525	0.000533185	0.981578	0.991223	down	n.s.
931	NW_018369480.1	5285020	5285698	679	-0.263294	2.40127	0.455566	0.49971	0.74055	down	n.s.
932	NW_018369480.1	5964784	5965462	679	-0.386672	2.29301	0.967831	0.325232	0.63284	down	n.s.
933	NW_018369480.1	5975514	5976203	690	-0.359715	2.10449	0.844442	0.358139	0.657223	down	n.s.
934	NW_018369480.1	6082047	6082728	682	-0.60503	2.25866	2.35305	0.125051	0.455184	down	n.s.
935	NW_018369480.1	6083457	6083832	376	-0.922108	1.30507	7.52489	0.00608982	0.118776	down	n.s.
936	NW_018369480.1	6455648	6455874	227	-0.142542	1.53498	0.161834	0.687477	0.849127	down	n.s.
937	NW_018369480.1	7138276	7138640	365	-0.66429	1.39463	3.82519	0.0504994	0.328484	down	n.s.
938	NW_018369480.1	7475322	7475605	284	-0.717448	1.75109	3.63315	0.0566517	0.343896	down	n.s.
939	NW_018369480.1	7615703	7616075	373	-0.378051	2.20257	0.92892	0.335153	0.640967	down	n.s.
940	NW_018369480.1	7862494	7862811	318	0.156572	1.58055	0.189867	0.663031	0.83676	up	n.s.
941	NW_018369480.1	7866613	7867031	419	-0.137462	2.27746	0.122937	0.725874	0.869915	down	n.s.
942	NW_018369480.1	7890757	7891047	291	-1.21562	2.04711	9.33739	0.00224812	0.069194	down	n.s.
943	NW_018369480.1	8750322	8750734	413	-0.11299	1.73142	0.0922464	0.761343	0.891364	down	n.s.
944	NW_018369480.1	9185553	9187306	1754	-0.0234619	3.36029	0.00429808	0.947729	0.978015	down	n.s.
945	NW_018369480.1	9393369	9393754	386	-1.671	2.1328	10.426	0.00255626	0.0735571	down	n.s.
946	NW_018369480.1	9562657	9563160	504	0.118207	2.05778	0.0919479	0.761718	0.891537	up	n.s.
947	NW_018369480.1	9750061	9750658	598	-0.730789	2.75582	3.57672	0.0586071	0.347951	down	n.s.
948	NW_018369480.1	9787929	9788209	281	-0.102128	1.3724	0.0930706	0.760312	0.8907	down	n.s.
949	NW_018369480.1	9842660	9843102	443	-0.18164	1.871	0.22233	0.637274	0.820563	down	n.s.
950	NW_018369480.1	9857666	9858205	540	-0.428747	2.52116	1.22705	0.267992	0.58699	down	n.s.
951	NW_018369480.1	9876848	9878034	1187	-0.572924	2.98872	2.29969	0.129413	0.458894	down	n.s.
952	NW_018369480.1	9878166	9878952	787	0.0267253	2.31538	0.00463669	0.945712	0.977031	up	n.s.
953	NW_018369480.1	9879237	9880357	1121	-0.359947	2.67879	0.872465	0.350283	0.651899	down	n.s.
954	NW_018369480.1	9887179	9887933	755	-0.525531	3.13128	2.00633	0.156657	0.484568	down	n.s.
955	NW_018369509.1	176915	177365	451	-0.4926	1.72439	1.74102	0.187022	0.513444	down	n.s.
956	NW_018369509.1	345841	346191	351	0.262765	1.60551	0.527147	0.467816	0.721723	up	n.s.
957	NW_018369509.1	448448	450708	2261	-0.4582	4.32045	1.93784	0.163916	0.490034	down	n.s.
958	NW_018369509.1	543234	543463	230	-0.346729	1.56379	0.935459	0.333458	0.639381	down	n.s.
959	NW_018369509.1	544093	545712	1620	-0.0273565	3.23211	0.00562398	0.940221	0.974412	down	n.s.
960	NW_018369509.1	1341208	1342083	876	-0.122359	3.47304	0.120817	0.728153	0.871565	down	n.s.
961	NW_018369509.1	1356284	1356660	377	-1.34235	1.45523	14.4328	0.000145614	0.0122144	down	significant
962	NW_018369509.1	1452549	1453160	612	-0.155032	2.05506	0.157646	0.691336	0.851594	down	n.s.
963	NW_018369509.1	1486014	1486916	903	-0.157472	2.45605	0.165206	0.684412	0.847466	down	n.s.
964	NW_018369539.1	11413	11933	521	0.210011	3.00714	0.312144	0.576373	0.789337	up	n.s.
965	NW_018369542.1	47622	48276	655	0.358445	2.09956	0.836923	0.360288	0.658414	up	n.s.
966	NW_018369542.1	100842	101055	214	0.495564	1.17256	2.272	0.131743	0.459494	up	n.s.
967	NW_018369542.1	104415	104966	552	-0.0270909	2.06217	0.00478473	0.944854	0.976924	down	n.s.
968	NW_018369542.1	105135	105451	317	0.19663	2.00999	0.253033	0.614952	0.810063	up	n.s.
969	NW_018369542.1	107428	108054	627	0.250955	3.64368	0.529987	0.46662	0.72136	up	n.s.
970	NW_018369542.1	118492	118970	479	0.160139	2.91269	0.178038	0.673069	0.842573	up	n.s.
971	NW_018369542.1	131620	131886	267	0.22702	1.38383	0.455752	0.499623	0.74055	up	n.s.
972	NW_018369542.1	134324	134853	530	0.307431	1.75231	0.674889	0.41136	0.686718	up	n.s.
973	NW_018369542.1	135008	135514	507	0.0989287	1.76744	0.0698536	0.791552	0.905299	up	n.s.
974	NW_018369542.1	144585	145513	929	0.136083	2.68717	0.12533	0.723328	0.868537	up	n.s.
975	NW_018369542.1	145783	146192	410	0.196893	1.98604	0.255456	0.613264	0.80969	up	n.s.
976	NW_018369542.1	196441	196980	540	0.0687548	1.88293	0.031734	0.858614	0.938104	up	n.s.
977	NW_018369542.1	204535	204934	400	0.477866	1.41042	1.97454	0.15998	0.486283	up	n.s.
978	NW_018369568.1	17648	17818	171	0.790206	2.15873	4.00419	0.0454002	0.31492	up	n.s.
979	NW_018369574.1	113414	113712	299	0.818748	1.45199	5.54316	0.0185611	0.209927	up	n.s.
980	NW_018369605.1	76061	76376	316	0.16915	2.26464	0.186207	0.666096	0.838361	up	n.s.
981	NW_018369629.1	277996	278566	571	-0.837217	2.31264	4.47795	0.0343452	0.278795	down	n.s.
982	NW_018369629.1	319797	320213	417	-0.0706082	1.73217	0.0358813	0.849762	0.93529	down	n.s.
983	NW_018369629.1	338606	339805	1200	-0.470101	2.88873	1.52221	0.217297	0.541936	down	n.s.
984	NW_018369629.1	341229	341634	406	-0.358916	1.57026	0.994429	0.318672	0.627675	down	n.s.
985	NW_018369629.1	343630	344200	571	-0.254679	1.82728	0.445579	0.504448	0.74308	down	n.s.
986	NW_018369629.1	348840	349547	708	-0.415552	2.73912	1.16704	0.280021	0.596452	down	n.s.
987	NW_018369629.1	363490	363773	284	-0.633394	1.95503	2.62471	0.105225	0.431578	down	n.s.
988	NW_018369629.1	400189	402095	1907	-0.460135	3.56423	1.7416	0.186949	0.513444	down	n.s.
989	NW_018369629.1	476493	476813	321	-0.399977	1.89186	1.06397	0.302322	0.614328	down	n.s.
990	NW_018369629.1	1538889	1539224	336	-0.274492	1.45249	0.637715	0.424547	0.694502	down	n.s.
991	NW_018369629.1	1548025	1549655	1631	-0.502535	3.59156	2.08992	0.148287	0.475046	down	n.s.
992	NW_018369629.1	1597464	1597620	157	-0.162889	0.464671	0.235669	0.627356	0.815539	down	n.s.
993	NW_018369629.1	2376229	2376872	644	-1.16391	2.31233	8.50476	0.00354551	0.0885928	down	n.s.
994	NW_018369629.1	2380570	2381378	809	-0.538758	2.58349	1.94097	0.163576	0.489568	down	n.s.
995	NW_018369629.1	2389561	2389980	420	-0.496705	1.70741	1.78335	0.181752	0.508755	down	n.s.
996	NW_018369629.1	2428804	2429276	473	-0.573966	2.3476	2.13052	0.144412	0.471998	down	n.s.
997	NW_018369629.1	2431762	2432726	965	-0.556405	3.18003	2.27672	0.131343	0.459494	down	n.s.
998	NW_018369629.1	2475654	2476142	489	-0.520315	2.29613	1.74521	0.186492	0.513444	down	n.s.
999	NW_018369629.1	2478490	2478961	472	-0.626964	1.53086	3.09149	0.0787156	0.388289	down	n.s.
1000	NW_018369629.1	2539783	2540115	333	-0.582871	2.03028	2.20939	0.137186	0.463932	down	n.s.
1001	NW_018369629.1	2571438	2572105	668	-0.101941	2.05491	0.068188	0.793996	0.906339	down	n.s.
1002	NW_018369629.1	2745608	2746010	403	-0.0399637	2.13705	0.0104717	0.918495	0.964521	down	n.s.
1003	NW_018369633.1	17416	17825	410	-0.309527	1.60399	0.730204	0.392826	0.67401	down	n.s.
1004	NW_018369633.1	17949	18345	397	-0.289529	1.52231	0.674739	0.411413	0.686718	down	n.s.
1005	NW_018369633.1	23588	23936	349	-0.380884	1.45599	1.2263	0.268139	0.587006	down	n.s.
1006	NW_018369633.1	28721	29346	626	-0.338385	2.10741	0.747607	0.387244	0.671287	down	n.s.
1007	NW_018369638.1	4638	4801	164	0.369415	2.18844	0.88395	0.347132	0.649336	up	n.s.
1008	NW_018369639.1	5	354	350	0.114491	2.22113	0.085179	0.770401	0.895225	up	n.s.
1009	NW_018369655.1	293699	294253	555	-0.321309	1.75668	0.734243	0.39152	0.673699	down	n.s.
1010	NW_018369655.1	430619	431038	420	-0.191475	1.77978	0.259197	0.610677	0.807726	down	n.s.
1011	NW_018369655.1	510725	512376	1652	-0.574456	3.12482	2.38943	0.122171	0.452884	down	n.s.
1012	NW_018369655.1	512488	513204	717	-0.248063	2.20576	0.399639	0.527282	0.757499	down	n.s.
1013	NW_018369655.1	531607	531935	329	-0.82227	1.39682	5.80625	0.0159769	0.19449	down	n.s.
1014	NW_018369655.1	584478	585804	1327	-0.73115	2.87974	3.64966	0.0560928	0.341556	down	n.s.
1015	NW_018369655.1	610046	610333	288	-0.381829	1.15336	1.35989	0.243568	0.56731	down	n.s.
1016	NW_018369655.1	628088	628748	661	-0.841264	2.24432	4.51716	0.0335668	0.276127	down	n.s.
1017	NW_018369655.1	887534	887828	295	-0.151096	1.19542	0.211904	0.645284	0.826106	down	n.s.
1018	NW_018369708.1	70956	71408	453	-0.395421	2.28799	1.0101	0.314889	0.624652	down	n.s.
1019	NW_018369708.1	92724	93032	309	0.75389	1.22097	5.21133	0.022449	0.228699	up	n.s.
1020	NW_018369708.1	470444	471390	947	-0.414069	2.94789	1.19577	0.274181	0.591633	down	n.s.
1021	NW_018369708.1	479048	479357	310	0.287263	4.38703	0.769594	0.380352	0.667762	up	n.s.
1022	NW_018369708.1	593455	593772	318	-0.251953	1.57034	0.490351	0.483778	0.732578	down	n.s.
1023	NW_018369708.1	634883	635289	407	-0.508983	2.21073	1.67836	0.195155	0.52111	down	n.s.
1024	NW_018369735.1	557357	557776	420	0.251343	1.95711	0.416092	0.5189	0.752039	up	n.s.
1025	NW_018369735.1	940011	942805	2795	0.15835	4.67413	0.23723	0.626219	0.815119	up	n.s.
1026	NW_018369735.1	943026	944126	1101	0.331855	3.90945	0.963621	0.326286	0.634064	up	n.s.
1027	NW_018369779.1	68	1014	947	-0.282371	3.02295	0.566584	0.451627	0.710723	down	n.s.
1028	NW_018369779.1	1880	3112	1233	-0.227656	3.50772	0.422015	0.515939	0.750325	down	n.s.
1029	NW_018369779.1	5834	6596	763	-0.55281	2.44335	2.01388	0.155879	0.483806	down	n.s.
1030	NW_018369779.1	9758	10216	459	0.193592	1.66999	0.278687	0.597568	0.800821	up	n.s.
1031	NW_018369779.1	21428	21818	391	-0.301974	1.86458	0.615061	0.432896	0.701069	down	n.s.
1032	NW_018369779.1	21921	21958	38	-0.442606	-1.00487	1.18069	0.277226	0.594113	down	n.s.
1033	NW_018369779.1	22092	22349	258	-0.133264	1.2578	0.164295	0.685236	0.847953	down	n.s.
1034	NW_018369779.1	22945	23160	216	-0.533974	0.662688	2.61953	0.105569	0.432055	down	n.s.
1035	NW_018369779.1	24053	25610	1558	-0.517927	4.05886	2.39301	0.121892	0.45232	down	n.s.
1036	NW_018369779.1	25747	26969	1223	-0.651549	3.74096	3.59014	0.0581355	0.347373	down	n.s.
1037	NW_018369779.1	27495	28477	983	-0.332799	4.63641	1.04632	0.306367	0.617277	down	n.s.
1038	NW_018369779.1	33007	34387	1381	-0.234457	4.17276	0.50041	0.479327	0.729649	down	n.s.
1039	NW_018369779.1	41063	41517	455	-0.773183	2.69575	3.98928	0.0458022	0.316088	down	n.s.
1040	NW_018369787.1	19141	19477	337	0.197287	1.81613	0.269914	0.603395	0.803642	up	n.s.
1041	NW_018369794.1	50604	51616	1013	-0.0725146	2.53231	0.0352517	0.851071	0.935877	down	n.s.
1042	NW_018369794.1	98196	99032	837	-0.60342	2.92484	2.51601	0.112709	0.440487	down	n.s.
1043	NW_018369794.1	100239	101523	1285	-0.161986	2.75307	0.177772	0.673299	0.842677	down	n.s.
1044	NW_018369794.1	253471	253856	386	0.0460862	2.08032	0.013909	0.906119	0.959626	up	n.s.
1045	NW_018369794.1	421350	422105	756	-0.435272	2.11972	1.231	0.267223	0.58616	down	n.s.
1046	NW_018369794.1	427349	427779	431	-0.491203	1.94672	1.58851	0.207552	0.533609	down	n.s.
1047	NW_018369794.1	932052	932264	213	-0.159053	1.40246	0.221527	0.637884	0.820904	down	n.s.
1048	NW_018369794.1	1089054	1089407	354	-0.359836	1.43454	1.11284	0.291477	0.605229	down	n.s.
1049	NW_018369794.1	1092044	1092851	808	-0.590433	1.89212	2.30136	0.129274	0.458894	down	n.s.
1050	NW_018369794.1	1095250	1096085	836	-0.439381	2.27992	1.2465	0.264233	0.582752	down	n.s.
1051	NW_018369794.1	1104268	1105021	754	-0.70439	2.53731	3.28646	0.0698663	0.371813	down	n.s.
1052	NW_018369794.1	1142230	1142775	546	-0.55234	1.69013	2.22026	0.136223	0.462393	down	n.s.
1053	NW_018369794.1	1225976	1226764	789	0.212743	2.54795	0.303788	0.581522	0.792461	up	n.s.
1054	NW_018369794.1	2504045	2504314	270	0.25002	1.34652	0.560352	0.454126	0.712412	up	n.s.
1055	NW_018369794.1	2548827	2549221	395	-0.375136	2.08589	0.918705	0.337825	0.642956	down	n.s.
1056	NW_018369794.1	2958604	2958944	341	-0.721791	1.57873	3.95829	0.0466527	0.318721	down	n.s.
1057	NW_018369794.1	2971194	2971775	582	-0.732176	2.71549	3.58688	0.0582497	0.34754	down	n.s.
1058	NW_018369794.1	3156854	3157494	641	-0.935995	2.39772	5.63127	0.0176508	0.205734	down	n.s.
1059	NW_018369794.1	3234025	3234356	332	-0.38187	1.78043	1.02884	0.310441	0.619712	down	n.s.
1060	NW_018369794.1	3447015	3447413	399	-0.140488	1.76883	0.140592	0.707697	0.861642	down	n.s.
1061	NW_018369794.1	3458196	3458805	610	-1.17256	2.57662	8.93549	0.00279969	0.0769697	down	n.s.
1062	NW_018369794.1	3495298	3495723	426	-0.238509	2.18547	0.371158	0.54238	0.768263	down	n.s.
1063	NW_018369794.1	3543120	3543441	322	-0.856419	2.17483	4.69758	0.030215	0.259906	down	n.s.
1064	NW_018369794.1	3554748	3555263	516	-0.226988	2.77945	0.35063	0.553763	0.77574	down	n.s.
1065	NW_018369794.1	3650800	3651132	333	-0.186769	1.566	0.271477	0.602348	0.802972	down	n.s.
1066	NW_018369794.1	3689283	3689531	249	-1.32704	1.75135	11.9959	0.000534141	0.0264143	down	significant
1067	NW_018369794.1	3736631	3737186	556	-0.750214	3.26497	4.21628	0.0400488	0.298676	down	n.s.
1068	NW_018369794.1	3765143	3765752	610	-0.292004	2.6609	0.575081	0.448255	0.708804	down	n.s.
1069	NW_018369794.1	3767177	3767521	345	-0.77814	1.75672	4.24926	0.0392783	0.297012	down	n.s.
1070	NW_018369794.1	3769789	3770432	644	-0.431632	2.88447	1.2858	0.256836	0.57955	down	n.s.
1071	NW_018369794.1	3771872	3772381	510	-0.312825	2.43399	0.647297	0.421089	0.692911	down	n.s.
1072	NW_018369794.1	3783231	3783625	395	-0.894897	1.74388	5.62011	0.0177635	0.206032	down	n.s.
1073	NW_018369794.1	3786756	3787073	318	-0.118338	1.76474	0.0997924	0.752082	0.887731	down	n.s.
1074	NW_018369794.1	3789872	3790160	289	-0.14691	1.39691	0.19003	0.662896	0.83676	down	n.s.
1075	NW_018369794.1	3800232	3800808	577	-0.0204007	1.91845	0.00275577	0.958134	0.982821	down	n.s.
1076	NW_018369794.1	3807297	3807670	374	-0.0693476	1.86382	0.0325432	0.856842	0.937372	down	n.s.
1077	NW_018369794.1	3812602	3813062	461	-0.112914	2.30492	0.0830335	0.77323	0.896241	down	n.s.
1078	NW_018369794.1	3862541	3862968	428	-0.653608	1.58004	3.2555	0.0711971	0.37449	down	n.s.
1079	NW_018369794.1	3873468	3874829	1362	-0.506145	3.20918	1.90019	0.16807	0.49355	down	n.s.
1080	NW_018369794.1	3875767	3876134	368	-0.311467	1.90142	0.645427	0.42176	0.692959	down	n.s.
1081	NW_018369794.1	3881106	3881745	640	-0.685618	2.0596	3.04182	0.0811579	0.393924	down	n.s.
1082	NW_018369794.1	3892207	3893229	1023	-0.358478	2.68389	0.865994	0.352076	0.653668	down	n.s.
1083	NW_018369794.1	3902448	3903168	721	-0.325846	2.19172	0.690173	0.406114	0.684326	down	n.s.
1084	NW_018369794.1	4132709	4132996	288	0.0441969	1.96068	0.012927	0.909479	0.960773	up	n.s.
1085	NW_018369794.1	4210094	4211105	1012	-0.683772	2.50595	3.08916	0.0788285	0.388394	down	n.s.
1086	NW_018369794.1	5118050	5118461	412	-2.37534	1.9514	32.2056	1.40311e-08	1.02301e-05	down	significant
1087	NW_018369794.1	5137275	5137767	493	-0.649312	1.94676	2.76037	0.0966392	0.419397	down	n.s.
1088	NW_018369821.1	199924	200368	445	-0.20071	1.89473	0.267931	0.604728	0.804602	down	n.s.
1089	NW_018369821.1	271195	271414	220	-0.1416	1.88658	0.133799	0.714528	0.864117	down	n.s.
1090	NW_018369827.1	195111	195382	272	-0.782564	1.76665	4.28458	0.0384705	0.294674	down	n.s.
1091	NW_018369827.1	238649	239400	752	-0.356536	2.50523	0.848851	0.356887	0.656199	down	n.s.
1092	NW_018369827.1	242035	242474	440	-0.156153	1.94468	0.161454	0.687825	0.849468	down	n.s.
1093	NW_018369827.1	245581	245893	313	0.390553	1.31979	1.38392	0.239447	0.564227	up	n.s.
1094	NW_018369827.1	250870	251322	453	0.00532808	1.91317	0.000188338	0.989051	0.99452	up	n.s.
1095	NW_018369827.1	253338	253763	426	-0.159127	2.28331	0.164589	0.68497	0.847814	down	n.s.
1096	NW_018369827.1	268565	269128	564	-0.715268	2.24283	3.28468	0.0699421	0.371813	down	n.s.
1097	NW_018369827.1	270570	271220	651	-0.260923	2.95831	0.477395	0.489612	0.735102	down	n.s.
1098	NW_018369827.1	302338	302860	523	-0.160642	2.04526	0.169587	0.680483	0.845169	down	n.s.
1099	NW_018369827.1	411427	412015	589	-0.139995	2.26106	0.127502	0.72104	0.867729	down	n.s.
1100	NW_018369827.1	417201	417875	675	-0.487835	2.33558	1.53791	0.214942	0.539249	down	n.s.
1101	NW_018369827.1	424118	424452	335	-0.506205	1.78879	1.79367	0.180493	0.507312	down	n.s.
1102	NW_018369827.1	447265	447694	430	-0.290038	2.53805	0.563752	0.45276	0.711563	down	n.s.
1103	NW_018369827.1	451654	452182	529	-0.288674	2.40281	0.547954	0.459162	0.715753	down	n.s.
1104	NW_018369827.1	453372	453676	305	-0.260702	2.00704	0.446759	0.503885	0.742761	down	n.s.
1105	NW_018369827.1	462201	462716	516	0.212902	2.04697	0.297168	0.585668	0.794825	up	n.s.
1106	NW_018369827.1	474130	474562	433	-0.417874	1.91908	1.15319	0.282893	0.598982	down	n.s.
1107	NW_018369827.1	557066	557731	666	-0.398271	2.06216	1.03537	0.308912	0.618818	down	n.s.
1108	NW_018369827.1	597418	597677	260	-0.00170885	2.40038	1.90337e-05	0.996519	0.998645	down	n.s.
1109	NW_018369827.1	717733	718426	694	-0.366953	2.10249	0.876974	0.349041	0.650812	down	n.s.
1110	NW_018369827.1	742057	742691	635	-1.09966	1.7984	8.17937	0.00424065	0.0957466	down	n.s.
1111	NW_018369827.1	774219	775014	796	-0.296959	2.91793	0.612905	0.433704	0.701342	down	n.s.
1112	NW_018369827.1	775059	775342	284	0.078384	1.06016	0.0579496	0.809769	0.913485	up	n.s.
1113	NW_018369827.1	891520	892806	1287	-0.729811	2.64272	3.54271	0.05982	0.349969	down	n.s.
1114	NW_018369827.1	893384	893785	402	-0.594145	1.63122	2.63392	0.104617	0.431019	down	n.s.
1115	NW_018369827.1	916327	916788	462	-0.814849	1.43393	5.59803	0.0179887	0.207019	down	n.s.
1116	NW_018369827.1	986723	987329	607	-0.21215	3.01063	0.319477	0.571928	0.786198	down	n.s.
1117	NW_018369827.1	1017841	1018415	575	-1.04714	2.28928	6.92882	0.00848729	0.143619	down	n.s.
1118	NW_018369827.1	1020714	1021592	879	-0.655181	3.43366	3.39283	0.065493	0.362957	down	n.s.
1119	NW_018369827.1	1031640	1032103	464	-0.55473	2.57072	2.05565	0.151657	0.478678	down	n.s.
1120	NW_018369827.1	1043656	1043961	306	-0.43038	2.4625	1.23078	0.267266	0.58616	down	n.s.
1121	NW_018369827.1	1064070	1064699	630	-0.372662	2.33059	0.901217	0.342465	0.646194	down	n.s.
1122	NW_018369827.1	1188995	1189819	825	-0.50381	3.36063	1.97082	0.160374	0.48664	down	n.s.
1123	NW_018369827.1	1274734	1275466	733	0.152882	2.22233	0.152039	0.696598	0.85503	up	n.s.
1124	NW_018369827.1	1276971	1277669	699	-0.594247	2.10617	2.28581	0.130575	0.458931	down	n.s.
1125	NW_018369827.1	1278577	1279848	1272	-0.486411	3.68632	1.99684	0.157641	0.485297	down	n.s.
1126	NW_018369827.1	1282840	1283186	347	0.0690421	2.16789	0.0311211	0.859972	0.938505	up	n.s.
1127	NW_018369827.1	1288355	1288745	391	0.275729	2.32814	0.493828	0.482231	0.731642	up	n.s.
1128	NW_018369827.1	1372826	1373355	530	0.204716	1.90498	0.278917	0.597417	0.800821	up	n.s.
1129	NW_018369827.1	1375167	1375498	332	0.081551	1.19768	0.0618712	0.803565	0.910316	up	n.s.
1130	NW_018369827.1	1375623	1375964	342	0.466214	1.45405	1.84153	0.174785	0.500815	up	n.s.
1131	NW_018369827.1	1405623	1406206	584	-0.698733	1.71639	3.48351	0.0619955	0.353291	down	n.s.
1132	NW_018369827.1	1408269	1408551	283	0.0534102	1.3777	0.0252912	0.873645	0.945079	up	n.s.
1133	NW_018369827.1	1509834	1510241	408	-0.93094	1.67355	6.258	0.0123701	0.173225	down	n.s.
1134	NW_018369827.1	1557159	1557759	601	-0.31656	2.32712	0.65148	0.419594	0.692086	down	n.s.
1135	NW_018369827.1	1583845	1584188	344	-0.495174	1.46728	2.05046	0.152173	0.478678	down	n.s.
1136	NW_018369827.1	1606984	1607340	357	-0.2506	2.2446	0.408487	0.522745	0.754422	down	n.s.
1137	NW_018369827.1	1813434	1813974	541	-0.0841327	2.20639	0.0461959	0.829822	0.924367	down	n.s.
1138	NW_018369827.1	1839534	1840531	998	-0.189385	2.5939	0.241315	0.623262	0.813527	down	n.s.
1139	NW_018369827.1	1851627	1852371	745	-0.296511	2.69149	0.594557	0.44067	0.703927	down	n.s.
1140	NW_018369827.1	2258737	2259143	407	-1.07743	1.75918	8.01235	0.00464985	0.101771	down	n.s.
1141	NW_018369827.1	2296241	2296740	500	-0.948198	2.29265	5.71014	0.016875	0.201015	down	n.s.
1142	NW_018369827.1	2359967	2360451	485	-0.803433	1.88401	4.24403	0.0393994	0.297098	down	n.s.
1143	NW_018369827.1	2431743	2432159	417	0.158821	1.73891	0.181568	0.670033	0.840878	up	n.s.
1144	NW_018369827.1	2453991	2454458	468	-0.626609	2.60959	2.62353	0.105305	0.431578	down	n.s.
1145	NW_018369827.1	2497282	2497888	607	-0.325936	2.36409	0.691508	0.40566	0.683856	down	n.s.
1146	NW_018369827.1	2727537	2727893	357	-0.0185529	2.10512	0.00224529	0.962207	0.984276	down	n.s.
1147	NW_018369827.1	2792926	2793266	341	-0.0977358	2.38588	0.0625574	0.802501	0.909853	down	n.s.
1148	NW_018369830.1	25975	27042	1068	0.00087645	3.07829	5.55e-06	0.99812	0.998966	up	n.s.
1149	NW_018369874.1	123587	124021	435	0.924505	2.04232	5.47937	0.0192505	0.212836	up	n.s.
1150	NW_018369874.1	148291	148590	300	0.490802	1.46301	2.01643	0.155618	0.483499	up	n.s.
1151	NW_018369874.1	203690	203898	209	0.516614	0.975026	2.50855	0.113243	0.440487	up	n.s.
1152	NW_018369874.1	236375	237068	694	0.209202	2.51355	0.293009	0.588304	0.796833	up	n.s.
1153	NW_018369874.1	265011	265331	321	0.296211	1.43422	0.757288	0.384187	0.670052	up	n.s.
1154	NW_018369874.1	266006	266665	660	0.305657	2.26924	0.605867	0.436356	0.702623	up	n.s.
1155	NW_018369897.1	11878	12337	460	0.0949059	1.65192	0.0675305	0.794969	0.907012	up	n.s.
1156	NW_018369909.1	7528	8521	994	-0.363844	3.3564	1.02863	0.310492	0.619712	down	n.s.
1157	NW_018369926.1	5888	6253	366	0.352708	1.69704	0.905563	0.341304	0.64566	up	n.s.
1158	NW_018369926.1	13282	13658	377	0.186635	1.31783	0.31554	0.574306	0.787226	up	n.s.
1159	NW_018369926.1	13774	14414	641	0.32942	3.07641	0.778723	0.377541	0.66744	up	n.s.
1160	NW_018369926.1	40219	40578	360	0.400343	2.40663	1.0503	0.305448	0.616633	up	n.s.
1161	NW_018369952.1	134405	134805	401	-0.0058035	1.61959	0.000255259	0.987253	0.993611	down	n.s.
1162	NW_018369952.1	143407	143902	496	-0.803595	2.77685	4.32833	0.0374937	0.291677	down	n.s.
1163	NW_018369952.1	393611	393929	319	-0.56815	1.54179	2.53029	0.111693	0.438886	down	n.s.
1164	NW_018369952.1	430620	431493	874	-1.31108	3.3587	12.9007	0.000329117	0.0203656	down	significant
1165	NW_018369972.1	15567	16466	900	-0.00428703	2.55021	0.000123201	0.991144	0.995778	down	n.s.
1166	NW_018369984.1	142007	142288	282	0.374879	1.42348	1.21971	0.269429	0.587628	up	n.s.
1167	NW_018369984.1	835348	835872	525	-0.0970403	1.87175	0.0635062	0.80104	0.909374	down	n.s.
1168	NW_018369984.1	1076896	1077398	503	0.317201	2.2674	0.653898	0.418731	0.691764	up	n.s.
1169	NW_018369984.1	1147481	1147818	338	-0.117783	1.44417	0.118763	0.730383	0.872952	down	n.s.
1170	NW_018369986.1	29533	30286	754	-0.262254	2.39568	0.450477	0.502115	0.741871	down	n.s.
1171	NW_018369986.1	99195	99458	264	0.014701	1.40746	0.00189229	0.965303	0.985084	up	n.s.
1172	NW_018369986.1	639267	639520	254	-0.50945	1.86562	1.74708	0.186268	0.513421	down	n.s.
1173	NW_018370057.1	47714	48493	780	-0.431895	2.83128	1.27714	0.258444	0.579933	down	n.s.
1174	NW_018370057.1	313620	314367	748	0.446796	1.83212	1.36597	0.242517	0.566357	up	n.s.
1175	NW_018370081.1	62374	63020	647	-0.312898	2.46768	0.651567	0.419561	0.692086	down	n.s.
1176	NW_018370081.1	162534	162889	356	-0.250376	1.68363	0.46047	0.497411	0.739206	down	n.s.
1177	NW_018370081.1	178218	178577	360	-0.159822	1.6953	0.187488	0.665019	0.837484	down	n.s.
1178	NW_018370081.1	407977	408682	706	0.377909	1.99489	0.934992	0.333579	0.639509	up	n.s.
1179	NW_018370099.1	72937	73186	250	-0.191986	1.41978	0.320308	0.571428	0.786198	down	n.s.
1180	NW_018370099.1	121758	122578	821	0.291861	2.52398	0.569133	0.450611	0.709914	up	n.s.
1181	NW_018370099.1	139721	140429	709	0.272609	2.83532	0.509653	0.475296	0.727376	up	n.s.
1182	NW_018370099.1	148323	148606	284	0.6829	1.59361	3.53733	0.0600142	0.350471	up	n.s.
1183	NW_018370099.1	157123	157432	310	0.0228398	2.37404	0.00340444	0.953472	0.980518	up	n.s.
1184	NW_018370107.1	7021	7295	275	-0.309696	1.75023	0.686969	0.407205	0.684826	down	n.s.
1185	NW_018370127.1	9045	9737	693	-0.287907	2.93551	0.578859	0.446768	0.707442	down	n.s.
1186	NW_018370127.1	11142	11532	391	-0.229908	1.8572	0.359557	0.548758	0.772765	down	n.s.
1187	NW_018370156.1	900	987	88	-0.475821	0.126429	1.88473	0.16981	0.495588	down	n.s.
1188	NW_018370156.1	1125	1729	605	0.133445	3.45823	0.143048	0.705273	0.859874	up	n.s.
1189	NW_018370157.1	254584	255194	611	-0.791865	1.94172	4.08215	0.0433496	0.308087	down	n.s.
1190	NW_018370157.1	326413	326840	428	-0.159429	1.77922	0.180329	0.671094	0.841466	down	n.s.
1191	NW_018370157.1	398551	398925	375	-0.306712	2.51553	0.629327	0.42761	0.696325	down	n.s.
1192	NW_018370157.1	569752	570370	619	-0.0934631	2.57552	0.0586088	0.80871	0.913257	down	n.s.
1193	NW_018370157.1	941482	942745	1264	0.243467	2.90057	0.411272	0.521331	0.753763	up	n.s.
1194	NW_018370157.1	943530	943936	407	-0.438646	1.99598	1.26366	0.26097	0.581085	down	n.s.
1195	NW_018370157.1	961846	962437	592	-0.840695	2.54519	4.66172	0.0308523	0.261921	down	n.s.
1196	NW_018370157.1	1103288	1103779	492	-0.174107	2.35862	0.197589	0.656678	0.833632	down	n.s.
1197	NW_018370157.1	1724108	1724803	696	-0.0152974	2.81739	0.00160338	0.96806	0.986017	down	n.s.
1198	NW_018370157.1	1734335	1734997	663	0.450089	2.17159	1.31525	0.251459	0.573854	up	n.s.
1199	NW_018370157.1	1759053	1759271	219	0.230648	1.31605	0.483828	0.4867	0.733468	up	n.s.
1200	NW_018370157.1	1803563	1803934	372	0.310569	1.56764	0.752624	0.385655	0.670563	up	n.s.
1201	NW_018370157.1	1835373	1836131	759	0.115148	2.70971	0.0897821	0.764457	0.891995	up	n.s.
1202	NW_018370157.1	1866042	1866430	389	-0.579058	2.28622	2.16437	0.141256	0.46831	down	n.s.
1203	NW_018370157.1	1874913	1875297	385	-0.195704	2.21795	0.249918	0.617138	0.810889	down	n.s.
1204	NW_018370157.1	1886645	1887861	1217	-0.16553	4.07725	0.246441	0.619597	0.811979	down	n.s.
1205	NW_018370157.1	1912702	1913356	655	-0.236458	3.40374	0.44202	0.506155	0.744154	down	n.s.
1206	NW_018370157.1	2787403	2787646	244	-0.378181	1.40972	1.25201	0.263182	0.58187	down	n.s.
1207	NW_018370157.1	3459646	3460125	480	-0.592735	1.97095	2.29621	0.129703	0.458894	down	n.s.
1208	NW_018370157.1	3466913	3467622	710	0.0466551	2.13426	0.0142088	0.905117	0.959199	up	n.s.
1209	NW_018370157.1	3473220	3473821	602	0.209196	2.04565	0.285521	0.59311	0.799475	up	n.s.
1210	NW_018370157.1	3485023	3485364	342	0.20254	1.48664	0.338336	0.560797	0.78161	up	n.s.
1211	NW_018370157.1	3623922	3624211	290	-0.4385	1.95675	1.26988	0.259801	0.580422	down	n.s.
1212	NW_018370157.1	3719002	3719264	263	-1.38407	1.53193	14.3693	0.000150606	0.0122725	down	significant
1213	NW_018370157.1	3734337	3734784	448	0.522546	1.79678	1.89918	0.168183	0.49355	up	n.s.
1214	NW_018370157.1	3837673	3837963	291	0.0366675	1.41599	0.0117247	0.913774	0.962901	up	n.s.
1215	NW_018370157.1	3874589	3875304	716	0.138783	2.20931	0.12564	0.722999	0.868407	up	n.s.
1216	NW_018370157.1	3893960	3894336	377	-0.533871	2.44062	1.87601	0.170802	0.497096	down	n.s.
1217	NW_018370157.1	4069100	4069832	733	0.0905052	2.57651	0.055033	0.814528	0.916237	up	n.s.
1218	NW_018370157.1	4081482	4082496	1015	0.316892	2.95371	0.702965	0.401798	0.680741	up	n.s.
1219	NW_018370170.1	167506	167827	322	-0.592537	1.9885	2.29928	0.129447	0.458894	down	n.s.
1220	NW_018370170.1	216402	216760	359	-0.536081	1.34494	2.56561	0.109224	0.436267	down	n.s.
1221	NW_018370170.1	247262	247749	488	-0.695834	2.40388	3.14667	0.0760952	0.385059	down	n.s.
1222	NW_018370170.1	276754	277240	487	-0.17659	1.99231	0.205568	0.650268	0.829315	down	n.s.
1223	NW_018370170.1	679757	680626	870	-0.145392	2.62878	0.142515	0.705797	0.860153	down	n.s.
1224	NW_018370170.1	949419	949831	413	-0.348836	2.17559	0.793517	0.373048	0.664939	down	n.s.
1225	NW_018370170.1	985647	986108	462	-0.480902	2.1249	1.50362	0.220128	0.545081	down	n.s.
1226	NW_018370170.1	1036801	1037185	385	-0.685091	1.9337	3.06707	0.0799062	0.390899	down	n.s.
1227	NW_018370170.1	1051901	1052188	288	-0.258733	1.73335	0.483674	0.486771	0.733468	down	n.s.
1228	NW_018370170.1	1178291	1178775	485	-0.182558	2.77207	0.226876	0.633855	0.818793	down	n.s.
1229	NW_018370170.1	1325724	1326040	317	-0.361409	1.54118	1.02723	0.31082	0.619832	down	n.s.
1230	NW_018370170.1	1629133	1629406	274	0.0549161	1.36872	0.0268736	0.869786	0.943639	up	n.s.
1231	NW_018370170.1	2253712	2254003	292	1.08203	1.23684	10.3535	0.00129404	0.0485531	up	significant
1232	NW_018370170.1	2444468	2445034	567	-0.143991	2.67481	0.140216	0.70807	0.861773	down	n.s.
1233	NW_018370170.1	2445218	2445710	493	-0.029129	3.41356	0.0067227	0.934654	0.971392	down	n.s.
1234	NW_018370170.1	2452607	2453123	517	0.203846	3.46616	0.334139	0.563238	0.782196	up	n.s.
1235	NW_018370170.1	2542882	2543614	733	-0.192296	3.52744	0.302485	0.582334	0.793018	down	n.s.
1236	NW_018370170.1	2544295	2544798	504	-0.147817	2.98036	0.153959	0.694784	0.853691	down	n.s.
1237	NW_018370170.1	2591365	2591519	155	-0.190123	1.20636	0.334791	0.562857	0.782113	down	n.s.
1238	NW_018370170.1	2835133	2835554	422	0.25246	2.07797	0.417637	0.518125	0.751774	up	n.s.
1239	NW_018370170.1	3666783	3668575	1793	-0.944125	3.65435	7.37841	0.00660596	0.125307	down	n.s.
1240	NW_018370170.1	4036064	4036519	456	-0.0777295	2.06308	0.0397667	0.841939	0.930859	down	n.s.
1241	NW_018370170.1	4214660	4214857	198	-0.0754669	2.00153	0.0375935	0.846263	0.933282	down	n.s.
1242	NW_018370170.1	4389265	4389572	308	-0.152243	1.74295	0.166213	0.683503	0.847051	down	n.s.
1243	NW_018370170.1	4400478	4400926	449	0.137389	1.59225	0.144466	0.703884	0.859245	up	n.s.
1244	NW_018370170.1	4628029	4628574	546	-0.309679	2.57141	0.643396	0.422492	0.693629	down	n.s.
1245	NW_018370170.1	4649360	4649650	291	-0.158256	1.35843	0.224144	0.635905	0.820096	down	n.s.
1246	NW_018370170.1	4787243	4787630	388	-0.34417	1.96409	0.779609	0.37727	0.66744	down	n.s.
1247	NW_018370170.1	4961022	4961309	288	-0.0583482	1.68632	0.0251096	0.874096	0.945079	down	n.s.
1248	NW_018370170.1	4978923	4979226	304	-0.022276	1.47299	0.00416098	0.948568	0.978369	down	n.s.
1249	NW_018370170.1	5462519	5462896	378	-0.280383	1.50583	0.637854	0.424497	0.694502	down	n.s.
1250	NW_018370170.1	5483236	5483925	690	-0.299068	3.1337	0.653172	0.418989	0.691787	down	n.s.
1251	NW_018370170.1	5604362	5605142	781	0.368394	2.2788	0.878236	0.348695	0.650446	up	n.s.
1252	NW_018370170.1	5625316	5625558	243	-0.498789	1.29977	2.24818	0.133785	0.461799	down	n.s.
1253	NW_018370170.1	5628343	5629089	747	-0.183961	2.9149	0.234873	0.627938	0.81574	down	n.s.
1254	NW_018370170.1	5656180	5656516	337	-0.409957	1.24731	1.54346	0.214115	0.538316	down	n.s.
1255	NW_018370170.1	5673408	5676413	3006	-0.619539	3.98658	3.37421	0.066237	0.365084	down	n.s.
1256	NW_018370170.1	5717068	5717572	505	-0.515653	2.05279	1.73111	0.188282	0.514655	down	n.s.
1257	NW_018370170.1	5961202	5961413	212	-0.0543248	3.28204	0.0225034	0.880757	0.947938	down	n.s.
1258	NW_018370170.1	6394319	6394544	226	-0.693586	1.41313	4.12657	0.0422261	0.304125	down	n.s.
1259	NW_018370170.1	6400123	6400478	356	-0.111836	1.74752	0.0895457	0.764758	0.891995	down	n.s.
1260	NW_018370170.1	6545006	6545735	730	-0.000285638	2.33469	5.19033e-07	0.999425	0.999679	down	n.s.
1261	NW_018370170.1	6643233	6643946	714	-0.298916	2.25482	0.579636	0.446463	0.707301	down	n.s.
1262	NW_018370170.1	6697757	6698259	503	-0.966368	2.27176	5.93304	0.014867	0.188331	down	n.s.
1263	NW_018370170.1	6748649	6748887	239	-0.163109	1.03798	0.250571	0.616678	0.810648	down	n.s.
1264	NW_018370170.1	6753076	6753367	292	-0.381143	1.88347	0.973314	0.323867	0.631751	down	n.s.
1265	NW_018370170.1	6931804	6932802	999	-0.409315	2.60749	1.12233	0.289428	0.602775	down	n.s.
1266	NW_018370178.1	45122	45401	280	-0.456583	1.38534	1.82014	0.17731	0.503152	down	n.s.
1267	NW_018370178.1	107466	107865	400	-0.291983	1.83429	0.584779	0.444453	0.705883	down	n.s.
1268	NW_018370178.1	269865	270276	412	-0.651695	1.64512	3.15316	0.0757928	0.384829	down	n.s.
1269	NW_018370181.1	142255	143220	966	-0.310474	3.01818	0.683805	0.408288	0.685283	down	n.s.
1270	NW_018370181.1	301606	301872	267	0.4973	1.12571	2.28613	0.130548	0.458931	up	n.s.
1271	NW_018370181.1	357033	357435	403	-0.522584	2.00769	1.77925	0.182254	0.509008	down	n.s.
1272	NW_018370220.1	272420	272863	444	-1.07075	1.86641	7.48359	0.00623102	0.119949	down	n.s.
1273	NW_018370220.1	308563	308868	306	-0.897704	1.88237	5.28011	0.021579	0.224731	down	n.s.
1274	NW_018370220.1	365208	365868	661	-0.407898	3.05516	1.18834	0.275676	0.592787	down	n.s.
1275	NW_018370220.1	373715	374208	494	-0.654255	1.69079	3.09755	0.078423	0.387821	down	n.s.
1276	NW_018370220.1	383871	384171	301	-0.305572	1.72266	0.675382	0.41119	0.686718	down	n.s.
1277	NW_018370220.1	396022	396425	404	-0.549889	1.91239	1.99257	0.158085	0.485756	down	n.s.
1278	NW_018370220.1	433007	433425	419	-1.23435	1.49545	11.8881	0.00056592	0.0274123	down	significant
1279	NW_018370220.1	454269	454902	634	-0.411455	2.97979	1.18885	0.275572	0.592718	down	n.s.
1280	NW_018370220.1	464387	464601	215	-0.69152	1.33043	4.25474	0.0391518	0.297012	down	n.s.
1281	NW_018370220.1	472011	472489	479	-0.711946	2.07557	3.27802	0.0702263	0.372191	down	n.s.
1282	NW_018370220.1	473613	474325	713	0.173962	2.17063	0.197675	0.656608	0.833632	up	n.s.
1283	NW_018370220.1	480673	481120	448	-0.575201	2.0441	2.1558	0.142045	0.468817	down	n.s.
1284	NW_018370220.1	488042	488604	563	-0.309284	2.1727	0.623107	0.429903	0.698327	down	n.s.
1285	NW_018370220.1	510156	510641	486	0.357844	2.14821	0.833462	0.361283	0.658747	up	n.s.
1286	NW_018370220.1	524538	525169	632	-0.326526	2.74516	0.721402	0.395693	0.676001	down	n.s.
1287	NW_018370220.1	529758	530436	679	-0.336995	2.70609	0.767673	0.380947	0.668235	down	n.s.
1288	NW_018370220.1	618929	619345	417	-0.619868	1.95399	2.51471	0.112802	0.440487	down	n.s.
1289	NW_018370220.1	676634	677027	394	-0.25464	2.19838	0.419034	0.517428	0.751196	down	n.s.
1290	NW_018370220.1	929415	929579	165	0.20511	1.97968	0.277878	0.598101	0.801069	up	n.s.
1291	NW_018370220.1	1083153	1083653	501	0.579192	2.34997	2.16123	0.141545	0.468474	up	n.s.
1292	NW_018370220.1	1161864	1162168	305	0.162247	1.43212	0.227962	0.633043	0.818593	up	n.s.
1293	NW_018370220.1	1193433	1193868	436	0.686563	1.54701	3.6515	0.0560307	0.341556	up	n.s.
1294	NW_018370220.1	1289955	1290429	475	-0.654511	1.53555	3.35769	0.0669045	0.366255	down	n.s.
1295	NW_018370220.1	1295038	1295500	463	-0.0507997	1.73862	0.0185258	0.891736	0.953276	down	n.s.
1296	NW_018370220.1	1399486	1400160	675	-0.700335	1.88963	3.22894	0.0723604	0.37691	down	n.s.
1297	NW_018370220.1	1413130	1413983	854	-0.75376	3.08896	4.05023	0.0441767	0.309498	down	n.s.
1298	NW_018370220.1	1419505	1420216	712	-0.489777	3.45477	1.91464	0.166462	0.492592	down	n.s.
1299	NW_018370220.1	1423886	1424512	627	-0.441674	2.50566	1.29691	0.25479	0.577554	down	n.s.
1300	NW_018370220.1	1428357	1428921	565	-0.737268	2.86567	3.70169	0.0543695	0.337799	down	n.s.
1301	NW_018370220.1	1435792	1436228	437	-0.984498	1.90793	6.27015	0.0122856	0.172861	down	n.s.
1302	NW_018370220.1	1437815	1438325	511	-0.351996	2.08492	0.806943	0.369035	0.661955	down	n.s.
1303	NW_018370220.1	1492196	1492628	433	-0.59603	1.72433	2.52804	0.111852	0.438886	down	n.s.
1304	NW_018370220.1	1509773	1510031	259	-0.966759	1.75571	6.50955	0.0107359	0.161025	down	n.s.
1305	NW_018370220.1	1526435	1526959	525	-0.677877	1.63767	3.4025	0.0651103	0.36205	down	n.s.
1306	NW_018370220.1	1528297	1529227	931	-0.00794417	2.86673	0.000435397	0.983353	0.992233	down	n.s.
1307	NW_018370220.1	1537267	1538358	1092	-0.24402	2.67538	0.401347	0.5264	0.756693	down	n.s.
1308	NW_018370220.1	1539818	1540323	506	0.294887	1.90355	0.577482	0.447308	0.708014	up	n.s.
1309	NW_018370221.1	1102	2117	1016	-0.16953	2.60422	0.19341	0.660097	0.835567	down	n.s.
1310	NW_018370221.1	103641	104010	370	-0.748442	1.59375	4.2306	0.0397124	0.298243	down	n.s.
1311	NW_018370221.1	106545	107036	492	0.247355	3.3039	0.469079	0.493418	0.737257	up	n.s.
1312	NW_018370221.1	154942	155303	362	-0.664744	2.00815	2.87456	0.0900029	0.407718	down	n.s.
1313	NW_018370221.1	162021	162303	283	0.420446	1.29024	1.62039	0.203049	0.529484	up	n.s.
1314	NW_018370221.1	181255	181615	361	-0.622015	1.90591	2.55058	0.110267	0.437799	down	n.s.
1315	NW_018370221.1	185121	185571	451	-0.5793	1.73749	2.38779	0.1223	0.452934	down	n.s.
1316	NW_018370221.1	190000	190738	739	-1.09364	3.1406	8.52312	0.00350995	0.0880765	down	n.s.
1317	NW_018370221.1	301127	301588	462	0.240126	1.80939	0.402206	0.525958	0.756625	up	n.s.
1318	NW_018370221.1	353862	354388	527	-0.361883	2.90151	0.907144	0.340883	0.645657	down	n.s.
1319	NW_018370221.1	562469	563273	805	-0.0744651	2.55088	0.0372654	0.846927	0.933523	down	n.s.
1320	NW_018370221.1	563845	564325	481	0.292344	2.09349	0.5612	0.453791	0.71213	up	n.s.
1321	NW_018370221.1	565367	565671	305	0.182666	1.78279	0.236663	0.626632	0.815297	up	n.s.
1322	NW_018370221.1	567370	567766	397	-0.0856242	1.95797	0.0486315	0.825464	0.922219	down	n.s.
1323	NW_018370221.1	574767	576438	1672	0.334716	3.62141	0.9396	0.332392	0.638061	up	n.s.
1324	NW_018370221.1	576667	580335	3669	0.210163	4.76019	0.416718	0.518596	0.751875	up	n.s.
1325	NW_018370221.1	693533	693854	322	-0.675808	1.27948	4.14438	0.0417841	0.302973	down	n.s.
1326	NW_018370221.1	700153	700706	554	0.0729691	2.04999	0.0349911	0.851616	0.935968	up	n.s.
1327	NW_018370221.1	707727	708283	557	-0.590642	1.95255	2.28665	0.130505	0.458931	down	n.s.
1328	NW_018370221.1	714891	715362	472	0.327832	1.68369	0.795487	0.372455	0.66456	up	n.s.
1329	NW_018370253.1	21925	22196	272	-0.661796	2.50582	2.89789	0.0887085	0.405731	down	n.s.
1330	NW_018370253.1	27314	27771	458	-0.461525	1.87793	1.41766	0.233801	0.559146	down	n.s.
1331	NW_018370256.1	402173	402672	500	-0.695833	3.15405	3.52583	0.0604373	0.350839	down	n.s.
1332	NW_018370256.1	571402	571690	289	0.201053	1.8753	0.272678	0.601546	0.802571	up	n.s.
1333	NW_018370256.1	936023	936391	369	-0.638562	2.33295	2.62359	0.1053	0.431578	down	n.s.
1334	NW_018370256.1	979478	979825	348	-0.799291	1.74929	4.49166	0.034071	0.277714	down	n.s.
1335	NW_018370256.1	1033423	1033822	400	-0.735176	2.44581	3.54906	0.0595916	0.349615	down	n.s.
1336	NW_018370256.1	1060426	1060766	341	-0.396578	1.57249	1.21231	0.270887	0.588965	down	n.s.
1337	NW_018370256.1	1087617	1088073	457	-1.05407	2.56537	7.25881	0.00706037	0.131205	down	n.s.
1338	NW_018370256.1	1298280	1298562	283	0.188645	1.64604	0.267117	0.605277	0.804789	up	n.s.
1339	NW_018370256.1	1454286	1454858	573	-0.0228727	2.47701	0.00349837	0.952835	0.980204	down	n.s.
1340	NW_018370256.1	1690886	1691255	370	-0.629775	2.12225	2.56935	0.108966	0.43568	down	n.s.
1341	NW_018370256.1	1718258	1718565	308	-0.778363	1.85258	4.05739	0.0439906	0.309498	down	n.s.
1342	NW_018370256.1	1848000	1848277	278	0.0723057	1.76563	0.0372939	0.846884	0.933523	up	n.s.
1343	NW_018370256.1	2035790	2036058	269	-0.373488	1.59144	1.07199	0.300507	0.613788	down	n.s.
1344	NW_018370256.1	2046466	2046788	323	-0.177121	1.62609	0.238052	0.625622	0.814521	down	n.s.
1345	NW_018370256.1	2066669	2067043	375	-0.592661	1.98719	2.29508	0.129798	0.458894	down	n.s.
1346	NW_018370256.1	2087137	2087537	401	-1.52063	2.34306	14.1971	0.00016502	0.0129164	down	significant
1347	NW_018370256.1	2098075	2098423	349	-0.599951	2.33704	2.32118	0.127637	0.458789	down	n.s.
1348	NW_018370256.1	2268550	2269037	488	-0.238704	2.39856	0.373837	0.540926	0.767595	down	n.s.
1349	NW_018370256.1	2336109	2336634	526	-1.21636	1.6305	10.6799	0.0010846	0.0421673	down	significant
1350	NW_018370256.1	2857062	2857333	272	-0.158077	1.52299	0.201963	0.653148	0.830595	down	n.s.
1351	NW_018370256.1	2875604	2875937	334	-0.606147	1.64205	2.73708	0.0980569	0.421076	down	n.s.
1352	NW_018370256.1	2918878	2919403	526	-1.45072	1.92068	13.2128	0.00027864	0.018398	down	significant
1353	NW_018370256.1	3023466	3023887	422	0.280818	1.74886	0.56499	0.452264	0.711188	up	n.s.
1354	NW_018370256.1	3335617	3335964	348	-2.17307	1.4265	35.3173	2.84056e-09	3.05205e-06	down	significant
1355	NW_018370256.1	3924037	3924263	227	0.411409	1.64185	1.26727	0.26029	0.580557	up	n.s.
1356	NW_018370256.1	4029980	4030461	482	-0.165942	2.97329	0.193294	0.660193	0.835599	down	n.s.
1357	NW_018370256.1	4659005	4659403	399	0.601708	1.43487	3.08359	0.0790985	0.388394	up	n.s.
1358	NW_018370256.1	4695641	4696185	545	0.200888	1.77036	0.287294	0.591965	0.798813	up	n.s.
1359	NW_018370256.1	4744333	4744660	328	-0.248345	1.65497	0.46108	0.497126	0.739155	down	n.s.
1360	NW_018370256.1	4908605	4909124	520	-0.570777	1.81813	2.24005	0.13449	0.461981	down	n.s.
1361	NW_018370256.1	5267753	5268345	593	-0.468781	2.38431	1.43244	0.231378	0.556303	down	n.s.
1362	NW_018370256.1	5294490	5294979	490	-0.603852	1.75288	2.58095	0.10817	0.435213	down	n.s.
1363	NW_018370256.1	5622176	5622419	244	0.0132262	2.21969	0.00113819	0.973087	0.988306	up	n.s.
1364	NW_018370256.1	5627644	5628609	966	-0.118059	4.8894	0.131018	0.717382	0.865818	down	n.s.
1365	NW_018370256.1	5629629	5629827	199	-0.295702	1.40954	0.763256	0.38232	0.669211	down	n.s.
1366	NW_018370256.1	5830975	5831338	364	-0.0889635	1.82169	0.0546456	0.81517	0.916435	down	n.s.
1367	NW_018370256.1	5845498	5846247	750	-0.36447	2.55757	0.889059	0.345742	0.64849	down	n.s.
1368	NW_018370256.1	5863224	5863475	252	0.0472223	1.89857	0.0148073	0.903149	0.958655	up	n.s.
1369	NW_018370256.1	5973982	5974802	821	-0.134045	2.26643	0.116787	0.732549	0.874588	down	n.s.
1370	NW_018370256.1	5984912	5985217	306	0.0919406	2.27364	0.0550611	0.814482	0.916237	up	n.s.
1371	NW_018370256.1	5990334	5990868	535	-1.07642	3.12845	8.24188	0.0040971	0.0940265	down	n.s.
1372	NW_018370256.1	5995265	5995708	444	-0.862796	2.13609	4.76358	0.0290778	0.255328	down	n.s.
1373	NW_018370256.1	5996887	5997379	493	-0.723884	2.65911	3.49571	0.0615404	0.351715	down	n.s.
1374	NW_018370256.1	6015724	6016043	320	-0.638157	1.82222	2.78738	0.0950227	0.41657	down	n.s.
1375	NW_018370256.1	6048534	6048934	401	-0.666511	1.93805	2.91087	0.0879977	0.404687	down	n.s.
1376	NW_018370256.1	6159591	6161318	1728	-0.537355	3.43637	2.28863	0.130338	0.458911	down	n.s.
1377	NW_018370256.1	6191869	6192726	858	-0.481096	2.76953	1.56441	0.211032	0.53541	down	n.s.
1378	NW_018370256.1	6198913	6199865	953	-0.573714	2.41874	2.15227	0.142373	0.469111	down	n.s.
1379	NW_018370256.1	6202579	6203081	503	-0.841604	1.75181	4.9503	0.0260955	0.243236	down	n.s.
1380	NW_018370256.1	6206697	6207232	536	-0.452137	1.93886	1.3448	0.2462	0.569998	down	n.s.
1381	NW_018370256.1	6210360	6210922	563	-0.768674	1.63768	4.35825	0.0368408	0.289721	down	n.s.
1382	NW_018370256.1	6215852	6216319	468	-0.317438	1.99356	0.661928	0.415888	0.689436	down	n.s.
1383	NW_018370256.1	6231628	6232537	910	-0.415463	2.10027	1.12301	0.289282	0.602647	down	n.s.
1384	NW_018370256.1	6380837	6381170	334	-0.474615	1.87956	1.50561	0.219822	0.544785	down	n.s.
1385	NW_018370256.1	6453982	6454628	647	-0.61584	2.88044	2.60256	0.106704	0.43353	down	n.s.
1386	NW_018370256.1	6517799	6518115	317	-0.121766	1.69435	0.108689	0.741645	0.880512	down	n.s.
1387	NW_018370256.1	6544918	6545016	99	-0.855171	0.288285	6.11138	0.0134384	0.180078	down	n.s.
1388	NW_018370256.1	7009902	7010197	296	-0.192788	1.77208	0.264221	0.607239	0.805851	down	n.s.
1389	NW_018370256.1	7071889	7073806	1918	-0.355889	3.76043	1.08049	0.298599	0.612485	down	n.s.
1390	NW_018370256.1	7074015	7074815	801	-0.482862	2.36867	1.50988	0.21917	0.544195	down	n.s.
1391	NW_018370256.1	7074986	7077211	2226	-0.463746	3.80015	1.84111	0.174834	0.500815	down	n.s.
1392	NW_018370256.1	7084144	7084708	565	-0.439928	1.89147	1.28501	0.256981	0.57955	down	n.s.
1393	NW_018370256.1	8075356	8075927	572	-0.307002	2.19748	0.611668	0.434168	0.701676	down	n.s.
1394	NW_018370256.1	8114612	8115014	403	-1.0667	2.38038	7.22413	0.00719802	0.132065	down	n.s.
1395	NW_018370256.1	8156424	8156988	565	-0.457099	1.67507	1.53472	0.215417	0.539754	down	n.s.
1396	NW_018370256.1	8170429	8170926	498	-0.496876	1.88195	1.64518	0.199629	0.526467	down	n.s.
1397	NW_018370256.1	8188696	8188983	288	-0.14262	1.68726	0.149562	0.698957	0.856523	down	n.s.
1398	NW_018370256.1	8191326	8192163	838	-0.458857	2.46109	1.3969	0.237255	0.562286	down	n.s.
1399	NW_018370256.1	8214741	8215166	426	-0.831587	1.9853	4.47302	0.0344444	0.278835	down	n.s.
1400	NW_018370256.1	8258485	8258802	318	-0.342855	1.53286	0.933101	0.334068	0.639928	down	n.s.
1401	NW_018370256.1	8271459	8272559	1101	-0.568245	3.63385	2.69937	0.100401	0.424864	down	n.s.
1402	NW_018370256.1	8283537	8284149	613	-0.423872	3.17301	1.32419	0.249852	0.572559	down	n.s.
1403	NW_018370256.1	8292263	8292720	458	-0.523207	2.11166	1.77922	0.182257	0.509008	down	n.s.
1404	NW_018370256.1	8390313	8390565	253	-0.34876	1.62657	0.919768	0.337546	0.642748	down	n.s.
1405	NW_018370256.1	8395925	8396513	589	-0.350561	2.38368	0.802594	0.370328	0.662882	down	n.s.
1406	NW_018370256.1	8471024	8471807	784	-0.910765	2.71072	5.50545	0.0189655	0.211266	down	n.s.
1407	NW_018370256.1	8472010	8472506	497	-0.376306	2.00733	0.929368	0.335037	0.640917	down	n.s.
1408	NW_018370256.1	8474661	8475090	430	-0.781566	1.49103	4.92672	0.026454	0.245031	down	n.s.
1409	NW_018370256.1	8490591	8490823	233	-1.07278	0.426769	9.72423	0.00182072	0.0601093	down	n.s.
1410	NW_018370256.1	8491555	8492933	1379	-0.794011	2.99448	4.39117	0.0361361	0.28555	down	n.s.
1411	NW_018370256.1	8493136	8493454	319	-0.680721	1.35436	4.08337	0.0433186	0.308052	down	n.s.
1412	NW_018370256.1	8493799	8494436	638	-0.912815	1.92555	5.4075	0.0200588	0.216927	down	n.s.
1413	NW_018370256.1	8494572	8494674	103	-1.21182	0.251542	11.8313	0.00058345	0.0277987	down	significant
1414	NW_018370256.1	8494794	8495941	1148	-0.815106	2.95808	4.58743	0.0322175	0.268912	down	n.s.
1415	NW_018370256.1	8497581	8498353	773	-0.917098	2.47433	5.49725	0.0190546	0.211859	down	n.s.
1416	NW_018370256.1	8502239	8502724	486	-0.882157	1.6659	5.65357	0.0174278	0.204244	down	n.s.
1417	NW_018370256.1	8524264	8525039	776	0.157442	2.29052	0.160845	0.688383	0.849713	up	n.s.
1418	NW_018370256.1	8572359	8572578	220	-0.461332	1.22646	1.95056	0.16254	0.488868	down	n.s.
1419	NW_018370284.1	49405	49600	196	0.0625113	1.5766	0.0301785	0.862087	0.938962	up	n.s.
1420	NW_018370284.1	500451	500776	326	-0.967514	2.03029	6.0013	0.0143025	0.184335	down	n.s.
1421	NW_018370284.1	2635450	2635840	391	-0.361777	1.76315	0.928684	0.335215	0.640982	down	n.s.
1422	NW_018370284.1	3244818	3245052	235	-0.00390602	1.43577	0.000131315	0.990857	0.995574	down	n.s.
1423	NW_018370301.1	56459	57095	637	0.0861858	2.73752	0.0502454	0.822639	0.920735	up	n.s.
1424	NW_018370301.1	82986	83291	306	0.384017	1.90167	0.978876	0.322487	0.631006	up	n.s.
1425	NW_018370301.1	157377	158242	866	-0.0138625	2.29491	0.00124811	0.971818	0.987642	down	n.s.
1426	NW_018370301.1	181631	183262	1632	-0.264096	3.26885	0.528604	0.467202	0.721439	down	n.s.
1427	NW_018370301.1	247812	248214	403	-0.224989	1.99587	0.333159	0.56381	0.782323	down	n.s.
1428	NW_018370301.1	271278	271593	316	-0.402667	1.82173	1.11804	0.290353	0.603956	down	n.s.
1429	NW_018370301.1	616087	616349	263	-0.181023	1.66379	0.245063	0.620578	0.811979	down	n.s.
1430	NW_018370301.1	679775	680311	537	-0.391231	2.07741	0.998708	0.317634	0.626834	down	n.s.
1431	NW_018370301.1	711469	711905	437	-0.6142	1.81736	2.58694	0.107762	0.434534	down	n.s.
1432	NW_018370301.1	832761	833545	785	-0.289182	2.05065	0.546238	0.459866	0.716567	down	n.s.
1433	NW_018370301.1	833795	834548	754	-0.5231	2.19853	1.76798	0.183645	0.511542	down	n.s.
1434	NW_018370301.1	867788	868180	393	-0.143446	1.62645	0.155485	0.693351	0.852728	down	n.s.
1435	NW_018370301.1	878804	879620	817	-0.110525	2.28616	0.0793074	0.778241	0.898806	down	n.s.
1436	NW_018370301.1	912873	913441	569	-0.497382	1.99773	1.62021	0.203076	0.529484	down	n.s.
1437	NW_018370301.1	1072961	1073444	484	-0.343473	2.61119	0.793279	0.373119	0.664939	down	n.s.
1438	NW_018370301.1	1077479	1077893	415	-0.509191	2.6152	1.73778	0.187434	0.513628	down	n.s.
1439	NW_018370301.1	1082940	1083382	443	-0.264124	2.64825	0.470189	0.492907	0.737012	down	n.s.
1440	NW_018370301.1	1134282	1134583	302	0.134523	1.47986	0.150935	0.697647	0.855784	up	n.s.
1441	NW_018370301.1	1166467	1166821	355	0.119794	2.87707	0.0991568	0.752847	0.888102	up	n.s.
1442	NW_018370301.1	1186167	1186763	597	0.0326787	2.41059	0.00703591	0.933152	0.970685	up	n.s.
1443	NW_018370301.1	1189535	1190108	574	0.082831	2.48789	0.0459197	0.830324	0.924413	up	n.s.
1444	NW_018370301.1	1220795	1221044	250	-0.383599	1.44883	1.24288	0.264929	0.583525	down	n.s.
1445	NW_018370301.1	1231787	1232431	645	-0.549867	3.06195	2.15635	0.141995	0.468817	down	n.s.
1446	NW_018370301.1	1421525	1421833	309	-0.358916	2.17314	0.840081	0.359383	0.65804	down	n.s.
1447	NW_018370301.1	1458564	1458816	253	0.245695	1.12348	0.564844	0.452323	0.711188	up	n.s.
1448	NW_018370301.1	1529850	1530098	249	-0.402559	1.35418	1.44572	0.229229	0.553762	down	n.s.
1449	NW_018370301.1	2363366	2363607	242	-0.38722	1.46093	1.25935	0.261785	0.581241	down	n.s.
1450	NW_018370301.1	2370410	2370735	326	-0.440327	2.18346	1.25729	0.262175	0.581241	down	n.s.
1451	NW_018370301.1	2483861	2484359	499	-0.262058	1.96348	0.452244	0.501278	0.741634	down	n.s.
1452	NW_018370318.1	405322	405753	432	0.203178	1.88699	0.276125	0.599257	0.801336	up	n.s.
1453	NW_018370318.1	420119	420457	339	-0.459677	2.28873	1.36786	0.242191	0.566341	down	n.s.
1454	NW_018370335.1	273176	273502	327	-0.114792	1.94674	0.0874217	0.767484	0.893772	down	n.s.
1455	NW_018370335.1	292859	293421	563	-0.0559207	2.0443	0.020545	0.886027	0.950267	down	n.s.
1456	NW_018370335.1	613939	614572	634	-0.190008	2.54605	0.241897	0.622844	0.813324	down	n.s.
1457	NW_018370335.1	726029	726245	217	-0.275375	1.6502	0.569148	0.450605	0.709914	down	n.s.
1458	NW_018370335.1	726737	727189	453	-0.561525	1.76664	2.22209	0.136062	0.462393	down	n.s.
1459	NW_018370335.1	1201773	1202473	701	-0.486741	2.59738	1.5857	0.207954	0.533838	down	n.s.
1460	NW_018370335.1	1221217	1221594	378	-0.196518	1.75754	0.276464	0.599033	0.801264	down	n.s.
1461	NW_018370335.1	1243206	1243863	658	-0.423302	2.50838	1.1953	0.274273	0.591633	down	n.s.
1462	NW_018370335.1	1266799	1267124	326	-0.54931	1.57443	2.31699	0.127981	0.45889	down	n.s.
1463	NW_018370335.1	1296691	1297131	441	-0.328222	2.05986	0.705587	0.400921	0.679938	down	n.s.
1464	NW_018370335.1	1334584	1334900	317	0.53372	1.44645	2.40263	0.121145	0.451366	up	n.s.
1465	NW_018370335.1	1355897	1357871	1975	-0.909613	3.99113	7.21442	0.00723707	0.132202	down	n.s.
1466	NW_018370335.1	1404530	1405229	700	-0.806814	2.06821	4.18862	0.0407071	0.299575	down	n.s.
1467	NW_018370335.1	1410178	1411093	916	-0.579261	2.00535	2.18583	0.139299	0.465999	down	n.s.
1468	NW_018370335.1	1413168	1413629	462	-0.930371	1.61066	6.41991	0.0112912	0.165928	down	n.s.
1469	NW_018370335.1	1418838	1419617	780	-0.629487	1.95661	2.59162	0.107444	0.434294	down	n.s.
1470	NW_018370335.1	1454606	1455255	650	-0.617343	3.12116	2.7558	0.0969159	0.419397	down	n.s.
1471	NW_018370335.1	1785787	1786695	909	-0.35282	2.71078	0.840614	0.359231	0.65804	down	n.s.
1472	NW_018370335.1	1859721	1860307	587	0.402101	2.28168	1.04929	0.305682	0.616633	up	n.s.
1473	NW_018370335.1	1874061	1874567	507	-0.511392	2.6617	1.75499	0.185264	0.512479	down	n.s.
1474	NW_018370335.1	1877136	1877819	684	-1.08495	2.60057	7.70071	0.00552424	0.11296	down	n.s.
1475	NW_018370335.1	1879848	1880109	262	-0.889728	1.42893	6.66935	0.00981445	0.153434	down	n.s.
1476	NW_018370335.1	1885245	1886027	783	-0.502241	2.82654	1.72037	0.189658	0.515872	down	n.s.
1477	NW_018370335.1	1909411	1909714	304	0.0715903	1.7278	0.0369985	0.84747	0.933629	up	n.s.
1478	NW_018370335.1	1909877	1911121	1245	-0.159008	4.62492	0.239149	0.624826	0.813933	down	n.s.
1479	NW_018370335.1	2387295	2387643	349	0.427899	1.80076	1.27384	0.259059	0.580329	up	n.s.
1480	NW_018370349.1	95484	95734	251	-0.31341	1.57521	0.760738	0.383107	0.669615	down	n.s.
1481	NW_018370349.1	311478	312001	524	-0.675264	2.57906	3.02762	0.0818709	0.394763	down	n.s.
1482	NW_018370349.1	669528	670119	592	-0.282041	2.40792	0.524188	0.469068	0.722805	down	n.s.
1483	NW_018370349.1	692673	693088	416	-1.29865	2.43472	10.7043	0.0010704	0.0418909	down	significant
1484	NW_018370353.1	7522	7804	283	0.140311	1.50439	0.160903	0.688331	0.849713	up	n.s.
1485	NW_018370385.1	19393	20490	1098	-0.0751335	3.87746	0.0491711	0.824514	0.921794	down	n.s.
1486	NW_018370385.1	163750	164098	349	-0.0829404	1.87848	0.0462885	0.829654	0.924367	down	n.s.
1487	NW_018370385.1	168792	168964	173	0.170828	2.65618	0.196748	0.657363	0.833786	up	n.s.
1488	NW_018370385.1	700348	700675	328	-1.4728	1.79934	14.2999	0.000156255	0.0124782	down	significant
1489	NW_018370385.1	756080	756798	719	-0.224728	2.27358	0.328281	0.566679	0.783686	down	n.s.
1490	NW_018370385.1	940438	940657	220	0.457826	1.63813	1.5418	0.214476	0.53865	up	n.s.
1491	NW_018370392.1	2421	3125	705	-0.159284	2.7902	0.172996	0.677467	0.843816	down	n.s.
1492	NW_018370392.1	42348	43442	1095	-0.0808588	4.5343	0.0617649	0.80373	0.910349	down	n.s.
1493	NW_018370392.1	44558	44988	431	-0.0198989	2.6311	0.00267602	0.958744	0.982821	down	n.s.
1494	NW_018370392.1	45573	46282	710	0.0317028	3.1808	0.00744374	0.931247	0.97026	up	n.s.
1495	NW_018370392.1	46501	46829	329	0.271838	1.72598	0.532502	0.465564	0.720695	up	n.s.
1496	NW_018370392.1	78959	79416	458	0.415962	1.87219	1.15865	0.281756	0.598074	up	n.s.
1497	NW_018370392.1	123309	123883	575	-0.359971	2.62934	0.870896	0.350717	0.652043	down	n.s.
1498	NW_018370392.1	129455	129904	450	-0.321225	1.78243	0.726064	0.394171	0.67505	down	n.s.
1499	NW_018370392.1	137070	137506	437	-0.28136	1.54167	0.622833	0.430004	0.698395	down	n.s.
1500	NW_018370404.1	218700	219059	360	-0.852022	1.34919	6.35741	0.0116957	0.167886	down	n.s.
1501	NW_018370404.1	231223	231869	647	0.208593	1.74547	0.312148	0.57637	0.789337	up	n.s.
1502	NW_018370404.1	234721	235158	438	-0.143379	2.7511	0.139443	0.708839	0.862053	down	n.s.
1503	NW_018370404.1	246814	247369	556	0.213052	1.77303	0.322444	0.570148	0.785461	up	n.s.
1504	NW_018370404.1	364609	365035	427	-0.160215	1.76417	0.182592	0.669159	0.840496	down	n.s.
1505	NW_018370404.1	414497	414789	293	-0.871319	2.0468	0.213859	0.689089	0.850141	down	n.s.
1506	NW_018370404.1	452223	452869	647	-0.976329	2.59289	6.26643	0.0123114	0.173018	down	n.s.
1507	NW_018370404.1	486598	486825	228	-0.156217	1.29009	0.224992	0.635266	0.819853	down	n.s.
1508	NW_018370404.1	719061	719435	375	-0.000934869	2.03532	5.8139e-06	0.998076	0.998966	down	n.s.
1509	NW_018370404.1	754762	755140	379	-0.518517	2.11362	1.74707	0.186259	0.513421	down	n.s.
1510	NW_018370404.1	809882	810334	453	-0.236432	1.77924	0.39617	0.52908	0.758875	down	n.s.
1511	NW_018370404.1	910619	911108	490	-0.950138	2.35416	5.74527	0.0165408	0.199079	down	n.s.
1512	NW_018370404.1	1180538	1180838	301	-0.553617	1.26423	2.7943	0.0946135	0.416502	down	n.s.
1513	NW_018370404.1	1587172	1589278	2107	-0.541655	3.63851	2.45504	0.117162	0.446379	down	n.s.
1514	NW_018370404.1	1602157	1602708	552	-0.324619	1.85942	0.71091	0.399151	0.67845	down	n.s.
1515	NW_018370404.1	1614343	1614946	604	-0.488484	1.86	1.60427	0.205312	0.532839	down	n.s.
1516	NW_018370404.1	1810151	1810877	727	-0.741816	1.88924	3.6181	0.0571662	0.3449	down	n.s.
1517	NW_018370404.1	2113125	2113425	301	0.483426	1.19711	2.16303	0.141379	0.46831	up	n.s.
1518	NW_018370404.1	2604508	2605149	642	0.614665	2.1197	2.44742	0.117732	0.446843	up	n.s.
1519	NW_018370404.1	2769283	2769746	464	-0.400603	1.65263	1.19406	0.274523	0.591754	down	n.s.
1520	NW_018370404.1	2955241	2955571	331	-0.0619341	1.71179	0.0279337	0.867266	0.942116	down	n.s.
1521	NW_018370404.1	3223729	3224538	810	-0.266829	2.25307	0.461661	0.496856	0.739155	down	n.s.
1522	NW_018370410.1	228583	228827	245	-1.21938	1.61818	10.7863	0.00102401	0.0413064	down	significant
1523	NW_018370410.1	310336	310781	446	-2.43627	1.16845	45.4907	1.56901e-11	6.18136e-08	down	significant
1524	NW_018370410.1	347672	348030	359	-1.22332	1.78409	10.1263	0.00146357	0.0524458	down	n.s.
1525	NW_018370410.1	369493	369879	387	-1.37287	1.95237	11.8493	0.000577841	0.0277622	down	significant
1526	NW_018370410.1	1593543	1594136	594	-0.562277	1.88532	2.09536	0.147761	0.475046	down	n.s.
1527	NW_018370410.1	1622168	1622728	561	-0.385067	1.72701	1.06543	0.30199	0.614324	down	n.s.
1528	NW_018370410.1	1879292	1879769	478	-0.248436	2.18646	0.401867	0.526133	0.756625	down	n.s.
1529	NW_018370410.1	2027006	2027417	412	-0.68139	1.59783	3.51418	0.060858	0.351032	down	n.s.
1530	NW_018370410.1	2154305	2154558	254	0.086493	1.5801	0.058177	0.809404	0.913485	up	n.s.
1531	NW_018370410.1	2349065	2349425	361	-0.0833993	1.69054	0.0510018	0.821331	0.920212	down	n.s.
1532	NW_018370410.1	2386036	2386354	319	-0.506336	1.86221	1.72633	0.188893	0.515211	down	n.s.
1533	NW_018370410.1	2641908	2642472	565	-0.652191	2.07327	2.75753	0.0968106	0.419397	down	n.s.
1534	NW_018370410.1	2835956	2836310	355	-0.489275	1.66722	1.7632	0.184238	0.511819	down	n.s.
1535	NW_018370410.1	2840001	2841115	1115	-0.0559691	2.64419	0.0211445	0.884387	0.949212	down	n.s.
1536	NW_018370410.1	2884538	2885010	473	-0.0151865	1.82285	0.00160257	0.968068	0.986017	down	n.s.
1537	NW_018370410.1	2928503	2928972	470	-0.331475	2.12236	0.714683	0.397902	0.67762	down	n.s.
1538	NW_018370410.1	3005315	3005949	635	-0.223382	2.33006	0.323769	0.569357	0.785216	down	n.s.
1539	NW_018370410.1	3057803	3058135	333	-0.198418	1.59017	0.30251	0.582319	0.793018	down	n.s.
1540	NW_018370410.1	3072241	3072421	181	0.129014	1.13887	0.156405	0.692492	0.852204	up	n.s.
1541	NW_018370410.1	3154837	3155183	347	-0.184453	1.78355	0.240534	0.623825	0.813635	down	n.s.
1542	NW_018370444.1	33713	33951	239	-0.0793595	1.44535	0.0533046	0.817412	0.917834	down	n.s.
1543	NW_018370444.1	274787	275344	558	0.0747099	2.44158	0.0369861	0.847495	0.933629	up	n.s.
1544	NW_018370444.1	276602	277299	698	0.117001	2.0605	0.0896827	0.764584	0.891995	up	n.s.
1545	NW_018370444.1	298013	298392	380	0.200116	1.70636	0.290723	0.589763	0.797712	up	n.s.
1546	NW_018370444.1	300272	300557	286	0.530886	1.34557	2.50674	0.113373	0.440776	up	n.s.
1547	NW_018370444.1	306308	306767	460	0.222614	2.20223	0.322126	0.570338	0.785461	up	n.s.
1548	NW_018370444.1	307115	308196	1082	-0.0505783	3.83907	0.0221475	0.881697	0.948069	down	n.s.
1549	NW_018370444.1	310610	311164	555	-0.074732	2.16598	0.0364259	0.84864	0.934508	down	n.s.
1550	NW_018370444.1	315615	316076	462	-0.0347769	2.24319	0.00787443	0.929291	0.969152	down	n.s.
1551	NW_018370444.1	320193	321077	885	0.12903	3.82804	0.143911	0.704427	0.859374	up	n.s.
1552	NW_018370444.1	322501	322927	427	0.23636	2.21556	0.363577	0.546532	0.77174	up	n.s.
1553	NW_018370444.1	327066	327753	688	0.0654126	3.24311	0.0322242	0.857538	0.93758	up	n.s.
1554	NW_018370444.1	573837	574615	779	-0.433586	2.64293	1.26398	0.260911	0.581085	down	n.s.
1555	NW_018370444.1	583180	583532	353	-0.393636	1.99331	1.01876	0.312822	0.622069	down	n.s.
1556	NW_018370444.1	637496	638165	670	0.0173185	2.34511	0.00194883	0.964789	0.985044	up	n.s.
1557	NW_018370444.1	641241	641776	536	0.467565	3.05885	1.55782	0.211997	0.535879	up	n.s.
1558	NW_018370444.1	644194	644602	409	-0.23601	2.50339	0.371837	0.542011	0.7682	down	n.s.
1559	NW_018370444.1	908405	908771	367	0.419355	1.57242	1.35394	0.244602	0.567855	up	n.s.
1560	NW_018370493.1	32072	32701	630	0.327597	2.74125	0.725406	0.394385	0.675186	up	n.s.
1561	NW_018370506.1	657190	657460	271	0.830651	1.56365	5.18414	0.0228285	0.230017	up	n.s.
1562	NW_018370506.1	769004	769338	335	0.0599489	1.46095	0.0303492	0.861702	0.938812	up	n.s.
1563	NW_018370506.1	1159482	1159914	433	-0.728029	2.55507	3.51741	0.0607581	0.351032	down	n.s.
1564	NW_018370506.1	1179323	1179869	547	-0.480289	2.32139	1.49243	0.221852	0.546751	down	n.s.
1565	NW_018370506.1	1232354	1232790	437	-0.564493	2.29179	2.05771	0.15145	0.478678	down	n.s.
1566	NW_018370506.1	1235509	1236287	779	-0.456481	2.98065	1.46327	0.226424	0.551888	down	n.s.
1567	NW_018370506.1	1251789	1252241	453	-0.386886	2.07235	0.978312	0.322626	0.631006	down	n.s.
1568	NW_018370506.1	1438733	1439124	392	-0.531285	1.73922	2.01144	0.15613	0.48403	down	n.s.
1569	NW_018370506.1	1797083	1797886	804	0.0194398	2.81053	0.00258889	0.959421	0.983138	up	n.s.
1570	NW_018370506.1	1819123	1819545	423	-1.19623	1.95599	9.09826	0.00256125	0.0735571	down	n.s.
1571	NW_018370506.1	1829086	1829390	305	0.278044	1.5502	0.608487	0.435366	0.702182	up	n.s.
1572	NW_018370506.1	1862960	1863625	666	-0.360037	2.71921	0.876662	0.349127	0.650812	down	n.s.
1573	NW_018370506.1	1870108	1870597	490	-0.444983	2.20301	1.2841	0.257149	0.57955	down	n.s.
1574	NW_018370506.1	2043159	2043462	304	-0.711688	2.37038	3.2668	0.070726	0.373508	down	n.s.
1575	NW_018370506.1	2153806	2154307	502	-1.45587	1.72619	14.3777	0.000149931	0.0122725	down	significant
1576	NW_018370506.1	2160993	2162121	1129	-0.292538	2.70297	0.57726	0.447396	0.708057	down	n.s.
1577	NW_018370506.1	2170361	2170731	371	-0.330375	1.65257	0.814532	0.366793	0.661573	down	n.s.
1578	NW_018370506.1	2236766	2237071	306	-0.396902	1.50779	1.27558	0.258735	0.579933	down	n.s.
1579	NW_018370506.1	2282461	2282677	217	0.101978	1.49329	0.0855861	0.769868	0.895049	up	n.s.
1580	NW_018370506.1	2508813	2509876	1064	-0.53625	3.42931	2.27723	0.1313	0.459494	down	n.s.
1581	NW_018370506.1	2682784	2683294	511	-0.569504	2.16889	2.10018	0.147295	0.475002	down	n.s.
1582	NW_018370506.1	2850729	2851070	342	-0.871832	1.69523	5.43445	0.0197517	0.215443	down	n.s.
1583	NW_018370506.1	3033891	3034956	1066	-0.0239512	3.89846	0.0050087	0.94358	0.976167	down	n.s.
1584	NW_018370506.1	3138959	3139154	196	-0.112979	1.21142	0.118527	0.73064	0.87306	down	n.s.
1585	NW_018370506.1	3599736	3600112	377	-0.581599	2.34723	2.18631	0.139256	0.465987	down	n.s.
1586	NW_018370506.1	3642800	3643247	448	-0.0718815	2.27261	0.0336611	0.854431	0.936609	down	n.s.
1587	NW_018370506.1	3647923	3648436	514	-1.06901	1.79941	7.73371	0.0054242	0.1113	down	n.s.
1588	NW_018370506.1	3667370	3667760	391	-0.302865	2.10176	0.600111	0.438543	0.703134	down	n.s.
1589	NW_018370506.1	3735751	3736176	426	-0.128685	1.90306	0.110486	0.739595	0.879226	down	n.s.
1590	NW_018370506.1	3763831	3764446	616	0.0464486	3.08187	0.0155725	0.900691	0.957222	up	n.s.
1591	NW_018370506.1	3792848	3793315	468	-0.117056	1.80524	0.0953203	0.757522	0.889799	down	n.s.
1592	NW_018370506.1	3805550	3805887	338	-0.548331	2.10759	1.95244	0.162337	0.488718	down	n.s.
1593	NW_018370506.1	3826010	3826522	513	-0.558609	2.30663	2.01079	0.156197	0.48403	down	n.s.
1594	NW_018370506.1	3850385	3850614	230	0.405843	1.01519	1.56125	0.211494	0.53583	up	n.s.
1595	NW_018370506.1	3890914	3891167	254	-0.255018	1.57562	0.50336	0.478035	0.729022	down	n.s.
1596	NW_018370506.1	3895235	3895710	476	0.112538	2.83704	0.0872176	0.767747	0.893903	up	n.s.
1597	NW_018370506.1	3897911	3898218	308	-0.152598	1.68513	0.172137	0.678223	0.844048	down	n.s.
1598	NW_018370506.1	3924668	3925214	547	0.0186188	2.19134	0.0022602	0.962082	0.984233	up	n.s.
1599	NW_018370506.1	3928386	3929074	689	0.402688	1.98898	1.06561	0.301949	0.614324	up	n.s.
1600	NW_018370506.1	4015534	4016000	467	-0.431222	2.35845	1.20655	0.272027	0.590212	down	n.s.
1601	NW_018370506.1	4407471	4407988	518	-1.25898	1.73025	10.9042	0.000960868	0.0396498	down	significant
1602	NW_018370506.1	4459070	4459794	725	-0.0818459	2.84989	0.0461588	0.829889	0.924367	down	n.s.
1603	NW_018370506.1	4556236	4557446	1211	-0.494363	2.64075	1.6377	0.200654	0.527344	down	n.s.
1604	NW_018370506.1	4574992	4576027	1036	-0.222662	3.01006	0.351476	0.553284	0.775438	down	n.s.
1605	NW_018370506.1	4577277	4577660	384	-0.18786	1.57559	0.272639	0.601572	0.802571	down	n.s.
1606	NW_018370506.1	4778071	4778874	804	-0.291057	2.46076	0.563009	0.453058	0.711682	down	n.s.
1607	NW_018370506.1	4847107	4847574	468	-0.447931	1.86955	1.34392	0.246356	0.570246	down	n.s.
1608	NW_018370506.1	4945551	4946377	827	-0.515323	3.20065	1.96517	0.160975	0.487836	down	n.s.
1609	NW_018370506.1	5199984	5200419	436	-0.439019	2.29003	1.24665	0.264204	0.582752	down	n.s.
1610	NW_018370506.1	5721157	5721611	455	-0.367579	2.00847	0.88805	0.346016	0.648622	down	n.s.
1611	NW_018370506.1	5974497	5975207	711	-0.304083	2.01049	0.606542	0.436101	0.70252	down	n.s.
1612	NW_018370506.1	5976027	5976877	851	-0.657389	2.9364	2.98703	0.0839472	0.396552	down	n.s.
1613	NW_018370506.1	6010640	6011527	888	-0.543719	2.38238	1.9167	0.166234	0.492353	down	n.s.
1614	NW_018370506.1	6035085	6035517	433	-0.582758	3.35748	2.62759	0.105034	0.431578	down	n.s.
1615	NW_018370506.1	6049402	6050004	603	-1.55814	2.21025	14.8498	0.00011673	0.0105315	down	significant
1616	NW_018370506.1	6074251	6074519	269	-0.442794	1.45594	1.65006	0.198963	0.52572	down	n.s.
1617	NW_018370506.1	6226197	6226898	702	-0.372749	2.16587	0.903063	0.341971	0.645947	down	n.s.
1618	NW_018370506.1	6276528	6277219	692	0.173573	2.12111	0.196793	0.657326	0.833786	up	n.s.
1619	NW_018370506.1	6278900	6280076	1177	-0.272483	3.00796	0.525408	0.468551	0.722327	down	n.s.
1620	NW_018370506.1	6333813	6334003	191	-0.297886	0.962348	0.837979	0.35999	0.65832	down	n.s.
1621	NW_018370506.1	6393421	6394138	718	-0.362431	2.15611	0.854641	0.355252	0.655435	down	n.s.
1622	NW_018370506.1	6502527	6503238	712	0.0363974	2.72252	0.00898689	0.924475	0.967326	up	n.s.
1623	NW_018370506.1	6517157	6517889	733	-1.13468	2.7251	8.45987	0.00363406	0.090233	down	n.s.
1624	NW_018370506.1	6535641	6536034	394	-0.629209	2.02913	2.57727	0.108422	0.435566	down	n.s.
1625	NW_018370506.1	6554053	6554573	521	-0.312297	2.9961	0.688186	0.40679	0.684538	down	n.s.
1626	NW_018370506.1	6558827	6559419	593	-0.668515	2.38077	2.8933	0.088962	0.405962	down	n.s.
1627	NW_018370506.1	6564816	6565385	570	-0.916341	2.49798	5.50845	0.0189342	0.211266	down	n.s.
1628	NW_018370506.1	6567967	6568631	665	-0.42883	2.4511	1.21907	0.269554	0.587687	down	n.s.
1629	NW_018370506.1	6613401	6613845	445	-0.0135797	1.81471	0.00128393	0.971417	0.987642	down	n.s.
1630	NW_018370506.1	6613983	6614291	309	-0.372607	1.63771	1.04225	0.307309	0.618098	down	n.s.
1631	NW_018370506.1	6715053	6715733	681	0.0726648	2.35862	0.0343957	0.852869	0.936035	up	n.s.
1632	NW_018370506.1	6727490	6727826	337	0.120645	2.02957	0.0957296	0.757018	0.88948	up	n.s.
1633	NW_018370506.1	6739864	6740303	440	0.0403827	1.79837	0.0114334	0.914848	0.963173	up	n.s.
1634	NW_018370506.1	6835360	6836392	1033	-0.232182	3.77084	0.461609	0.49688	0.739155	down	n.s.
1635	NW_018370506.1	6938128	6938376	249	0.0405648	1.56839	0.0127881	0.909964	0.960943	up	n.s.
1636	NW_018370506.1	6964368	6964956	589	-0.181025	2.679	0.22146	0.637934	0.820904	down	n.s.
1637	NW_018370506.1	7008427	7008814	388	0.561962	1.90894	2.07104	0.150132	0.476657	up	n.s.
1638	NW_018370506.1	7015647	7015977	331	-0.391441	2.07156	0.999209	0.317512	0.62671	down	n.s.
1639	NW_018370506.1	7085093	7085616	524	-0.116662	2.4547	0.0905456	0.763487	0.891995	down	n.s.
1640	NW_018370506.1	7124699	7125595	897	-0.620645	3.33523	2.95891	0.0854184	0.399036	down	n.s.
1641	NW_018370506.1	7154789	7155341	553	-0.460166	2.32184	1.36848	0.242085	0.566341	down	n.s.
1642	NW_018370506.1	7181504	7182526	1023	-0.284045	3.16453	0.594465	0.440705	0.703927	down	n.s.
1643	NW_018370506.1	7188869	7189694	826	-0.118596	2.91794	0.0981626	0.754049	0.888539	down	n.s.
1644	NW_018370506.1	7194218	7194673	456	-0.148423	2.17441	0.143824	0.704512	0.85939	down	n.s.
1645	NW_018370506.1	7208706	7209460	755	-0.00769884	2.92354	0.000413516	0.983776	0.992425	down	n.s.
1646	NW_018370506.1	7218121	7218591	471	-0.316319	1.86317	0.674839	0.411378	0.686718	down	n.s.
1647	NW_018370506.1	7264526	7264881	356	-0.188441	1.97514	0.234567	0.628162	0.815782	down	n.s.
1648	NW_018370506.1	7298814	7299241	428	-0.858536	1.1838	6.66834	0.00982002	0.153434	down	n.s.
1649	NW_018370506.1	7301518	7302538	1021	-0.536764	2.38652	1.87045	0.171436	0.497595	down	n.s.
1650	NW_018370506.1	7302660	7303572	913	-0.137352	2.70241	0.127699	0.720833	0.867628	down	n.s.
1651	NW_018370506.1	7305993	7307616	1624	-0.318187	3.1928	0.749488	0.386647	0.670843	down	n.s.
1652	NW_018370506.1	7318766	7319283	518	-0.124712	1.70121	0.11351	0.736186	0.876673	down	n.s.
1653	NW_018370506.1	7340708	7341408	701	-0.423617	2.66348	1.20828	0.271684	0.590204	down	n.s.
1654	NW_018370506.1	7396880	7397282	403	0.38517	1.79266	1.04221	0.307319	0.618098	up	n.s.
1655	NW_018370506.1	7465049	7465361	313	0.313216	1.66688	0.731141	0.392522	0.673816	up	n.s.
1656	NW_018370506.1	7470711	7471230	520	-0.434952	2.39007	1.23315	0.266807	0.58616	down	n.s.
1657	NW_018370506.1	7660826	7661158	333	-0.64456	1.72452	2.96226	0.0852418	0.398683	down	n.s.
1658	NW_018370506.1	7661272	7661560	289	-0.1962	1.55875	0.299934	0.583929	0.794606	down	n.s.
1659	NW_018370506.1	7683487	7683905	419	-0.467379	1.74657	1.55274	0.212743	0.536809	down	n.s.
1660	NW_018370506.1	7690759	7691134	376	0.0934327	1.54462	0.0688408	0.793034	0.905854	up	n.s.
1661	NW_018370506.1	7744001	7744431	431	-0.317253	1.76327	0.713319	0.398353	0.67795	down	n.s.
1662	NW_018370506.1	7753671	7754434	764	-0.278156	2.79418	0.527468	0.46768	0.721657	down	n.s.
1663	NW_018370506.1	7913204	7913725	522	-0.736297	1.97346	3.5309	0.0602475	0.350471	down	n.s.
1664	NW_018370506.1	7915059	7915564	506	-0.861481	1.59113	5.56902	0.018289	0.208976	down	n.s.
1665	NW_018370506.1	7984930	7985184	255	-0.167637	1.49168	0.231003	0.630785	0.817201	down	n.s.
1666	NW_018370506.1	8049774	8050659	886	-0.301857	2.44896	0.604246	0.43697	0.702813	down	n.s.
1667	NW_018370506.1	8061255	8062203	949	-0.677355	2.6268	3.05406	0.0805487	0.392781	down	n.s.
1668	NW_018370506.1	8100363	8100701	339	0.141084	1.54837	0.156581	0.692327	0.85209	up	n.s.
1669	NW_018370506.1	8123262	8123619	358	-0.374477	2.00567	0.92141	0.337115	0.642535	down	n.s.
1670	NW_018370506.1	8138140	8138848	709	0.565599	1.96827	2.10093	0.147223	0.474899	up	n.s.
1671	NW_018370506.1	8200461	8200642	182	-0.0399834	1.4029	0.0140523	0.905639	0.959461	down	n.s.
1672	NW_018370506.1	8226550	8227618	1069	-0.471285	2.46161	1.47096	0.225206	0.550395	down	n.s.
1673	NW_018370506.1	8264174	8264466	293	-1.13398	1.22524	11.3959	0.00073723	0.0328805	down	significant
1674	NW_018370506.1	8371984	8372458	475	-0.331125	1.77376	0.775594	0.378501	0.66744	down	n.s.
1675	NW_018370506.1	8397807	8398198	392	-0.35072	2.0744	0.805871	0.369354	0.662327	down	n.s.
1676	NW_018370506.1	8400807	8401178	372	0.221535	1.89898	0.325925	0.568074	0.78472	up	n.s.
1677	NW_018370506.1	8408798	8409334	537	0.268723	2.53083	0.483497	0.486849	0.733468	up	n.s.
1678	NW_018370506.1	8418529	8418912	384	-0.482063	1.64048	1.74043	0.187097	0.513444	down	n.s.
1679	NW_018370506.1	8422196	8422794	599	-0.78268	1.90193	4.00439	0.0453933	0.31492	down	n.s.
1680	NW_018370506.1	8455612	8456023	412	-0.341212	2.22212	0.756577	0.384411	0.670052	down	n.s.
1681	NW_018370506.1	8531197	8532164	968	0.0622405	3.61386	0.0324301	0.857089	0.937372	up	n.s.
1682	NW_018370506.1	8535579	8536182	604	-0.371075	1.85883	0.927622	0.335491	0.641095	down	n.s.
1683	NW_018370506.1	8693945	8694230	286	0.108669	1.62183	0.0899331	0.764265	0.891995	up	n.s.
1684	NW_018370506.1	8697942	8698315	374	0.0502182	1.84987	0.0172487	0.895512	0.954388	up	n.s.
1685	NW_018370506.1	8712686	8712928	243	0.109516	1.33116	0.108931	0.741367	0.880271	up	n.s.
1686	NW_018370506.1	8734862	8735306	445	0.212305	1.99148	0.297685	0.585343	0.794825	up	n.s.
1687	NW_018370506.1	8791832	8792302	471	-0.415033	1.90197	1.13739	0.286215	0.60052	down	n.s.
1688	NW_018370506.1	8863372	8863813	442	-0.306853	2.10953	0.614261	0.433196	0.701342	down	n.s.
1689	NW_018370506.1	9146977	9147405	429	-0.383376	1.38037	1.29418	0.255291	0.578246	down	n.s.
1690	NW_018370506.1	9187479	9188660	1182	-0.488223	3.7158	2.01706	0.155553	0.483428	down	n.s.
1691	NW_018370506.1	9227809	9233539	5731	-0.698484	5.25334	4.45437	0.0348224	0.279912	down	n.s.
1692	NW_018370506.1	9241714	9242231	518	-0.416467	1.80809	1.2023	0.272873	0.590297	down	n.s.
1693	NW_018370506.1	9244897	9245624	728	-0.519794	2.30251	1.74243	0.186844	0.513444	down	n.s.
1694	NW_018370506.1	9273791	9274239	449	0.004122	1.89377	0.000113161	0.991513	0.995947	up	n.s.
1695	NW_018370506.1	9361029	9361339	311	-0.444881	1.85225	1.34178	0.246732	0.57036	down	n.s.
1696	NW_018370506.1	9364262	9364880	619	0.125115	2.43252	0.103869	0.747238	0.884871	up	n.s.
1697	NW_018370506.1	9494845	9495633	789	-0.453236	2.8588	1.40979	0.235103	0.560777	down	n.s.
1698	NW_018370506.1	9522173	9522688	516	0.0616822	2.14613	0.0248436	0.874759	0.945396	up	n.s.
1699	NW_018370506.1	9697108	9697490	383	0.466649	1.5728	1.67665	0.195383	0.521389	up	n.s.
1700	NW_018370506.1	10081991	10083001	1011	-0.359463	2.95236	0.903581	0.341833	0.645925	down	n.s.
1701	NW_018370506.1	10130897	10132083	1187	0.0108341	2.90669	0.000815514	0.977218	0.989186	up	n.s.
1702	NW_018370506.1	10184352	10184782	431	-0.449895	1.90794	1.33949	0.247135	0.57036	down	n.s.
1703	NW_018370506.1	10242515	10243002	488	-0.236613	2.48844	0.37462	0.540503	0.767259	down	n.s.
1704	NW_018370506.1	10256866	10257509	644	-0.636424	1.71512	2.89524	0.0888548	0.405863	down	n.s.
1705	NW_018370506.1	10378083	10378718	636	-0.294232	2.45295	0.575724	0.448001	0.70873	down	n.s.
1706	NW_018370506.1	10570281	10570723	443	-0.278467	2.04401	0.507448	0.476253	0.727958	down	n.s.
1707	NW_018370506.1	11779419	11779728	310	0.257698	1.73795	0.476474	0.490031	0.735359	up	n.s.
1708	NW_018370506.1	11930829	11931533	705	-0.284259	2.58192	0.541981	0.46162	0.717503	down	n.s.
1709	NW_018370506.1	11936348	11936836	489	-0.143616	2.14557	0.134679	0.713633	0.863884	down	n.s.
1710	NW_018370506.1	11985970	11987728	1759	-0.427158	3.46172	1.46189	0.226641	0.551993	down	n.s.
1711	NW_018370506.1	12101321	12101924	604	-0.434313	2.3224	1.21961	0.269448	0.587628	down	n.s.
1712	NW_018370506.1	12148934	12149662	729	-0.0114213	2.12639	0.000850881	0.976729	0.9891	down	n.s.
1713	NW_018370506.1	12222860	12223573	714	-0.923616	2.72719	5.65958	0.0173682	0.204124	down	n.s.
1714	NW_018370506.1	12323196	12323456	261	-0.261709	1.59671	0.52305	0.469551	0.723217	down	n.s.
1715	NW_018370506.1	12814885	12815113	229	-0.814586	1.23499	5.99369	0.0143644	0.184335	down	n.s.
1716	NW_018370506.1	13044283	13044658	376	-0.754198	1.47415	4.66408	0.0308099	0.261921	down	n.s.
1717	NW_018370506.1	13078967	13079663	697	-0.880473	1.84022	5.18727	0.0227619	0.229934	down	n.s.
1718	NW_018370506.1	13080256	13081245	990	-0.40895	2.37868	1.0871	0.297126	0.611381	down	n.s.
1719	NW_018370506.1	13186933	13187436	504	-0.320414	2.35541	0.667295	0.414004	0.688305	down	n.s.
1720	NW_018370506.1	13416232	13417831	1600	-0.561298	2.96675	2.19554	0.138424	0.465294	down	n.s.
1721	NW_018370506.1	13559175	13559535	361	-0.0150275	2.26404	0.00147253	0.96939	0.986586	down	n.s.
1722	NW_018370506.1	13695748	13696093	346	-0.0455504	1.91687	0.013808	0.906459	0.959689	down	n.s.
1723	NW_018370506.1	14412148	14412637	490	-0.122852	2.11832	0.0987233	0.75337	0.888235	down	n.s.
1724	NW_018370506.1	14570065	14570356	292	0.0800902	1.5415	0.050886	0.821531	0.920241	up	n.s.
1725	NW_018370506.1	14821947	14822300	354	-0.576931	1.69634	2.41441	0.120237	0.449707	down	n.s.
1726	NW_018370506.1	15408802	15409159	358	0.118991	1.94591	0.0938798	0.759304	0.890455	up	n.s.
1727	NW_018370506.1	15578016	15579187	1172	-0.197592	3.04763	0.278736	0.597536	0.800821	down	n.s.
1728	NW_018370506.1	15579551	15580231	681	-0.583989	2.06218	2.21198	0.136956	0.463674	down	n.s.
1729	NW_018370506.1	15754227	15754630	404	-0.342591	1.86183	0.793987	0.372906	0.664939	down	n.s.
1730	NW_018370506.1	16413604	16414128	525	-0.432198	2.50183	1.24521	0.264482	0.583114	down	n.s.
1731	NW_018370506.1	16414222	16415020	799	-0.518335	2.31508	1.73281	0.188065	0.514526	down	n.s.
1732	NW_018370506.1	16426838	16427079	242	0.345775	1.29262	1.09489	0.2954	0.609652	up	n.s.
1733	NW_018370506.1	16427735	16428368	634	-0.385693	2.41535	0.979288	0.322385	0.631006	down	n.s.
1734	NW_018370506.1	16486136	16486675	540	0.173697	1.82552	0.20855	0.647911	0.827676	up	n.s.
1735	NW_018370506.1	16630485	16631651	1167	-0.201355	3.0038	0.287006	0.592151	0.798813	down	n.s.
1736	NW_018370506.1	16660855	16661509	655	-0.340013	2.53283	0.772596	0.379424	0.66744	down	n.s.
1737	NW_018370506.1	16697654	16698168	515	0.351263	1.64547	0.923919	0.336458	0.642063	up	n.s.
1738	NW_018370506.1	16704608	16705131	524	-0.0365446	2.47398	0.00891067	0.924795	0.967326	down	n.s.
1739	NW_018370506.1	16723783	16724114	332	-0.647852	1.50793	3.36697	0.0665286	0.365853	down	n.s.
1740	NW_018370506.1	16774292	16774585	294	-0.730064	1.41128	4.57787	0.0323977	0.269844	down	n.s.
1741	NW_018370506.1	16789060	16789551	492	0.0210162	2.43867	0.00293301	0.95681	0.982241	up	n.s.
1742	NW_018370506.1	16800716	16801336	621	-0.226699	2.31624	0.333638	0.56353	0.782284	down	n.s.
1743	NW_018370506.1	16832127	16832447	321	0.173283	1.6567	0.224842	0.635379	0.819909	up	n.s.
1744	NW_018370506.1	16852011	16852545	535	-0.150933	2.67932	0.154051	0.694698	0.853673	down	n.s.
1745	NW_018370506.1	16857473	16857749	277	-0.352761	1.48658	1.02621	0.31106	0.619865	down	n.s.
1746	NW_018370506.1	16902591	16903237	647	-0.668646	2.10586	2.88666	0.0893291	0.407033	down	n.s.
1747	NW_018370506.1	17269104	17269564	461	-0.584809	1.60526	2.58062	0.108193	0.435213	down	n.s.
1748	NW_018370506.1	17307720	17308383	664	-1.02278	2.24332	6.61869	0.0100975	0.155591	down	n.s.
1749	NW_018370506.1	17327063	17327865	803	-0.742449	2.10285	3.54785	0.0596349	0.349615	down	n.s.
1750	NW_018370506.1	17329290	17330095	806	-0.271596	2.19206	0.479977	0.48844	0.73466	down	n.s.
1751	NW_018370506.1	17510362	17510791	430	-0.123098	1.82264	0.104879	0.746054	0.884149	down	n.s.
1752	NW_018370506.1	17581635	17582636	1002	-0.567581	2.65256	2.15723	0.141913	0.468817	down	n.s.
1753	NW_018370506.1	17582710	17583691	982	-0.0678931	2.56204	0.0308999	0.860465	0.938562	down	n.s.
1754	NW_018370506.1	18400163	18401023	861	-0.087203	3.00794	0.0539575	0.816317	0.917289	down	n.s.
1755	NW_018370506.1	18415918	18416326	409	-0.297616	2.61765	0.595621	0.440262	0.703927	down	n.s.
1756	NW_018370506.1	18416398	18417084	687	-0.0873982	3.01631	0.0542707	0.815794	0.916876	down	n.s.
1757	NW_018370506.1	18445817	18446103	287	-0.0250057	1.52868	0.00500056	0.943625	0.976167	down	n.s.
1758	NW_018370506.1	18446984	18447285	302	-0.445999	1.81818	1.372	0.241481	0.566189	down	n.s.
1759	NW_018370506.1	18449827	18450466	640	-0.333513	2.08209	0.725341	0.394406	0.675186	down	n.s.
1760	NW_018370506.1	18494302	18496058	1757	-0.231352	3.66876	0.452373	0.501217	0.741634	down	n.s.
1761	NW_018370506.1	18503806	18505904	2099	-0.328624	3.55971	0.889172	0.345711	0.64849	down	n.s.
1762	NW_018370506.1	19022847	19023132	286	-0.532687	2.04088	1.85177	0.173591	0.49943	down	n.s.
1763	NW_018370506.1	19496795	19497453	659	-0.0554655	2.28793	0.0199987	0.887542	0.950943	down	n.s.
1764	NW_018370506.1	19499873	19500423	551	-0.185077	2.34152	0.222919	0.636829	0.820509	down	n.s.
1765	NW_018370506.1	19521598	19522126	529	-0.747518	2.23786	3.58355	0.0583667	0.34754	down	n.s.
1766	NW_018370506.1	19542140	19542618	479	-0.233629	2.19978	0.355844	0.550829	0.774248	down	n.s.
1767	NW_018370506.1	19773579	19774061	483	-0.594671	2.41704	2.31347	0.128271	0.458894	down	n.s.
1768	NW_018370506.1	19839356	19839865	510	-0.120115	2.36683	0.0940988	0.759032	0.890455	down	n.s.
1769	NW_018370506.1	19850388	19850704	317	0.589213	1.76858	2.43251	0.118856	0.448118	up	n.s.
1770	NW_018370506.1	19865976	19866727	752	-0.119387	3.46641	0.114739	0.734815	0.875923	down	n.s.
1771	NW_018370506.1	19910735	19911347	613	-0.164581	2.36405	0.17597	0.674864	0.842973	down	n.s.
1772	NW_018370506.1	19923048	19923437	390	0.187381	1.67971	0.259662	0.610357	0.807719	up	n.s.
1773	NW_018370506.1	19952719	19953077	359	0.0771899	1.857	0.0405165	0.840476	0.930372	up	n.s.
1774	NW_018370506.1	19955352	19955755	404	0.268021	1.78293	0.507727	0.476131	0.727958	up	n.s.
1775	NW_018370506.1	19960130	19960743	614	-0.136302	2.34027	0.120755	0.72822	0.871565	down	n.s.
1776	NW_018370506.1	20011388	20011968	581	-0.662139	1.66282	3.2206	0.0727297	0.377677	down	n.s.
1777	NW_018370506.1	20017330	20017964	635	-0.398929	1.83498	1.08629	0.297306	0.611531	down	n.s.
1778	NW_018370506.1	20058797	20059236	440	-0.784673	1.6018	4.61155	0.0317674	0.266661	down	n.s.
1779	NW_018370506.1	20059477	20060697	1221	-0.328398	2.93036	0.749903	0.386516	0.670714	down	n.s.
1780	NW_018370506.1	20101143	20101757	615	0.142387	2.14728	0.132532	0.715824	0.86495	up	n.s.
1781	NW_018370506.1	20149212	20149870	659	-0.104708	2.3874	0.0718571	0.788654	0.904435	down	n.s.
1782	NW_018370506.1	20164938	20165637	700	-0.247197	3.06217	0.437994	0.508099	0.745925	down	n.s.
1783	NW_018370506.1	20168575	20168995	421	-0.359582	1.90432	0.857356	0.354489	0.654711	down	n.s.
1784	NW_018370506.1	20198380	20198609	230	-0.581782	1.4558	2.84439	0.0917066	0.411621	down	n.s.
1785	NW_018370506.1	20202291	20202861	571	-0.473631	2.23072	1.45038	0.228479	0.553404	down	n.s.
1786	NW_018370506.1	20215829	20216304	476	-0.464801	1.68007	1.58261	0.208398	0.534187	down	n.s.
1787	NW_018370506.1	20241262	20241794	533	-0.189356	1.73634	0.257214	0.612046	0.808855	down	n.s.
1788	NW_018370506.1	20244656	20245491	836	-0.658121	2.09904	2.79688	0.094461	0.416502	down	n.s.
1789	NW_018370506.1	20270827	20271817	991	-0.27787	3.60917	0.645342	0.421791	0.692959	down	n.s.
1790	NW_018370506.1	20328180	20328825	646	-0.691319	3.38358	3.71647	0.05389	0.337176	down	n.s.
1791	NW_018370506.1	20336675	20337016	342	-0.48362	2.2427	1.51389	0.218559	0.54325	down	n.s.
1792	NW_018370506.1	20338545	20338741	197	-0.0423487	1.49154	0.0148103	0.90314	0.958655	down	n.s.
1793	NW_018370506.1	20391046	20391426	381	0.517309	1.4443	2.26728	0.132145	0.459494	up	n.s.
1794	NW_018370506.1	22010448	22011759	1312	-0.547522	3.18767	2.20826	0.137286	0.463932	down	n.s.
1795	NW_018370506.1	22012366	22012752	387	-0.554098	2.47589	2.03684	0.153542	0.480686	down	n.s.
1796	NW_018370506.1	22014473	22014826	354	-0.568276	1.97165	2.11582	0.145797	0.473449	down	n.s.
1797	NW_018370506.1	22046128	22046538	411	-0.0948736	1.77161	0.0637587	0.800653	0.909297	down	n.s.
1798	NW_018370506.1	22050134	22050499	366	-0.349069	2.04805	0.795561	0.372433	0.66456	down	n.s.
1799	NW_018370506.1	22085610	22086438	829	-0.529846	3.20981	2.08129	0.149127	0.47546	down	n.s.
1800	NW_018370506.1	22170103	22170840	738	0.0416045	2.37989	0.0113094	0.915309	0.963173	up	n.s.
1801	NW_018370506.1	22203314	22204297	984	-0.0777151	2.46399	0.0402637	0.840968	0.930597	down	n.s.
1802	NW_018370506.1	22375572	22376025	454	0.0936475	1.99039	0.0580309	0.809638	0.913485	up	n.s.
1803	NW_018370506.1	23044131	23044383	253	-1.07412	1.5757	8.62638	0.00331649	0.0852123	down	n.s.
1804	NW_018370506.1	23139752	23140285	534	-0.342556	2.02275	0.767447	0.381017	0.668235	down	n.s.
1805	NW_018370506.1	23233576	23233948	373	-0.170814	2.07804	0.191505	0.661671	0.836228	down	n.s.
1806	NW_018370506.1	23451939	23453278	1340	-0.349581	3.17107	0.90023	0.34273	0.646352	down	n.s.
1807	NW_018370506.1	23494137	23494709	573	-0.700824	1.81861	3.34795	0.0673015	0.366899	down	n.s.
1808	NW_018370506.1	23560840	23561079	240	0.20033	1.34487	0.362344	0.547213	0.771952	up	n.s.
1809	NW_018370506.1	23561202	23561951	750	-0.145087	2.34385	0.137045	0.71124	0.863276	down	n.s.
1810	NW_018370506.1	23600975	23601359	385	0.374216	1.50085	1.14335	0.284957	0.60052	up	n.s.
1811	NW_018370506.1	23621482	23621938	457	0.0602688	2.24219	0.0236341	0.877821	0.947226	up	n.s.
1812	NW_018370506.1	24242448	24242986	539	-0.829205	2.06792	4.43047	0.0353134	0.282006	down	n.s.
1813	NW_018370506.1	24267777	24268249	473	-1.15989	2.23183	8.46545	0.00362293	0.090146	down	n.s.
1814	NW_018370506.1	24295226	24295862	637	-0.557523	3.24647	2.32876	0.127017	0.458105	down	n.s.
1815	NW_018370506.1	24365756	24366273	518	0.696916	1.56855	3.74008	0.0531339	0.336366	up	n.s.
1816	NW_018370506.1	24974586	24974997	412	-1.39241	1.70113	13.397	0.000252895	0.0170246	down	significant
1817	NW_018370506.1	25325187	25325344	158	0.442369	1.42733	1.67544	0.195544	0.521645	up	n.s.
1818	NW_018370506.1	25344711	25344960	250	0.156331	2.09004	0.160102	0.689066	0.850141	up	n.s.
1819	NW_018370506.1	25366705	25367223	519	0.357057	2.92189	0.884627	0.346947	0.649336	up	n.s.
1820	NW_018370506.1	25368517	25368983	467	0.392498	2.23528	0.996878	0.318077	0.627055	up	n.s.
1821	NW_018370506.1	25399266	25399856	591	0.223612	2.40353	0.328584	0.5665	0.783686	up	n.s.
1822	NW_018370506.1	25656669	25656877	209	0.246358	1.18269	0.56765	0.451202	0.710465	up	n.s.
1823	NW_018370506.1	25760049	25760494	446	-0.181431	1.89107	0.219473	0.639446	0.821926	down	n.s.
1824	NW_018370506.1	25761537	25762292	756	-0.57996	2.31764	2.16506	0.141192	0.46831	down	n.s.
1825	NW_018370506.1	25792756	25793310	555	-0.689768	2.44834	3.12616	0.0770581	0.385734	down	n.s.
1826	NW_018370506.1	25804558	25805596	1039	-0.512613	2.52905	1.74743	0.186213	0.513421	down	n.s.
1827	NW_018370506.1	25805981	25808565	2585	-0.448585	3.95644	1.7681	0.18363	0.511542	down	n.s.
1828	NW_018370506.1	25810169	25810993	825	-0.496176	2.28001	1.58885	0.207504	0.533609	down	n.s.
1829	NW_018370506.1	25843975	25844457	483	-0.399325	2.01076	1.04497	0.306679	0.617485	down	n.s.
1830	NW_018370506.1	26023123	26023564	442	0.309261	1.56975	0.742161	0.388978	0.672086	up	n.s.
1831	NW_018370506.1	26468985	26469267	283	-0.236855	1.82864	0.387106	0.53383	0.762148	down	n.s.
1832	NW_018370506.1	26639173	26639843	671	-0.492546	2.10832	1.57417	0.209615	0.534342	down	n.s.
1833	NW_018370506.1	26662705	26662983	279	-0.491675	1.86112	1.62749	0.202063	0.528625	down	n.s.
1834	NW_018370506.1	26766033	26766444	412	-1.1694	1.3222	11.8657	0.000572771	0.0276309	down	significant
1835	NW_018370506.1	26774622	26774964	343	0.211532	1.28796	0.407038	0.523483	0.754616	up	n.s.
1836	NW_018370506.1	26846411	26846699	289	0.35761	2.23794	0.831869	0.361742	0.659076	up	n.s.
1837	NW_018370511.1	8374	8575	202	0.751899	1.55723	4.35795	0.0368473	0.289721	up	n.s.
1838	NW_018370511.1	69833	70120	288	-0.731802	1.73907	3.79713	0.0513524	0.330935	down	n.s.
1839	NW_018370511.1	79620	79940	321	-0.214255	1.76742	0.326463	0.567755	0.784554	down	n.s.
1840	NW_018370511.1	108899	109496	598	-0.638473	2.54411	2.70779	0.0998725	0.424363	down	n.s.
1841	NW_018370511.1	110726	111232	507	-0.724322	1.72432	3.73157	0.0534053	0.336366	down	n.s.
1842	NW_018370511.1	183030	183360	331	-0.59646	1.62403	2.66915	0.102324	0.427942	down	n.s.
1843	NW_018370511.1	274536	274976	441	-0.605025	2.21137	2.36575	0.124038	0.45387	down	n.s.
1844	NW_018370511.1	362442	362927	486	-0.708752	2.20131	3.2367	0.0720184	0.375888	down	n.s.
1845	NW_018370511.1	593217	593593	377	-2.11649	1.74034	28.3661	1.01323e-07	4.27694e-05	down	significant
1846	NW_018370511.1	798064	798311	248	-0.191215	2.05387	0.239893	0.624288	0.813771	down	n.s.
1847	NW_018370511.1	814601	815664	1064	-0.392417	2.75081	1.03962	0.307921	0.618491	down	n.s.
1848	NW_018370511.1	817319	817804	486	-0.659606	1.49386	3.52204	0.0605701	0.351032	down	n.s.
1849	NW_018370526.1	41893	42133	241	0.204879	1.81005	0.29148	0.589279	0.797331	up	n.s.
1850	NW_018370526.1	42511	42712	202	0.192753	1.2633	0.341598	0.558914	0.779998	up	n.s.
1851	NW_018370526.1	42845	44220	1376	0.0561934	4.75141	0.0298088	0.862926	0.939647	up	n.s.
1852	NW_018370526.1	116946	117208	263	0.525288	1.0126	2.59954	0.106908	0.433717	up	n.s.
1853	NW_018370542.1	184746	185291	546	-0.355304	2.03172	0.826565	0.363277	0.659714	down	n.s.
1854	NW_018370643.1	28117	28424	308	0.211337	2.04102	0.292845	0.588408	0.796883	up	n.s.
1855	NW_018370643.1	97579	97891	313	0.0839536	1.4698	0.0587447	0.808493	0.913195	up	n.s.
1856	NW_018370643.1	105021	105361	341	0.414572	2.09359	1.11597	0.290799	0.604566	up	n.s.
1857	NW_018370643.1	105506	106150	645	0.227681	2.28204	0.336091	0.5621	0.782037	up	n.s.
1858	NW_018370643.1	109210	109810	601	-0.111733	2.53972	0.0835406	0.772558	0.896061	down	n.s.
1859	NW_018370643.1	110514	110817	304	0.0327415	2.02798	0.00703695	0.933147	0.970685	up	n.s.
1860	NW_018370643.1	113990	114832	843	-0.206507	2.52956	0.285575	0.593076	0.799475	down	n.s.
1861	NW_018370643.1	116762	117777	1016	-0.319745	2.51852	0.681702	0.409009	0.685441	down	n.s.
1862	NW_018370643.1	117967	118368	402	-0.783007	1.1173	5.62144	0.0177506	0.206032	down	n.s.
1863	NW_018370643.1	600773	601293	521	0.531685	1.78938	1.97798	0.159616	0.486179	up	n.s.
1864	NW_018370648.1	6614	6816	203	-0.194687	2.55792	0.255031	0.613561	0.809701	down	n.s.
1865	NW_018370650.1	76010	76566	557	-0.252614	3.04813	0.456077	0.49947	0.740496	down	n.s.
1866	NW_018370650.1	78269	78544	276	-0.669895	1.2652	4.07271	0.0435926	0.309158	down	n.s.
1867	NW_018370650.1	171558	172107	550	-0.0838681	2.79891	0.048076	0.826447	0.922795	down	n.s.
1868	NW_018370650.1	185655	186529	875	-0.247329	3.46339	0.491667	0.483191	0.732195	down	n.s.
1869	NW_018370650.1	198939	199232	294	-0.12177	1.28777	0.1356	0.712698	0.863582	down	n.s.
1870	NW_018370650.1	217714	218101	388	-0.780905	2.3117	3.89444	0.0484579	0.324489	down	n.s.
1871	NW_018370650.1	221370	221943	574	-1.04044	2.56221	7.06917	0.00784742	0.1374	down	n.s.
1872	NW_018370650.1	224716	225319	604	-0.818071	2.588	4.42101	0.0355095	0.28308	down	n.s.
1873	NW_018370650.1	446791	447474	684	-0.118799	2.00316	0.0927369	0.760729	0.890868	down	n.s.
1874	NW_018370650.1	554562	555414	853	-0.5137	3.02605	1.86734	0.171793	0.497969	down	n.s.
1875	NW_018370650.1	555697	556496	800	-0.0353171	3.47191	0.0100655	0.920086	0.965195	down	n.s.
1876	NW_018370650.1	775774	776100	327	-0.312092	2.15963	0.634806	0.425606	0.694731	down	n.s.
1877	NW_018370650.1	892581	893309	729	-0.575898	3.24339	2.48298	0.115097	0.444314	down	n.s.
1878	NW_018370650.1	893417	893764	348	-0.111203	1.42817	0.10776	0.742711	0.881424	down	n.s.
1879	NW_018370650.1	896936	897428	493	-0.22285	2.28104	0.323049	0.569787	0.785342	down	n.s.
1880	NW_018370650.1	920793	921322	530	-0.857556	2.18686	4.70385	0.0301051	0.259542	down	n.s.
1881	NW_018370650.1	923029	923346	318	-0.675805	1.90929	2.99989	0.0832834	0.396463	down	n.s.
1882	NW_018370650.1	933915	934236	322	-0.225083	1.56751	0.393807	0.530311	0.759819	down	n.s.
1883	NW_018370650.1	935410	936226	817	-0.756562	2.28468	3.66644	0.0555307	0.340413	down	n.s.
1884	NW_018370650.1	945282	945592	311	0.109335	1.54357	0.0948187	0.758141	0.890094	up	n.s.
1885	NW_018370650.1	950580	950892	313	-0.0395304	1.47399	0.0130633	0.909005	0.960621	down	n.s.
1886	NW_018370650.1	987380	987831	452	-0.155929	1.87248	0.163585	0.685881	0.848306	down	n.s.
1887	NW_018370650.1	990479	990820	342	-0.271286	1.80027	0.514975	0.473	0.726119	down	n.s.
1888	NW_018370650.1	997767	998072	306	0.274081	1.67925	0.555676	0.456015	0.713749	up	n.s.
1889	NW_018370650.1	1007680	1008001	322	0.371648	1.80092	0.964935	0.325957	0.633632	up	n.s.
1890	NW_018370650.1	1009222	1009584	363	0.220023	1.71019	0.352305	0.552817	0.775077	up	n.s.
1891	NW_018370650.1	1023038	1023667	630	0.298874	2.41319	0.587855	0.443257	0.705294	up	n.s.
1892	NW_018370650.1	1060364	1060799	436	-0.718122	2.41733	3.36415	0.0666424	0.365853	down	n.s.
1893	NW_018370650.1	1062501	1063038	538	-1.00906	2.49587	6.64286	0.00996141	0.153942	down	n.s.
1894	NW_018370650.1	1071032	1071685	654	-0.312572	2.44603	0.649383	0.420342	0.692786	down	n.s.
1895	NW_018370650.1	1111954	1112631	678	0.303568	2.01037	0.605683	0.436426	0.702623	up	n.s.
1896	NW_018370650.1	1156707	1157287	581	-0.342947	2.1979	0.765731	0.38155	0.668774	down	n.s.
1897	NW_018370650.1	1161251	1161622	372	0.0757261	1.94004	0.0380932	0.845258	0.932507	up	n.s.
1898	NW_018370650.1	1168219	1168686	468	0.871837	1.61906	5.70438	0.0169319	0.201326	up	n.s.
1899	NW_018370650.1	1175472	1176071	600	-0.121523	2.09719	0.0967	0.755829	0.888845	down	n.s.
1900	NW_018370650.1	1282235	1282792	558	-0.177667	1.95673	0.208163	0.648215	0.827796	down	n.s.
1901	NW_018370650.1	1354264	1354735	472	0.556537	2.09978	2.01168	0.156105	0.48403	up	n.s.
1902	NW_018370650.1	1360057	1360844	788	0.392355	2.16788	0.999188	0.317517	0.62671	up	n.s.
1903	NW_018370650.1	1387943	1388383	441	-0.108056	1.72799	0.083967	0.771994	0.895671	down	n.s.
1904	NW_018370650.1	1430855	1431357	503	-0.350149	1.70192	0.891576	0.34506	0.648373	down	n.s.
1905	NW_018370650.1	1431625	1431946	322	-0.375788	1.34223	1.26786	0.260181	0.580422	down	n.s.
1906	NW_018370650.1	1469460	1469981	522	-0.545423	1.62643	2.22817	0.135528	0.462393	down	n.s.
1907	NW_018370650.1	1530180	1530779	600	-0.372887	2.04124	0.909642	0.340219	0.645226	down	n.s.
1908	NW_018370650.1	1612713	1613390	678	-0.116244	3.12202	0.0986276	0.753486	0.888235	down	n.s.
1909	NW_018370650.1	1649655	1650618	964	-0.393645	3.58062	1.28255	0.257436	0.57955	down	n.s.
1910	NW_018370650.1	1682269	1682791	523	-0.74677	2.83253	3.78179	0.051825	0.332646	down	n.s.
1911	NW_018370650.1	1764188	1764560	373	0.105271	1.54633	0.0878133	0.766978	0.893473	up	n.s.
1912	NW_018370650.1	1954229	1954646	418	0.300672	1.33143	0.816089	0.366335	0.661531	up	n.s.
1913	NW_018370650.1	2041259	2041731	473	-0.222855	1.76521	0.352402	0.552762	0.775077	down	n.s.
1914	NW_018370650.1	3036519	3037439	921	-0.359466	2.53954	0.865052	0.352338	0.653734	down	n.s.
1915	NW_018370650.1	3273974	3274224	251	0.516833	1.4857	2.18445	0.139425	0.466023	up	n.s.
1916	NW_018370650.1	3300823	3301247	425	0.0472616	1.88555	0.0149556	0.902668	0.958461	up	n.s.
1917	NW_018370650.1	3304326	3305051	726	-0.382739	3.20764	1.0893	0.296636	0.611324	down	n.s.
1918	NW_018370695.1	290944	291527	584	-0.363811	2.39633	0.866932	0.351815	0.653585	down	n.s.
1919	NW_018370695.1	391246	391533	288	-0.0450537	1.48278	0.016941	0.896443	0.954424	down	n.s.
1920	NW_018370695.1	436318	436627	310	-0.153355	1.58626	0.181937	0.669718	0.840878	down	n.s.
1921	NW_018370695.1	496541	496830	290	0.193749	1.31274	0.342551	0.558366	0.779417	up	n.s.
1922	NW_018370695.1	502311	502674	364	-0.44199	2.10852	1.27099	0.259592	0.580422	down	n.s.
1923	NW_018370695.1	599721	599939	219	-0.663204	1.03069	4.07781	0.0434613	0.308695	down	n.s.
1924	NW_018370695.1	737546	737797	252	-0.192064	1.64296	0.277761	0.598178	0.801069	down	n.s.
1925	NW_018370695.1	815760	816158	399	-1.188	1.75773	9.68904	0.00185635	0.060776	down	n.s.
1926	NW_018370695.1	817156	817693	538	-0.401746	2.84631	1.10755	0.292626	0.606337	down	n.s.
1927	NW_018370695.1	977688	977991	304	-0.499935	1.9494	1.64739	0.199327	0.526369	down	n.s.
1928	NW_018370695.1	1205315	1205544	230	-0.0844243	2.22844	0.0462251	0.829769	0.924367	down	n.s.
1929	NW_018370695.1	1305901	1306349	449	-0.589477	1.8835	2.30833	0.128696	0.458894	down	n.s.
1930	NW_018370695.1	1342541	1343089	549	-1.2691	2.41559	10.2001	0.00140619	0.0516143	down	n.s.
1931	NW_018370695.1	1419471	1419876	406	-0.113718	2.03987	0.0850228	0.770605	0.895225	down	n.s.
1932	NW_018370695.1	1448232	1448785	554	-0.224278	1.93784	0.332315	0.564304	0.782531	down	n.s.
1933	NW_018370708.1	1	272	272	-0.579886	1.95466	2.20419	0.137649	0.464087	down	n.s.
1934	NW_018370754.1	175089	175320	232	0.436293	1.3045	1.72237	0.189401	0.515672	up	n.s.
1935	NW_018370754.1	487041	487477	437	0.236284	1.94109	0.369551	0.543255	0.76895	up	n.s.
1936	NW_018370768.1	337232	337851	620	-0.47746	2.50568	1.51697	0.218091	0.542931	down	n.s.
1937	NW_018370768.1	404911	405397	487	-0.0455131	1.83717	0.0141913	0.905176	0.959199	down	n.s.
1938	NW_018370768.1	503598	503854	257	-0.439379	1.42087	1.66941	0.196351	0.522493	down	n.s.
1939	NW_018370768.1	694642	695595	954	-0.296495	2.63652	0.591052	0.44202	0.70474	down	n.s.
1940	NW_018370768.1	769285	769671	387	0.076241	3.54483	0.0478505	0.826849	0.923155	up	n.s.
1941	NW_018370768.1	922749	923219	471	-0.584949	2.51269	2.2723	0.131718	0.459494	down	n.s.
1942	NW_018370768.1	935676	935926	251	0.263046	1.39437	0.608732	0.435273	0.702182	up	n.s.
1943	NW_018370768.1	952589	952976	388	-0.470676	2.44621	1.4668	0.225863	0.551203	down	n.s.
1944	NW_018370768.1	998086	998396	311	-0.244945	1.29215	0.548669	0.458869	0.715391	down	n.s.
1945	NW_018370768.1	1170127	1171306	1180	-0.582466	2.93503	2.35023	0.125278	0.455444	down	n.s.
1946	NW_018370768.1	1208625	1209142	518	-0.350858	1.59658	0.938676	0.332628	0.638411	down	n.s.
1947	NW_018370768.1	1223096	1224071	976	-0.709945	3.48019	4.03113	0.0446794	0.311727	down	n.s.
1948	NW_018370768.1	1224854	1225188	335	-0.158972	1.71156	0.183435	0.668442	0.840012	down	n.s.
1949	NW_018370768.1	1227289	1227927	639	-0.607987	3.20701	2.73242	0.0983432	0.421661	down	n.s.
1950	NW_018370768.1	1252156	1252514	359	-0.465616	1.6315	1.6252	0.202381	0.529123	down	n.s.
1951	NW_018370768.1	1254031	1254405	375	-0.56571	1.32117	2.8784	0.0897893	0.407523	down	n.s.
1952	NW_018370768.1	1269251	1269887	637	-0.217332	2.70112	0.319226	0.572079	0.786198	down	n.s.
1953	NW_018370768.1	1273461	1274076	616	-0.149528	2.16855	0.145799	0.702586	0.85837	down	n.s.
1954	NW_018370768.1	1291621	1292362	742	-0.410817	3.00153	1.19098	0.275143	0.592289	down	n.s.
1955	NW_018370768.1	1297917	1298415	499	0.0129053	2.4402	0.00110618	0.973468	0.988379	up	n.s.
1956	NW_018370768.1	1307314	1307733	420	-0.384167	1.70105	1.07326	0.300221	0.613727	down	n.s.
1957	NW_018370768.1	1316772	1317556	785	-0.432171	2.33911	1.20817	0.271707	0.590204	down	n.s.
1958	NW_018370768.1	1321374	1322248	875	0.0775605	3.3391	0.0466777	0.828951	0.924287	up	n.s.
1959	NW_018370768.1	1362635	1363104	470	-0.63686	2.06711	2.63375	0.104627	0.431019	down	n.s.
1960	NW_018370768.1	1377150	1377971	822	-0.855356	3.57923	5.97546	0.0145135	0.185644	down	n.s.
1961	NW_018370768.1	1378454	1378901	448	-0.427926	2.11457	1.19098	0.275143	0.592289	down	n.s.
1962	NW_018370768.1	1380715	1381230	516	-0.170294	2.10512	0.189686	0.663182	0.836783	down	n.s.
1963	NW_018370768.1	1385099	1386075	977	-0.270817	2.88068	0.506205	0.476793	0.728159	down	n.s.
1964	NW_018370768.1	1417885	1418222	338	-1.08716	2.02179	7.53826	0.00604537	0.118776	down	n.s.
1965	NW_018370768.1	1421920	1422706	787	-0.369278	2.24364	0.883034	0.347382	0.649336	down	n.s.
1966	NW_018370768.1	1462714	1463734	1021	-0.250257	3.14302	0.458941	0.498126	0.739491	down	n.s.
1967	NW_018370768.1	1655318	1655664	347	-0.951478	1.41092	7.68924	0.00555946	0.113288	down	n.s.
1968	NW_018370773.1	7349	7821	473	-0.0275807	1.873	0.00512033	0.942955	0.976043	down	n.s.
1969	NW_018370773.1	24825	25315	491	-0.780459	2.9932	4.24634	0.039346	0.297098	down	n.s.
1970	NW_018370773.1	207497	207885	389	-0.56021	2.28004	2.02463	0.15478	0.482879	down	n.s.
1971	NW_018370773.1	239164	239413	250	0.207197	1.35141	0.387291	0.533733	0.762148	up	n.s.
1972	NW_018370773.1	246949	247393	445	-0.338438	1.91578	0.758311	0.383866	0.670052	down	n.s.
1973	NW_018370773.1	269176	269620	445	-1.12267	1.55279	9.50889	0.00204714	0.065405	down	n.s.
1974	NW_018370773.1	272375	272618	244	-0.474633	1.09501	2.08891	0.148385	0.475046	down	n.s.
1975	NW_018370773.1	272791	273284	494	-0.344446	2.25419	0.768578	0.380666	0.668017	down	n.s.
1976	NW_018370773.1	370875	371493	619	-0.480894	2.78667	1.56833	0.210462	0.53497	down	n.s.
1977	NW_018370773.1	489293	490073	781	-0.23014	2.90108	0.367311	0.544479	0.770222	down	n.s.
1978	NW_018370773.1	503353	503772	420	-0.234048	2.04115	0.359475	0.548804	0.772765	down	n.s.
1979	NW_018370773.1	504304	504925	622	-0.38285	2.06063	0.956578	0.328061	0.635423	down	n.s.
1980	NW_018370773.1	505446	506208	763	-0.223744	2.21024	0.325411	0.568379	0.784931	down	n.s.
1981	NW_018370773.1	506370	506437	68	0.510841	0.233464	2.23264	0.135136	0.462144	up	n.s.
1982	NW_018370773.1	516225	516744	520	-0.805367	2.17351	4.15166	0.0416048	0.302043	down	n.s.
1983	NW_018370773.1	523625	524279	655	-0.675769	1.81212	3.13033	0.0768612	0.385496	down	n.s.
1984	NW_018370773.1	535699	536611	913	0.348493	2.37063	0.79018	0.374055	0.665641	up	n.s.
1985	NW_018370773.1	701982	702595	614	-0.683708	2.55258	3.09859	0.078373	0.387821	down	n.s.
1986	NW_018370773.1	827322	827843	522	-0.170077	2.97279	0.203832	0.651649	0.83003	down	n.s.
1987	NW_018370773.1	850798	851306	509	0.186151	1.68043	0.256627	0.612452	0.80914	up	n.s.
1988	NW_018370773.1	854287	854982	696	0.473061	2.07134	1.46	0.226942	0.552012	up	n.s.
1989	NW_018370773.1	875561	875976	416	0.0220157	1.86152	0.00327381	0.954373	0.980761	up	n.s.
1990	NW_018370773.1	881187	881786	600	-0.577036	2.2357	2.14555	0.142997	0.470002	down	n.s.
1991	NW_018370773.1	946823	947534	712	-0.0713527	2.18749	0.0331368	0.855557	0.936887	down	n.s.
1992	NW_018370773.1	949055	949636	582	-0.390529	1.91925	1.00605	0.315862	0.625058	down	n.s.
1993	NW_018370773.1	949746	950810	1065	-0.3931	2.89171	1.0672	0.30159	0.614095	down	n.s.
1994	NW_018370773.1	1104060	1104679	620	-0.0991925	2.03303	0.0646711	0.799262	0.908963	down	n.s.
1995	NW_018370773.1	1221425	1221754	330	-0.394295	1.8054	1.08169	0.298331	0.61236	down	n.s.
1996	NW_018370773.1	1266672	1266909	238	-0.0931652	1.19007	0.0810011	0.775948	0.897614	down	n.s.
1997	NW_018370791.1	30614	31056	443	0.0805276	2.26396	0.0422324	0.837179	0.928375	up	n.s.
1998	NW_018370811.1	13811	14503	693	0.177299	2.61932	0.211649	0.645482	0.826181	up	n.s.
[truncated: 9,821 more rows]

## Sheet: Differential peaks(fuchi vs WT)
Table S13. List of differential ATAC-seq peaks between fuchi pRNAi and wild-type embryos at stage 3 (FDR < 0.05).
sort	peak ID	scaffold (Ptep_2.0)	start	end	width	logFC	logCPM	F	PValue	FDR	up/down	significance	peak_center	nearest_gene	gene_start	gene_end	augID	product	note
1	7024	NW_018377500.1	3271041	3271391	351	4.32588	1.66508	88.102	6.75958e-21	7.98915e-17	up	significant	3271216	LOC107449698	3117453	3257597	aug3.g20884	diuretic hormone class 2-like	This peak was considered to be non-specific because the same region was listed from the comparison between the Pt-hh pRNAi and wild-type samples.
2	6772	NW_018377224.1	5944985	5945412	428	-2.6575	1.45939	48.154	4.04192e-12	2.38857e-08	down	significant	5.9452e+06	LOC107446803	5946736	5951653	aug3.g19396	uncharacterized LOC107446803
3	1523	NW_018370410.1	310336	310781	446	-2.43627	1.16845	45.4907	1.56901e-11	6.18136e-08	down	significant	310558	LOC107457468	274775	347763	aug3.g11206	buccalin	DEG st5
4	278	NW_018368052.1	1369603	1369962	360	-2.40784	1.1812	44.6072	2.4615e-11	7.27311e-08	down	significant	1.36978e+06	LOC107456131	1354849	1390476	aug3.g8337	transcription factor GATA-4, transcript variant X3	DEG st5
5	5325	NW_018375944.1	1042407	1042686	280	-2.45636	1.42551	43.3553	4.6608e-11	1.10172e-07	down	significant	1.04255e+06	LOC107436947	1018883	1303155	aug3.g7052	potassium voltage-gated channel protein Shaw
6	7571	NW_018378079.1	2531712	2532028	317	-2.2215	1.0287	39.3583	3.58874e-10	7.06921e-07	down	significant	2531870	LOC107442376	2509372	2597773	aug3.g11224	beta,beta-carotene 15,15'-dioxygenase-like
7	11095	NW_018383128.1	996344	996778	435	-2.62691	2.06485	37.8899	7.6334e-10	1.28884e-06	down	significant	996561	LOC107456664	994372	1000783	aug3.g8740	uncharacterized LOC107456664
8	10762	NW_018382350.1	146728	147067	340	-2.18473	1.32388	37.1433	1.11456e-09	1.64663e-06	down	significant	146898	LOC107437453	124978	130154	aug3.g9522	uncharacterized LOC107437453
9	6872	NW_018377318.1	1565551	1565953	403	-2.21114	1.4273	36.204	1.80323e-09	2.36804e-06	down	significant	1565752	LOC107457243	1553420	1684203	aug3.g11009	protein Wnt-16-like	DEG st3
10	1354	NW_018370256.1	3335617	3335964	348	-2.17307	1.4265	35.3173	2.84056e-09	3.05205e-06	down	significant	2.85216e+06	LOC107451047	2832392	2846268
11	7297	NW_018377887.1	2851937	2852382	446	-2.51243	1.9352	35.4895	2.60487e-09	3.05205e-06	down	significant	3.33579e+06	LOC107450041	3443158	3746158	aug3.g3102	neurotrimin-like
12	7713	NW_018378225.1	2444936	2445426	491	-2.2313	1.55335	33.47	7.46072e-09	7.17026e-06	down	significant	558270	LOC107437982	571237	598498	aug3.g12713	uncharacterized LOC107437982
13	10906	NW_018382784.1	557975	558564	590	-2.34971	1.79312	33.327	7.88675e-09	7.17026e-06	down	significant	2445181	LOC107440815	2444991	2463170	aug3.g27168	uncharacterized LOC107440815, transcript variant X1
14	13	NW_018367604.1	1017898	1018321	424	-2.00066	1.28915	32.1459	1.44684e-08	1.02301e-05	down	significant	5.11826e+06	LOC107437411	5071289	5137347	aug3.g12272	calcium-transporting ATPase sarcoplasmic/endoplasmic reticulum type	DEG st5
15	1086	NW_018369794.1	5118050	5118461	412	-2.37534	1.9514	32.2056	1.40311e-08	1.02301e-05	down	significant	2759761	LOC107451313	2741424	2764026	aug3.g3950	brahma-associated protein of 60 kDa, transcript variant X1
16	5455	NW_018376157.1	2759697	2759825	129	-2.14561	0.160492	32.1131	1.47146e-08	1.02301e-05	down	significant	2.03439e+06	LOC107444504	2021422	2056269	aug3.g10054	uncharacterized LOC107444504
17	8103	NW_018378775.1	2034260	2034529	270	-2.01422	1.302	32.4315	1.2493e-08	1.02301e-05	down	significant	1.01811e+06	LOC107447857	1010540	1012242	aug3.g1962	speckle-type POZ protein A-like	DEG st3
18	3278	NW_018372892.1	3757587	3758154	568	1.90436	1.07809	30.7626	2.94725e-08	1.93519e-05	up	significant	3.75787e+06	LOC107452594	3755731	3762212
19	3054	NW_018372425.1	965156	965675	520	-2.15506	1.66042	30.2704	3.79714e-08	2.24392e-05	down	significant	879709	LOC107457170	692563	820480	aug3.g9149	Down syndrome cell adhesion molecule-like protein 1 homolog
20	8698	NW_018379283.1	879453	879965	513	-2.30563	2.30945	30.3282	3.71237e-08	2.24392e-05	down	significant	965416	LOC107456753	950587	978154	aug3.g8795	uncharacterized LOC107456753
21	878	NW_018369445.1	561880	562198	319	-1.92572	1.25856	30.1256	4.09113e-08	2.30253e-05	down	significant	562039	LOC107437424	574905	610627	aug3.g12282	putative sodium-dependent multivitamin transporter
22	5489	NW_018376178.1	1786139	1786485	347	-1.95301	1.38347	29.8361	4.74905e-08	2.55132e-05	down	significant	1786312	LOC107454458	1774073	1776159	aug3.g6294	zinc finger protein 492-like
23	2188	NW_018371019.1	4054940	4055384	445	-2.21513	2.73687	29.6704	5.1886e-08	2.66627e-05	down	significant	4055162	LOC107436784	3983963	3997115	aug3.g11816	uncharacterized LOC107436784
24	512	NW_018368549.1	1685987	1686593	607	-2.0208	1.50267	29.3562	6.11286e-08	3.01033e-05	down	significant	1686290	LOC107445257	1686494	1696851	aug3.g18411	mitochondrial import receptor subunit TOM20 homolog
25	10016	NW_018381138.1	271566	271694	129	-2.22646	1.87351	29.187	6.64387e-08	3.14095e-05	down	significant	271630	LOC107440139	81556	156969
26	2867	NW_018372020.1	2532060	2532624	565	-2.12055	1.72265	28.5808	9.07034e-08	4.05252e-05	down	significant	2532342	LOC107443300	2510748	2527821	aug3.g27894	hypoxanthine-guanine phosphoribosyltransferase-like, transcript variant X1
27	8999	NW_018379665.1	936463	937020	558	-1.93828	1.44206	28.5411	9.2578e-08	4.05252e-05	down	significant	936742	LOC107451693	937468	938653
28	1845	NW_018370511.1	593217	593593	377	-2.11649	1.74034	28.3661	1.01323e-07	4.27694e-05	down	significant	593405	LOC107450976	605568	606068
29	14	NW_018367604.1	1029798	1030126	329	-1.93254	1.46354	28.0218	1.21028e-07	4.9325e-05	down	significant	1029962	LOC107447857	1010540	1012242	aug3.g1962	speckle-type POZ protein A-like	DEG st3
30	8924	NW_018379581.1	454556	454902	347	-1.82212	0.982347	27.9561	1.25203e-07	4.93259e-05	down	significant	454729	LOC107455742	391574	441806	aug3.g25126	protein hunchback-like, transcript variant X2
31	3055	NW_018372425.1	972245	972553	309	-1.97153	1.51753	27.8544	1.31952e-07	5.03076e-05	down	significant	972399	LOC107456753	950587	978154	aug3.g8795	uncharacterized LOC107456753
32	2198	NW_018371019.1	6139719	6139990	272	-1.84701	1.34828	27.2943	1.76204e-07	6.50797e-05	down	significant	6.13985e+06	LOC107437206	6142053	6148858
33	99	NW_018367705.1	45088	45471	384	-1.91258	1.49016	26.9168	2.14157e-07	7.62268e-05	down	significant	1.3039e+06	LOC107452964	1236278	1347425	aug3.g5125	Down syndrome cell adhesion molecule-like protein Dscam2, transcript variant X1
34	7405	NW_018378020.1	1303728	1304081	354	-2.15251	2.18459	26.871	2.19284e-07	7.62268e-05	down	significant	45279.5	Trnan-guu	46309	46382
35	108	NW_018367705.1	247196	247614	419	-1.94849	1.56167	26.4104	2.78401e-07	9.40122e-05	down	significant	247405	Trnag-ucc	218704	218775
36	492	NW_018368479.1	416608	417195	588	-2.11618	2.0887	26.0957	3.27429e-07	0.000104591	down	significant	416902	LOC107438501	422328	441990	aug3.g13142	bromodomain-containing protein 3, transcript variant X2
37	4659	NW_018374360.1	3162421	3162802	382	-2.11105	2.00442	26.1238	3.22714e-07	0.000104591	down	significant	3.16261e+06	LOC107440502	3151020	3309087	aug3.g14588	monocyte to macrophage differentiation factor 2-like, transcript variant X1
38	6525	NW_018376997.1	971327	971671	345	-1.86294	1.47784	25.9039	3.61594e-07	0.000112465	down	significant	971499	Trnaa-ugc-21	1032587	1032658
39	796	NW_018369190.1	544763	545075	313	-1.77933	1.34327	25.694	4.0309e-07	0.000122157	down	significant	544919	LOC107450391	529495	576109	aug3.g3291	uncharacterized LOC107450391, transcript variant X1
40	2874	NW_018372020.1	3798577	3798952	376	-1.80301	1.40799	25.6403	4.14448e-07	0.000122459	down	significant	3.79876e+06	LOC107443293	3493203	3849984	aug3.g27924	protein slit
41	4087	NW_018373665.1	2370287	2370702	416	-1.95305	1.75303	24.4883	7.52761e-07	0.000216997	down	significant	2.37049e+06	LOC107443866	2308848	2538203	aug3.g25560	uncharacterized LOC107443866
42	7857	NW_018378439.1	3701673	3702287	615	-1.97863	2.75935	24.2415	8.56037e-07	0.000240893	down	significant	3701980	LOC107452898	3725410	3778865
43	8994	NW_018379665.1	779796	781071	1276	-1.95297	2.80611	23.8274	1.06056e-06	0.000291506	down	significant	780434	LOC107451683	780190	787910	aug3.g4218	60S ribosomal protein L7a-like
44	815	NW_018369225.1	188420	188835	416	-1.99972	2.35313	23.5637	1.23398e-06	0.000331464	down	significant	188628	LOC107440157	116028	276154	aug3.g14296	zinc finger protein 423-like, transcript variant X3
45	7241	NW_018377809.1	4191275	4191876	602	-1.99394	2.20384	23.4291	1.30528e-06	0.000342825	down	significant	4.19158e+06	LOC107447687	4006513	4407926	aug3.g1857	teneurin-m
46	5763	NW_018376414.1	6377022	6377332	311	-1.65393	1.22742	23.1618	1.49849e-06	0.000385015	down	significant	6377177	LOC107440398	6330926	6375175	aug3.g14521	runt-related transcription factor 3-like
47	2203	NW_018371019.1	7398225	7398582	358	-1.95015	1.9638	22.7433	1.86554e-06	0.000469123	down	significant	7.3984e+06	LOC107451997	7279321	7416131	aug3.g23533	synaptotagmin-12
48	4478	NW_018374158.1	2135006	2135316	311	-1.70529	1.45684	22.4276	2.23811e-06	0.000539841	down	significant	2135161	LOC107450690	2115982	2173593	aug3.g25707	uncharacterized LOC107450690, transcript variant X4
49	4769	NW_018374540.1	2227872	2228265	394	-1.68057	1.42098	22.4106	2.21435e-06	0.000539841	down	significant	2.22807e+06	LOC107439104	2242291	2266349
50	5215	NW_018375373.1	939581	940294	714	-1.81106	3.10976	22.1186	2.57756e-06	0.000608205	down	significant	2.44083e+06	LOC107440815	2444991	2463170	aug3.g27168	uncharacterized LOC107440815, transcript variant X1
51	7712	NW_018378225.1	2440473	2441194	722	-1.93271	2.28087	22.084	2.62446e-06	0.000608205	down	significant	939938	LOC107455437	942722	959386	aug3.g7775	G1/S-specific cyclin-E1
52	3803	NW_018373542.1	221271	221621	351	-1.66639	1.43345	21.8475	2.96827e-06	0.000674654	down	significant	221446	LOC107452986	227743	273628	aug3.g23730	uncharacterized LOC107452986, transcript variant X1
53	10614	NW_018382156.1	10792116	10792646	531	-1.66212	1.43008	21.7968	3.04774e-06	0.000679646	down	significant	10792381	LOC107454291	10876589	10905357	aug3.g6156	protein obstructor-E-like
54	7820	NW_018378439.1	688414	688798	385	-1.73445	1.54328	21.6635	3.26685e-06	0.000715018	down	significant	688606	LOC107444493	649730	688513
55	11240	NW_018383350.1	1962264	1962630	367	-1.59135	1.20563	21.5504	3.46503e-06	0.000744604	down	significant	1962447	LOC107447505	1922665	2214711
56	9428	NW_018380111.1	1323890	1324393	504	-1.86517	2.55301	21.4677	3.61759e-06	0.000763505	down	significant	1.32414e+06	LOC107454542	1448552	1469575	aug3.g25773	cytochrome P450 302a1, mitochondrial
57	10601	NW_018382156.1	8173230	8173762	533	-1.89809	2.29267	21.3846	3.77765e-06	0.0007833	down	significant	8173496	LOC107457059	8149128	8192292	aug3.g9046	elongation of very long chain fatty acids protein 7, transcript variant X1	DEG st5
58	9308	NW_018379904.1	2916867	2917355	489	-1.77318	1.66714	21.3118	3.92371e-06	0.000799557	down	significant	2917111	LOC107441572	2905554	3139363	aug3.g27330	uncharacterized LOC107441572, transcript variant X1
59	2538	NW_018371486.1	89146	89481	336	-1.72998	1.59724	20.9873	4.64694e-06	0.00090366	down	significant	705109	LOC107443755	549954	885654	aug3.g516	A disintegrin and metalloproteinase with thrombospondin motifs 9-like
60	6586	NW_018377111.1	704852	705366	515	-1.8642	1.91221	21.0254	4.55561e-06	0.00090366	down	significant	89313.5	LOC107446645	36001	76376	aug3.g10213	synaptic vesicular amine transporter-like
61	8641	NW_018379238.1	160682	161003	322	-1.57657	1.28036	20.9803	4.66395e-06	0.00090366	down	significant	160842	LOC107456854	167606	199018	aug3.g8895	serine-rich adhesin for platelets-like
62	3722	NW_018373385.1	704528	704880	353	-1.68785	1.5293	20.8799	4.91473e-06	0.000936889	down	significant	704704	LOC107442459	729152	731890
63	11529	NW_018383859.1	1293037	1293502	466	-1.85974	2.01249	20.7699	5.20485e-06	0.000976446	down	significant	1.29327e+06	LOC107436249	1242572	1252721	aug3.g25977	uncharacterized LOC107436249, transcript variant X1
64	9326	NW_018379904.1	8859282	8859706	425	-1.86178	2.29331	20.6541	5.52992e-06	0.00102122	down	significant	8859494	LOC107442612	8952628	8972829	aug3.g7316	glutamate receptor 1-like
65	7129	NW_018377636.1	5402567	5402871	305	-1.54182	1.04689	20.565	5.79244e-06	0.00105324	down	significant	5402719	LOC107440646	5395460	5458658	aug3.g10248	uncharacterized LOC107440646
66	10399	NW_018381812.1	282704	283445	742	-1.68304	3.29606	20.3092	6.61984e-06	0.00118545	down	significant	283074	LOC107440250	329813	336376	aug3.g14385	uncharacterized LOC107440250
67	385	NW_018368201.1	2662185	2662561	377	-1.81272	1.98011	19.8675	8.3383e-06	0.0014709	down	significant	2662373	LOC107457247	2711303	2849448	aug3.g11022	ecdysone-inducible protein E75-like, transcript variant X4
68	9527	NW_018380294.1	3764054	3764413	360	-1.72771	1.7387	19.7192	9.0154e-06	0.00156696	down	significant	3.76423e+06	LOC107456696	3666689	3717217
69	6746	NW_018377224.1	436459	436855	397	-1.73216	1.76032	19.658	9.30298e-06	0.00159351	down	significant	436657	LOC107449387	270563	346788	aug3.g2733	semaphorin-1A-like
70	2254	NW_018371019.1	10438524	10438800	277	-1.72511	1.74152	19.6304	9.49894e-06	0.00160383	down	significant	10438662	LOC107450033	10419309	10598321	aug3.g10490	protein pangolin, isoforms A/H/I/S, transcript variant X3
71	3066	NW_018372425.1	3704151	3704700	550	-1.80327	2.15609	19.5453	9.90652e-06	0.00164909	down	significant	3.70443e+06	LOC107445894	3446330	3447988	aug3.g18833	uncharacterized LOC107445894
72	61	NW_018367643.1	370859	371610	752	-1.74822	2.78858	19.3955	1.06721e-05	0.0017439	down	significant	371234	LOC107444248	194396	342856	aug3.g10035	polycomb group protein Psc-like, transcript variant X2
73	2999	NW_018372134.1	247137	247573	437	-1.67715	1.65006	19.3779	1.07712e-05	0.0017439	down	significant	247355	LOC107436679	4203	370476	aug3.g11760	RNA-binding protein Musashi homolog Rbp6-like, transcript variant X8
74	486	NW_018368479.1	49249	49633	385	-1.63667	1.5624	19.2023	1.18076e-05	0.00188587	down	significant	49441	LOC107445279	1662	43735	aug3.g18441	uncharacterized LOC107445279	DEG st3/DEG st5
75	7018	NW_018377500.1	2298745	2299200	456	-1.71979	1.83095	18.7484	1.49759e-05	0.00236	down	significant	2.29897e+06	LOC107439680	2304473	2310224	aug3.g26872	uncharacterized LOC107439680
76	7085	NW_018377636.1	523357	523778	422	-1.56601	1.49305	18.6498	1.57707e-05	0.00245256	down	significant	523568	LOC107437060	526585	530133	aug3.g25418	uncharacterized LOC107437060
77	2256	NW_018371019.1	10466151	10466489	339	-1.60609	1.56052	18.6082	1.61182e-05	0.00247404	down	significant	10466320	LOC107450033	10419309	10598321	aug3.g10490	protein pangolin, isoforms A/H/I/S, transcript variant X3
78	10312	NW_018381699.1	891487	891983	497	1.7143	2.5875	18.5741	1.64597e-05	0.00249406	up	significant	891735	LOC107444340	900425	984480	aug3.g690	neuronal acetylcholine receptor subunit alpha-7-like
79	9716	NW_018380695.1	171437	171687	251	-1.50972	1.41659	18.4973	1.70823e-05	0.00255564	down	significant	171562	LOC107440586	171597	365487	aug3.g27103	MAGUK p55 subfamily member 5
80	6455	NW_018376973.1	831890	832206	317	-1.47276	1.29098	18.4648	1.73759e-05	0.00256708	down	significant	832048	LOC107441868	799057	1094477	aug3.g10400	uncharacterized LOC107441868, transcript variant X1
81	8039	NW_018378613.1	750624	750940	317	-1.45036	1.21227	18.195	2.00172e-05	0.00292079	down	significant	750782	LOC107436531	813086	863732	aug3.g26052	dendritic arbor reduction protein 1
82	11749	NW_018384099.1	4212868	4213145	278	1.42728	0.92131	18.0338	2.17842e-05	0.00313985	up	significant	4.21301e+06	LOC107443812	4114878	4220003	aug3.g17475	nicastrin-like
83	4920	NW_018374858.1	1056266	1056583	318	-1.44664	1.29256	17.859	2.38783e-05	0.00340021	down	significant	1.05642e+06	Trnak-cuu-35	1073688	1073760
84	263	NW_018368002.1	2095694	2096275	582	-1.67416	2.76315	17.8057	2.45556e-05	0.00341438	down	significant	2.09598e+06	LOC107447205	2033667	2163071	aug3.g1658	roundabout homolog 1
85	4724	NW_018374540.1	47767	48245	479	-1.51945	1.47539	17.8278	2.42729e-05	0.00341438	down	significant	48006	LOC107447780	33115	42631	aug3.g19974	facilitated trehalose transporter Tret1-like
86	3984	NW_018373657.1	1754179	1754478	300	-1.55797	1.54604	17.7708	2.50281e-05	0.00343962	down	significant	1.75433e+06	LOC107437816	1773497	1847702
87	9895	NW_018380957.1	518738	519412	675	-1.70536	2.26882	17.5143	2.86322e-05	0.0038897	down	significant	519075	LOC107444973	509667	523762	aug3.g18227	C-1-tetrahydrofolate synthase, cytoplasmic-like	DEG st5
88	8195	NW_018378875.1	117790	118230	441	-1.6901	1.98941	17.4552	2.95208e-05	0.00396484	down	significant	118010	LOC107437740	98194	154082	aug3.g12536	leucine-rich repeats and immunoglobulin-like domains protein 2
89	334	NW_018368093.1	67763	68259	497	-1.66378	2.59255	17.4216	3.00468e-05	0.00399015	down	significant	68011	LOC107449676	56661	58169
90	6730	NW_018377155.1	193551	193824	274	1.4213	0.867541	17.3547	3.2665e-05	0.00428964	up	significant	193688	LOC107438412	190285	213372	aug3.g13076	myosin regulatory light polypeptide 9-like
91	11687	NW_018384098.1	307225	307542	318	-1.56113	1.61508	17.2396	3.30643e-05	0.00429436	down	significant	307384	LOC110283559	297598	327099
92	4658	NW_018374360.1	3122093	3122747	655	-1.62522	2.87445	17.1632	3.44213e-05	0.00437447	down	significant	3122420	LOC107436618	3128860	3143920	aug3.g11700	uncharacterized LOC107436618
93	7190	NW_018377809.1	682904	683659	756	-1.57274	3.14836	17.1644	3.43987e-05	0.00437447	down	significant	683282	Trnan-guu-16	665791	665864
94	11328	NW_018383625.1	35586	35924	339	-1.53433	1.55924	17.0995	3.55937e-05	0.00447534	down	significant	35755	LOC107445973	35930	53234	aug3.g18851	uncharacterized LOC107445973	DEG st3
95	6310	NW_018376834.1	13724873	13725302	430	-1.67403	2.28108	16.9747	3.82276e-05	0.00475591	down	significant	1.37251e+07	LOC107453177	13608300	13687633	aug3.g5279	T-box transcription factor TBX3, transcript variant X2
96	2814	NW_018371884.1	2310791	2311003	213	-1.65173	1.88882	16.9445	3.86437e-05	0.00475761	down	significant	2310897	LOC107440721	2129199	2297216	aug3.g14775	glycine receptor subunit alpha-3-like
97	4274	NW_018373864.1	5966581	5966852	272	-1.38614	1.10269	16.8894	3.9755e-05	0.00484396	down	significant	5.96672e+06	LOC107456615	5969070	5982771	aug3.g24731	putative deoxyribonuclease TATDN2
98	7244	NW_018377809.1	4335106	4335626	521	-1.62863	2.68072	16.834	4.09404e-05	0.00493749	down	significant	4335366	LOC107447687	4006513	4407926	aug3.g1857	teneurin-m
99	11495	NW_018383768.1	1919157	1919557	401	-1.65478	1.9792	16.8087	4.15192e-05	0.00495672	down	significant	1919357	LOC107457182	1817369	1858458
100	6523	NW_018376997.1	591299	591559	261	-1.47889	1.50469	16.6409	4.53147e-05	0.00535574	down	significant	591429	LOC107437698	553546	611554	aug3.g7069	uncharacterized LOC107437698, transcript variant X1
101	10206	NW_018381687.1	1159113	1159635	523	-1.59087	1.7986	16.5244	4.8183e-05	0.00558309	down	significant	1159374	LOC107452261	905472	1173002	aug3.g2962	cadherin-like and PC-esterase domain-containing protein 1
102	11803	NW_018370634.1	15806	16295	490	-1.38394	1.24336	16.5419	4.77706e-05	0.00558309	down	significant	16050.5
103	743	NW_018368928.1	435136	435557	422	1.376	1.22034	16.4758	4.94324e-05	0.0056177	up	significant	1468049	LOC107454045	1595662	1675855	aug3.g23949	ecdysone receptor-like
104	8859	NW_018379466.1	1467872	1468226	355	-1.58467	1.7906	16.4825	4.92963e-05	0.0056177	down	significant	435346	LOC107441473	434943	441672	aug3.g27293	adult-specific rigid cuticular protein 12.6
105	10508	NW_018382128.1	3265982	3266326	345	-1.50726	1.57571	16.4107	5.1159e-05	0.00575856	down	significant	3266154	LOC107438593	3171125	3358832	aug3.g26506	neuroligin-4, X-linked-like
106	10063	NW_018381252.1	84626	85070	445	-1.43496	1.45165	16.3834	5.19008e-05	0.00578694	down	significant	84848	LOC107443064	81896	84758
107	8670	NW_018379255.1	224734	225000	267	-1.51205	1.5942	16.328	5.34385e-05	0.00590271	down	significant	224867	LOC107445745	437065	504768	aug3.g10149	suppressor of lurcher protein 1-like
108	4475	NW_018374158.1	2098150	2098579	430	-1.50038	1.58581	16.1966	5.72755e-05	0.00621045	down	significant	2.09836e+06	LOC107450749	2073728	2103955	aug3.g25709	serine/threonine-protein kinase pakG, transcript variant X2
109	11326	NW_018383596.1	357784	358057	274	1.35058	1.12603	16.2056	5.70033e-05	0.00621045	up	significant	357920	LOC107437024	318810	400420	aug3.g11987	echinoderm microtubule-associated protein-like CG42247
110	2689	NW_018371637.1	1597586	1598055	470	-1.38616	1.34501	16.1513	5.86585e-05	0.00624581	down	significant	1.07894e+07	LOC107454291	10876589	10905357	aug3.g6156	protein obstructor-E-like
111	10613	NW_018382156.1	10789070	10789711	642	-1.52166	1.6506	16.152	5.86394e-05	0.00624581	down	significant	1.59782e+06	LOC107437301	1604308	1619521
112	9003	NW_018379716.1	1330692	1331082	391	-1.62212	2.07116	16.1046	6.01242e-05	0.00634472	down	significant	1330887	LOC107442364	1469118	1473694
113	8203	NW_018378875.1	679372	679802	431	-1.38471	1.36372	16.058	6.16187e-05	0.0064115	down	significant	679587	LOC107451496	649251	706057	aug3.g4053	protein kinase DC2-like
114	11746	NW_018384099.1	3377197	3377581	385	1.40808	1.45414	16.0519	6.18421e-05	0.0064115	up	significant	3377389	LOC107450830	3197450	3353780	aug3.g15625	sex peptide receptor, transcript variant X1
115	508	NW_018368549.1	1156113	1156596	484	-1.60986	2.19205	15.7776	7.14514e-05	0.00734334	down	significant	1.15635e+06	LOC107439542	1126466	1243796	aug3.g26819	acetylcholine receptor subunit alpha-like 1
116	8352	NW_018378926.1	1451524	1451929	406	-1.33407	1.04174	15.7227	7.35558e-05	0.00749445	down	significant	1.45173e+06	LOC107453795	1441797	1526798	aug3.g23907	polypyrimidine tract-binding protein 1
117	10502	NW_018382128.1	1171096	1171457	362	-1.453	1.53696	15.7057	7.42165e-05	0.00749713	down	significant	1.17128e+06	LOC107455410	1183124	1201879	aug3.g7741	protein shisa-3 homolog
118	4144	NW_018373717.1	2611167	2611526	360	-1.55236	1.81153	15.6792	7.52645e-05	0.00753857	down	significant	2.61135e+06	LOC107441771	2190336	2596465	aug3.g25516	protein tiptop-like, transcript variant X1	DEG st3
119	3745	NW_018373405.1	2099450	2099461	12	-1.51541	-0.298454	15.6074	7.81739e-05	0.00776418	down	significant	2.09946e+06	LOC107443807	2097721	2109413	aug3.g17470	glutamine-dependent NAD(+) synthetase-like, transcript variant X1
120	6821	NW_018377268.1	887008	887680	673	-1.56468	2.56097	15.489	8.32256e-05	0.00819703	down	significant	887344	LOC107457386	900509	978223	aug3.g11117	kinesin heavy chain-like
121	6016	NW_018376759.1	826663	827118	456	-1.58071	2.03055	15.3753	8.84515e-05	0.00863973	down	significant	826890	LOC107451820	686039	1020510	aug3.g25725	uncharacterized LOC107451820, transcript variant X2
122	6135	NW_018376796.1	5235660	5236091	432	-1.55689	1.86021	15.3446	8.98283e-05	0.0087023	down	significant	5.23588e+06	LOC107439560	4982339	5266762	aug3.g13867	homeobox protein Meis2, transcript variant X2
123	8115	NW_018378778.1	319480	320056	577	-1.58027	2.25125	15.2389	9.49922e-05	0.00912775	down	significant	319768	LOC107449642	319868	325830	aug3.g20850	uncharacterized LOC107449642	DEG st3/DEG st5
124	2316	NW_018371019.1	15072609	15073136	528	-1.51322	2.95089	15.2119	9.64115e-05	0.00918942	down	significant	1.50729e+07	LOC107447676	14661140	14680316	aug3.g15186	myotubularin-related protein 14
125	2684	NW_018371637.1	1534092	1534424	333	-1.31814	1.18171	15.1684	9.86053e-05	0.00924934	down	significant	843914	LOC107455734	704552	845096	aug3.g25135	AT-rich interactive domain-containing protein 1A, transcript variant X1
126	8937	NW_018379581.1	843887	843942	56	-1.37575	0.287672	15.1823	9.7883e-05	0.00924934	down	significant	1534258	LOC107437377	1526893	1548042	aug3.g9513	DNA polymerase delta subunit 3
127	8386	NW_018378926.1	3406121	3406834	714	-1.56465	2.3954	15.1093	0.000101737	0.00946797	down	significant	3.40648e+06	LOC107453793	3293950	3312960	aug3.g23875	serine/arginine-rich splicing factor 5, transcript variant X2
128	5000	NW_018374903.1	115687	116102	416	-1.46363	1.65895	15.0222	0.000106541	0.00983754	down	significant	115894	LOC107440712	14889	58285	aug3.g27131	3-hydroxyisobutyrate dehydrogenase, mitochondrial, transcript variant X1
129	6160	NW_018376796.1	7173815	7174092	278	-1.54953	1.89943	14.9772	0.000109112	0.00994349	down	significant	7.17395e+06	LOC107438278	7190348	7261070	aug3.g26436	ubiquitin carboxyl-terminal hydrolase isozyme L3
130	11717	NW_018384098.1	3452054	3452464	411	-1.4237	1.54841	14.9727	0.000109371	0.00994349	down	significant	3452259	LOC107449755	3401973	3419347	aug3.g2920	uncharacterized LOC107449755, transcript variant X1
131	1615	NW_018370506.1	6049402	6050004	603	-1.55814	2.21025	14.8498	0.00011673	0.0105315	down	significant	6049703	LOC107447990	6057256	6094358	aug3.g15223	protein APCDD1-like, transcript variant X1
132	3380	NW_018372909.1	918596	919077	482	-1.33111	1.38181	14.8049	0.000119536	0.010703	down	significant	918836	LOC107436825	870108	930201	aug3.g11856	uncharacterized LOC107436825
133	6483	NW_018376973.1	6453248	6453622	375	-1.35523	1.4489	14.7601	0.000122412	0.0108781	down	significant	6453435	LOC107456236	6551026	6569366	aug3.g8410	probable pterin-4-alpha-carbinolamine dehydratase
134	8153	NW_018378837.1	320067	320288	222	-1.28965	1.09823	14.7164	0.000125277	0.0110497	down	significant	320178	LOC107455266	270786	365165
135	5379	NW_018376001.1	1607258	1607711	454	-1.46662	1.72026	14.6417	0.000130338	0.0112723	down	significant	1.60748e+06	LOC107455071	1536586	1588125	aug3.g325	homeobox protein six1b
136	8157	NW_018378837.1	526548	526811	264	1.36458	1.45447	14.6605	0.000130663	0.0112723	up	significant	856292	LOC107456830	828743	888407	aug3.g8856	serine-rich adhesin for platelets, transcript variant X1
137	8484	NW_018379004.1	856074	856510	437	-1.379	1.49905	14.6581	0.000129212	0.0112723	down	significant	526680	LOC107442449	599269	767190	aug3.g16587	mitogen-activated protein kinase-binding protein 1-like
138	10629	NW_018382156.1	11607524	11607847	324	-1.38274	1.52123	14.5015	0.000140399	0.0120245	down	significant	1.16077e+07	LOC107445781	11614565	11622042	aug3.g9247	uncharacterized LOC107445781
139	8916	NW_018379581.1	367304	367733	430	-1.38085	1.51721	14.4788	0.0001421	0.0120826	down	significant	367518	LOC107455742	391574	441806	aug3.g25126	protein hunchback-like, transcript variant X2
140	961	NW_018369509.1	1356284	1356660	377	-1.34235	1.45523	14.4328	0.000145614	0.0122144	down	significant	2659744	LOC107448306	2459046	2615713	aug3.g15298	homeobox protein prospero, transcript variant X4	DEG st5
141	4208	NW_018373864.1	2659508	2659980	473	-1.345	1.45998	14.4315	0.000145718	0.0122144	down	significant	1356472	LOC107439259	1317880	1373299	aug3.g7145	uncharacterized LOC107439259, transcript variant X1
142	7242	NW_018377809.1	4236628	4237129	502	-1.53178	2.16079	14.4116	0.000147263	0.0122571	down	significant	4.23688e+06	LOC107447687	4006513	4407926	aug3.g1857	teneurin-m
143	1212	NW_018370157.1	3719002	3719264	263	-1.38407	1.53193	14.3693	0.000150606	0.0122725	down	significant	2.15406e+06	LOC107443235	2160216	2193267	aug3.g27878	Wilms tumor protein 1-interacting protein homolog
144	1575	NW_018370506.1	2153806	2154307	502	-1.45587	1.72619	14.3777	0.000149931	0.0122725	down	significant	41403.5	LOC110283550	40723	42072	aug3.g11187	uncharacterized LOC110283550
145	9686	NW_018380602.1	46849	47014	166	1.26538	1.02358	14.3569	0.000151602	0.0122725	up	significant	3719133	LOC107454077	3707641	3734345	aug3.g6013	paired mesoderm homeobox protein 2-like
146	11639	NW_018383953.1	40754	42053	1300	-1.43295	3.14688	14.3676	0.00015074	0.0122725	down	significant	46931.5
147	9769	NW_018380730.1	127271	127627	357	-1.28017	1.23472	14.3331	0.000153523	0.0123435	down	significant	127449	LOC107451809	55634	119382	aug3.g4322	sonic hedgehog protein-like	DEG st3
148	1488	NW_018370385.1	700348	700675	328	-1.4728	1.79934	14.2999	0.000156255	0.0124782	down	significant	700512	LOC107448711	662278	674806	aug3.g2367	uncharacterized LOC107448711
149	4422	NW_018374040.1	2193928	2194414	487	-1.50315	2.46667	14.2665	0.000159106	0.0126206	down	significant	2194171	LOC107436973	1948171	2205316	aug3.g26141	uncharacterized LOC107436973, transcript variant X1
150	4753	NW_018374540.1	782638	782867	230	-1.26836	1.14684	14.232	0.000161992	0.0127639	down	significant	782752	LOC107449968	725088	746522	aug3.g21030	protein FAM69C
151	1346	NW_018370256.1	2087137	2087537	401	-1.52063	2.34306	14.1971	0.00016502	0.0129164	down	significant	2087337	LOC107436612	2172170	2199613	aug3.g26058	neurotrimin-like
152	5627	NW_018376213.1	6178836	6179250	415	-1.2915	1.34978	14.1534	0.000168899	0.0130472	down	significant	3.0925e+06	LOC107450099	3137694	3230917	aug3.g15549	ubiquitin carboxyl-terminal hydrolase isozyme L3, transcript variant X1
153	6597	NW_018377111.1	3092330	3092665	336	-1.30365	1.39446	14.1637	0.00016798	0.0130472	down	significant	6179043	LOC107441560	6151844	6182356	aug3.g15985	negative elongation factor A
154	2289	NW_018371019.1	12174070	12174630	561	-1.5124	2.02637	14.131	0.000170919	0.0131175	down	significant	12174350	LOC107438830	12139337	12272117	aug3.g26553	uncharacterized LOC107438830
155	5164	NW_018375087.1	451518	451779	262	-1.25444	0.942518	14.0743	0.00017615	0.0134317	down	significant	451648	LOC107442798	468662	477771
156	5473	NW_018376161.1	1618044	1618333	290	-1.25367	1.05391	14.0306	0.000180287	0.0135593	down	significant	6770526	LOC107457539	6567502	6805916	aug3.g11268	zinc finger homeobox protein 3-like, transcript variant X2
157	6474	NW_018376973.1	5088128	5088592	465	-1.38322	1.5664	14.0204	0.000181265	0.0135593	down	significant	5088360	LOC107444296	4928403	5606602	aug3.g681	neural cell adhesion molecule 2
158	8272	NW_018378875.1	6770307	6770745	439	-1.4042	1.62938	14.0231	0.000181005	0.0135593	down	significant	1.61819e+06	LOC107440849	1605772	1637965	aug3.g27174	uncharacterized LOC107440849, transcript variant X2	DEG st3
159	4492	NW_018374158.1	2768902	2769356	455	-1.43417	1.73959	13.8967	0.000193591	0.0143902	down	significant	2769129	LOC107440865	2792856	2793571
160	2019	NW_018370835.1	1171666	1171928	263	-1.43454	1.75872	13.859	0.000197509	0.0144992	down	significant	1171797	LOC107445534	1010983	1297819	aug3.g25606	protein groucho-1-like, transcript variant X2
161	11813	NW_018380326.1	4580	4936	357	-1.25952	1.2584	13.8624	0.000197154	0.0144992	down	significant	4758
162	3694	NW_018373342.1	1757233	1757656	424	-1.49715	2.2041	13.7996	0.000203874	0.014874	down	significant	1.75744e+06	LOC107444068	1688360	1761083
163	5262	NW_018375680.1	2728754	2729367	614	-1.49564	2.20014	13.7504	0.000209256	0.015173	down	significant	2.72906e+06	LOC107457308	2728671	2840940	aug3.g11056	calcium-activated chloride channel regulator 2	DEG st3/DEG st5
164	6451	NW_018376973.1	638635	639251	617	-1.38701	1.6476	13.6123	0.000225208	0.0161509	down	significant	638943	LOC107454784	599040	630720	aug3.g10399	myosin-9-like	DEG st5
165	9595	NW_018380364.1	6386526	6386830	305	-1.27528	1.39208	13.6032	0.000226305	0.0161509	down	significant	6386678	LOC107438503	6342837	6344087	aug3.g13147	uncharacterized LOC107438503
166	10813	NW_018382568.1	3360943	3361172	230	1.2217	0.972808	13.5875	0.000228208	0.0161509	up	significant	808466	LOC107443193	783296	818791	aug3.g17084	calcium/calmodulin-dependent protein kinase type 1-like
167	11693	NW_018384098.1	808269	808663	395	-1.2574	1.32767	13.5944	0.000227367	0.0161509	down	significant	3.36106e+06	LOC107447363	3305125	3377000	aug3.g1729	transmembrane channel-like protein 3
168	2027	NW_018370835.1	1604144	1604725	582	-1.32408	3.45375	13.5272	0.000235726	0.0164855	down	significant	1.60443e+06	LOC107445477	1499528	1655324	aug3.g25607	uncharacterized LOC107445477
169	6850	NW_018377277.1	1	5263	5263	-1.31309	6.3639	13.5347	0.000234709	0.0164855	down	significant	2632
170	6738	NW_018377155.1	1539368	1539937	570	-1.48105	2.23445	13.4905	0.000240305	0.0166552	down	significant	1.53965e+06	LOC107454753	1423786	1572967
171	7964	NW_018378538.1	3352691	3353058	368	-1.24238	1.26387	13.4771	0.000242024	0.0166552	down	significant	6465672	LOC107449925	5942780	6439291	aug3.g3029	hemicentin-1
172	10596	NW_018382156.1	6465358	6465986	629	-1.44561	2.7389	13.4743	0.000242381	0.0166552	down	significant	3.35287e+06	LOC107444581	3259047	3327726	aug3.g17966	cytoplasmic polyadenylation element-binding protein 2, transcript variant X1
173	1816	NW_018370506.1	24974586	24974997	412	-1.39241	1.70113	13.397	0.000252895	0.0170246	down	significant	6.13108e+06	LOC107437455	5971256	6465614	aug3.g26259	hemicentin-2, transcript variant X2
174	3378	NW_018372909.1	651163	651439	277	-1.2763	1.42845	13.393	0.000253118	0.0170246	down	significant	2.49748e+07	LOC107446499	25017350	25224814	aug3.g1348	synaptogenesis protein syg-2
175	4980	NW_018374867.1	6130763	6131396	634	-1.4392	2.76371	13.39	0.000253519	0.0170246	down	significant	651301	LOC107436823	782087	809243	aug3.g11854	tyrosine-protein kinase transmembrane receptor Ror2-like
176	9305	NW_018379904.1	2853295	2853560	266	-1.25829	1.36292	13.407	0.000251234	0.0170246	down	significant	2.85343e+06	LOC107441564	2853594	2869934
177	10169	NW_018381650.1	1037425	1037911	487	-1.46372	1.99337	13.3356	0.00026098	0.0174267	down	significant	1037668	LOC107453692	1050708	1101003	aug3.g27082	transmembrane anterior posterior transformation protein 1
178	1352	NW_018370256.1	2918878	2919403	526	-1.45072	1.92068	13.2128	0.00027864	0.018398	down	significant	2.91914e+06	LOC107436606	2298797	2425566	aug3.g16559	uncharacterized LOC107436606
179	8068	NW_018378708.1	1130995	1131362	368	-1.2679	1.42003	13.2202	0.000277543	0.018398	down	significant	1.13118e+06	LOC107446926	1076826	1154276	aug3.g1536	phosphatidylinositol 4-kinase beta
180	2896	NW_018372039.1	783873	784147	275	-1.21307	1.04511	13.1681	0.00028535	0.0187364	down	significant	784010	LOC107439894	792608	832855	aug3.g26926	methionine--tRNA ligase, cytoplasmic-like
181	890	NW_018369480.1	182300	182824	525	-1.45519	2.37438	13.1158	0.000293434	0.0188484	down	significant	182562	LOC107436847	134401	203674	aug3.g11865	T-box transcription factor TBX20-like
182	4692	NW_018374394.1	2038641	2038878	238	-1.23261	0.618985	13.1241	0.000292138	0.0188484	down	significant	358991	LOC107449226	109337	433668	aug3.g20467	homeobox protein extradenticle, transcript variant X2
183	5859	NW_018376450.1	358772	359210	439	-1.38974	1.73513	13.1234	0.000292234	0.0188484	down	significant	721818	LOC107451083	709990	721914	aug3.g3783	uncharacterized LOC107451083
184	5922	NW_018376604.1	721483	722153	671	-1.24616	3.90364	13.1377	0.000290028	0.0188484	down	significant	2.03876e+06	LOC107442906	2020866	2033810
185	894	NW_018369480.1	261804	262018	215	-1.21716	1.22835	13.0637	0.000301695	0.0192623	down	significant	725837	Trnal-uaa-4	714960	715043
186	4601	NW_018374313.1	725653	726021	369	-1.45074	2.06706	13.0548	0.000303138	0.0192623	down	significant	261911	LOC107436847	134401	203674	aug3.g11865	T-box transcription factor TBX20-like
187	6247	NW_018376834.1	6177797	6178401	605	-1.45591	2.28566	13.0391	0.000305688	0.0193204	down	significant	6178099	LOC107449887	6208424	6208876
188	6583	NW_018377111.1	94777	95185	409	-1.25896	1.43171	13.0088	0.000310676	0.0194475	down	significant	39386.5	LOC110283551	38904	39801
189	11638	NW_018383953.1	39002	39771	770	-1.4518	2.19056	13.0069	0.000310989	0.0194475	down	significant	94981	LOC107443762	91412	111560	aug3.g526	dual specificity protein phosphatase 7
190	4537	NW_018374166.1	1910809	1911103	295	-1.20611	1.12497	12.957	0.000319382	0.0198673	down	significant	1910956	LOC107436315	1953157	2165588	aug3.g11465	protocadherin Fat 4-like, transcript variant X2
191	1164	NW_018369952.1	430620	431493	874	-1.31108	3.3587	12.9007	0.000329117	0.0203656	down	significant	431056	LOC107440842	386859	460443	aug3.g14866	zinc finger protein ush-like, transcript variant X2	DEG st3
192	11739	NW_018384099.1	2121610	2121880	271	-1.19949	1.07832	12.8823	0.000332368	0.0204597	down	significant	2121745	LOC107444603	2103668	2127645	aug3.g772	meiosis 1 arrest protein
193	6452	NW_018376973.1	643610	644004	395	-1.19971	1.03784	12.8606	0.000336257	0.0205119	down	significant	3.1171e+06	LOC107438760	3171022	3211986	aug3.g13351	uncharacterized LOC107438760
194	10438	NW_018381823.1	3116935	3117258	324	-1.43552	1.9825	12.8582	0.000336687	0.0205119	down	significant	643807	Trnai-uau-8	655152	655243
195	6206	NW_018376834.1	830730	831010	281	-1.31896	1.56854	12.8193	0.000343757	0.0207289	down	significant	2074429	LOC107444603	2103668	2127645	aug3.g772	meiosis 1 arrest protein
196	11737	NW_018384099.1	2074254	2074604	351	-1.35494	1.68538	12.8258	0.000342552	0.0207289	down	significant	830870	LOC107440570	656721	977187	aug3.g10457	uncharacterized LOC107440570
197	10985	NW_018382861.1	216150	216463	314	-1.19844	1.1191	12.7963	0.000348004	0.0208785	down	significant	216306	LOC107442571	281140	294122	aug3.g16669	33 kDa inner dynein arm light chain, axonemal-like
198	6733	NW_018377155.1	1419604	1420001	398	-1.19972	1.15865	12.7805	0.00035094	0.0209483	down	significant	1.4198e+06	LOC107454753	1423786	1572967
199	10496	NW_018382128.1	521148	522036	889	-1.36121	3.07071	12.7579	0.000355216	0.021097	down	significant	521592	LOC107452570	508941	522878	aug3.g4846	uncharacterized LOC107452570	DEG st5
200	466	NW_018368451.1	235632	235837	206	-1.42351	1.94915	12.7025	0.000365894	0.0214084	down	significant	235734	LOC107450748	235878	252015	aug3.g3577	piggyBac transposable element-derived protein 4-like
201	8848	NW_018379417.1	2109784	2110443	660	-1.30093	3.35997	12.711	0.000364231	0.0214084	down	significant	2.11011e+06	LOC107454955	2103564	2109987	aug3.g24979	uncharacterized LOC107454955	DEG st3/DEG st5
202	10008	NW_018381138.1	94329	94554	226	1.18548	0.909908	12.7025	0.000365883	0.0214084	up	significant	94441.5	LOC107440139	81556	156969
203	4507	NW_018374158.1	4093196	4093667	472	-1.38308	2.88746	12.6677	0.000372758	0.0217026	down	significant	4.09343e+06	LOC107445778	4105958	4113504	aug3.g18745	vascular non-inflammatory molecule 3-like	DEG st5
204	9648	NW_018380522.1	125379	125830	452	-1.40332	2.541	12.5916	0.000388233	0.0224928	down	significant	125604	LOC107445068	87455	94361	aug3.g909	uncharacterized LOC107445068
205	6826	NW_018377268.1	1045238	1045919	682	-1.40366	2.51346	12.5671	0.000393352	0.0226782	down	significant	1.04558e+06	LOC107457388	1045510	1055113	aug3.g11119	uncharacterized LOC107457388, transcript variant X2
206	746	NW_018368928.1	888959	889367	409	-1.41758	2.38592	12.5216	0.000403053	0.0228292	down	significant	1325959	LOC107442364	1469118	1473694
207	3094	NW_018372482.1	468143	468513	371	-1.27459	1.50973	12.5056	0.000406505	0.0228292	down	significant	889163	LOC107441478	761102	895082	aug3.g27300	kinesin-like protein KIF13A
208	3835	NW_018373578.1	595048	595327	280	-1.31618	1.61407	12.5042	0.000406811	0.0228292	down	significant	759536	LOC107445669	759485	766110	aug3.g1125	uncharacterized LOC107445669	DEG st3/DEG st5
209	7660	NW_018378148.1	827570	827902	333	-1.19021	1.20974	12.4999	0.000407755	0.0228292	down	significant	595188	LOC107442811	497174	738237	aug3.g27754	lachesin-like, transcript variant X1
210	9002	NW_018379716.1	1325774	1326144	371	-1.4212	2.1994	12.5066	0.000406386	0.0228292	down	significant	5835826	LOC107455121	5702147	5836263	aug3.g6819	tyrosine-protein phosphatase 99A-like, transcript variant X2
211	9091	NW_018379852.1	759366	759706	341	-1.41319	1.94164	12.5279	0.000401696	0.0228292	down	significant	468328	LOC107455144	393115	563224	aug3.g10855	collagen alpha-2(IX) chain
212	10948	NW_018382784.1	5835685	5835967	283	-1.28095	1.52674	12.4919	0.000409493	0.0228292	down	significant	827736	LOC107445449	829777	883492	aug3.g1061	cyclin-T2
213	8998	NW_018379665.1	933491	934370	880	-1.42046	2.15415	12.4752	0.000413186	0.022927	down	significant	933930	LOC107451679	891429	933741	aug3.g4211	apoptotic chromatin condensation inducer in the nucleus-like
214	5603	NW_018376213.1	1205123	1205458	336	-1.1974	1.30298	12.4645	0.00041555	0.0229504	down	significant	1.20529e+06	LOC107436799	1233473	1236807
215	8375	NW_018378926.1	2863561	2864073	513	-1.40689	1.92716	12.4478	0.000419288	0.0230267	down	significant	2863817	LOC107453786	2909986	2966943	aug3.g23882	multiple epidermal growth factor-like domains protein 10
216	10382	NW_018381810.1	1582945	1583528	584	-1.35907	1.77235	12.4409	0.000420829	0.0230267	down	significant	1.58324e+06	LOC110283308	1475901	1831762	aug3.g17488	uncharacterized LOC110283308
217	491	NW_018368479.1	412314	413363	1050	-1.28483	3.36758	12.4309	0.000423092	0.0230439	down	significant	412838	LOC107438501	422328	441990	aug3.g13142	bromodomain-containing protein 3, transcript variant X2
218	681	NW_018368786.1	1088230	1088461	232	1.17995	1.24114	12.3844	0.000433756	0.0231978	up	significant	3.4857e+06	LOC107456525	3509728	3524999	aug3.g25248	delta-like protein 1	DEG st3/DEG st5
219	3281	NW_018372892.1	4077631	4078053	423	-1.41281	2.12154	12.3905	0.000432482	0.0231978	down	significant	4077842	LOC107444257	4080847	4100546	aug3.g17728	A disintegrin and metalloproteinase with thrombospondin motifs 18-like
220	6573	NW_018377070.1	370465	370813	349	-1.40882	1.99913	12.404	0.000429215	0.0231978	down	significant	370639	LOC107438525	370907	425979	aug3.g13154	protein melted, transcript variant X1
221	8387	NW_018378926.1	3485476	3485927	452	-1.41542	2.22118	12.3848	0.000433769	0.0231978	down	significant	1.08835e+06	Trnae-cuc	1056689	1056760
222	3345	NW_018372892.1	12998657	12998941	285	-1.34182	1.73277	12.3256	0.00044761	0.0237643	down	significant	6150681	LOC107437455	5971256	6465614	aug3.g26259	hemicentin-2, transcript variant X2
223	4981	NW_018374867.1	6150487	6150875	389	-1.40627	2.0591	12.3176	0.000449551	0.0237643	down	significant	12998799	Trnay-gua-7	13004240	13004328
224	6802	NW_018377246.1	2233900	2234264	365	-1.28058	1.54241	12.3141	0.000450394	0.0237643	down	significant	2234082	LOC107445627	1637026	2256834	aug3.g1111	autism susceptibility gene 2 protein
225	4941	NW_018374858.1	2122802	2123560	759	-1.2139	3.81253	12.2942	0.000455198	0.023862	down	significant	2058869	LOC107452304	1983291	2095086	aug3.g4661	aryl hydrocarbon receptor nuclear translocator homolog, transcript variant X8
226	8705	NW_018379283.1	2058663	2059075	413	-1.40477	2.06897	12.2898	0.000456284	0.023862	down	significant	2123181	LOC107445904	2075250	2097975	aug3.g18846	cryptochrome-1
227	7877	NW_018378440.1	425142	425682	541	-1.35157	2.93951	12.2407	0.000468451	0.024116	down	significant	59443	LOC107456862	72231	76800
228	8629	NW_018379238.1	58955	59931	977	-1.3768	2.70131	12.2445	0.000467495	0.024116	down	significant	425412	LOC107450349	468775	472067
229	9327	NW_018379904.1	9478601	9478980	380	1.16749	1.2088	12.2474	0.00046677	0.024116	up	significant	5.77927e+06	LOC110283151	5793060	5796357
230	9584	NW_018380364.1	5778901	5779648	748	-1.22345	3.65691	12.2373	0.000469302	0.024116	down	significant	9.47879e+06	LOC107442615	9478829	9793216	aug3.g7310	gamma-aminobutyric acid receptor subunit beta-like, transcript variant X2
231	9741	NW_018380695.1	2748254	2748667	414	-1.3369	1.72677	12.2287	0.000471476	0.0241228	down	significant	2.74846e+06	LOC110283173	2766970	2771631	aug3.g4318	uncharacterized LOC110283173
232	3636	NW_018373283.1	541937	542528	592	-1.37845	2.6027	12.216	0.000474685	0.0241823	down	significant	542232	LOC107444955	457269	579977	aug3.g886	uncharacterized LOC107444955, transcript variant X2
233	2197	NW_018371019.1	5293931	5294286	356	-1.20942	1.41387	12.1585	0.000489527	0.0248314	down	significant	5.29411e+06	LOC107455038	5293872	5341212	aug3.g6767	metabotropic glutamate receptor 3
234	6763	NW_018377224.1	3106355	3107006	652	-1.27126	3.35665	12.1497	0.000491858	0.024843	down	significant	3.10668e+06	LOC107441838	3115949	3125195	aug3.g16174	uncharacterized LOC107441838
235	340	NW_018368093.1	601246	601720	475	-1.26529	1.53292	12.132	0.000496542	0.0249729	down	significant	601483	LOC107440213	619652	632591
236	4080	NW_018373665.1	1274247	1274484	238	-1.21836	1.45277	12.042	0.000521067	0.0259852	down	significant	524624	LOC107456229	499290	513111	aug3.g8398	uncharacterized LOC107456229
237	11660	NW_018383980.1	524488	524761	274	-1.37227	2.52498	12.0482	0.000519349	0.0259852	down	significant	1.27437e+06	LOC107446208	1228746	1423686	aug3.g1274	ribosomal protein S6 kinase alpha-5, transcript variant X2	DEG st3/DEG st5
238	9699	NW_018380622.1	1839270	1839675	406	-1.17757	1.30983	12.0298	0.000524504	0.0260467	down	significant	1.83947e+06	LOC107447992	1813639	1844832
239	1066	NW_018369794.1	3689283	3689531	249	-1.32704	1.75135	11.9959	0.000534141	0.0264143	down	significant	3689407	LOC107437002	3658424	3894778	aug3.g9493	adhesion G protein-coupled receptor L1-like, transcript variant X2
240	8854	NW_018379466.1	923286	923545	260	-1.15573	1.06711	11.9868	0.000536726	0.0264315	down	significant	923416	LOC107436685	867489	914037	aug3.g26071	lactation elevated protein 1
241	8872	NW_018379466.1	2374562	2374830	269	-1.25992	1.54288	11.9643	0.000543252	0.0266419	down	significant	2374696	LOC107454049	2356750	2374556	aug3.g23931	uncharacterized LOC107454049
242	4013	NW_018373657.1	3781967	3782351	385	-1.23422	1.49243	11.9125	0.000558554	0.0272554	down	significant	3782159	LOC107441516	3784164	3787006	aug3.g7236	acid phosphatase type 7-like
243	10525	NW_018382139.1	534724	535009	286	1.15445	1.07805	11.9065	0.000560375	0.0272554	up	significant	534866	LOC107448545	621005	621448
244	1278	NW_018370220.1	433007	433425	419	-1.23435	1.49545	11.8881	0.00056592	0.0274123	down	significant	433216	LOC107449042	440042	441463
245	1834	NW_018370506.1	26766033	26766444	412	-1.1694	1.3222	11.8657	0.000572771	0.0276309	down	significant	2.67662e+07	LOC107455218	26772841	26775165
246	1525	NW_018370410.1	369493	369879	387	-1.37287	1.95237	11.8493	0.000577841	0.0277622	down	significant	369686	LOC107457468	274775	347763	aug3.g11206	buccalin	DEG st5
247	265	NW_018368002.1	2242400	2243027	628	-1.37869	2.11477	11.8235	0.000585897	0.0277987	down	significant	2.24271e+06	LOC107447205	2033667	2163071	aug3.g1658	roundabout homolog 1
248	449	NW_018368414.1	177492	177974	483	1.30087	1.68765	11.8168	0.000588009	0.0277987	up	significant	4428302	LOC107438694	4258162	4482718	aug3.g13296	alkaline phosphatase-like	DEG st5
249	1413	NW_018370256.1	8494572	8494674	103	-1.21182	0.251542	11.8313	0.00058345	0.0277987	down	significant	8494623	LOC107437439	8472277	8490319	aug3.g12310	Golgi pH regulator-like
250	3122	NW_018372482.1	4428045	4428559	515	-1.35116	2.71467	11.8375	0.000581488	0.0277987	down	significant	177733	LOC107443659	181168	186705	aug3.g17377	uncharacterized LOC107443659
251	8442	NW_018378956.1	204775	205024	250	1.14738	1.17846	11.7914	0.000596069	0.0280675	up	significant	204900	LOC107451326	153050	192730	aug3.g3962	serine/threonine-protein kinase PAK mbt-like
252	2196	NW_018371019.1	5293158	5293474	317	-1.17688	1.37629	11.7427	0.000611868	0.0286971	down	significant	5293316	LOC107455038	5293872	5341212	aug3.g6767	metabotropic glutamate receptor 3
253	8418	NW_018378926.1	4369682	4370015	334	-1.2509	1.55235	11.7139	0.000621388	0.0289317	down	significant	787372	LOC107451683	780190	787910	aug3.g4218	60S ribosomal protein L7a-like
254	8996	NW_018379665.1	786497	788247	1751	-1.26746	3.2581	11.7128	0.000621765	0.0289317	down	significant	4.36985e+06	LOC107456521	4142401	4252294	aug3.g25262	ephrin-B2a
255	573	NW_018368576.1	274178	274532	355	-1.15154	1.2381	11.6587	0.000640091	0.0294367	down	significant	3989397	LOC107442925	3996256	4070167	aug3.g16926	bone morphogenetic protein 4-like, transcript variant X3
256	4157	NW_018373717.1	3989205	3989589	385	-1.37207	2.31603	11.66	0.000639658	0.0294367	down	significant	5351206	LOC107449874	5287422	5430255	aug3.g20982	Down syndrome cell adhesion molecule-like protein Dscam2
257	6768	NW_018377224.1	5350958	5351454	497	-1.25169	1.55354	11.664	0.000638268	0.0294367	down	significant	274355	LOC107436088	261273	283832	aug3.g9384	uncharacterized LOC107436088, transcript variant X1
258	9799	NW_018380873.1	296508	296901	394	-1.35676	1.91702	11.6443	0.000645071	0.0295508	down	significant	296704	LOC107443922	280030	286620	aug3.g10010	uncharacterized LOC107443922
259	10509	NW_018382128.1	3497138	3497614	477	-1.35661	1.96531	11.5766	0.000668984	0.0305279	down	significant	3497376	LOC107438592	3517079	3518603	aug3.g26508	small glutamine-rich tetratricopeptide repeat-containing protein alpha-like
260	8787	NW_018379283.1	9400700	9401112	413	-1.1464	1.25132	11.5668	0.000672505	0.0305705	down	significant	9400906	LOC107443615	9269249	9303074	aug3.g7365	zinc finger MYND domain-containing protein 11, transcript variant X1
261	8236	NW_018378875.1	3772565	3772837	273	-1.26793	1.63954	11.5397	0.000682368	0.0309	down	significant	3772701	LOC107445091	3772637	3801808	aug3.g943	protein scabrous-like	DEG st5
262	5277	NW_018375680.1	3681569	3681953	385	-1.13659	1.17308	11.5028	0.00069607	0.0314002	down	significant	3681761	LOC107452221	3674790	3682100	aug3.g4597	U6 snRNA-associated Sm-like protein LSm3
263	2592	NW_018371535.1	1715934	1716181	248	-1.2156	1.51098	11.447	0.000717246	0.0322324	down	significant	1.71606e+06	LOC107453157	1700014	1700976
264	1673	NW_018370506.1	8264174	8264466	293	-1.13398	1.22524	11.3959	0.00073723	0.0328805	down	significant	1.67154e+06	LOC107445599	1671529	1749408	aug3.g18626	neuropathy target esterase sws
265	2690	NW_018371637.1	1671322	1671757	436	-1.28663	1.72248	11.3981	0.000736361	0.0328805	down	significant	8264320	LOC107450891	8249190	8265767	aug3.g3677	28S ribosomal protein S22, mitochondrial
266	6448	NW_018376973.1	553112	553600	489	-1.15742	1.36235	11.3828	0.000742482	0.0329902	down	significant	553356	LOC107454797	559253	569038	aug3.g10822	uncharacterized LOC107454797
267	3121	NW_018372482.1	4415856	4416269	414	-1.34002	1.90206	11.3657	0.000749324	0.0331695	down	significant	4.41606e+06	LOC107438694	4258162	4482718	aug3.g13296	alkaline phosphatase-like	DEG st5
268	11342	NW_018383625.1	2485485	2486154	670	-1.31897	2.77531	11.3511	0.000755253	0.0333072	down	significant	2.48582e+06	LOC107450464	2502867	2503487
269	7527	NW_018378030.1	660082	660922	841	-1.20305	3.48617	11.3484	0.000758119	0.0333093	down	significant	660502	LOC110282818	624141	626807	aug3.g12677	uncharacterized LOC110282818
270	3635	NW_018373283.1	526722	527265	544	-1.29491	2.96354	11.3282	0.000764599	0.0333726	down	significant	526994	LOC107444955	457269	579977	aug3.g886	uncharacterized LOC107444955, transcript variant X2
271	9582	NW_018380364.1	5765925	5766625	701	-1.27692	3.08225	11.3267	0.000765206	0.0333726	down	significant	5766275	LOC107453061	5735382	5760297	aug3.g5179	kinesin heavy chain-like, transcript variant X3
272	10426	NW_018381823.1	1880461	1880894	434	-1.24631	1.60939	11.3077	0.000773071	0.0335916	down	significant	1.88068e+06	LOC107453127	1903243	1904709	aug3.g5237	uncharacterized LOC107453127
273	9099	NW_018379852.1	917325	918626	1302	-1.17332	3.6631	11.29	0.000780494	0.03379	down	significant	917976	LOC107445675	915042	926153
274	2252	NW_018371019.1	10408494	10409221	728	-1.31635	2.75806	11.2824	0.000783691	0.0338046	down	significant	1.04089e+07	LOC107450033	10419309	10598321	aug3.g10490	protein pangolin, isoforms A/H/I/S, transcript variant X3
275	8722	NW_018379283.1	3334075	3334577	503	-1.14282	1.33482	11.2632	0.000791837	0.0340317	down	significant	3334326	LOC107440559	3328171	3353466	aug3.g14626	INO80 complex subunit D, transcript variant X1
276	10193	NW_018381687.1	283579	284349	771	-1.32218	2.62304	11.2537	0.000795888	0.0340819	down	significant	283964	LOC107438609	219202	282241	aug3.g13223	GRIP and coiled-coil domain-containing protein 2, transcript variant X2
277	9323	NW_018379904.1	8157578	8158120	543	-1.31895	2.63382	11.2412	0.00080127	0.0341885	down	significant	8157849	LOC107436212	8115917	8353741	aug3.g25406	leucine-rich repeat-containing protein 24-like, transcript variant X1
278	7423	NW_018378020.1	5763712	5764227	516	-1.27257	1.72213	11.1695	0.000832803	0.0353679	down	significant	3793083	LOC107449150	3889476	4130182	aug3.g186	hemicentin-1-like
279	9844	NW_018380887.1	3792880	3793286	407	-1.28544	1.77422	11.1649	0.000834896	0.0353679	down	significant	5.76397e+06	LOC107442123	5751885	5780098	aug3.g16371	RNA-binding protein Rsf1, transcript variant X4
280	3243	NW_018372760.1	3267300	3267473	174	1.10219	1.01119	11.1233	0.000853814	0.0360401	up	significant	3.26739e+06	LOC107451925	3241329	3253712
281	11715	NW_018384098.1	3438980	3439339	360	-1.26145	1.70405	11.0665	0.000880346	0.0370278	down	significant	3.43916e+06	LOC107449755	3401973	3419347	aug3.g2920	uncharacterized LOC107449755, transcript variant X1
282	9000	NW_018379665.1	937298	938477	1180	-1.30988	2.59024	11.0492	0.000888587	0.0372419	down	significant	937888	LOC107451693	937468	938653
283	4514	NW_018374158.1	4492259	4492492	234	-1.26638	1.73759	11.0288	0.000898682	0.0375319	down	significant	4.49238e+06	LOC107441887	4513019	4588404
284	2978	NW_018372076.1	929419	929892	474	-1.13625	1.36403	11.0177	0.000903829	0.0376139	down	significant	929656	LOC107443584	919480	926487	aug3.g17339	cyclin-dependent kinase 2-associated protein 1
285	1601	NW_018370506.1	4407471	4407988	518	-1.25898	1.73025	10.9042	0.000960868	0.0396498	down	significant	2899054	LOC107443078	2773399	2791978	aug3.g7355	protein transport protein SFT2-like
286	7575	NW_018378079.1	2898852	2899256	405	-1.31258	1.94374	10.8967	0.000964784	0.0396498	down	significant	7785655	LOC107451897	7807384	7819210	aug3.g4382	methyltransferase-like protein 9
287	8291	NW_018378875.1	7785325	7785985	661	-1.30353	2.49971	10.9025	0.000961767	0.0396498	down	significant	4.40773e+06	LOC107449169	4390361	4400213	aug3.g15391	uncharacterized LOC107449169
288	11005	NW_018382990.1	1321097	1321874	778	-1.14843	3.70955	10.894	0.000966169	0.0396498	down	significant	1.32149e+06	LOC107440240	1159589	1243364	aug3.g14374	protein patched-like
289	9789	NW_018380733.1	129414	129701	288	-1.18193	1.50345	10.8811	0.000972922	0.0397888	down	significant	129558	LOC107456347	107352	108205
290	2714	NW_018371637.1	3817769	3818234	466	-1.30323	1.87886	10.8691	0.000979276	0.0399106	down	significant	3.818e+06	LOC107455826	3796679	3889265	aug3.g8058	bcl-2-related ovarian killer protein homolog A	DEG st3
291	8973	NW_018379622.1	2560207	2560496	290	1.13196	1.38852	10.8511	0.000988809	0.0401606	up	significant	2.56035e+06	LOC107454629	2732970	2748787	aug3.g24075	enkurin-like
292	3525	NW_018373110.1	423937	424378	442	-1.22023	1.61804	10.8047	0.00101392	0.0410395	down	significant	424158	LOC107438106	419980	437908
293	1522	NW_018370410.1	228583	228827	245	-1.21938	1.61818	10.7863	0.00102401	0.0413064	down	significant	228705	LOC107457468	274775	347763	aug3.g11206	buccalin	DEG st5
294	3028	NW_018372262.1	1130801	1131308	508	1.1541	1.46035	10.7718	0.00103209	0.0414905	up	significant	1.13105e+06	LOC107440417	1076975	1136614	aug3.g7184	brain-specific angiogenesis inhibitor 1-like
295	10044	NW_018381183.1	1811999	1812467	469	-1.30121	2.43331	10.7613	0.00103794	0.0415846	down	significant	1812233	LOC107450063	1758246	1861727	aug3.g3111	homeobox protein Meis1
296	693	NW_018368786.1	7071277	7071553	277	-1.09204	1.10575	10.7394	0.00105032	0.0418305	down	significant	582199	LOC107443755	549954	885654	aug3.g516	A disintegrin and metalloproteinase with thrombospondin motifs 9-like
297	5183	NW_018375159.1	366441	367010	570	-1.17888	1.51783	10.7163	0.00106351	0.0418305	down	significant	1090269	LOC107452702	1037119	1061694	aug3.g4925	zinc finger protein Noc
298	6584	NW_018377111.1	581998	582400	403	-1.30843	2.0684	10.7247	0.00105866	0.0418305	down	significant	2099558	LOC107453813	1838894	1852424	aug3.g23894	uncharacterized LOC107453813
299	8368	NW_018378926.1	2099397	2099719	323	-1.25099	1.75196	10.7145	0.0010645	0.0418305	down	significant	366726	LOC107441704	334451	348683	aug3.g16053	low-density lipoprotein receptor-related protein 4-like
300	9250	NW_018379896.1	2826815	2827404	590	-1.15815	1.47155	10.7254	0.00105827	0.0418305	down	significant	2.82711e+06	LOC107457024	2825035	2831820
301	10364	NW_018381810.1	1090124	1090414	291	-1.30789	2.08909	10.7131	0.00106532	0.0418305	down	significant	7071415	LOC107448874	6652744	6699966	aug3.g2457	neuroligin-4, X-linked
302	1483	NW_018370349.1	692673	693088	416	-1.29865	2.43472	10.7043	0.0010704	0.0418909	down	significant	692880	LOC107437077	539001	695314	aug3.g12019	BTB/POZ domain-containing protein 9-like, transcript variant X2
303	2703	NW_018371637.1	2821688	2822055	368	-1.09255	1.16231	10.6898	0.00107881	0.0420809	down	significant	2.82187e+06	LOC107449702	2815446	2847737	aug3.g20889	uncharacterized LOC107449702, transcript variant X2
304	1349	NW_018370256.1	2336109	2336634	526	-1.21636	1.6305	10.6799	0.0010846	0.0421673	down	significant	2.33637e+06	LOC107436606	2298797	2425566	aug3.g16559	uncharacterized LOC107436606
305	10512	NW_018382128.1	3822684	3823314	631	-1.2851	2.50735	10.6154	0.00112321	0.0435254	down	significant	3822999	LOC107438596	3911759	4098341	aug3.g26511	neuroligin-4, X-linked, transcript variant X3
306	3449	NW_018372985.1	1369225	1369451	227	1.07131	0.824315	10.5807	0.00114436	0.044056	up	significant	7.26719e+06	LOC107441279	7226000	7298982	aug3.g9818	uncharacterized LOC107441279
307	6071	NW_018376759.1	7266977	7267394	418	-1.30376	2.27545	10.5844	0.00114208	0.044056	down	significant	1369338	LOC107442961	1326431	1365777	aug3.g27801	cyclin-dependent kinase 11B, transcript variant X1
308	8551	NW_018379104.1	4380827	4381313	487	-1.29822	2.08352	10.5672	0.0011527	0.0440898	down	significant	4381070	LOC107446990	4034627	4170291	aug3.g10715	zinc finger E-box-binding homeobox 2
309	8888	NW_018379527.1	441408	441885	478	-1.13632	1.44667	10.5688	0.00115176	0.0440898	down	significant	441646	LOC107436103	414229	420199	aug3.g11317	uncharacterized LOC107436103
310	50	NW_018367643.1	251869	252220	352	-1.10485	1.35986	10.4886	0.00120279	0.0458575	down	significant	252044	LOC107444248	194396	342856	aug3.g10035	polycomb group protein Psc-like, transcript variant X2
311	11217	NW_018383342.1	1235287	1235688	402	-1.19647	1.6175	10.4358	0.00123766	0.0470351	down	significant	1.23549e+06	LOC107446160	1184764	1253732	aug3.g1258	uncharacterized LOC107446160
312	4373	NW_018374002.1	2870963	2871365	403	-1.19207	1.60261	10.4232	0.00124611	0.047084	down	significant	2871164	LOC107450665	2815025	2863131	aug3.g15608	homeobox protein Hox-B4-like
313	7280	NW_018377824.1	135009	135573	565	1.16992	1.54019	10.422	0.00124692	0.047084	up	significant	135291	LOC107439677	133088	136904	aug3.g13962	uncharacterized LOC107439677
314	6207	NW_018376834.1	957729	958345	617	-1.19201	3.24993	10.3892	0.00126926	0.047775	down	significant	958037	LOC107440570	656721	977187	aug3.g10457	uncharacterized LOC107440570
315	1231	NW_018370170.1	2253712	2254003	292	1.08203	1.23684	10.3535	0.00129404	0.0485531	up	significant	2.25386e+06	LOC107444500	1785047	2241851	aug3.g17910	diacylglycerol kinase 1-like
316	7402	NW_018378020.1	89106	89899	794	-1.16109	3.4045	10.344	0.00130074	0.0486503	down	significant	89502.5	LOC107443056	105546	312561	aug3.g17018	Down syndrome cell adhesion molecule homolog, transcript variant X1
317	5366	NW_018376001.1	390055	390484	430	-1.12468	1.45292	10.3135	0.00132239	0.0493038	down	significant	390270	LOC107455061	283120	493107	aug3.g337	myosin-I heavy chain
