# Supplementary material for: Lineage-specific, fast-evolving GATA-like gene regulates zygotic gene activation to promote endoderm specification and pattern formation in the Theridiidae spider
Source: BMC Biol. 2022 Oct 6;20:223. doi: 10.1186/s12915-022-01421-0 (PMC9535882; doi:10.1186/s12915-022-01421-0)
Supplement: Supplementary file 11 — Additional file 11: Table S14. Data from comparative analysis of read counts in extracted ATAC-seq peaks between Pt-hh pRNAi and wild-type embryos at stage 3 using edgeR. Table S15. List of differential ATAC-seq peaks between Pt-hh pRNAi and wild-type embryos at stage 3 (FDR < 0.05). [file 12915_2022_1421_MOESM11_ESM.xlsx]

## Sheet: All peaks(Pt-hh vs WT)
Table S14. Data from comparative analysis of read counts in extracted ATAC-seq peaks between Pt-hh pRNAi and wild-type embryos at stage 3 using edgeR.
peak ID	scaffold	start	end	width	logFC	logCPM	F	PValue	FDR	up/down	significance
1	NW_018367604.1	38680	39143	464	-0.450144	2.00017	1.46121	0.248097	0.768027	down	n.s.
2	NW_018367604.1	483891	484317	427	0.431961	1.99289	1.35619	0.264962	0.775084	up	n.s.
3	NW_018367604.1	692513	693502	990	0.0646197	2.69967	0.0345337	0.855422	0.963923	up	n.s.
4	NW_018367604.1	768389	768792	404	0.385094	1.58067	1.35422	0.265292	0.775084	up	n.s.
5	NW_018367604.1	775821	776259	439	0.276915	2.94784	0.600212	0.45225	0.836104	up	n.s.
6	NW_018367604.1	783321	783882	562	0.451491	2.56162	1.53152	0.237601	0.763824	up	n.s.
7	NW_018367604.1	790622	791040	419	0.772187	2.29484	4.70662	0.0490149	0.638898	up	n.s.
8	NW_018367604.1	836693	837255	563	0.312967	2.63637	0.822923	0.380706	0.816122	up	n.s.
9	NW_018367604.1	848574	848982	409	0.547864	2.6236	2.48623	0.138672	0.723103	up	n.s.
10	NW_018367604.1	850974	851199	226	0.702792	1.31073	4.8824	0.0455279	0.638898	up	n.s.
11	NW_018367604.1	865521	865925	405	0.639854	1.46069	3.4024	0.0878195	0.685211	up	n.s.
12	NW_018367604.1	951290	952376	1087	0.236433	3.29498	0.522667	0.482411	0.847987	up	n.s.
13	NW_018367604.1	968567	969529	963	1.19122	3.34065	13.5859	0.00270855	0.365378	up	n.s.
14	NW_018367604.1	984012	984624	613	1.07754	2.56253	7.85531	0.0148559	0.522285	up	n.s.
15	NW_018367604.1	1010245	1010680	436	1.03918	2.22605	6.7032	0.022351	0.57091	up	n.s.
16	NW_018367604.1	1017898	1018321	424	0.254694	2.04842	0.572242	0.462753	0.84152	up	n.s.
17	NW_018367604.1	1029798	1030218	421	0.451698	2.45231	1.18842	0.295288	0.783487	up	n.s.
18	NW_018367604.1	1044347	1044638	292	0.930815	0.941915	8.06365	0.0138385	0.518884	up	n.s.
19	NW_018367604.1	1046873	1047417	545	0.616258	1.65534	3.47646	0.0847982	0.682592	up	n.s.
20	NW_018367604.1	1049119	1049457	339	0.00321785	1.74279	8.44044e-05	0.992808	0.999152	up	n.s.
21	NW_018367604.1	1051496	1051829	334	0.178056	2.25264	0.203351	0.659401	0.908341	up	n.s.
22	NW_018367604.1	1057695	1059063	1369	0.421543	3.38172	1.61202	0.226292	0.758289	up	n.s.
23	NW_018367604.1	1060572	1060928	357	0.966274	2.54044	7.15966	0.0189465	0.548256	up	n.s.
24	NW_018367604.1	1071724	1071986	263	0.652937	1.06364	4.1468	0.062445	0.65391	up	n.s.
25	NW_018367604.1	1073502	1073916	415	0.638733	2.498	2.1473	0.166399	0.733191	up	n.s.
26	NW_018367604.1	1075619	1076017	399	0.722523	1.98677	4.24128	0.0598965	0.65391	up	n.s.
27	NW_018367604.1	1077413	1078055	643	0.248772	3.13055	0.535335	0.477254	0.846258	up	n.s.
28	NW_018367604.1	1088582	1088988	407	-0.132575	1.94403	0.122359	0.732047	0.927764	down	n.s.
29	NW_018367604.1	1091240	1091684	445	0.191157	2.37926	0.219561	0.647073	0.905699	up	n.s.
30	NW_018367604.1	1093738	1094178	441	0.383833	1.94236	1.20484	0.292117	0.781798	up	n.s.
31	NW_018367604.1	1103218	1103449	232	-0.274286	1.61627	0.605687	0.450241	0.834779	down	n.s.
32	NW_018367604.1	1104985	1105535	551	0.532236	2.93717	2.40809	0.144518	0.723103	up	n.s.
33	NW_018367604.1	1116024	1116360	337	0.135876	1.81628	0.145121	0.709346	0.922437	up	n.s.
34	NW_018367604.1	1163657	1164005	349	0.433448	1.6099	1.54873	0.235121	0.762665	up	n.s.
35	NW_018367604.1	1212315	1212985	671	-0.103076	2.03879	0.0942681	0.763644	0.937127	down	n.s.
36	NW_018367604.1	1238081	1239196	1116	-0.0740063	2.99949	0.0494998	0.827366	0.957057	down	n.s.
37	NW_018367604.1	1240052	1241202	1151	0.279466	3.57472	0.758086	0.399598	0.821007	up	n.s.
38	NW_018367604.1	1243795	1244226	432	0.192502	1.6543	0.348049	0.565254	0.877392	up	n.s.
39	NW_018367604.1	1245218	1245791	574	0.538135	2.04618	2.50125	0.137583	0.723103	up	n.s.
40	NW_018367604.1	1335394	1335692	299	-0.226806	2.62871	0.464003	0.507619	0.855013	down	n.s.
41	NW_018367604.1	1376173	1376587	415	0.131981	1.93567	0.123736	0.730609	0.927389	up	n.s.
42	NW_018367604.1	1391049	1391322	274	0.320696	1.72135	0.935943	0.35084	0.807747	up	n.s.
43	NW_018367607.1	52316	54463	2148	0.282796	4.1617	0.822517	0.38082	0.816122	up	n.s.
44	NW_018367607.1	63210	63874	665	-0.168906	2.23122	0.256586	0.62089	0.896351	down	n.s.
45	NW_018367607.1	116743	117495	753	-0.0348941	2.68574	0.0101509	0.921273	0.981421	down	n.s.
46	NW_018367607.1	213450	213771	322	-0.334182	1.54874	0.897844	0.360507	0.811701	down	n.s.
47	NW_018367607.1	330491	331023	533	0.282941	1.86017	0.657113	0.432057	0.828472	up	n.s.
48	NW_018367607.1	360390	360825	436	-0.313944	1.67931	0.807549	0.385061	0.816764	down	n.s.
49	NW_018367607.1	426168	426910	743	0.296446	2.08686	0.743769	0.403963	0.821709	up	n.s.
50	NW_018367607.1	755668	755946	279	0.462811	1.57049	1.7656	0.206602	0.747245	up	n.s.
51	NW_018367607.1	800907	801355	449	0.485615	1.73295	2.153	0.165879	0.732466	up	n.s.
52	NW_018367607.1	811017	811362	346	0.94857	1.63957	8.29764	0.0127913	0.515727	up	n.s.
53	NW_018367607.1	820303	820607	305	0.945087	2.26218	7.28789	0.0181021	0.539614	up	n.s.
54	NW_018367607.1	825676	825832	157	0.753203	1.18234	5.5583	0.0345896	0.611479	up	n.s.
55	NW_018367626.1	35101	35433	333	2.03163	1.27021	30.2328	9.95123e-05	0.154253	up	n.s.
56	NW_018367626.1	92442	93079	638	0.685574	1.98649	3.80321	0.0728767	0.668947	up	n.s.
57	NW_018367626.1	98438	98631	194	1.13465	1.78158	3.6981	0.0782425	0.676578	up	n.s.
58	NW_018367626.1	113355	114416	1062	0.202535	4.37222	0.474081	0.503123	0.853911	up	n.s.
59	NW_018367626.1	114800	115393	594	-0.234046	2.08368	0.462247	0.508409	0.855127	down	n.s.
60	NW_018367626.1	115465	116631	1167	-0.17283	3.07793	0.225493	0.642703	0.904484	down	n.s.
61	NW_018367626.1	117129	117917	789	0.101899	2.64076	0.0855595	0.77448	0.939781	up	n.s.
62	NW_018367626.1	118081	119880	1800	-0.188025	3.48351	0.308199	0.588139	0.884569	down	n.s.
63	NW_018367626.1	122306	122832	527	-0.0451475	1.97988	0.0177164	0.896134	0.974807	down	n.s.
64	NW_018367626.1	125872	126573	702	-0.139009	2.18446	0.164107	0.691938	0.917314	down	n.s.
65	NW_018367626.1	134874	135468	595	-0.134132	1.97737	0.153198	0.701788	0.920513	down	n.s.
66	NW_018367629.1	68996	69374	379	-0.295015	1.96003	0.774034	0.39482	0.81836	down	n.s.
67	NW_018367629.1	89008	89331	324	0.142635	2.39384	0.146984	0.707582	0.921553	up	n.s.
68	NW_018367629.1	106384	106646	263	0.0784396	1.88929	0.0411233	0.842415	0.960196	up	n.s.
69	NW_018367632.1	1389	1700	312	0.327578	1.38451	0.826462	0.379714	0.815815	up	n.s.
70	NW_018367640.1	96141	96854	714	0.133928	2.06623	0.155157	0.69999	0.91957	up	n.s.
71	NW_018367640.1	99698	100280	583	0.385066	1.5926	1.38503	0.260182	0.773244	up	n.s.
72	NW_018367640.1	143200	143448	249	0.530231	1.26994	2.95475	0.109143	0.712906	up	n.s.
73	NW_018367640.1	483700	483928	229	0.299915	1.498	0.570629	0.463371	0.841548	up	n.s.
74	NW_018367640.1	831840	832312	473	0.418597	1.92981	1.57391	0.231555	0.761329	up	n.s.
75	NW_018367640.1	840056	840708	653	0.425292	2.25582	1.61086	0.22645	0.758289	up	n.s.
76	NW_018367640.1	1105342	1105723	382	0.514498	1.74263	1.63816	0.222772	0.755468	up	n.s.
77	NW_018367643.1	12236	12679	444	0.465025	2.31704	1.79767	0.202774	0.745518	up	n.s.
78	NW_018367643.1	35051	35398	348	0.504751	1.61486	1.91852	0.189147	0.743329	up	n.s.
79	NW_018367643.1	43201	43479	279	0.72602	1.16729	2.84006	0.115592	0.716646	up	n.s.
80	NW_018367643.1	60587	61059	473	-0.00616133	1.91216	0.000318665	0.986027	0.997348	down	n.s.
81	NW_018367643.1	76407	76745	339	0.195304	2.14923	0.205852	0.657461	0.907286	up	n.s.
82	NW_018367643.1	148602	149048	447	0.322871	1.98451	0.658913	0.431442	0.828472	up	n.s.
83	NW_018367643.1	167948	168303	356	0.49967	2.26913	1.73341	0.210538	0.747245	up	n.s.
84	NW_018367643.1	196763	197396	634	0.101683	2.63275	0.0824508	0.778493	0.941398	up	n.s.
85	NW_018367643.1	212856	213212	357	0.213241	2.61908	0.218894	0.647569	0.9058	up	n.s.
86	NW_018367643.1	217641	218198	558	0.482044	2.67196	1.55435	0.234319	0.762433	up	n.s.
87	NW_018367643.1	221458	221719	262	0.399389	1.8125	0.964661	0.343802	0.804911	up	n.s.
88	NW_018367643.1	251862	252242	381	0.186258	1.85729	0.266759	0.614119	0.894313	up	n.s.
89	NW_018367643.1	267913	268341	429	0.138735	2.76333	0.134288	0.719875	0.925546	up	n.s.
90	NW_018367643.1	271097	271844	748	0.092091	3.37053	0.065529	0.801936	0.949328	up	n.s.
91	NW_018367643.1	273525	274157	633	0.384976	3.95016	1.09327	0.314652	0.790199	up	n.s.
92	NW_018367643.1	279418	280001	584	0.234767	3.22117	0.332806	0.573789	0.878227	up	n.s.
93	NW_018367643.1	288220	288643	424	-0.0792396	2.38853	0.0234711	0.880572	0.969574	down	n.s.
94	NW_018367643.1	299239	299689	451	0.297414	3.12083	0.532198	0.478522	0.846736	up	n.s.
95	NW_018367643.1	305441	305769	329	0.324669	2.17824	0.805081	0.385766	0.816925	up	n.s.
96	NW_018367643.1	320370	320834	465	-0.762734	2.23775	2.07117	0.173563	0.735737	down	n.s.
97	NW_018367643.1	328052	328975	924	0.378446	4.29775	1.16887	0.299129	0.784136	up	n.s.
98	NW_018367643.1	332436	332886	451	0.139811	2.13955	0.13812	0.716097	0.924276	up	n.s.
99	NW_018367643.1	361061	361544	484	-0.377564	2.26586	0.84832	0.373673	0.815507	down	n.s.
100	NW_018367643.1	370859	371610	752	-0.860844	3.00751	4.07219	0.0645495	0.660448	down	n.s.
101	NW_018367643.1	475700	476067	368	0.138607	1.55159	0.185738	0.673493	0.911836	up	n.s.
102	NW_018367643.1	496584	497049	466	0.189057	2.19518	0.270395	0.611739	0.893274	up	n.s.
103	NW_018367643.1	521669	522317	649	0.405812	3.27971	1.60475	0.227283	0.758357	up	n.s.
104	NW_018367643.1	571425	572013	589	0.197513	3.29199	0.340643	0.569368	0.878227	up	n.s.
105	NW_018367643.1	593098	593416	319	1.19519	1.25131	1.88652	0.218376	0.751468	up	n.s.
106	NW_018367643.1	648291	648857	567	0.834112	2.58444	3.72444	0.0755553	0.672323	up	n.s.
107	NW_018367643.1	719990	720213	224	0.578194	0.866381	2.84618	0.115236	0.716646	up	n.s.
108	NW_018367643.1	1012148	1012290	143	0.963641	1.98571	7.94934	0.0143863	0.520193	up	n.s.
109	NW_018367643.1	1339392	1339968	577	0.220045	1.96128	0.430982	0.522869	0.861296	up	n.s.
110	NW_018367643.1	1982877	1983198	322	0.258052	1.78215	0.545285	0.473269	0.845552	up	n.s.
111	NW_018367643.1	2050946	2051371	426	-0.12608	2.01605	0.141785	0.712539	0.923151	down	n.s.
112	NW_018367643.1	2088069	2088612	544	0.325529	1.81719	0.872535	0.367148	0.814694	up	n.s.
113	NW_018367643.1	2137872	2138139	268	0.428469	1.54619	1.23846	0.285765	0.781037	up	n.s.
114	NW_018367643.1	2306973	2307264	292	0.768583	2.27301	4.74464	0.0482346	0.638898	up	n.s.
115	NW_018367643.1	2519255	2519636	382	0.272033	1.83052	0.580189	0.459728	0.839682	up	n.s.
116	NW_018367643.1	3040748	3041089	342	0.409731	2.01125	1.21048	0.291038	0.781407	up	n.s.
117	NW_018367643.1	3213091	3213443	353	0.632571	2.29051	2.67496	0.125718	0.72	up	n.s.
118	NW_018367643.1	3760799	3761093	295	0.506297	1.76179	1.69882	0.214877	0.749918	up	n.s.
119	NW_018367643.1	4059178	4059474	297	0.123075	1.81807	0.133844	0.720318	0.925556	up	n.s.
120	NW_018367643.1	4121698	4122100	403	0.645499	1.64239	2.4543	0.141025	0.723103	up	n.s.
121	NW_018367643.1	4136488	4136947	460	0.341582	2.09756	0.633659	0.440199	0.830028	up	n.s.
122	NW_018367643.1	4424854	4425209	356	0.78395	1.82416	4.80387	0.0470481	0.638898	up	n.s.
123	NW_018367643.1	4438376	4438899	524	0.455378	2.32763	1.60749	0.22691	0.758339	up	n.s.
124	NW_018367643.1	4441711	4442084	374	-0.0517852	1.79959	0.0218613	0.884708	0.971651	down	n.s.
125	NW_018367643.1	4448400	4448843	444	-0.188545	2.23581	0.297066	0.594883	0.887664	down	n.s.
126	NW_018367643.1	4507187	4507757	571	0.388571	2.80775	1.07164	0.319302	0.79285	up	n.s.
127	NW_018367643.1	4527373	4527761	389	0.474118	2.23054	1.36758	0.263059	0.774718	up	n.s.
128	NW_018367643.1	4531073	4531625	553	0.45593	3.15993	1.48445	0.244562	0.766407	up	n.s.
129	NW_018367643.1	4549595	4549850	256	0.617924	1.14809	3.3782	0.0888349	0.685211	up	n.s.
130	NW_018367643.1	4573097	4573475	379	0.533477	1.65639	2.19734	0.161894	0.729924	up	n.s.
131	NW_018367643.1	4580490	4580835	346	0.194794	2.09783	0.284613	0.602625	0.89006	up	n.s.
132	NW_018367643.1	4583920	4584287	368	0.436115	1.99531	1.5795	0.230774	0.760267	up	n.s.
133	NW_018367643.1	4590628	4591475	848	0.300304	3.54726	0.708323	0.415096	0.825111	up	n.s.
134	NW_018367643.1	4609819	4610177	359	0.212027	1.40006	0.41278	0.531642	0.864338	up	n.s.
135	NW_018367643.1	4736985	4737967	983	0.22974	3.3566	0.365099	0.556005	0.874757	up	n.s.
136	NW_018367643.1	4738275	4739084	810	-0.0423124	2.09018	0.0145863	0.905702	0.977661	down	n.s.
137	NW_018367643.1	4811425	4811727	303	0.480828	2.02974	1.48993	0.243737	0.765918	up	n.s.
138	NW_018367643.1	4945681	4945985	305	0.510781	1.52808	2.17304	0.164062	0.7321	up	n.s.
139	NW_018367643.1	5013473	5013829	357	0.082149	1.38373	0.0563757	0.815991	0.954284	up	n.s.
140	NW_018367643.1	5505133	5506008	876	-0.27289	2.86384	0.671362	0.427228	0.828117	down	n.s.
141	NW_018367643.1	5508603	5509241	639	-0.271409	2.14895	0.642743	0.437016	0.828976	down	n.s.
142	NW_018367661.1	2335	2735	401	0.180508	1.6686	0.256655	0.620844	0.896351	up	n.s.
143	NW_018367670.1	351357	352556	1200	0.111869	3.14747	0.117532	0.737164	0.929894	up	n.s.
144	NW_018367670.1	365397	366333	937	-0.21614	2.48014	0.412944	0.531562	0.864338	down	n.s.
145	NW_018367670.1	371799	372295	497	-0.0671749	2.06587	0.0373789	0.84966	0.962245	down	n.s.
146	NW_018367670.1	584519	584851	333	0.00699383	1.53793	0.000479489	0.98286	0.996654	up	n.s.
147	NW_018367670.1	702966	703703	738	0.437774	2.74239	1.27478	0.279118	0.778562	up	n.s.
148	NW_018367670.1	1202060	1202449	390	0.901284	1.78725	6.80229	0.0215548	0.563366	up	n.s.
149	NW_018367670.1	1206277	1206803	527	0.248349	2.11751	0.534744	0.477492	0.846258	up	n.s.
150	NW_018367670.1	1340007	1340320	314	0.570737	1.6757	2.66284	0.126504	0.720367	up	n.s.
151	NW_018367670.1	1343205	1343512	308	0.494653	2.50462	1.68243	0.216974	0.750535	up	n.s.
152	NW_018367670.1	1401631	1401936	306	0.377449	1.38457	0.904457	0.358801	0.81118	up	n.s.
153	NW_018367670.1	1530717	1531090	374	0.346676	1.89507	1.05885	0.322097	0.794117	up	n.s.
154	NW_018367670.1	1554918	1555422	505	0.219389	2.06695	0.310125	0.586989	0.884094	up	n.s.
155	NW_018367670.1	1561436	1562094	659	0.102331	2.74989	0.0740632	0.789751	0.945981	up	n.s.
156	NW_018367670.1	2168042	2168217	176	0.36819	1.22064	1.44119	0.251199	0.76945	up	n.s.
157	NW_018367670.1	2398680	2399168	489	0.0368272	2.09014	0.0121288	0.913974	0.980013	up	n.s.
158	NW_018367670.1	2416034	2416427	394	0.496816	2.48824	2.22431	0.159529	0.726767	up	n.s.
159	NW_018367705.1	39439	39774	336	0.701235	1.59263	3.97095	0.0675427	0.665082	up	n.s.
160	NW_018367705.1	45083	45484	402	0.474596	2.36339	1.3336	0.268789	0.777926	up	n.s.
161	NW_018367705.1	50714	51024	311	0.31919	1.93501	0.481505	0.499858	0.853132	up	n.s.
162	NW_018367705.1	57649	57912	264	0.706959	1.53705	3.76387	0.0741999	0.669708	up	n.s.
163	NW_018367705.1	59098	59364	267	0.424011	1.94799	1.02073	0.330637	0.797637	up	n.s.
164	NW_018367705.1	67369	67777	409	0.558024	2.30628	1.81368	0.200898	0.744678	up	n.s.
165	NW_018367705.1	83415	83951	537	0.139128	3.39399	0.163206	0.692737	0.917569	up	n.s.
166	NW_018367705.1	94576	94811	236	0.674115	1.52015	3.20723	0.0964289	0.697498	up	n.s.
167	NW_018367705.1	100312	100594	283	0.749816	2.30003	3.16355	0.0984938	0.699804	up	n.s.
168	NW_018367705.1	130694	131648	955	0.337043	2.86377	0.719965	0.411387	0.82444	up	n.s.
169	NW_018367705.1	140946	141450	505	0.43592	3.01847	1.48503	0.244474	0.766286	up	n.s.
170	NW_018367705.1	213108	213506	399	-0.228921	1.62486	0.425152	0.525649	0.861881	down	n.s.
171	NW_018367705.1	247196	247614	419	-0.894023	1.79769	5.60162	0.0340013	0.611479	down	n.s.
172	NW_018367705.1	286012	286880	869	-0.151676	3.09284	0.159894	0.695696	0.918203	down	n.s.
173	NW_018367705.1	377886	378231	346	-0.128533	1.99734	0.0970237	0.760331	0.93625	down	n.s.
174	NW_018367705.1	381628	381977	350	-0.0591558	1.84944	0.0216521	0.885256	0.971832	down	n.s.
175	NW_018367705.1	477863	478323	461	-0.555967	2.08128	2.13222	0.167788	0.733191	down	n.s.
176	NW_018367705.1	511647	511962	316	-0.163521	1.77371	0.0745925	0.78963	0.945981	down	n.s.
177	NW_018367705.1	596659	597074	416	-0.452456	2.34526	1.05852	0.32217	0.794117	down	n.s.
178	NW_018367705.1	606801	607453	653	0.131757	1.97988	0.133679	0.720482	0.925556	up	n.s.
179	NW_018367705.1	607782	608095	314	-0.0809613	2.05619	0.0540309	0.819783	0.955482	down	n.s.
180	NW_018367705.1	673736	674356	621	0.157303	2.65069	0.187408	0.672123	0.911487	up	n.s.
181	NW_018367705.1	920480	920782	303	0.37875	2.2475	0.833325	0.377802	0.815815	up	n.s.
182	NW_018367705.1	920895	921374	480	0.285852	2.46519	0.511168	0.487177	0.849632	up	n.s.
183	NW_018367705.1	1041285	1042234	950	0.23496	3.85371	0.474572	0.502906	0.853822	up	n.s.
184	NW_018367705.1	1090075	1090545	471	0.34517	3.06363	0.795293	0.388586	0.817681	up	n.s.
185	NW_018367705.1	1162961	1163445	485	0.0507683	2.23222	0.0209593	0.887093	0.972225	up	n.s.
186	NW_018367705.1	1189721	1190375	655	0.10795	2.15165	0.104468	0.751632	0.933782	up	n.s.
187	NW_018367705.1	1242773	1243416	644	0.280708	3.2799	0.750256	0.401976	0.821471	up	n.s.
188	NW_018367705.1	1254794	1255286	493	0.14039	1.91072	0.14736	0.707227	0.921514	up	n.s.
189	NW_018367705.1	1291796	1292416	621	0.438844	1.68958	1.63729	0.222889	0.755712	up	n.s.
190	NW_018367705.1	1385903	1386305	403	0.408174	2.09991	1.27164	0.279684	0.778818	up	n.s.
191	NW_018367705.1	1402238	1403205	968	0.0562713	2.49229	0.027525	0.870763	0.967297	up	n.s.
192	NW_018367705.1	1564650	1565462	813	0.00644905	2.5444	0.000377658	0.984788	0.997186	up	n.s.
193	NW_018367705.1	1586321	1586763	443	0.106734	1.67732	0.106753	0.749031	0.933355	up	n.s.
194	NW_018367705.1	1595945	1596696	752	0.269266	3.22486	0.576044	0.461302	0.840707	up	n.s.
195	NW_018367705.1	1750169	1751082	914	0.00693867	5.76394	0.000530227	0.981976	0.99641	up	n.s.
196	NW_018367770.1	100799	100976	178	0.659906	1.45813	4.19906	0.0610197	0.65391	up	n.s.
197	NW_018367770.1	216327	216932	606	0.858477	2.26314	5.24939	0.039151	0.624737	up	n.s.
198	NW_018367770.1	352958	353197	240	0.0507409	1.64366	0.0203754	0.888665	0.972507	up	n.s.
199	NW_018367770.1	381949	382853	905	0.340193	3.38535	1.1337	0.306213	0.787361	up	n.s.
200	NW_018367770.1	384741	385328	588	0.569889	2.80711	2.59589	0.130955	0.720449	up	n.s.
201	NW_018367770.1	476983	477428	446	0.529942	1.52478	1.99817	0.180803	0.739627	up	n.s.
202	NW_018367770.1	482062	482488	427	0.518194	1.65309	2.0727	0.173415	0.735737	up	n.s.
203	NW_018367770.1	492807	493159	353	1.36172	1.34714	16.57	0.00130346	0.318486	up	n.s.
204	NW_018367770.1	508238	508677	440	0.257215	1.51305	0.570317	0.463491	0.841548	up	n.s.
205	NW_018367770.1	523408	523804	397	0.495461	1.68316	2.11776	0.169134	0.733191	up	n.s.
206	NW_018367770.1	872100	872374	275	0.413351	1.69443	1.6053	0.227209	0.758357	up	n.s.
207	NW_018367770.1	903165	903593	429	0.0194462	2.3128	0.00252058	0.960716	0.990549	up	n.s.
208	NW_018367770.1	1021397	1021612	216	0.732762	1.31367	2.64703	0.127538	0.720367	up	n.s.
209	NW_018367770.1	1077887	1078153	267	0.687822	1.46759	3.92805	0.0688609	0.665082	up	n.s.
210	NW_018367770.1	1091701	1092103	403	0.354526	2.4073	1.03753	0.326833	0.794441	up	n.s.
211	NW_018367770.1	1092298	1092910	613	0.278519	2.00653	0.698157	0.418378	0.826738	up	n.s.
212	NW_018367770.1	1468605	1469551	947	0.31694	4.0228	1.13711	0.305517	0.786627	up	n.s.
213	NW_018367770.1	1473369	1473994	626	0.138295	2.42582	0.171505	0.685476	0.914988	up	n.s.
214	NW_018367770.1	1639060	1639292	233	0.062086	1.66286	0.0362141	0.85199	0.962632	up	n.s.
215	NW_018367770.1	2036980	2037240	261	0.807796	1.37953	5.54487	0.0347744	0.611479	up	n.s.
216	NW_018367770.1	2078527	2079284	758	-0.57066	2.11891	2.8676	0.114002	0.716646	down	n.s.
217	NW_018367770.1	2107230	2107513	284	-0.126164	1.32337	0.137183	0.717016	0.924547	down	n.s.
218	NW_018367770.1	2108937	2109332	396	-0.0601773	2.28706	0.0288321	0.867761	0.966692	down	n.s.
219	NW_018367770.1	2110778	2111420	643	-0.130969	2.36417	0.149028	0.705661	0.921171	down	n.s.
220	NW_018367770.1	2129989	2130293	305	-0.300255	2.05654	0.581746	0.459139	0.839682	down	n.s.
221	NW_018367770.1	2193268	2193722	455	0.258807	1.66702	0.628233	0.442118	0.830873	up	n.s.
222	NW_018367770.1	2214598	2215611	1014	0.249714	3.32184	0.509202	0.487999	0.849632	up	n.s.
223	NW_018367819.1	4404	4855	452	0.656838	2.19567	3.55185	0.0818508	0.678003	up	n.s.
224	NW_018367836.1	53457	53594	138	-1.3508	5.11953	13.1951	0.00300054	0.370898	down	n.s.
225	NW_018367836.1	437349	437821	473	-0.0653606	3.4352	0.0440933	0.83691	0.95891	down	n.s.
226	NW_018367836.1	550292	550583	292	0.062567	1.68676	0.0319822	0.860802	0.964983	up	n.s.
227	NW_018367836.1	981955	982427	473	0.204363	1.93114	0.334056	0.573079	0.878227	up	n.s.
228	NW_018367836.1	984270	984749	480	0.211458	1.93757	0.346189	0.566282	0.877687	up	n.s.
229	NW_018367836.1	1069421	1070301	881	0.216994	2.62269	0.426736	0.524891	0.861881	up	n.s.
230	NW_018367836.1	1225163	1226123	961	-0.0108705	2.72006	0.00108103	0.974267	0.99403	down	n.s.
231	NW_018367836.1	1306811	1307233	423	-0.103884	2.31763	0.0804054	0.781179	0.9426	down	n.s.
232	NW_018367836.1	1358242	1358856	615	-0.310187	2.05966	0.835251	0.377268	0.815815	down	n.s.
233	NW_018367836.1	1360748	1361556	809	0.153574	3.87498	0.218183	0.6481	0.9058	up	n.s.
234	NW_018367836.1	1387410	1387737	328	0.00741926	1.76146	0.000450122	0.983393	0.996899	up	n.s.
235	NW_018367836.1	1413724	1414002	279	-0.126775	1.56713	0.151145	0.703687	0.920656	down	n.s.
236	NW_018367836.1	1424485	1425019	535	0.773478	2.84544	3.51849	0.0831393	0.680689	up	n.s.
237	NW_018367836.1	1556236	1556516	281	0.234323	1.37004	0.552734	0.470323	0.843613	up	n.s.
238	NW_018367836.1	1618977	1619220	244	0.273869	1.09796	0.797134	0.388054	0.817681	up	n.s.
239	NW_018367836.1	1799611	1800833	1223	0.0576201	3.05053	0.0300862	0.864945	0.966035	up	n.s.
240	NW_018367836.1	1822970	1823313	344	0.51453	1.61741	2.50673	0.137187	0.723103	up	n.s.
241	NW_018367836.1	1840351	1840805	455	0.1183	1.67124	0.122388	0.732017	0.927764	up	n.s.
242	NW_018367854.1	24944	25173	230	1.31228	1.01059	11.8391	0.00433836	0.400868	up	n.s.
243	NW_018367866.1	207217	207637	421	-0.581152	2.25091	1.87503	0.193911	0.743329	down	n.s.
244	NW_018367866.1	236383	236720	338	-0.420645	1.92127	0.958236	0.345359	0.805475	down	n.s.
245	NW_018367866.1	297518	297951	434	-0.209279	2.63369	0.314601	0.584334	0.883131	down	n.s.
246	NW_018367866.1	336698	337021	324	-0.00808651	1.52346	0.000531715	0.981951	0.99641	down	n.s.
247	NW_018367866.1	552271	552896	626	-0.330072	2.28777	0.715037	0.412951	0.824508	down	n.s.
248	NW_018367866.1	642353	642713	361	-0.158931	1.74808	0.189631	0.670311	0.911078	down	n.s.
249	NW_018367866.1	733993	734424	432	0.531634	2.04536	2.47375	0.139586	0.723103	up	n.s.
250	NW_018367866.1	740017	740455	439	0.763104	1.72941	5.03254	0.0427806	0.629446	up	n.s.
251	NW_018367866.1	766505	766798	294	0.333459	2.099	0.858723	0.370849	0.815435	up	n.s.
252	NW_018367866.1	784334	784685	352	0.69194	1.79697	3.73021	0.0753551	0.672323	up	n.s.
253	NW_018367866.1	811080	811696	617	0.0877328	2.96759	0.0507774	0.825192	0.956663	up	n.s.
254	NW_018367866.1	815432	815988	557	0.173412	2.34242	0.198402	0.663284	0.909282	up	n.s.
255	NW_018367866.1	852611	853003	393	0.130009	1.72642	0.158129	0.697286	0.918769	up	n.s.
256	NW_018367866.1	853593	854208	616	0.443385	3.38551	1.99373	0.181255	0.740005	up	n.s.
257	NW_018367866.1	858447	858677	231	0.262222	1.33155	0.666734	0.428787	0.828321	up	n.s.
258	NW_018367866.1	872435	872745	311	0.899049	1.55904	5.78992	0.0315776	0.608328	up	n.s.
259	NW_018367866.1	882832	883120	289	0.0211554	1.56592	0.00290288	0.957845	0.990007	up	n.s.
260	NW_018367866.1	885437	885925	489	0.205773	1.98568	0.373863	0.551366	0.872023	up	n.s.
261	NW_018367866.1	896223	896567	345	0.849535	1.82811	5.79119	0.0315621	0.608328	up	n.s.
262	NW_018367866.1	901770	901977	208	0.51126	1.32644	2.44553	0.141679	0.723103	up	n.s.
263	NW_018367866.1	955183	955417	235	0.646356	1.07479	4.13322	0.0628218	0.65391	up	n.s.
264	NW_018367866.1	975732	976116	385	0.145575	1.73445	0.198549	0.663167	0.909266	up	n.s.
265	NW_018367866.1	1060117	1060380	264	0.927716	1.36851	5.51918	0.0351311	0.611479	up	n.s.
266	NW_018367866.1	1069812	1070109	298	0.809709	1.36847	5.38045	0.0371339	0.613633	up	n.s.
267	NW_018367866.1	1084936	1085288	353	0.283537	1.62032	0.404554	0.535698	0.866359	up	n.s.
268	NW_018367866.1	1091950	1092294	345	-0.187563	1.60098	0.262558	0.616895	0.895095	down	n.s.
269	NW_018367866.1	1148296	1148580	285	0.0518327	1.72407	0.0182121	0.894701	0.974369	up	n.s.
270	NW_018367866.1	1190174	1190725	552	0.348724	3.54832	1.01821	0.331214	0.798463	up	n.s.
271	NW_018367866.1	1327548	1327823	276	0.251086	2.02277	0.477121	0.501782	0.853671	up	n.s.
272	NW_018367866.1	1328386	1328850	465	-0.113748	2.11642	0.101692	0.754834	0.934554	down	n.s.
273	NW_018367866.1	1573959	1574189	231	0.774492	0.958358	4.03557	0.0656134	0.661824	up	n.s.
274	NW_018367866.1	2043010	2043738	729	0.385554	2.45507	1.15999	0.300896	0.784641	up	n.s.
275	NW_018367866.1	2090681	2091108	428	0.571966	1.69994	2.84427	0.115347	0.716646	up	n.s.
276	NW_018367866.1	2152858	2153503	646	0.300076	2.37359	0.704929	0.416187	0.82574	up	n.s.
277	NW_018367866.1	2185799	2186101	303	0.240342	2.11011	0.419394	0.528422	0.862935	up	n.s.
278	NW_018367866.1	2198729	2199084	356	-0.155633	2.53865	0.165542	0.690672	0.916542	down	n.s.
279	NW_018367866.1	2380955	2382619	1665	-0.0306029	4.54269	0.0065709	0.936618	0.98589	down	n.s.
280	NW_018367866.1	2390321	2390642	322	0.531629	1.85502	2.11923	0.168996	0.733191	up	n.s.
281	NW_018367866.1	2439670	2439914	245	0.757129	1.37368	5.11417	0.0413694	0.626415	up	n.s.
282	NW_018367866.1	2625417	2625876	460	-0.0115378	2.15686	0.000783555	0.97809	0.99528	down	n.s.
283	NW_018367866.1	2819949	2820357	409	0.191329	2.19109	0.237303	0.634208	0.900603	up	n.s.
284	NW_018367866.1	2904403	2904844	442	-0.349358	1.96641	0.886709	0.363407	0.811993	down	n.s.
285	NW_018367866.1	2954264	2954428	165	0.526224	4.19495	3.04534	0.104359	0.706438	up	n.s.
286	NW_018367866.1	2970049	2970565	517	-0.139104	2.86147	0.124647	0.729663	0.927127	down	n.s.
287	NW_018367866.1	3063559	3064102	544	0.397124	2.2319	1.28346	0.277559	0.778247	up	n.s.
288	NW_018367866.1	3071121	3071712	592	0.0842895	2.03028	0.055956	0.816663	0.95456	up	n.s.
289	NW_018367866.1	3206250	3207178	929	0.112335	3.62674	0.112514	0.742609	0.931481	up	n.s.
290	NW_018367866.1	3220867	3221190	324	-0.0348382	1.51104	0.0104361	0.920178	0.980878	down	n.s.
291	NW_018367866.1	3254362	3255098	737	-0.0547448	2.18716	0.025962	0.874451	0.96799	down	n.s.
292	NW_018367866.1	3297110	3297814	705	0.245201	2.65846	0.51496	0.485596	0.848872	up	n.s.
293	NW_018367866.1	3316502	3317068	567	0.443645	2.14018	1.2267	0.287965	0.781037	up	n.s.
294	NW_018367866.1	3341878	3342585	708	-0.393053	2.06561	1.37724	0.261461	0.774122	down	n.s.
295	NW_018367866.1	3343750	3344370	621	-0.0252073	2.2041	0.00570396	0.940938	0.987125	down	n.s.
296	NW_018367866.1	3345536	3345966	431	-0.220525	2.26182	0.427507	0.524523	0.861788	down	n.s.
297	NW_018367866.1	3346755	3347498	744	0.218377	3.45794	0.372518	0.552073	0.872419	up	n.s.
298	NW_018367866.1	3360524	3360870	347	0.0603111	2.04509	0.0322466	0.860234	0.964983	up	n.s.
299	NW_018367895.1	29148	29675	528	0.115155	2.68953	0.11661	0.738154	0.9301	up	n.s.
300	NW_018367895.1	39114	40363	1250	0.227942	4.2287	0.600403	0.45218	0.836104	up	n.s.
301	NW_018367895.1	54975	55387	413	0.460362	1.61431	1.91131	0.189926	0.743329	up	n.s.
302	NW_018367895.1	81662	83305	1644	0.338744	3.61556	1.15533	0.301829	0.785005	up	n.s.
303	NW_018367895.1	97917	99080	1164	0.378912	3.1145	1.11634	0.309797	0.789311	up	n.s.
304	NW_018367895.1	239508	240028	521	0.0309113	2.35501	0.00849685	0.927951	0.982797	up	n.s.
305	NW_018367895.1	334433	334856	424	0.402514	2.08913	1.45056	0.249741	0.768754	up	n.s.
306	NW_018367895.1	338185	338721	537	0.274998	2.55064	0.691691	0.420487	0.827111	up	n.s.
307	NW_018367895.1	360076	360858	783	-0.0194197	2.75625	0.00320865	0.955683	0.989865	down	n.s.
308	NW_018367895.1	436467	436977	511	-0.0172211	2.12034	0.0023794	0.961831	0.990995	down	n.s.
309	NW_018367895.1	599230	599878	649	0.255228	2.57922	0.594364	0.454413	0.837191	up	n.s.
310	NW_018367895.1	761148	761527	380	0.401451	1.59494	1.40327	0.257218	0.772695	up	n.s.
311	NW_018367895.1	1464043	1464344	302	0.752993	1.89904	3.80524	0.0728089	0.668947	up	n.s.
312	NW_018367895.1	1856446	1856765	320	0.404953	1.80834	1.35069	0.265887	0.775806	up	n.s.
313	NW_018367895.1	1926543	1927606	1064	0.34039	3.14591	1.05243	0.323513	0.794117	up	n.s.
314	NW_018367910.1	3896	4616	721	0.561995	4.56058	2.67328	0.125827	0.72	up	n.s.
315	NW_018367948.1	114605	114999	395	0.990643	1.8193	6.61662	0.0230751	0.571447	up	n.s.
316	NW_018367948.1	289438	289719	282	0.231059	2.17844	0.384419	0.545878	0.870618	up	n.s.
317	NW_018367948.1	534372	534574	203	1.06581	0.805524	7.23375	0.0184532	0.543171	up	n.s.
318	NW_018367957.1	257438	257624	187	0.698531	1.32598	3.83816	0.0717246	0.668947	up	n.s.
319	NW_018367957.1	428453	428782	330	0.150841	1.39134	0.206575	0.656903	0.907286	up	n.s.
320	NW_018367957.1	436096	436603	508	0.194147	1.64048	0.341643	0.568809	0.878227	up	n.s.
321	NW_018367957.1	443815	444943	1129	0.062178	2.9865	0.0330734	0.858475	0.964443	up	n.s.
322	NW_018367957.1	464708	467558	2851	0.412232	4.36953	1.89125	0.192117	0.743329	up	n.s.
323	NW_018367957.1	471159	472555	1397	0.716581	3.97108	3.57093	0.0811244	0.678003	up	n.s.
324	NW_018367957.1	625243	625594	352	0.0715128	1.70049	0.0408562	0.84292	0.960196	up	n.s.
325	NW_018367957.1	640291	640728	438	0.674928	1.68593	3.49095	0.0842219	0.682542	up	n.s.
326	NW_018367957.1	678632	679724	1093	0.254333	3.24168	0.600208	0.452252	0.836104	up	n.s.
327	NW_018367957.1	785967	786469	503	0.179497	1.77535	0.216928	0.649037	0.905911	up	n.s.
328	NW_018367957.1	830678	830943	266	0.579122	1.67797	1.5308	0.237705	0.763824	up	n.s.
329	NW_018367957.1	929852	930290	439	0.0907145	1.94343	0.0712012	0.793749	0.946819	up	n.s.
330	NW_018367957.1	944000	944344	345	0.307563	1.32736	0.921043	0.354575	0.809127	up	n.s.
331	NW_018367957.1	945707	945934	228	0.287484	1.42681	0.665624	0.429162	0.828321	up	n.s.
332	NW_018367957.1	1359032	1359331	300	0.0933097	1.63233	0.0447063	0.835798	0.95891	up	n.s.
333	NW_018367957.1	1380919	1381196	278	0.0849405	1.65462	0.0531141	0.821289	0.956268	up	n.s.
334	NW_018367957.1	1501121	1501815	695	0.0684632	2.31783	0.0421125	0.840559	0.959971	up	n.s.
335	NW_018367957.1	1504006	1504317	312	0.133675	1.4892	0.172212	0.684867	0.914988	up	n.s.
336	NW_018367957.1	1519940	1520194	255	0.0271697	1.41678	0.00712609	0.934002	0.985177	up	n.s.
337	NW_018367957.1	1752248	1753520	1273	0.131697	3.35248	0.161478	0.694276	0.917969	up	n.s.
338	NW_018367957.1	1753745	1754347	603	0.22592	1.96444	0.433337	0.521754	0.860485	up	n.s.
339	NW_018367957.1	1763495	1764031	537	-0.879854	2.00365	5.92044	0.0300168	0.603233	down	n.s.
340	NW_018367957.1	1769305	1769920	616	-0.358404	1.678	1.1702	0.298866	0.784034	down	n.s.
341	NW_018367957.1	1770229	1771262	1034	-0.0559559	2.39705	0.028346	0.868869	0.967231	down	n.s.
342	NW_018367957.1	1771402	1771722	321	0.186468	1.50887	0.344261	0.567351	0.877884	up	n.s.
343	NW_018367957.1	1772654	1773170	517	-0.115318	1.70031	0.109472	0.745977	0.932662	down	n.s.
344	NW_018367957.1	1775828	1776244	417	-0.139898	1.70893	0.175851	0.681756	0.91446	down	n.s.
345	NW_018367957.1	1776388	1777053	666	-0.224569	2.06766	0.453167	0.512532	0.856618	down	n.s.
346	NW_018367957.1	1777191	1777440	250	-0.0565276	0.7996	0.0349747	0.854513	0.963672	down	n.s.
347	NW_018367957.1	1780081	1781938	1858	0.134047	3.86799	0.207315	0.656332	0.907168	up	n.s.
348	NW_018367957.1	1784013	1784873	861	-0.211862	2.22523	0.381438	0.547418	0.871117	down	n.s.
349	NW_018367957.1	1866539	1867184	646	-0.0355036	2.48002	0.0105679	0.919678	0.980878	down	n.s.
350	NW_018367957.1	1867293	1868171	879	0.0869676	2.39937	0.0687003	0.797314	0.948378	up	n.s.
351	NW_018367957.1	1872754	1873221	468	0.29953	2.17216	0.765046	0.397502	0.820022	up	n.s.
352	NW_018367957.1	1879062	1880837	1776	0.10996	3.64206	0.125522	0.728757	0.927039	up	n.s.
353	NW_018367957.1	1886365	1886828	464	0.0849119	2.12397	0.0462714	0.832995	0.95891	up	n.s.
354	NW_018367957.1	1895584	1896144	561	0.543958	2.74048	2.33742	0.150072	0.724638	up	n.s.
355	NW_018367957.1	1897263	1897535	273	-0.0759412	1.5965	0.0520609	0.823037	0.956268	down	n.s.
356	NW_018367957.1	1897670	1898502	833	0.207803	2.47953	0.392237	0.541882	0.868876	up	n.s.
357	NW_018367971.1	6344	6825	482	0.385576	4.0274	1.61296	0.226164	0.758289	up	n.s.
358	NW_018367971.1	61505	62646	1142	0.671929	2.52128	3.67775	0.0771989	0.675382	up	n.s.
359	NW_018367971.1	402307	402718	412	0.542044	1.63817	2.75982	0.120383	0.716678	up	n.s.
360	NW_018367971.1	403894	404283	390	0.969932	1.41317	7.38734	0.0174774	0.531206	up	n.s.
361	NW_018367971.1	534486	534759	274	0.280322	3.86928	0.691364	0.420594	0.827111	up	n.s.
362	NW_018367971.1	1086501	1086754	254	0.508197	1.13508	2.64644	0.127576	0.720367	up	n.s.
363	NW_018367971.1	1319884	1320167	284	0.102693	2.24094	0.0317158	0.86159	0.964983	up	n.s.
364	NW_018367971.1	1468203	1468771	569	0.123803	2.26126	0.13817	0.716048	0.924276	up	n.s.
365	NW_018367971.1	1678884	1679214	331	0.250759	2.79534	0.539658	0.475516	0.845799	up	n.s.
366	NW_018367971.1	1866433	1866687	255	-0.0119303	2.23662	0.00123504	0.972495	0.993852	down	n.s.
367	NW_018367971.1	1869799	1870261	463	0.11914	2.61984	0.116328	0.738459	0.9301	up	n.s.
368	NW_018367981.1	145	546	402	0.593033	2.11751	1.23556	0.286306	0.781037	up	n.s.
369	NW_018368002.1	390194	390544	351	0.351503	2.88553	0.841126	0.375646	0.815507	up	n.s.
370	NW_018368002.1	415585	415857	273	-0.0560132	1.37243	0.0292264	0.866869	0.96633	down	n.s.
371	NW_018368002.1	733760	734201	442	0.0791911	2.62114	0.0496268	0.827149	0.957057	up	n.s.
372	NW_018368002.1	820283	820654	372	0.0748062	2.29848	0.0499858	0.826536	0.956937	up	n.s.
373	NW_018368002.1	851215	851571	357	0.584599	1.65558	2.42297	0.143381	0.723103	up	n.s.
374	NW_018368002.1	862542	862832	291	-1.00683	1.55258	8.28428	0.0128486	0.515727	down	n.s.
375	NW_018368002.1	923642	924018	377	0.130044	3.2452	0.163687	0.692311	0.917394	up	n.s.
376	NW_018368002.1	1111427	1112043	617	0.217036	2.1341	0.385218	0.545468	0.870406	up	n.s.
377	NW_018368002.1	1133173	1134023	851	0.214303	2.58994	0.331086	0.574768	0.878451	up	n.s.
378	NW_018368002.1	1184066	1184714	649	0.11628	2.84529	0.108959	0.74655	0.933037	up	n.s.
379	NW_018368002.1	1211811	1212082	272	-0.0801047	1.46335	0.0306294	0.863745	0.965815	down	n.s.
380	NW_018368002.1	1304737	1304957	221	0.454333	1.17381	1.87062	0.194403	0.743329	up	n.s.
381	NW_018368002.1	1308725	1309315	591	-0.0937271	2.30197	0.0786241	0.783549	0.943118	down	n.s.
382	NW_018368002.1	1311157	1312113	957	0.142329	2.92008	0.169239	0.687438	0.915821	up	n.s.
383	NW_018368002.1	1312256	1313147	892	0.100613	2.86633	0.066651	0.800287	0.948764	up	n.s.
384	NW_018368002.1	1314475	1314816	342	0.260418	1.93369	0.440884	0.518209	0.859176	up	n.s.
385	NW_018368002.1	1482564	1482901	338	0.613243	1.80588	3.26378	0.0938329	0.691719	up	n.s.
386	NW_018368002.1	1719054	1719462	409	0.174487	2.79264	0.27588	0.608187	0.892477	up	n.s.
387	NW_018368002.1	1719681	1720702	1022	0.219899	4.40222	0.577467	0.46076	0.84003	up	n.s.
388	NW_018368002.1	1988576	1988870	295	0.458981	1.66768	1.70228	0.214438	0.749827	up	n.s.
389	NW_018368002.1	1996493	1996789	297	0.653889	1.45382	3.2808	0.0930684	0.691159	up	n.s.
390	NW_018368002.1	2018408	2018951	544	-0.167667	2.11839	0.22573	0.642529	0.904464	down	n.s.
391	NW_018368002.1	2020646	2021250	605	0.128727	2.91092	0.13337	0.72079	0.925556	up	n.s.
392	NW_018368002.1	2024661	2024711	51	-0.466784	-0.263831	2.3004	0.153088	0.724638	down	n.s.
393	NW_018368002.1	2025559	2026429	871	0.141727	2.29419	0.16983	0.686925	0.915821	up	n.s.
394	NW_018368002.1	2026679	2028963	2285	0.0705062	4.4474	0.050972	0.824863	0.956663	up	n.s.
395	NW_018368002.1	2075062	2075483	422	0.272563	1.67153	0.690806	0.420777	0.827111	up	n.s.
396	NW_018368002.1	2095616	2096281	666	0.0496027	3.3839	0.0159751	0.90134	0.976135	up	n.s.
397	NW_018368002.1	2099252	2099526	275	-0.0715797	1.52229	0.0393863	0.845731	0.960538	down	n.s.
398	NW_018368002.1	2100864	2101167	304	0.393669	1.5665	1.19952	0.29314	0.782626	up	n.s.
399	NW_018368002.1	2113942	2114360	419	0.889449	1.4365	5.38433	0.0370761	0.613633	up	n.s.
400	NW_018368002.1	2127772	2128031	260	0.105338	1.44231	0.108083	0.747532	0.933296	up	n.s.
401	NW_018368002.1	2162641	2163261	621	0.393692	3.0377	1.05299	0.323388	0.794117	up	n.s.
402	NW_018368002.1	2166479	2166751	273	0.550039	1.35019	1.99716	0.180905	0.739715	up	n.s.
403	NW_018368002.1	2230922	2231205	284	1.13123	1.12249	5.71862	0.0324707	0.608328	up	n.s.
404	NW_018368002.1	2242400	2243027	628	-0.662556	2.31	3.0434	0.104458	0.706438	down	n.s.
405	NW_018368002.1	2275156	2275668	513	0.148805	2.38521	0.188081	0.671572	0.911487	up	n.s.
406	NW_018368002.1	2330208	2330525	318	-0.439077	1.88674	1.15037	0.302826	0.78574	down	n.s.
407	NW_018368002.1	2377898	2378520	623	0.160325	3.38986	0.222792	0.644684	0.905106	up	n.s.
408	NW_018368002.1	2452834	2453275	442	0.705206	2.74285	3.30053	0.0921911	0.689906	up	n.s.
409	NW_018368002.1	2491185	2491471	287	0.119572	2.00125	0.101232	0.75537	0.934945	up	n.s.
410	NW_018368002.1	2498014	2498646	633	0.184646	2.26155	0.276417	0.607842	0.892477	up	n.s.
411	NW_018368002.1	2559266	2559708	443	0.185145	2.00315	0.262257	0.617095	0.895095	up	n.s.
412	NW_018368002.1	2561048	2561334	287	0.279865	1.85858	0.608071	0.44937	0.834425	up	n.s.
413	NW_018368002.1	2563479	2563821	343	0.210538	1.58575	0.427735	0.524414	0.861776	up	n.s.
414	NW_018368052.1	1127752	1127948	197	0.0708054	1.63301	0.0461368	0.833234	0.95891	up	n.s.
415	NW_018368052.1	1177083	1177504	422	-0.0394628	1.69091	0.0145271	0.905893	0.977743	down	n.s.
416	NW_018368052.1	1225026	1225243	218	0.928382	1.72299	5.09802	0.041644	0.626415	up	n.s.
417	NW_018368052.1	1236021	1236514	494	0.171291	2.96755	0.211473	0.653152	0.905911	up	n.s.
418	NW_018368052.1	1290262	1290780	519	0.250573	3.08635	0.541751	0.474678	0.845799	up	n.s.
419	NW_018368052.1	1354074	1354460	387	1.32706	2.35682	10.9638	0.0055712	0.428134	up	n.s.
420	NW_018368052.1	1355575	1356069	495	0.572093	3.02242	2.84795	0.115133	0.716646	up	n.s.
421	NW_018368052.1	1369603	1370022	420	0.135428	1.98701	0.14815	0.706484	0.92132	up	n.s.
422	NW_018368052.1	1377786	1378224	439	0.82711	1.76416	5.40644	0.0367485	0.613633	up	n.s.
423	NW_018368052.1	1390032	1390618	587	0.680572	2.26971	3.35253	0.0899277	0.685881	up	n.s.
424	NW_018368052.1	1607102	1607362	261	0.701596	1.10746	5.24731	0.039184	0.624737	up	n.s.
425	NW_018368052.1	1686733	1686886	154	-1.34871	5.59873	13.3161	0.00290642	0.369832	down	n.s.
426	NW_018368052.1	1746520	1746802	283	-0.0353519	1.78041	0.00901544	0.925791	0.982551	down	n.s.
427	NW_018368052.1	1790987	1791639	653	-0.399976	1.83462	1.45349	0.249287	0.768238	down	n.s.
428	NW_018368052.1	1834749	1835015	267	0.596083	1.27871	2.79268	0.118392	0.716646	up	n.s.
429	NW_018368052.1	1892827	1893246	420	0.582335	1.77838	2.72903	0.122286	0.718629	up	n.s.
430	NW_018368052.1	1936579	1937405	827	0.149347	2.39084	0.157563	0.6978	0.91879	up	n.s.
431	NW_018368052.1	1992682	1993261	580	-0.00545819	2.02193	0.000266503	0.987221	0.997348	down	n.s.
432	NW_018368052.1	2000458	2001023	566	0.32034	2.36001	0.926447	0.353214	0.809127	up	n.s.
433	NW_018368052.1	2026971	2027450	480	-0.263422	1.79915	0.640343	0.437853	0.829421	down	n.s.
434	NW_018368052.1	2033432	2033784	353	0.0142639	2.08395	0.00145954	0.970101	0.993579	up	n.s.
435	NW_018368052.1	2052713	2053010	298	0.194955	1.53531	0.366082	0.555481	0.874562	up	n.s.
436	NW_018368052.1	2057773	2058033	261	0.755007	1.28402	4.1691	0.0618321	0.65391	up	n.s.
437	NW_018368052.1	2058811	2059638	828	0.624936	3.0726	3.57998	0.0807829	0.678003	up	n.s.
438	NW_018368052.1	2062317	2063022	706	0.346645	3.04976	1.03299	0.327857	0.794441	up	n.s.
439	NW_018368052.1	2081714	2082043	330	0.428044	1.71109	1.39984	0.257771	0.772858	up	n.s.
440	NW_018368052.1	2108509	2108877	369	0.427082	1.46086	1.38115	0.260818	0.773965	up	n.s.
441	NW_018368052.1	2117029	2117608	580	-0.226158	2.22956	0.385433	0.545357	0.870403	down	n.s.
442	NW_018368052.1	2128864	2129272	409	-0.0987218	1.92414	0.0765438	0.786353	0.9447	down	n.s.
443	NW_018368052.1	2135389	2135758	370	0.471107	1.31358	2.14884	0.166259	0.733191	up	n.s.
444	NW_018368052.1	2173420	2173711	292	0.450735	1.39353	1.79718	0.202832	0.745518	up	n.s.
445	NW_018368052.1	2203807	2204411	605	0.448885	2.88201	1.70974	0.213495	0.749827	up	n.s.
446	NW_018368052.1	2223088	2223749	662	0.311069	3.16614	0.728719	0.408632	0.823495	up	n.s.
447	NW_018368052.1	2226294	2226697	404	0.169774	1.58623	0.170385	0.686444	0.915651	up	n.s.
448	NW_018368052.1	2227761	2228094	334	0.0289519	1.67309	0.00629322	0.937969	0.986066	up	n.s.
449	NW_018368052.1	2236132	2236513	382	0.849766	1.30066	4.48289	0.0539235	0.643245	up	n.s.
450	NW_018368052.1	2246721	2247470	750	0.166249	3.60531	0.264632	0.615521	0.894965	up	n.s.
451	NW_018368052.1	2257221	2257504	284	0.605989	1.15049	3.46801	0.0851364	0.682971	up	n.s.
452	NW_018368052.1	2326365	2326828	464	-0.361184	1.82502	1.15368	0.30216	0.785626	down	n.s.
453	NW_018368052.1	2372235	2372745	511	-0.258655	1.68672	0.631593	0.440928	0.830656	down	n.s.
454	NW_018368052.1	2373354	2374273	920	-0.0787888	2.49487	0.0524544	0.822382	0.956268	down	n.s.
455	NW_018368052.1	2380718	2381232	515	0.130949	1.98252	0.145641	0.708853	0.922155	up	n.s.
456	NW_018368052.1	2391990	2392500	511	0.141074	1.94029	0.119515	0.735048	0.928826	up	n.s.
457	NW_018368052.1	2517078	2517514	437	0.796039	2.11201	4.7095	0.0489554	0.638898	up	n.s.
458	NW_018368052.1	2536914	2537088	175	0.276949	1.16076	0.754455	0.400698	0.821091	up	n.s.
459	NW_018368052.1	2754021	2755022	1002	0.52842	2.91568	2.25196	0.15715	0.724735	up	n.s.
460	NW_018368052.1	3390367	3391155	789	0.0470165	2.25181	0.0194857	0.891106	0.973077	up	n.s.
461	NW_018368052.1	3660015	3660556	542	0.149845	2.6932	0.184009	0.674918	0.912443	up	n.s.
462	NW_018368052.1	3772725	3772976	252	0.675207	1.1133	4.28099	0.0588625	0.65391	up	n.s.
463	NW_018368052.1	4017593	4017958	366	0.54625	1.25596	3.11301	0.10095	0.70203	up	n.s.
464	NW_018368052.1	4061888	4062328	441	-0.00118088	1.88337	1.10011e-05	0.997404	0.999828	down	n.s.
465	NW_018368052.1	4065116	4066191	1076	0.559205	4.62815	3.94875	0.068221	0.665082	up	n.s.
466	NW_018368052.1	4078366	4078791	426	0.140459	1.93499	0.174431	0.682966	0.914498	up	n.s.
467	NW_018368052.1	4104080	4104711	632	0.945957	2.43263	7.91606	0.0145505	0.520193	up	n.s.
468	NW_018368052.1	4145537	4145921	385	0.603608	1.80286	1.89353	0.191866	0.743329	up	n.s.
469	NW_018368052.1	4224560	4224967	408	0.0563889	1.82612	0.0263294	0.873574	0.967982	up	n.s.
470	NW_018368052.1	4299021	4299958	938	0.190766	2.52517	0.320269	0.581008	0.881993	up	n.s.
471	NW_018368052.1	4301786	4302224	439	-0.0227167	1.82493	0.00359627	0.953085	0.989285	down	n.s.
472	NW_018368052.1	4403720	4404063	344	0.0726582	1.52582	0.0475844	0.830681	0.958159	up	n.s.
473	NW_018368052.1	4544829	4545211	383	-0.897882	2.09375	3.93224	0.0687309	0.665082	down	n.s.
474	NW_018368052.1	4815106	4815601	496	0.382869	2.29806	1.25878	0.282019	0.779639	up	n.s.
475	NW_018368064.1	5406	5886	481	0.32328	2.02865	0.923951	0.353842	0.809127	up	n.s.
476	NW_018368064.1	26584	27286	703	0.00259108	2.71523	5.73669e-05	0.994071	0.999324	up	n.s.
477	NW_018368064.1	40498	41012	515	0.177604	1.98103	0.279886	0.605622	0.891288	up	n.s.
478	NW_018368064.1	65682	66323	642	0.21904	2.59501	0.412751	0.531656	0.864338	up	n.s.
479	NW_018368064.1	68060	68598	539	0.0524494	2.17989	0.0226455	0.882674	0.970667	up	n.s.
480	NW_018368064.1	92577	93208	632	-0.54661	2.06181	2.64527	0.127654	0.720367	down	n.s.
481	NW_018368064.1	103321	103899	579	-0.406815	2.08543	1.49018	0.243699	0.765918	down	n.s.
482	NW_018368064.1	104269	104677	409	0.0330342	1.7305	0.0102269	0.92098	0.981196	up	n.s.
483	NW_018368064.1	105385	106049	665	0.137428	2.56575	0.158618	0.696845	0.918657	up	n.s.
484	NW_018368064.1	107068	107366	299	0.188029	1.54265	0.34375	0.567635	0.87797	up	n.s.
485	NW_018368064.1	110911	111677	767	-0.189912	2.29267	0.313126	0.585206	0.883493	down	n.s.
486	NW_018368064.1	152740	153271	532	0.470698	3.49993	1.96025	0.184715	0.742298	up	n.s.
487	NW_018368064.1	166610	167503	894	-0.0227203	3.2269	0.00432241	0.948573	0.987883	down	n.s.
488	NW_018368064.1	378294	378512	219	0.663547	1.45841	3.98258	0.0671906	0.665082	up	n.s.
489	NW_018368088.1	61754	62362	609	-0.229892	2.36081	0.342661	0.568241	0.878219	down	n.s.
490	NW_018368088.1	1110803	1111181	379	-0.198053	1.88674	0.295222	0.596015	0.888034	down	n.s.
491	NW_018368088.1	1186437	1186772	336	-0.246084	2.20316	0.236716	0.634624	0.900847	down	n.s.
492	NW_018368088.1	1737968	1738287	320	0.254743	1.35685	0.644701	0.436335	0.828628	up	n.s.
493	NW_018368088.1	1786563	1786903	341	0.368857	1.672	1.23356	0.28668	0.781037	up	n.s.
494	NW_018368088.1	1985871	1986241	371	0.193523	1.80619	0.282903	0.603705	0.890375	up	n.s.
495	NW_018368093.1	42264	43351	1088	0.108834	3.2968	0.106442	0.749383	0.933355	up	n.s.
496	NW_018368093.1	56535	58097	1563	0.319793	4.38666	0.968887	0.342783	0.803746	up	n.s.
497	NW_018368093.1	67753	68436	684	0.155071	3.30735	0.160179	0.69544	0.918203	up	n.s.
498	NW_018368093.1	74323	75223	901	0.259559	2.86744	0.489574	0.496351	0.852161	up	n.s.
499	NW_018368093.1	126538	127189	652	-0.223041	1.88523	0.405452	0.535252	0.866187	down	n.s.
500	NW_018368093.1	242363	242961	599	-0.466922	2.2835	1.73993	0.209733	0.747245	down	n.s.
501	NW_018368093.1	331440	331850	411	-0.42345	2.0911	0.997475	0.336008	0.801616	down	n.s.
502	NW_018368093.1	487587	488416	830	0.120636	2.60998	0.131309	0.722855	0.925556	up	n.s.
503	NW_018368093.1	489988	490281	294	0.411222	1.84651	1.42149	0.254301	0.769655	up	n.s.
504	NW_018368093.1	596716	596977	262	0.112375	1.80753	0.0741595	0.789618	0.945981	up	n.s.
505	NW_018368093.1	601246	601720	475	-0.574882	1.72492	2.73277	0.122052	0.718629	down	n.s.
506	NW_018368093.1	706586	707001	416	-0.224618	3.13387	0.294969	0.596171	0.888045	down	n.s.
507	NW_018368093.1	708509	709004	496	-0.230685	2.21266	0.457517	0.510549	0.85599	down	n.s.
508	NW_018368093.1	758500	758788	289	0.0491207	1.78621	0.0173363	0.897247	0.97514	up	n.s.
509	NW_018368093.1	788896	790642	1747	0.24137	4.50744	0.672236	0.426935	0.828052	up	n.s.
510	NW_018368093.1	797463	797988	526	0.160391	2.34033	0.205603	0.657654	0.907286	up	n.s.
511	NW_018368093.1	800285	800671	387	0.271441	2.12134	0.381146	0.547569	0.871168	up	n.s.
512	NW_018368093.1	832792	833051	260	0.210346	1.5204	0.381716	0.547274	0.871107	up	n.s.
513	NW_018368093.1	904023	904302	280	0.503346	1.6878	2.15275	0.165901	0.732466	up	n.s.
514	NW_018368093.1	982375	982777	403	0.676607	1.74894	4.21948	0.0604734	0.65391	up	n.s.
515	NW_018368093.1	1391479	1391930	452	0.535088	2.8294	2.20098	0.161573	0.729602	up	n.s.
516	NW_018368093.1	1482924	1483309	386	0.315951	2.20909	0.774827	0.394585	0.81836	up	n.s.
517	NW_018368093.1	1485761	1486076	316	0.472867	1.60142	1.86795	0.194702	0.743329	up	n.s.
518	NW_018368093.1	1527985	1528556	572	0.268703	2.03026	0.634717	0.439826	0.830028	up	n.s.
519	NW_018368093.1	1546138	1546833	696	0.173941	2.36716	0.255402	0.621689	0.896831	up	n.s.
520	NW_018368093.1	1549132	1549689	558	0.276268	2.11892	0.668499	0.428192	0.828321	up	n.s.
521	NW_018368093.1	1562369	1562793	425	0.335091	2.28616	0.814797	0.382998	0.816764	up	n.s.
522	NW_018368104.1	67080	67254	175	-0.20613	1.88561	0.363199	0.557021	0.874937	down	n.s.
523	NW_018368104.1	171245	171580	336	0.334354	2.02626	0.848328	0.373671	0.815507	up	n.s.
524	NW_018368104.1	281954	282460	507	0.420493	2.17619	1.49782	0.242557	0.765918	up	n.s.
525	NW_018368104.1	322273	322572	300	0.204984	1.50236	0.379971	0.548178	0.871349	up	n.s.
526	NW_018368104.1	336407	336824	418	0.224086	1.97941	0.428318	0.524136	0.861485	up	n.s.
527	NW_018368104.1	540742	541241	500	0.474957	1.92927	1.80973	0.201359	0.745177	up	n.s.
528	NW_018368104.1	1103361	1103784	424	0.465337	1.52688	2.07675	0.173025	0.735737	up	n.s.
529	NW_018368104.1	1186508	1187616	1109	0.386776	3.74784	1.18925	0.295128	0.783487	up	n.s.
530	NW_018368104.1	1232445	1232677	233	0.331953	1.30138	1.06616	0.320496	0.793734	up	n.s.
531	NW_018368104.1	1298400	1299088	689	0.33697	2.06776	0.989788	0.337811	0.801763	up	n.s.
532	NW_018368104.1	1324768	1325097	330	0.282855	2.45795	0.656256	0.43235	0.828472	up	n.s.
533	NW_018368107.1	73911	74363	453	0.106952	2.10439	0.0956565	0.761968	0.936721	up	n.s.
534	NW_018368107.1	80058	80832	775	-0.0432156	4.27024	0.0228975	0.882029	0.970351	down	n.s.
535	NW_018368113.1	317891	318237	347	-0.130263	1.74744	0.156508	0.698757	0.919303	down	n.s.
536	NW_018368113.1	331815	332112	298	-0.0172854	1.67557	0.00271035	0.959265	0.990228	down	n.s.
537	NW_018368113.1	365688	365897	210	0.544759	1.02917	3.21706	0.0959711	0.697498	up	n.s.
538	NW_018368113.1	377054	377423	370	-0.247082	1.64695	0.577561	0.460724	0.84003	down	n.s.
539	NW_018368113.1	378169	378430	262	0.0641113	1.28633	0.0388361	0.846797	0.961068	up	n.s.
540	NW_018368186.1	91380	92073	694	0.448116	2.6888	1.77986	0.204889	0.746299	up	n.s.
541	NW_018368186.1	174051	174217	167	0.482963	1.84544	2.00172	0.180441	0.739627	up	n.s.
542	NW_018368201.1	5089	5431	343	1.08748	5.93903	13.4056	0.00283898	0.369832	up	n.s.
543	NW_018368201.1	250210	250617	408	1.2733	2.62762	12.4606	0.0036539	0.391214	up	n.s.
544	NW_018368201.1	409852	410077	226	0.480297	1.62722	1.92878	0.188044	0.743329	up	n.s.
545	NW_018368201.1	502253	502639	387	0.45376	1.46749	1.9907	0.181565	0.740005	up	n.s.
546	NW_018368201.1	628256	628511	256	0.000742399	1.64067	4.87587e-06	0.998271	0.999828	up	n.s.
547	NW_018368201.1	814013	814496	484	-0.0840026	2.09236	0.0319503	0.860871	0.964983	down	n.s.
548	NW_018368201.1	839085	839443	359	0.657967	1.2901	4.37583	0.056478	0.650125	up	n.s.
549	NW_018368201.1	852342	852584	243	0.667091	2.35397	3.62728	0.0790244	0.678003	up	n.s.
550	NW_018368201.1	854339	854588	250	-0.0777553	1.93515	0.0523761	0.822512	0.956268	down	n.s.
551	NW_018368201.1	855681	856729	1049	-0.18999	4.48454	0.430506	0.523095	0.861296	down	n.s.
552	NW_018368201.1	857307	857662	356	0.130868	2.31664	0.137548	0.716657	0.924546	up	n.s.
553	NW_018368201.1	882438	882890	453	0.857033	1.8832	5.00626	0.0432469	0.630798	up	n.s.
554	NW_018368201.1	1276708	1276983	276	0.102305	1.72243	0.0830814	0.777673	0.941398	up	n.s.
555	NW_018368201.1	1560041	1560298	258	0.259266	2.5074	0.610699	0.448414	0.834425	up	n.s.
556	NW_018368201.1	1880345	1880624	280	0.484056	1.87505	1.75775	0.207553	0.747245	up	n.s.
557	NW_018368201.1	2136732	2137017	286	-0.310539	1.84479	0.597078	0.453407	0.836489	down	n.s.
558	NW_018368201.1	2214110	2214339	230	-0.187249	1.41596	0.289405	0.59962	0.888921	down	n.s.
559	NW_018368201.1	2296361	2296679	319	1.05816	1.09039	7.72383	0.0155429	0.52626	up	n.s.
560	NW_018368201.1	2478717	2478959	243	0.434578	2.03643	1.13801	0.305334	0.786627	up	n.s.
561	NW_018368201.1	2576619	2576856	238	1.12186	1.65583	10.3301	0.00672067	0.454332	up	n.s.
562	NW_018368201.1	2662185	2662561	377	-0.595732	2.30642	2.64469	0.127692	0.720367	down	n.s.
563	NW_018368201.1	2698432	2698747	316	-0.427749	1.4471	1.559	0.233658	0.761685	down	n.s.
564	NW_018368201.1	2716869	2717142	274	0.56544	2.05077	2.51062	0.136908	0.723103	up	n.s.
565	NW_018368201.1	2724714	2724962	249	0.17677	1.61869	0.224353	0.643537	0.904687	up	n.s.
566	NW_018368201.1	2726062	2726917	856	0.315839	3.04887	0.916623	0.355694	0.809553	up	n.s.
567	NW_018368201.1	2728120	2728349	230	0.54573	1.23148	2.71865	0.122936	0.718629	up	n.s.
568	NW_018368201.1	2734909	2735561	653	0.167444	3.75948	0.233446	0.636953	0.902026	up	n.s.
569	NW_018368201.1	2742706	2743002	297	-0.0546094	1.79841	0.0209701	0.887064	0.972225	down	n.s.
570	NW_018368201.1	2754910	2755334	425	-0.0464819	1.95471	0.0167093	0.899111	0.975521	down	n.s.
571	NW_018368201.1	2764210	2764430	221	0.626193	1.51495	2.69723	0.12429	0.718649	up	n.s.
572	NW_018368201.1	2804674	2804906	233	0.407982	1.30336	1.31347	0.272265	0.777926	up	n.s.
573	NW_018368201.1	2819969	2820205	237	-0.00972408	1.24926	0.000906372	0.976436	0.99467	down	n.s.
574	NW_018368201.1	2837452	2837743	292	0.673167	1.38118	4.59072	0.0514881	0.6423	up	n.s.
575	NW_018368201.1	2840745	2841034	290	0.378551	1.75905	1.23707	0.286025	0.781037	up	n.s.
576	NW_018368201.1	2849351	2849618	268	0.307407	1.52835	0.540713	0.475093	0.845799	up	n.s.
577	NW_018368201.1	2871189	2871417	229	0.0737008	1.44434	0.0359056	0.852614	0.963027	up	n.s.
578	NW_018368201.1	3032353	3032513	161	0.585203	1.18688	2.92379	0.110839	0.715186	up	n.s.
579	NW_018368201.1	3068879	3069124	246	-0.335776	1.95335	0.483443	0.499012	0.853132	down	n.s.
580	NW_018368201.1	3347118	3347580	463	0.466795	1.89775	1.2958	0.275366	0.777926	up	n.s.
581	NW_018368201.1	3367258	3367596	339	0.795598	1.34498	6.12163	0.027785	0.599895	up	n.s.
582	NW_018368201.1	3476441	3477108	668	0.221905	2.26654	0.410171	0.532922	0.86525	up	n.s.
583	NW_018368201.1	3511337	3511776	440	-0.149881	1.96611	0.174883	0.68258	0.914498	down	n.s.
584	NW_018368227.1	194942	195255	314	1.23718	1.44083	14.2113	0.00230709	0.357999	up	n.s.
585	NW_018368227.1	569010	569305	296	0.638826	1.40754	3.65562	0.0779932	0.67556	up	n.s.
586	NW_018368227.1	1299963	1300631	669	0.617588	3.65603	3.35239	0.0899336	0.685881	up	n.s.
587	NW_018368227.1	1310544	1310916	373	0.770579	1.68341	5.14634	0.0408283	0.626415	up	n.s.
588	NW_018368227.1	1359912	1360106	195	0.391529	3.11957	1.34511	0.266831	0.777068	up	n.s.
589	NW_018368233.1	55249	56162	914	0.367822	2.17486	1.1675	0.2994	0.78425	up	n.s.
590	NW_018368233.1	84601	85040	440	0.371495	1.68919	1.26268	0.281309	0.779218	up	n.s.
591	NW_018368233.1	92950	93589	640	0.20042	2.34706	0.318146	0.582249	0.882738	up	n.s.
592	NW_018368233.1	105716	106069	354	-0.147566	1.82228	0.197452	0.664035	0.909654	down	n.s.
593	NW_018368233.1	107111	107300	190	0.223496	1.34911	0.518998	0.483923	0.848233	up	n.s.
594	NW_018368233.1	147278	147615	338	0.277861	1.69158	0.681502	0.423845	0.827624	up	n.s.
595	NW_018368233.1	167144	167351	208	0.312762	1.25628	0.909463	0.357518	0.811046	up	n.s.
596	NW_018368233.1	194582	195139	558	0.262808	2.43045	0.586383	0.457393	0.839415	up	n.s.
597	NW_018368233.1	216028	216309	282	0.142185	1.52622	0.132095	0.722066	0.925556	up	n.s.
598	NW_018368233.1	319122	319847	726	0.552166	2.84394	1.91164	0.18989	0.743329	up	n.s.
599	NW_018368233.1	348658	348910	253	0.199697	1.70339	0.271377	0.6111	0.893169	up	n.s.
600	NW_018368233.1	438176	438578	403	0.582309	2.08915	1.92702	0.188233	0.743329	up	n.s.
601	NW_018368233.1	438751	439136	386	0.498218	2.30295	2.20657	0.161079	0.728771	up	n.s.
602	NW_018368233.1	447691	448455	765	0.405189	4.20664	1.66637	0.219055	0.752289	up	n.s.
603	NW_018368233.1	455995	456336	342	0.867299	1.48262	5.45701	0.0360125	0.613633	up	n.s.
604	NW_018368233.1	467948	468225	278	0.306264	1.65495	0.880146	0.365132	0.813732	up	n.s.
605	NW_018368233.1	491557	491931	375	0.275002	3.2073	0.55837	0.468115	0.842815	up	n.s.
606	NW_018368233.1	502979	503302	324	0.159333	2.18519	0.160961	0.694739	0.918052	up	n.s.
607	NW_018368233.1	505437	505702	266	0.444986	1.79329	0.918539	0.355208	0.809127	up	n.s.
608	NW_018368233.1	513149	513543	395	0.232733	1.87031	0.462497	0.508296	0.855127	up	n.s.
609	NW_018368233.1	582086	582736	651	0.52523	3.71329	2.32633	0.150968	0.724638	up	n.s.
610	NW_018368233.1	598791	599030	240	0.316601	1.42623	0.533817	0.477867	0.846258	up	n.s.
611	NW_018368233.1	834561	834849	289	0.715583	1.06481	4.6159	0.0509385	0.641773	up	n.s.
612	NW_018368233.1	837007	837343	337	0.315908	2.1348	0.828868	0.379042	0.815815	up	n.s.
613	NW_018368233.1	972044	972520	477	0.195626	2.38929	0.227571	0.641189	0.903397	up	n.s.
614	NW_018368233.1	997111	997418	308	0.406734	1.46135	1.27876	0.278402	0.77847	up	n.s.
615	NW_018368233.1	1105190	1105581	392	0.285308	1.79583	0.501298	0.491333	0.850615	up	n.s.
616	NW_018368233.1	1173011	1173839	829	0.048048	2.4943	0.019258	0.891739	0.973247	up	n.s.
617	NW_018368234.1	109359	109659	301	0.420751	1.36619	1.69187	0.215763	0.750252	up	n.s.
618	NW_018368234.1	218723	219152	430	0.306961	1.90567	0.626995	0.442558	0.831338	up	n.s.
619	NW_018368234.1	464092	464324	233	0.593022	1.15866	3.3867	0.0884769	0.685211	up	n.s.
620	NW_018368234.1	668370	668725	356	0.316782	1.7072	0.775268	0.394454	0.81836	up	n.s.
621	NW_018368234.1	944505	944791	287	1.02269	1.7953	6.39567	0.0250512	0.583128	up	n.s.
622	NW_018368234.1	998323	998520	198	0.752684	0.910898	5.77167	0.0318035	0.608328	up	n.s.
623	NW_018368234.1	1013597	1013989	393	0.287483	2.34619	0.619542	0.44522	0.832301	up	n.s.
624	NW_018368234.1	1051736	1052141	406	0.577947	2.31191	2.55431	0.133817	0.721498	up	n.s.
625	NW_018368234.1	1142043	1142592	550	0.128232	1.73264	0.137491	0.716713	0.924547	up	n.s.
626	NW_018368234.1	1184601	1184906	306	0.309251	1.64965	0.707279	0.415431	0.825448	up	n.s.
627	NW_018368234.1	1264545	1264894	350	0.652357	1.60887	4.04068	0.0654638	0.661824	up	n.s.
628	NW_018368300.1	416130	416347	218	0.38426	1.02237	1.59392	0.228772	0.759995	up	n.s.
629	NW_018368300.1	508581	508828	248	-0.0544389	1.34958	0.0295589	0.866122	0.966035	down	n.s.
630	NW_018368300.1	911278	911622	345	0.442042	1.82052	1.39112	0.259187	0.773244	up	n.s.
631	NW_018368300.1	1081257	1082504	1248	0.470799	2.95777	1.56744	0.232465	0.761649	up	n.s.
632	NW_018368300.1	1084658	1084895	238	0.581462	3.68937	3.13075	0.10008	0.700929	up	n.s.
633	NW_018368300.1	1634070	1634764	695	0.245488	2.77093	0.509445	0.487897	0.849632	up	n.s.
634	NW_018368300.1	2145972	2146592	621	0.644402	2.45555	3.47869	0.0847094	0.682592	up	n.s.
635	NW_018368327.1	94492	94922	431	0.901798	2.12696	4.67389	0.0496988	0.639076	up	n.s.
636	NW_018368327.1	127568	128075	508	0.800879	1.68022	4.28547	0.0587474	0.65391	up	n.s.
637	NW_018368327.1	158993	159382	390	0.288477	2.72781	0.68979	0.42111	0.827111	up	n.s.
638	NW_018368327.1	165821	166266	446	0.237027	2.78165	0.434248	0.521323	0.860462	up	n.s.
639	NW_018368327.1	175547	176058	512	0.226155	2.89024	0.3122	0.585755	0.883556	up	n.s.
640	NW_018368327.1	190091	191277	1187	0.560665	2.90709	1.98933	0.181705	0.740005	up	n.s.
641	NW_018368330.1	10438	10788	351	0.331361	1.36115	0.865894	0.368921	0.814962	up	n.s.
642	NW_018368330.1	11262	11764	503	0.686167	1.58871	4.29064	0.0586146	0.65391	up	n.s.
643	NW_018368330.1	12114	12542	429	0.511554	1.53177	2.33983	0.149878	0.724638	up	n.s.
644	NW_018368330.1	84139	84692	554	0.612555	1.70355	3.3789	0.0888053	0.685211	up	n.s.
645	NW_018368330.1	101531	101910	380	0.362429	2.09452	0.990102	0.337737	0.801763	up	n.s.
646	NW_018368330.1	113461	113773	313	0.393262	1.44859	1.28172	0.27787	0.778247	up	n.s.
647	NW_018368330.1	133724	133985	262	0.724247	1.38962	3.95932	0.067897	0.665082	up	n.s.
648	NW_018368330.1	159830	160250	421	0.208326	1.71497	0.403849	0.536048	0.86653	up	n.s.
649	NW_018368330.1	501965	502360	396	0.359934	1.84241	1.11908	0.309228	0.78929	up	n.s.
650	NW_018368330.1	613234	613614	381	0.193685	2.23467	0.33457	0.572787	0.878227	up	n.s.
651	NW_018368330.1	621908	622278	371	0.382727	1.47278	1.41984	0.254563	0.769655	up	n.s.
652	NW_018368348.1	671788	675741	3954	0.218378	5.09702	0.582938	0.458689	0.839682	up	n.s.
653	NW_018368348.1	846311	846545	235	0.7103	1.09751	5.42694	0.036448	0.613633	up	n.s.
654	NW_018368348.1	888762	889013	252	-0.192404	1.58408	0.266417	0.614344	0.894351	down	n.s.
655	NW_018368348.1	918486	918845	360	0.0502349	1.90671	0.0199998	0.889689	0.972645	up	n.s.
656	NW_018368348.1	951786	952210	425	-0.196863	2.06467	0.295644	0.595756	0.88788	down	n.s.
657	NW_018368348.1	1313688	1314095	408	0.667114	1.76318	3.1291	0.10016	0.700929	up	n.s.
658	NW_018368348.1	1349350	1349917	568	0.0416969	2.02115	0.0150831	0.904119	0.977206	up	n.s.
659	NW_018368348.1	1444882	1445154	273	0.562011	1.24603	3.27983	0.0931117	0.691159	up	n.s.
660	NW_018368348.1	1536662	1537642	981	0.387992	2.50633	1.18332	0.296284	0.783608	up	n.s.
661	NW_018368348.1	1550584	1551081	498	0.0665796	1.80592	0.0401109	0.844339	0.960196	up	n.s.
662	NW_018368348.1	1555732	1557061	1330	0.421377	3.11284	1.47644	0.245773	0.767337	up	n.s.
663	NW_018368348.1	1717531	1717935	405	0.243037	3.22578	0.531746	0.478705	0.846736	up	n.s.
664	NW_018368348.1	1801762	1802097	336	1.7522	1.05603	23.4485	0.000314328	0.197532	up	n.s.
665	NW_018368348.1	1944370	1944617	248	1.24527	1.32528	11.2063	0.00519294	0.419644	up	n.s.
666	NW_018368414.1	17059	19402	2344	0.288451	4.26369	1.01211	0.332615	0.799353	up	n.s.
667	NW_018368414.1	19569	20154	586	0.531002	2.581	2.51698	0.136453	0.723103	up	n.s.
668	NW_018368414.1	24743	25323	581	0.322582	1.79627	0.949033	0.347606	0.80596	up	n.s.
669	NW_018368414.1	25618	26423	806	0.268965	2.71625	0.647002	0.435537	0.828472	up	n.s.
670	NW_018368414.1	28793	29187	395	0.292271	1.64116	0.75754	0.399763	0.821007	up	n.s.
671	NW_018368414.1	159226	159957	732	0.663705	3.27558	4.35063	0.0571004	0.650835	up	n.s.
672	NW_018368414.1	176038	177183	1146	0.197848	3.24847	0.392311	0.541844	0.868876	up	n.s.
673	NW_018368414.1	177573	177996	424	1.08092	1.66691	9.53454	0.00857687	0.476515	up	n.s.
674	NW_018368414.1	178611	179359	749	0.257581	2.50553	0.580441	0.459633	0.839682	up	n.s.
675	NW_018368436.1	359	587	229	-0.807089	1.83491	3.24426	0.0947192	0.693882	down	n.s.
676	NW_018368436.1	58738	59319	582	0.219951	2.09798	0.421358	0.527474	0.862564	up	n.s.
677	NW_018368436.1	72457	73313	857	0.216571	2.3802	0.335376	0.572331	0.878227	up	n.s.
678	NW_018368436.1	73799	74435	637	0.513625	3.18938	1.98069	0.182593	0.740578	up	n.s.
679	NW_018368448.1	90201	91382	1182	0.750426	2.96722	4.46325	0.0543816	0.645725	up	n.s.
680	NW_018368451.1	71926	72176	251	1.38018	0.768884	11.3867	0.00493082	0.409784	up	n.s.
681	NW_018368451.1	72297	72330	34	-0.002513	-0.874425	6.79076e-05	0.993549	0.999259	down	n.s.
682	NW_018368451.1	80500	81301	802	0.912092	7.44033	7.80905	0.0150935	0.523089	up	n.s.
683	NW_018368451.1	81496	81807	312	0.66966	4.47566	2.9158	0.111282	0.715417	up	n.s.
684	NW_018368451.1	86928	87134	207	0.739059	4.14243	6.0671	0.02837	0.599895	up	n.s.
685	NW_018368451.1	99116	99419	304	1.74785	7.7739	22.8632	0.000350705	0.206202	up	n.s.
686	NW_018368451.1	106083	106288	206	3.88837	2.58002	5.69385	0.0817549	0.678003	up	n.s.
687	NW_018368451.1	114067	114276	210	0.167032	3.22817	0.236768	0.634587	0.900847	up	n.s.
688	NW_018368451.1	126547	126785	239	1.22782	3.5711	13.8607	0.00252297	0.365378	up	n.s.
689	NW_018368451.1	151537	152195	659	0.310466	1.94719	0.718112	0.411974	0.824487	up	n.s.
690	NW_018368451.1	153094	153977	884	-0.0435049	2.22187	0.0169878	0.898279	0.975207	down	n.s.
691	NW_018368451.1	154232	154564	333	0.0574455	1.70665	0.0301501	0.864804	0.966035	up	n.s.
692	NW_018368451.1	230509	231070	562	0.515453	2.34162	2.33364	0.150377	0.724638	up	n.s.
693	NW_018368451.1	235623	235839	217	0.557785	2.75479	2.23875	0.158282	0.725746	up	n.s.
694	NW_018368451.1	247404	247926	523	0.013618	2.30739	0.00159121	0.968782	0.993579	up	n.s.
695	NW_018368451.1	300239	300544	306	0.176211	1.57742	0.27504	0.608728	0.892781	up	n.s.
696	NW_018368451.1	311647	312861	1215	0.584158	3.51545	2.27867	0.154894	0.724638	up	n.s.
697	NW_018368451.1	324450	324949	500	0.101994	1.93598	0.0866526	0.773088	0.939416	up	n.s.
698	NW_018368451.1	337939	338448	510	0.707385	2.91586	2.59907	0.130739	0.720367	up	n.s.
699	NW_018368451.1	361422	361726	305	-0.195267	1.51339	0.341936	0.568645	0.878227	down	n.s.
700	NW_018368451.1	509314	509745	432	0.250417	1.71837	0.587578	0.456945	0.838816	up	n.s.
701	NW_018368451.1	551166	551401	236	0.746366	1.40348	3.10402	0.101395	0.703044	up	n.s.
702	NW_018368451.1	588118	588766	649	0.421999	2.64505	1.46374	0.24771	0.767669	up	n.s.
703	NW_018368451.1	601995	602628	634	0.188201	2.49912	0.277467	0.607168	0.892254	up	n.s.
704	NW_018368451.1	628039	628468	430	-0.21816	1.92891	0.392757	0.541618	0.868876	down	n.s.
705	NW_018368451.1	648118	649049	932	0.175104	3.63573	0.287246	0.60097	0.889069	up	n.s.
706	NW_018368451.1	914318	914793	476	0.484444	2.27647	1.93735	0.18713	0.743329	up	n.s.
707	NW_018368451.1	929941	930108	168	0.510234	4.36031	2.93972	0.109963	0.714549	up	n.s.
708	NW_018368451.1	934388	934764	377	0.393391	8.52232	1.40407	0.257089	0.77258	up	n.s.
709	NW_018368451.1	1044196	1045046	851	0.180466	3.15009	0.315694	0.58369	0.882981	up	n.s.
710	NW_018368451.1	1738696	1739256	561	0.295271	2.29951	0.7845	0.391732	0.817681	up	n.s.
711	NW_018368451.1	1922487	1923822	1336	0.179333	3.7873	0.306281	0.58929	0.885206	up	n.s.
712	NW_018368451.1	2060828	2061053	226	0.403706	1.1826	1.23603	0.286219	0.781037	up	n.s.
713	NW_018368451.1	2195141	2195718	578	0.50584	2.14891	2.25787	0.156648	0.724638	up	n.s.
714	NW_018368451.1	2314522	2315042	521	0.353413	2.14573	1.05802	0.322279	0.794117	up	n.s.
715	NW_018368451.1	2352296	2352870	575	0.172146	2.03384	0.208767	0.655218	0.906545	up	n.s.
716	NW_018368451.1	2417860	2418033	174	0.89098	1.48686	7.14529	0.019044	0.548256	up	n.s.
717	NW_018368479.1	43570	43902	333	0.432417	2.20429	1.23682	0.286071	0.781037	up	n.s.
718	NW_018368479.1	49231	49692	462	0.458428	2.45323	1.85128	0.196579	0.743364	up	n.s.
719	NW_018368479.1	55294	55734	441	0.688135	3.48387	4.30662	0.0582066	0.652538	up	n.s.
720	NW_018368479.1	110281	110638	358	0.94757	1.22505	9.02708	0.0100732	0.48657	up	n.s.
721	NW_018368479.1	138450	139041	592	0.0616986	3.27323	0.0350337	0.854392	0.963635	up	n.s.
722	NW_018368479.1	157394	157921	528	0.820452	2.15448	5.07106	0.0421077	0.629332	up	n.s.
723	NW_018368479.1	181795	182175	381	0.404394	2.66102	1.09045	0.315253	0.790199	up	n.s.
724	NW_018368479.1	406020	406595	576	0.949791	3.52111	6.87929	0.020959	0.561046	up	n.s.
725	NW_018368479.1	412102	413416	1315	0.690347	4.26867	5.59128	0.0341406	0.611479	up	n.s.
726	NW_018368479.1	416596	417224	629	0.459517	3.03793	1.95056	0.185733	0.743329	up	n.s.
727	NW_018368479.1	492370	492736	367	1.32716	1.40991	16.3043	0.00138657	0.321503	up	n.s.
728	NW_018368479.1	534293	534893	601	-0.294376	2.14514	0.560023	0.46747	0.842815	down	n.s.
729	NW_018368486.1	83303	83870	568	0.978481	1.90857	6.89816	0.0208159	0.559265	up	n.s.
730	NW_018368486.1	284931	285341	411	0.414615	2.31481	1.29905	0.274792	0.777926	up	n.s.
731	NW_018368486.1	311550	312207	658	0.526787	2.78253	2.41303	0.144139	0.723103	up	n.s.
732	NW_018368486.1	328323	328637	315	-0.0721026	1.84832	0.0448382	0.83556	0.95891	down	n.s.
733	NW_018368486.1	348370	348556	187	0.464605	1.09527	1.98204	0.182453	0.740371	up	n.s.
734	NW_018368486.1	375804	376214	411	0.0442305	1.82812	0.0175564	0.896601	0.974872	up	n.s.
735	NW_018368486.1	383280	383811	532	-0.0161921	3.01394	0.00240024	0.961664	0.990984	down	n.s.
736	NW_018368486.1	442491	442736	246	0.991115	1.4528	6.24419	0.0265212	0.596437	up	n.s.
737	NW_018368486.1	445346	445607	262	0.844947	1.80202	5.9173	0.0300533	0.603233	up	n.s.
738	NW_018368486.1	468880	469139	260	0.106335	1.68508	0.0817687	0.779385	0.941648	up	n.s.
739	NW_018368543.1	29711	29977	267	0.397972	1.42497	1.56376	0.232984	0.761649	up	n.s.
740	NW_018368543.1	91503	92286	784	0.0128729	2.33185	0.0015102	0.969587	0.993579	up	n.s.
741	NW_018368543.1	101912	102936	1025	0.140969	3.06697	0.183948	0.674968	0.912443	up	n.s.
742	NW_018368543.1	106177	106824	648	0.193649	2.2595	0.2866	0.601375	0.889337	up	n.s.
743	NW_018368549.1	8422	8763	342	0.0133381	2.14543	0.00157414	0.96895	0.993579	up	n.s.
744	NW_018368549.1	20980	21593	614	-0.276649	2.39864	0.695879	0.419119	0.826901	down	n.s.
745	NW_018368549.1	28052	28313	262	0.296577	3.05203	0.825561	0.379966	0.815815	up	n.s.
746	NW_018368549.1	30238	30512	275	0.38159	1.98144	1.22372	0.288528	0.781037	up	n.s.
747	NW_018368549.1	43970	44271	302	-0.0913294	1.74261	0.0401999	0.844169	0.960196	down	n.s.
748	NW_018368549.1	1018988	1019307	320	0.645033	1.45048	2.81005	0.117356	0.716646	up	n.s.
749	NW_018368549.1	1041301	1041556	256	1.73462	1.19055	9.69986	0.00883422	0.480172	up	n.s.
750	NW_018368549.1	1156084	1156596	513	0.136022	2.82388	0.132587	0.721573	0.925556	up	n.s.
751	NW_018368549.1	1224396	1224818	423	-0.31812	1.72505	0.690267	0.420954	0.827111	down	n.s.
752	NW_018368549.1	1476975	1477418	444	0.283047	2.16095	0.65199	0.433814	0.828472	up	n.s.
753	NW_018368549.1	1565279	1565585	307	0.169994	1.82935	0.138823	0.715411	0.924128	up	n.s.
754	NW_018368549.1	1592897	1593283	387	0.799271	1.99945	4.64687	0.050272	0.639076	up	n.s.
755	NW_018368549.1	1685987	1686593	607	-1.09207	1.68752	10.159	0.00707678	0.454332	down	n.s.
756	NW_018368549.1	1700468	1700997	530	0.2103	1.88697	0.398597	0.538672	0.867236	up	n.s.
757	NW_018368549.1	1796954	1797171	218	-0.835497	1.15125	4.64857	0.0502357	0.639076	down	n.s.
758	NW_018368549.1	1820512	1821100	589	0.323826	2.50854	0.803111	0.386332	0.817035	up	n.s.
759	NW_018368549.1	1822052	1822696	645	-0.19975	3.09846	0.306311	0.589272	0.885206	down	n.s.
760	NW_018368549.1	1862944	1863674	731	0.359245	2.34169	1.03859	0.326597	0.794441	up	n.s.
761	NW_018368549.1	1868281	1868562	282	-0.731089	1.06635	5.77096	0.0318123	0.608328	down	n.s.
762	NW_018368549.1	1917028	1917839	812	-0.0522837	2.4725	0.0250024	0.876772	0.968579	down	n.s.
763	NW_018368549.1	1970023	1970677	655	0.0752003	2.38856	0.040201	0.844166	0.960196	up	n.s.
764	NW_018368549.1	2082908	2083299	392	0.359431	2.43969	0.456633	0.510951	0.856155	up	n.s.
765	NW_018368549.1	2169104	2169532	429	0.378192	2.18392	1.10484	0.312203	0.790199	up	n.s.
766	NW_018368549.1	2169653	2171547	1895	-0.0172453	3.60354	0.00319106	0.955804	0.989865	down	n.s.
767	NW_018368549.1	2171700	2172654	955	-0.218347	2.4755	0.432916	0.521953	0.860551	down	n.s.
768	NW_018368549.1	2172818	2174723	1906	-0.337568	3.34074	1.16812	0.299277	0.784136	down	n.s.
769	NW_018368549.1	2174961	2175719	759	-0.393348	2.27946	1.32417	0.27041	0.777926	down	n.s.
770	NW_018368549.1	2176139	2177024	886	-0.218142	2.44367	0.414866	0.530623	0.864135	down	n.s.
771	NW_018368549.1	2184713	2185221	509	-0.304823	1.70161	0.824678	0.380214	0.815815	down	n.s.
772	NW_018368549.1	2185336	2185677	342	-0.541156	1.28727	3.04152	0.104555	0.706438	down	n.s.
773	NW_018368549.1	2186159	2186782	624	-0.0838232	2.16317	0.0588159	0.812132	0.952882	down	n.s.
774	NW_018368549.1	2303350	2303874	525	0.248872	2.02189	0.474694	0.502853	0.853822	up	n.s.
775	NW_018368549.1	2319298	2319882	585	-0.168338	3.59454	0.209725	0.654484	0.906401	down	n.s.
776	NW_018368549.1	2336440	2336927	488	-0.469316	2.33852	1.26929	0.280109	0.778818	down	n.s.
777	NW_018368549.1	2349404	2350051	648	0.123133	2.51276	0.0970998	0.76024	0.93625	up	n.s.
778	NW_018368549.1	2369492	2369872	381	0.22421	2.06235	0.438836	0.519166	0.859865	up	n.s.
779	NW_018368549.1	2383533	2384207	675	-0.351836	2.41808	0.960828	0.344729	0.805008	down	n.s.
780	NW_018368549.1	2397379	2398935	1557	-0.109316	3.29644	0.121689	0.73275	0.928087	down	n.s.
781	NW_018368549.1	2399081	2400122	1042	0.0666235	3.11438	0.0427524	0.83937	0.959346	up	n.s.
782	NW_018368549.1	2434583	2434992	410	0.64747	1.49281	4.01236	0.0662986	0.662636	up	n.s.
783	NW_018368549.1	2655048	2655309	262	0.337562	1.57511	0.987463	0.338359	0.802079	up	n.s.
784	NW_018368549.1	2855615	2856908	1294	0.100199	3.13016	0.0943001	0.763606	0.937127	up	n.s.
785	NW_018368549.1	2860882	2862149	1268	0.141664	3.3158	0.162849	0.693054	0.917623	up	n.s.
786	NW_018368549.1	2862408	2863193	786	0.103496	2.09816	0.0946448	0.763188	0.937126	up	n.s.
787	NW_018368549.1	2863957	2864412	456	-0.693502	1.92928	4.29978	0.0583807	0.653611	down	n.s.
788	NW_018368549.1	2867536	2868062	527	-0.920005	1.5364	7.03523	0.0198104	0.549617	down	n.s.
789	NW_018368549.1	2913656	2914370	715	0.251384	2.75594	0.508431	0.488323	0.849632	up	n.s.
790	NW_018368549.1	2914473	2914923	451	-0.148722	1.92731	0.196222	0.665012	0.909993	down	n.s.
791	NW_018368549.1	2915083	2916003	921	0.202866	2.54571	0.350107	0.564121	0.877167	up	n.s.
792	NW_018368549.1	2923807	2924973	1167	0.0437598	4.2093	0.0229169	0.881979	0.970351	up	n.s.
793	NW_018368549.1	4796086	4796559	474	0.0335886	1.90364	0.0100083	0.921826	0.981543	up	n.s.
794	NW_018368549.1	5262551	5263095	545	-0.0141226	2.09491	0.00142545	0.970452	0.993579	down	n.s.
795	NW_018368549.1	5497013	5497400	388	0.230897	2.10476	0.378695	0.548841	0.871349	up	n.s.
796	NW_018368549.1	5498676	5498928	253	0.0956732	1.33059	0.0652665	0.802324	0.949387	up	n.s.
797	NW_018368549.1	5645286	5645669	384	0.374109	2.93596	1.20359	0.292357	0.78208	up	n.s.
798	NW_018368549.1	5649530	5650100	571	0.556251	2.76167	2.53351	0.135278	0.722012	up	n.s.
799	NW_018368549.1	5665543	5666170	628	0.639917	1.84998	3.37614	0.0889219	0.685211	up	n.s.
800	NW_018368549.1	5685103	5685509	407	0.459913	2.17771	1.3845	0.260268	0.773244	up	n.s.
801	NW_018368549.1	6027434	6027717	284	-0.0909235	1.55589	0.0520451	0.823063	0.956268	down	n.s.
802	NW_018368549.1	6123538	6123907	370	0.0959001	2.26668	0.0817182	0.779451	0.941648	up	n.s.
803	NW_018368549.1	6188978	6189380	403	-0.265108	1.86068	0.56941	0.463839	0.841676	down	n.s.
804	NW_018368549.1	6340972	6341201	230	0.130093	1.26355	0.148521	0.706136	0.921171	up	n.s.
805	NW_018368549.1	6387835	6388220	386	-0.680156	2.2431	2.266	0.155959	0.724638	down	n.s.
806	NW_018368549.1	6654813	6655078	266	0.349638	1.26853	1.09938	0.313357	0.790199	up	n.s.
807	NW_018368549.1	6682503	6682773	271	0.69985	1.50349	4.45326	0.0546165	0.647161	up	n.s.
808	NW_018368549.1	6909247	6909459	213	0.214262	1.37431	0.450336	0.513831	0.85684	up	n.s.
809	NW_018368549.1	7127340	7127771	432	-0.311979	1.90137	0.742807	0.404259	0.82187	down	n.s.
810	NW_018368549.1	7137324	7137742	419	0.229566	2.92587	0.417395	0.529392	0.863299	up	n.s.
811	NW_018368549.1	7164163	7164535	373	0.50508	2.00071	2.13315	0.167702	0.733191	up	n.s.
812	NW_018368549.1	7167501	7168079	579	0.564212	2.2589	2.60953	0.130033	0.720367	up	n.s.
813	NW_018368549.1	7174735	7175016	282	0.400952	1.45336	1.57485	0.231424	0.761283	up	n.s.
814	NW_018368549.1	7180034	7180686	653	0.212919	2.57628	0.399506	0.538216	0.867002	up	n.s.
815	NW_018368549.1	7219249	7220485	1237	0.32978	3.8729	1.18057	0.296823	0.783608	up	n.s.
816	NW_018368549.1	7257595	7258213	619	-0.273916	2.68345	0.554703	0.469549	0.843442	down	n.s.
817	NW_018368549.1	7277336	7277782	447	-0.114985	1.97248	0.108764	0.746769	0.933105	down	n.s.
818	NW_018368549.1	7287861	7288346	486	0.0270463	2.32602	0.00636782	0.937603	0.986066	up	n.s.
819	NW_018368549.1	7288631	7289559	929	0.0509691	2.59191	0.0214687	0.88574	0.971959	up	n.s.
820	NW_018368549.1	7910315	7910747	433	0.0927424	2.20177	0.0551072	0.818032	0.954935	up	n.s.
821	NW_018368549.1	8289848	8290111	264	0.291805	1.77854	0.764108	0.397783	0.820035	up	n.s.
822	NW_018368576.1	104907	105174	268	0.850425	0.986701	4.6616	0.0499586	0.639076	up	n.s.
823	NW_018368576.1	151757	152150	394	0.513808	1.496	2.35214	0.148894	0.723713	up	n.s.
824	NW_018368576.1	172567	173553	987	0.349162	2.65213	0.909505	0.357507	0.811046	up	n.s.
825	NW_018368576.1	274178	274532	355	-0.895559	1.27307	7.43404	0.0171928	0.529	down	n.s.
826	NW_018368576.1	275183	275893	711	-0.182727	2.14165	0.241676	0.63113	0.899035	down	n.s.
827	NW_018368576.1	283538	284477	940	0.500102	2.88299	2.08505	0.172228	0.735737	up	n.s.
828	NW_018368576.1	295078	296311	1234	0.236689	3.4187	0.585933	0.457562	0.839444	up	n.s.
829	NW_018368576.1	299187	300007	821	0.0998778	2.41402	0.0838989	0.776614	0.940798	up	n.s.
830	NW_018368576.1	317460	318228	769	0.175763	2.38318	0.273921	0.609451	0.892964	up	n.s.
831	NW_018368576.1	334544	335546	1003	0.149903	3.12939	0.21538	0.650198	0.905911	up	n.s.
832	NW_018368576.1	348394	349040	647	-0.351514	1.89161	1.08046	0.317393	0.791218	down	n.s.
833	NW_018368576.1	349200	349452	253	0.268775	1.26465	0.761006	0.398716	0.820962	up	n.s.
834	NW_018368576.1	351078	352016	939	0.0807136	2.94811	0.057653	0.81396	0.953478	up	n.s.
835	NW_018368576.1	355168	355634	467	-0.554873	1.46194	2.71523	0.12315	0.718629	down	n.s.
836	NW_018368576.1	376277	376849	573	-0.624495	1.8845	3.51132	0.0834197	0.680689	down	n.s.
837	NW_018368576.1	377343	377916	574	0.0803239	1.81309	0.0570498	0.814916	0.954065	up	n.s.
838	NW_018368576.1	379611	380244	634	-0.682586	1.68426	4.33109	0.0575884	0.652059	down	n.s.
839	NW_018368576.1	464193	464843	651	0.334909	2.70005	0.986323	0.338628	0.802087	up	n.s.
840	NW_018368576.1	473515	473912	398	0.0346274	2.08303	0.00916824	0.925167	0.982194	up	n.s.
841	NW_018368576.1	487120	487365	246	0.0503752	1.41052	0.0172843	0.897401	0.975173	up	n.s.
842	NW_018368576.1	588844	589545	702	0.143888	2.42898	0.1657	0.690533	0.916542	up	n.s.
843	NW_018368576.1	747937	748330	394	0.00396157	2.15642	0.000109609	0.991804	0.998657	up	n.s.
844	NW_018368576.1	750167	750477	311	0.0854948	1.80229	0.0442918	0.836549	0.95891	up	n.s.
845	NW_018368576.1	751708	752148	441	0.300675	1.92771	0.734058	0.406966	0.823251	up	n.s.
846	NW_018368576.1	754672	754988	317	0.298604	1.92938	0.790228	0.390058	0.817681	up	n.s.
847	NW_018368576.1	761822	762181	360	0.143461	1.46977	0.189973	0.670033	0.910918	up	n.s.
848	NW_018368576.1	805448	805851	404	0.362693	1.61269	1.22643	0.288017	0.781037	up	n.s.
849	NW_018368576.1	1129549	1129963	415	-0.41522	1.33157	1.73488	0.210356	0.747245	down	n.s.
850	NW_018368576.1	1138702	1139580	879	-0.126539	2.36951	0.143463	0.710928	0.922743	down	n.s.
851	NW_018368576.1	1144269	1144769	501	0.145306	2.13904	0.185856	0.673395	0.911836	up	n.s.
852	NW_018368576.1	1163712	1164635	924	0.337278	3.06824	0.95537	0.346056	0.805475	up	n.s.
853	NW_018368576.1	1168411	1169903	1493	0.300177	3.23392	0.772192	0.395367	0.818828	up	n.s.
854	NW_018368576.1	1170022	1170543	522	0.0902895	1.55521	0.0720663	0.792531	0.946386	up	n.s.
855	NW_018368576.1	1171897	1172508	612	-0.143629	1.95137	0.177573	0.680297	0.914044	down	n.s.
856	NW_018368576.1	1177045	1177662	618	-0.175626	2.00488	0.210261	0.654075	0.906276	down	n.s.
857	NW_018368576.1	1178410	1179778	1369	-0.473919	3.06187	1.99258	0.181373	0.740005	down	n.s.
858	NW_018368576.1	1186894	1187886	993	-0.0249832	2.93402	0.00539407	0.942562	0.987139	down	n.s.
859	NW_018368576.1	1190934	1191614	681	-0.407423	2.16438	1.29817	0.274948	0.777926	down	n.s.
860	NW_018368576.1	1208814	1210568	1755	-0.026744	3.67787	0.00770725	0.93137	0.984123	down	n.s.
861	NW_018368576.1	1212808	1214166	1359	-0.107519	3.3312	0.103916	0.752265	0.933914	down	n.s.
862	NW_018368576.1	1220347	1221115	769	0.250253	3.59713	0.538584	0.475946	0.845799	up	n.s.
863	NW_018368576.1	1223333	1223709	377	0.740828	1.54487	2.86131	0.114362	0.716646	up	n.s.
864	NW_018368576.1	1224834	1225187	354	0.183725	1.84161	0.263417	0.616325	0.895064	up	n.s.
865	NW_018368576.1	1226346	1227495	1150	0.351469	4.13852	1.2499	0.283649	0.780156	up	n.s.
866	NW_018368576.1	1233880	1235194	1315	0.201652	3.51314	0.404641	0.535655	0.866359	up	n.s.
867	NW_018368576.1	1263146	1263603	458	0.795645	1.64958	2.46362	0.140333	0.723103	up	n.s.
868	NW_018368576.1	1269091	1269518	428	1.23683	1.36885	11.3108	0.00503919	0.409784	up	n.s.
869	NW_018368576.1	1271193	1271649	457	0.46943	1.67767	0.653329	0.434874	0.828472	up	n.s.
870	NW_018368576.1	1273600	1274139	540	0.299178	2.01755	0.712597	0.413728	0.824633	up	n.s.
871	NW_018368576.1	1275882	1276228	347	0.728807	1.29841	4.20996	0.0607274	0.65391	up	n.s.
872	NW_018368576.1	1294325	1294708	384	-0.00834721	1.64597	0.000654661	0.979973	0.995768	down	n.s.
873	NW_018368576.1	1373518	1373839	322	0.512872	1.61867	2.31877	0.151582	0.724638	up	n.s.
874	NW_018368576.1	1389308	1389737	430	0.421276	1.93162	1.36131	0.264104	0.775084	up	n.s.
875	NW_018368576.1	1452294	1453612	1319	0.110609	2.89741	0.105959	0.749931	0.933355	up	n.s.
876	NW_018368576.1	1505410	1506680	1271	0.168325	2.92157	0.248076	0.626687	0.898057	up	n.s.
877	NW_018368602.1	138926	139238	313	0.255243	1.4969	0.385878	0.545129	0.870403	up	n.s.
878	NW_018368602.1	238328	238664	337	-0.464963	1.50488	1.82093	0.200056	0.744177	down	n.s.
879	NW_018368602.1	244195	245457	1263	0.182727	4.20115	0.386895	0.544607	0.86999	up	n.s.
880	NW_018368602.1	256564	256980	417	0.206544	2.37899	0.355507	0.561171	0.876256	up	n.s.
881	NW_018368602.1	263939	264141	203	-0.0316405	1.29377	0.00595342	0.939663	0.986712	down	n.s.
882	NW_018368602.1	545260	545536	277	0.124687	1.76559	0.134725	0.719441	0.925546	up	n.s.
883	NW_018368661.1	54393	54956	564	-0.234062	2.72593	0.391857	0.542075	0.868947	down	n.s.
884	NW_018368661.1	115501	116005	505	-0.0463716	2.23522	0.0184854	0.893918	0.974067	down	n.s.
885	NW_018368661.1	127643	128124	482	0.286723	2.53147	0.60846	0.449229	0.834425	up	n.s.
886	NW_018368661.1	226675	227356	682	0.919569	2.18467	6.62187	0.0230304	0.571447	up	n.s.
887	NW_018368661.1	228992	229289	298	0.182948	1.56095	0.321701	0.580174	0.881374	up	n.s.
888	NW_018368661.1	230627	230925	299	0.99774	1.15012	7.70668	0.0156353	0.52626	up	n.s.
889	NW_018368661.1	276977	277394	418	0.12886	1.73296	0.137745	0.716465	0.924372	up	n.s.
890	NW_018368661.1	298022	298402	381	0.176897	1.41829	0.250656	0.624916	0.897491	up	n.s.
891	NW_018368661.1	310068	310501	434	0.972865	1.47607	9.09047	0.00987053	0.48657	up	n.s.
892	NW_018368661.1	334578	335054	477	0.105646	1.88175	0.0945261	0.763332	0.937127	up	n.s.
893	NW_018368661.1	386846	387308	463	-0.259399	2.26402	0.571723	0.462952	0.84152	down	n.s.
894	NW_018368661.1	413573	413929	357	1.09613	1.76653	10.4425	0.00649801	0.454332	up	n.s.
895	NW_018368661.1	417601	418029	429	0.344635	2.06985	1.0629	0.321209	0.794117	up	n.s.
896	NW_018368661.1	440343	440677	335	0.745679	1.49226	5.42624	0.0364583	0.613633	up	n.s.
897	NW_018368661.1	452001	452420	420	0.425978	1.46875	1.75329	0.208095	0.747245	up	n.s.
898	NW_018368661.1	597743	598356	614	0.20342	2.15267	0.341249	0.569029	0.878227	up	n.s.
899	NW_018368661.1	598978	599338	361	0.789547	1.79728	5.51222	0.0352284	0.611479	up	n.s.
900	NW_018368661.1	599496	600173	678	0.297225	2.40771	0.698555	0.418249	0.826738	up	n.s.
901	NW_018368661.1	605653	606007	355	0.0626758	1.64582	0.0345063	0.855478	0.963923	up	n.s.
902	NW_018368679.1	142688	143160	473	0.470731	1.70848	1.77695	0.205237	0.746299	up	n.s.
903	NW_018368679.1	171973	172184	212	0.77397	1.21877	6.31602	0.0258118	0.587606	up	n.s.
904	NW_018368679.1	179172	179546	375	0.61326	2.54476	3.35648	0.0897582	0.685635	up	n.s.
905	NW_018368679.1	202662	202871	210	0.518217	1.4792	2.20399	0.161307	0.729173	up	n.s.
906	NW_018368679.1	224666	225251	586	0.232411	3.30417	0.508653	0.48823	0.849632	up	n.s.
907	NW_018368679.1	238139	238555	417	0.127579	1.77662	0.144687	0.70976	0.922481	up	n.s.
908	NW_018368679.1	252759	252945	187	0.372019	1.03836	1.47509	0.245977	0.767337	up	n.s.
909	NW_018368680.1	29465	29680	216	0.745249	1.63639	5.07839	0.0419809	0.629013	up	n.s.
910	NW_018368707.1	96943	97362	420	0.274468	1.89911	0.632656	0.440553	0.830315	up	n.s.
911	NW_018368707.1	192468	193316	849	-0.30263	2.27934	0.712954	0.413615	0.824633	down	n.s.
912	NW_018368707.1	203447	204083	637	0.0219143	2.25382	0.00345331	0.954026	0.989382	up	n.s.
913	NW_018368707.1	208009	208622	614	0.137092	1.98811	0.165983	0.690284	0.916312	up	n.s.
914	NW_018368707.1	241614	242145	532	0.215946	2.96861	0.405197	0.535379	0.866187	up	n.s.
915	NW_018368707.1	251872	252232	361	0.445725	1.66581	1.80836	0.201519	0.745196	up	n.s.
916	NW_018368707.1	273669	274054	386	0.0176242	1.69029	0.00262451	0.959915	0.99029	up	n.s.
917	NW_018368707.1	278163	278759	597	0.492212	2.23764	2.08536	0.172198	0.735737	up	n.s.
918	NW_018368707.1	280041	280513	473	0.374908	2.19654	1.07927	0.317652	0.791424	up	n.s.
919	NW_018368707.1	285560	286097	538	0.667865	3.02111	3.33054	0.0908767	0.685988	up	n.s.
920	NW_018368707.1	300790	301079	290	0.121513	1.60543	0.119825	0.734719	0.928798	up	n.s.
921	NW_018368707.1	306230	306544	315	0.601251	2.31055	2.29553	0.153491	0.724638	up	n.s.
922	NW_018368707.1	311542	312083	542	1.02002	1.66715	9.41814	0.00889581	0.480172	up	n.s.
923	NW_018368707.1	322759	323232	474	0.678706	3.25569	3.67516	0.0772916	0.675469	up	n.s.
924	NW_018368707.1	325214	325562	349	1.08729	1.22765	10.3996	0.00658189	0.454332	up	n.s.
925	NW_018368707.1	327494	327750	257	1.13691	1.18884	12.7296	0.0033971	0.388208	up	n.s.
926	NW_018368707.1	329777	330250	474	0.372905	2.07738	1.17487	0.297944	0.783612	up	n.s.
927	NW_018368707.1	335539	335849	311	0.600131	1.68167	3.12945	0.100144	0.700929	up	n.s.
928	NW_018368707.1	338155	338638	484	-0.209691	2.27457	0.347601	0.565501	0.877499	down	n.s.
929	NW_018368707.1	341490	341856	367	0.644473	2.19604	3.08852	0.102168	0.704225	up	n.s.
930	NW_018368707.1	346194	346527	334	0.300304	1.66189	0.812934	0.383527	0.816764	up	n.s.
931	NW_018368707.1	347149	348533	1385	0.474485	2.70278	1.92084	0.188897	0.743329	up	n.s.
932	NW_018368707.1	350224	350840	617	0.842995	2.58446	6.04126	0.0286523	0.599895	up	n.s.
933	NW_018368707.1	367857	368785	929	-0.149151	2.48671	0.200945	0.661281	0.908827	down	n.s.
934	NW_018368707.1	495694	496065	372	-0.10935	2.16051	0.107457	0.748237	0.933298	down	n.s.
935	NW_018368707.1	520416	521060	645	0.370693	2.36431	1.20243	0.29258	0.78236	up	n.s.
936	NW_018368707.1	528671	529015	345	0.302168	1.47179	0.874081	0.366737	0.814694	up	n.s.
937	NW_018368707.1	689921	690280	360	0.0787456	1.85158	0.0428088	0.839266	0.95933	up	n.s.
938	NW_018368707.1	884309	884718	410	0.337791	1.48479	1.13465	0.306018	0.787331	up	n.s.
939	NW_018368707.1	1018414	1018886	473	0.0588441	1.69273	0.0326398	0.859395	0.964983	up	n.s.
940	NW_018368707.1	1051113	1051849	737	0.702533	2.83017	4.18275	0.0614603	0.65391	up	n.s.
941	NW_018368707.1	1078807	1079184	378	0.865806	1.84686	5.75131	0.0320576	0.608328	up	n.s.
942	NW_018368707.1	1100920	1101287	368	0.289409	2.40832	0.531415	0.47884	0.846736	up	n.s.
943	NW_018368707.1	1106708	1107188	481	0.611808	1.98843	3.19639	0.0969363	0.697498	up	n.s.
944	NW_018368707.1	1108702	1109118	417	0.58478	1.63913	2.51918	0.136296	0.723103	up	n.s.
945	NW_018368707.1	1135993	1136359	367	0.593259	1.99582	3.01217	0.10608	0.706828	up	n.s.
946	NW_018368707.1	1136624	1136978	355	0.665963	1.97121	3.95643	0.0679852	0.665082	up	n.s.
947	NW_018368707.1	1150420	1150826	407	0.378976	2.00796	1.28729	0.276877	0.778247	up	n.s.
948	NW_018368707.1	1157553	1158195	643	0.2149	2.08994	0.410736	0.532644	0.865009	up	n.s.
949	NW_018368707.1	1160525	1160846	322	-0.140279	1.74321	0.150829	0.70398	0.920872	down	n.s.
950	NW_018368707.1	1204164	1204667	504	0.656802	2.62276	3.78705	0.0734167	0.668947	up	n.s.
951	NW_018368707.1	1297316	1297740	425	0.463828	4.27786	2.42438	0.143274	0.723103	up	n.s.
952	NW_018368707.1	1318135	1318876	742	0.126315	2.88534	0.123909	0.730429	0.927343	up	n.s.
953	NW_018368707.1	1351369	1352000	632	0.198642	2.10808	0.352241	0.562952	0.877002	up	n.s.
954	NW_018368707.1	1353288	1353618	331	-0.450538	1.34311	1.96343	0.184383	0.741841	down	n.s.
955	NW_018368707.1	1397107	1397557	451	0.424268	1.85091	1.38859	0.2596	0.773244	up	n.s.
956	NW_018368707.1	1626176	1626686	511	-0.316871	2.42626	0.507763	0.488603	0.849737	down	n.s.
957	NW_018368707.1	1686208	1686633	426	0.717682	1.66509	3.50465	0.0836815	0.681009	up	n.s.
958	NW_018368707.1	1732648	1733099	452	0.241972	2.11149	0.473444	0.503406	0.854046	up	n.s.
959	NW_018368707.1	1734753	1736481	1729	-0.149751	3.5882	0.235297	0.635632	0.901024	down	n.s.
960	NW_018368707.1	1753753	1753970	218	0.570169	1.04421	2.25405	0.156972	0.724735	up	n.s.
961	NW_018368707.1	1782780	1783510	731	0.552799	3.07077	2.81767	0.116905	0.716646	up	n.s.
962	NW_018368707.1	1785188	1786337	1150	0.322838	2.8676	0.853606	0.372234	0.815507	up	n.s.
963	NW_018368707.1	1813207	1814132	926	0.463998	3.43739	1.72731	0.211296	0.748646	up	n.s.
964	NW_018368707.1	1937361	1937877	517	0.0219473	1.81368	0.00407912	0.950039	0.988016	up	n.s.
965	NW_018368707.1	1955532	1956835	1304	-0.162378	2.88701	0.241521	0.631239	0.899035	down	n.s.
966	NW_018368769.1	3338	6809	3472	0.464887	4.79948	1.22625	0.288051	0.781037	up	n.s.
967	NW_018368769.1	7076	8196	1121	0.454287	2.89683	0.990994	0.337527	0.801763	up	n.s.
968	NW_018368769.1	10767	13190	2424	0.532168	4.20729	1.47765	0.245588	0.767337	up	n.s.
969	NW_018368769.1	13370	15895	2526	0.354584	4.33497	0.683314	0.423244	0.827624	up	n.s.
970	NW_018368777.1	163	485	323	0.369681	2.72156	1.19961	0.293122	0.782626	up	n.s.
971	NW_018368786.1	13012	13285	274	0.689435	1.2562	4.53183	0.0528014	0.643245	up	n.s.
972	NW_018368786.1	36356	36634	279	0.0706981	1.80743	0.0400134	0.844525	0.960196	up	n.s.
973	NW_018368786.1	44799	45072	274	0.895503	1.20283	7.81843	0.015045	0.523089	up	n.s.
974	NW_018368786.1	47794	48152	359	0.355891	1.81187	1.1434	0.304237	0.786234	up	n.s.
975	NW_018368786.1	62245	62781	537	0.108659	1.88602	0.105411	0.750554	0.933518	up	n.s.
976	NW_018368786.1	64141	65276	1136	0.170608	3.01187	0.265691	0.614822	0.894561	up	n.s.
977	NW_018368786.1	67481	68041	561	0.055669	2.2604	0.0235188	0.880452	0.969574	up	n.s.
978	NW_018368786.1	68152	68745	594	0.665714	2.63069	3.61171	0.0795981	0.678003	up	n.s.
979	NW_018368786.1	69940	70338	399	0.90628	1.62905	6.02021	0.0288848	0.599895	up	n.s.
980	NW_018368786.1	72017	73136	1120	0.301222	3.04188	0.8404	0.375845	0.815507	up	n.s.
981	NW_018368786.1	79572	80195	624	0.415542	1.98933	1.50169	0.241981	0.765767	up	n.s.
982	NW_018368786.1	82274	82794	521	0.357305	1.95626	1.06471	0.320811	0.794117	up	n.s.
983	NW_018368786.1	178518	178970	453	0.312766	1.78819	0.781822	0.392519	0.817681	up	n.s.
984	NW_018368786.1	463756	464299	544	0.748182	2.42003	4.84395	0.0462648	0.638898	up	n.s.
985	NW_018368786.1	488379	489196	818	-0.275593	3.38568	0.780843	0.392807	0.817681	down	n.s.
986	NW_018368786.1	489460	489836	377	-0.393403	1.41709	1.36408	0.263643	0.774883	down	n.s.
987	NW_018368786.1	492600	493164	565	-0.205571	1.85879	0.374316	0.551129	0.87201	down	n.s.
988	NW_018368786.1	1088240	1088459	220	1.05604	1.13998	10.8657	0.00573314	0.43447	up	n.s.
989	NW_018368786.1	1133415	1134065	651	0.432732	2.23221	1.52736	0.238205	0.763824	up	n.s.
990	NW_018368786.1	1240283	1240848	566	0.00764942	2.83038	0.000264449	0.98727	0.997348	up	n.s.
991	NW_018368786.1	1291059	1291452	394	0.259379	3.06133	0.407383	0.534297	0.86595	up	n.s.
992	NW_018368786.1	1733136	1733561	426	-0.327489	1.83735	0.787896	0.390738	0.817681	down	n.s.
993	NW_018368786.1	1957955	1959365	1411	-0.185574	3.11804	0.333016	0.573669	0.878227	down	n.s.
994	NW_018368786.1	2042638	2042806	169	0.629883	1.36065	2.64655	0.127569	0.720367	up	n.s.
995	NW_018368786.1	2516490	2516783	294	1.1207	1.39619	8.36157	0.0125215	0.515727	up	n.s.
996	NW_018368786.1	2649365	2650292	928	0.232985	2.51016	0.46683	0.50635	0.854926	up	n.s.
997	NW_018368786.1	2660754	2660931	178	1.13794	1.70877	9.94135	0.00756209	0.462683	up	n.s.
998	NW_018368786.1	2686457	2687113	657	0.715342	2.45281	3.88193	0.0703127	0.666345	up	n.s.
999	NW_018368786.1	3711924	3712269	346	0.423999	1.47914	1.67312	0.218177	0.751171	up	n.s.
1000	NW_018368786.1	4924961	4925259	299	0.259688	2.45979	0.612809	0.447649	0.834153	up	n.s.
1001	NW_018368786.1	4942433	4942851	419	0.100611	1.85475	0.0526307	0.822089	0.956268	up	n.s.
1002	NW_018368786.1	5308423	5308728	306	0.591743	1.75938	2.46672	0.140104	0.723103	up	n.s.
1003	NW_018368786.1	5562220	5562688	469	0.515469	2.95851	2.25797	0.156639	0.724638	up	n.s.
1004	NW_018368786.1	5585940	5586302	363	-0.144532	1.6618	0.175891	0.681722	0.91446	down	n.s.
1005	NW_018368786.1	5810934	5811233	300	0.394919	1.49335	1.33551	0.268463	0.777926	up	n.s.
1006	NW_018368786.1	5988291	5988512	222	0.577855	1.34006	3.36326	0.0894688	0.685211	up	n.s.
1007	NW_018368786.1	7071277	7071553	277	0.0677067	1.53593	0.0317765	0.861245	0.964983	up	n.s.
1008	NW_018368786.1	8198414	8198679	266	0.581122	0.956227	3.70184	0.0763455	0.672323	up	n.s.
1009	NW_018368786.1	8294491	8294804	314	-0.091233	1.53433	0.0795455	0.782319	0.943118	down	n.s.
1010	NW_018368792.1	449913	450150	238	0.64714	1.77888	2.88913	0.112777	0.716646	up	n.s.
1011	NW_018368792.1	536572	536902	331	0.00866846	2.01331	0.000373974	0.984862	0.997203	up	n.s.
1012	NW_018368792.1	1048471	1048728	258	1.02603	2.10623	7.21848	0.0185536	0.543568	up	n.s.
1013	NW_018368792.1	1105309	1106017	709	0.186075	2.79285	0.246358	0.627873	0.898389	up	n.s.
1014	NW_018368792.1	1111189	1111503	315	-0.203308	1.65968	0.378741	0.548817	0.871349	down	n.s.
1015	NW_018368792.1	1118737	1118967	231	-0.0516851	1.41195	0.0273023	0.871282	0.967297	down	n.s.
1016	NW_018368792.1	1206255	1207026	772	0.0973434	2.21749	0.0800122	0.7817	0.942895	up	n.s.
1017	NW_018368792.1	1213854	1216412	2559	0.204898	3.94727	0.476368	0.502114	0.853822	up	n.s.
1018	NW_018368792.1	1217869	1219422	1554	0.235145	3.11732	0.500155	0.491818	0.85078	up	n.s.
1019	NW_018368792.1	1219857	1221406	1550	0.156414	3.10693	0.218338	0.647984	0.9058	up	n.s.
1020	NW_018368792.1	1229310	1229708	399	0.0749849	1.66742	0.0519677	0.823192	0.956268	up	n.s.
1021	NW_018368792.1	1235920	1237116	1197	0.138074	3.0454	0.166033	0.69024	0.916312	up	n.s.
1022	NW_018368792.1	1242406	1243441	1036	0.559295	2.7621	2.45029	0.141324	0.723103	up	n.s.
1023	NW_018368792.1	1244376	1245079	704	0.962278	2.25195	6.34275	0.0255536	0.586123	up	n.s.
1024	NW_018368792.1	1286121	1286622	502	0.821751	2.36553	5.58093	0.0342808	0.611479	up	n.s.
1025	NW_018368792.1	1294722	1295404	683	0.0234968	2.07587	0.00475658	0.946056	0.98757	up	n.s.
1026	NW_018368792.1	1671607	1671948	342	0.705206	1.5323	4.66707	0.0498427	0.639076	up	n.s.
1027	NW_018368792.1	1680780	1681078	299	-0.0480244	1.54552	0.0126511	0.91215	0.979302	down	n.s.
1028	NW_018368792.1	1943291	1943886	596	1.21395	1.6529	10.5926	0.00621389	0.445181	up	n.s.
1029	NW_018368792.1	1986861	1987774	914	0.219281	5.08425	0.621574	0.444492	0.832019	up	n.s.
1030	NW_018368792.1	2011297	2011649	353	0.0459898	1.57693	0.0200985	0.889419	0.972645	up	n.s.
1031	NW_018368792.1	2188547	2188814	268	0.490838	1.40956	2.26533	0.156016	0.724638	up	n.s.
1032	NW_018368792.1	2422783	2423464	682	0.13383	1.99902	0.15217	0.702737	0.920513	up	n.s.
1033	NW_018368792.1	2728755	2729260	506	0.0778236	2.47053	0.0507431	0.82525	0.956663	up	n.s.
1034	NW_018368792.1	2735285	2735612	328	0.248746	1.65502	0.373837	0.55138	0.872023	up	n.s.
1035	NW_018368809.1	44612	45573	962	0.83974	3.78171	5.42389	0.0364926	0.613633	up	n.s.
1036	NW_018368809.1	523752	524443	692	0.418434	2.84496	1.42976	0.252993	0.76945	up	n.s.
1037	NW_018368809.1	529848	530453	606	-0.067777	2.636	0.037138	0.850139	0.962403	down	n.s.
1038	NW_018368809.1	534826	535181	356	0.139384	1.99638	0.131453	0.722711	0.925556	up	n.s.
1039	NW_018368809.1	565977	566630	654	0.220958	3.00841	0.363045	0.557103	0.874937	up	n.s.
1040	NW_018368809.1	571118	571392	275	0.349744	1.25195	1.21905	0.28941	0.781281	up	n.s.
1041	NW_018368809.1	586549	586967	419	0.288448	2.02499	0.696335	0.418971	0.826901	up	n.s.
1042	NW_018368809.1	588660	589036	377	0.123301	2.83639	0.0953658	0.762318	0.93678	up	n.s.
1043	NW_018368809.1	610318	610653	336	0.172954	1.79249	0.218357	0.64797	0.9058	up	n.s.
1044	NW_018368809.1	613325	613692	368	0.270608	2.28043	0.486321	0.49776	0.852824	up	n.s.
1045	NW_018368809.1	616184	616504	321	0.4865	1.63122	1.73584	0.210238	0.747245	up	n.s.
1046	NW_018368809.1	669903	670152	250	0.162924	1.42225	0.205442	0.657778	0.907286	up	n.s.
1047	NW_018368809.1	672239	672793	555	0.154298	2.47233	0.166919	0.689462	0.916082	up	n.s.
1048	NW_018368809.1	782660	782977	318	0.657171	1.58797	4.05192	0.0651359	0.661824	up	n.s.
1049	NW_018368809.1	812767	813271	505	0.380898	2.18325	1.18836	0.2953	0.783487	up	n.s.
1050	NW_018368809.1	848893	849439	547	0.651028	3.25753	3.52685	0.0828143	0.680689	up	n.s.
1051	NW_018368809.1	927379	928017	639	0.532859	1.92614	2.39569	0.145474	0.723103	up	n.s.
1052	NW_018368809.1	930152	930710	559	0.199321	3.11614	0.314633	0.584315	0.883131	up	n.s.
1053	NW_018368809.1	938397	939339	943	0.213644	3.39269	0.450911	0.513567	0.85684	up	n.s.
1054	NW_018368809.1	958909	959274	366	-0.154439	1.53969	0.228515	0.640503	0.903102	down	n.s.
1055	NW_018368809.1	977834	978690	857	-0.161019	2.51677	0.211398	0.653209	0.905911	down	n.s.
1056	NW_018368809.1	979933	980359	427	-0.118714	1.58293	0.127427	0.726798	0.926145	down	n.s.
1057	NW_018368809.1	993854	994370	517	0.296564	2.05874	0.532162	0.478536	0.846736	up	n.s.
1058	NW_018368809.1	1200366	1200551	186	0.204892	1.4934	0.393759	0.541111	0.868783	up	n.s.
1059	NW_018368809.1	1304836	1305163	328	0.0744155	2.01324	0.0475552	0.830732	0.958159	up	n.s.
1060	NW_018368809.1	1319975	1320221	247	0.552205	1.25263	2.51196	0.136812	0.723103	up	n.s.
1061	NW_018368809.1	1455090	1455531	442	0.611847	2.26055	3.07404	0.102896	0.705462	up	n.s.
1062	NW_018368809.1	1460570	1461061	492	0.0735863	3.2499	0.0401271	0.844308	0.960196	up	n.s.
1063	NW_018368809.1	1503610	1504001	392	0.0422148	2.45561	0.011817	0.915083	0.980061	up	n.s.
1064	NW_018368809.1	1558201	1558576	376	0.637099	1.8583	3.44911	0.0858991	0.68467	up	n.s.
1065	NW_018368809.1	1597498	1597649	152	0.764107	1.36586	5.68094	0.0329545	0.608328	up	n.s.
1066	NW_018368886.1	30600	30932	333	0.490041	1.23112	2.25535	0.156861	0.724638	up	n.s.
1067	NW_018368886.1	135829	136152	324	-0.150434	1.5977	0.206537	0.656932	0.907286	down	n.s.
1068	NW_018368886.1	137852	138438	587	0.306417	2.07451	0.84413	0.37482	0.815507	up	n.s.
1069	NW_018368886.1	340647	341228	582	0.0784863	2.12802	0.0529108	0.821625	0.956268	up	n.s.
1070	NW_018368903.1	487751	487931	181	0.546262	1.29017	2.8769	0.113471	0.716646	up	n.s.
1071	NW_018368903.1	505493	505666	174	-0.124245	1.0936	0.16667	0.689681	0.916082	down	n.s.
1072	NW_018368903.1	858096	858398	303	-0.0358726	1.90447	0.00598056	0.939526	0.986712	down	n.s.
1073	NW_018368903.1	1236378	1236657	280	0.488401	1.89471	1.64604	0.221726	0.754859	up	n.s.
1074	NW_018368926.1	3914	4265	352	0.548998	1.2301	2.82261	0.116614	0.716646	up	n.s.
1075	NW_018368928.1	673393	674551	1159	0.019082	2.6617	0.00327507	0.955227	0.989825	up	n.s.
1076	NW_018368928.1	682397	682866	470	0.156597	1.75125	0.165282	0.690901	0.9167	up	n.s.
1077	NW_018368928.1	710346	711105	760	-0.123744	2.32553	0.112601	0.742514	0.931481	down	n.s.
1078	NW_018368928.1	733856	734287	432	-0.589238	1.53386	3.31587	0.0915162	0.688026	down	n.s.
1079	NW_018368928.1	888927	889367	441	0.037677	2.90686	0.0086754	0.9272	0.982797	up	n.s.
1080	NW_018368928.1	894743	895241	499	0.356359	2.23896	1.05265	0.323465	0.794117	up	n.s.
1081	NW_018368939.1	2649	3234	586	0.386409	2.8895	0.976409	0.340982	0.802923	up	n.s.
1082	NW_018368959.1	446297	446763	467	-0.148251	1.99802	0.180522	0.677818	0.913057	down	n.s.
1083	NW_018368959.1	609067	609577	511	-0.333976	1.95038	0.682164	0.423625	0.827624	down	n.s.
1084	NW_018368959.1	630924	631351	428	0.0620279	2.17394	0.021254	0.886308	0.972029	up	n.s.
1085	NW_018368959.1	691379	691739	361	-0.037574	1.54044	0.00849365	0.927964	0.982797	down	n.s.
1086	NW_018368959.1	692962	693262	301	-0.0109023	1.71937	0.000587808	0.981023	0.995768	down	n.s.
1087	NW_018368959.1	746067	746318	252	0.443396	1.44996	1.82316	0.199797	0.743786	up	n.s.
1088	NW_018368959.1	1207448	1208211	764	0.230672	2.81045	0.480421	0.500332	0.853132	up	n.s.
1089	NW_018368959.1	1243843	1244527	685	0.568704	3.24161	3.17262	0.0980606	0.699804	up	n.s.
1090	NW_018368959.1	1244700	1244709	10	-0.371004	-1.06173	1.65064	0.316729	0.790744	down	n.s.
1091	NW_018368959.1	1244859	1245253	395	0.278306	1.55853	0.754683	0.400629	0.821048	up	n.s.
1092	NW_018368959.1	1297452	1297762	311	0.315618	1.5564	0.930369	0.352231	0.809063	up	n.s.
1093	NW_018368959.1	1562467	1562922	456	0.345753	1.81678	0.758046	0.39961	0.821007	up	n.s.
1094	NW_018368959.1	1596719	1598082	1364	0.151924	3.21941	0.144152	0.71027	0.922481	up	n.s.
1095	NW_018368959.1	1602128	1602320	193	-0.0708902	2.35931	0.0435142	0.837968	0.958953	down	n.s.
1096	NW_018368959.1	1602737	1603814	1078	0.149413	3.26842	0.202004	0.660452	0.908631	up	n.s.
1097	NW_018368959.1	1603984	1604332	349	0.528177	3.09265	2.02626	0.177972	0.738199	up	n.s.
1098	NW_018368959.1	1611037	1611383	347	0.0471842	1.8868	0.0198904	0.889989	0.972707	up	n.s.
1099	NW_018368959.1	1612166	1612455	290	0.460476	2.35127	1.77599	0.205352	0.746299	up	n.s.
1100	NW_018368959.1	1625574	1626202	629	0.14009	2.4377	0.1739	0.68342	0.914498	up	n.s.
1101	NW_018368959.1	1752078	1753230	1153	0.273046	2.97294	0.533881	0.477841	0.846258	up	n.s.
1102	NW_018368959.1	1885812	1886144	333	1.72901	1.51086	22.2963	0.000390648	0.208155	up	n.s.
1103	NW_018368959.1	1888756	1889223	468	0.341159	1.76998	0.793827	0.389011	0.817681	up	n.s.
1104	NW_018368959.1	1892065	1892492	428	0.715388	2.35937	4.38238	0.0563178	0.650125	up	n.s.
1105	NW_018368959.1	2211689	2211877	189	0.442547	1.24568	2.0697	0.173705	0.735737	up	n.s.
1106	NW_018368961.1	70908	71068	161	0.504567	1.30408	2.44854	0.141455	0.723103	up	n.s.
1107	NW_018368969.1	1	450	450	0.390651	1.75968	1.21819	0.289572	0.781281	up	n.s.
1108	NW_018368994.1	1517	2620	1104	0.0553065	3.00701	0.0253496	0.875927	0.968387	up	n.s.
1109	NW_018369057.1	24570	25604	1035	0.075458	9.40359	0.0427227	0.839425	0.959346	up	n.s.
1110	NW_018369057.1	33995	34158	164	0.569566	1.73988	2.29367	0.153645	0.724638	up	n.s.
1111	NW_018369057.1	38704	39101	398	0.425407	6.14823	1.85096	0.196614	0.743364	up	n.s.
1112	NW_018369071.1	58298	58871	574	0.212162	1.87671	0.370259	0.553265	0.872838	up	n.s.
1113	NW_018369071.1	110709	111229	521	0.422586	2.26466	1.35406	0.265321	0.775084	up	n.s.
1114	NW_018369072.1	753430	753743	314	0.493246	1.18703	1.57963	0.230755	0.760267	up	n.s.
1115	NW_018369072.1	1315054	1315355	302	0.379413	1.49125	0.989767	0.337816	0.801763	up	n.s.
1116	NW_018369072.1	1719833	1720195	363	0.463518	1.85482	1.60984	0.22659	0.758289	up	n.s.
1117	NW_018369072.1	1722692	1722961	270	0.496104	1.24101	1.8841	0.192905	0.743329	up	n.s.
1118	NW_018369072.1	1986906	1987340	435	1.06614	1.36441	11.0545	0.00542597	0.428134	up	n.s.
1119	NW_018369072.1	2913313	2913782	470	0.104066	2.46974	0.0720473	0.792558	0.946386	up	n.s.
1120	NW_018369072.1	3373101	3373637	537	-0.0805776	2.38208	0.0325945	0.859491	0.964983	down	n.s.
1121	NW_018369072.1	3587160	3587480	321	0.410289	1.51742	1.49107	0.243565	0.765918	up	n.s.
1122	NW_018369072.1	3594801	3595168	368	1.35355	1.53803	11.4708	0.00481391	0.406977	up	n.s.
1123	NW_018369072.1	3598766	3599099	334	0.452512	1.50562	1.29303	0.275856	0.777926	up	n.s.
1124	NW_018369072.1	4085556	4085975	420	0.693418	2.2755	3.95608	0.0679961	0.665082	up	n.s.
1125	NW_018369072.1	4133058	4133437	380	0.357749	2.55911	0.901318	0.35961	0.811329	up	n.s.
1126	NW_018369072.1	4158226	4158586	361	0.314792	1.29209	1.05145	0.323729	0.794117	up	n.s.
1127	NW_018369072.1	4159349	4160072	724	0.573643	3.09057	2.26099	0.156383	0.724638	up	n.s.
1128	NW_018369072.1	4167372	4167707	336	0.634779	1.62267	2.75166	0.120884	0.718183	up	n.s.
1129	NW_018369072.1	4368690	4369207	518	0.27776	2.09134	0.652058	0.433791	0.828472	up	n.s.
1130	NW_018369072.1	4442673	4443128	456	0.183935	1.8842	0.292704	0.59757	0.888178	up	n.s.
1131	NW_018369072.1	4562353	4562661	309	0.259139	1.83809	0.580696	0.459536	0.839682	up	n.s.
1132	NW_018369072.1	5687450	5688033	584	0.571529	2.49132	2.85662	0.114632	0.716646	up	n.s.
1133	NW_018369072.1	5736473	5737952	1480	0.399756	3.65999	1.74502	0.209107	0.747245	up	n.s.
1134	NW_018369073.1	4795	4996	202	0.454286	3.68753	1.72572	0.211493	0.748675	up	n.s.
1135	NW_018369130.1	25	378	354	0.022018	2.02934	0.00317858	0.955891	0.989865	up	n.s.
1136	NW_018369168.1	18461	19309	849	0.577015	2.90765	2.99072	0.107212	0.708766	up	n.s.
1137	NW_018369168.1	29365	30027	663	0.20313	2.27904	0.333959	0.573134	0.878227	up	n.s.
1138	NW_018369168.1	39553	39701	149	1.16463	1.5639	9.23866	0.00941507	0.480648	up	n.s.
1139	NW_018369168.1	40360	40911	552	0.982463	2.05836	8.07016	0.013808	0.518884	up	n.s.
1140	NW_018369168.1	56560	56882	323	0.554719	1.35826	2.72583	0.122486	0.718629	up	n.s.
1141	NW_018369168.1	80133	80706	574	0.417966	1.75992	1.53196	0.237537	0.763824	up	n.s.
1142	NW_018369185.1	824	1053	230	0.0865963	1.81655	0.0539308	0.819947	0.955568	up	n.s.
1143	NW_018369190.1	242593	242965	373	0.126548	2.20232	0.123864	0.730476	0.927343	up	n.s.
1144	NW_018369190.1	246672	247035	364	0.364856	1.50138	1.03086	0.328336	0.794518	up	n.s.
1145	NW_018369190.1	261018	261543	526	0.517395	2.84946	2.22263	0.159676	0.726892	up	n.s.
1146	NW_018369190.1	303457	304015	559	0.254571	3.21424	0.497773	0.492832	0.851227	up	n.s.
1147	NW_018369190.1	425771	426121	351	0.016387	1.70578	0.00207468	0.964357	0.992033	up	n.s.
1148	NW_018369190.1	426244	426313	70	-0.551432	0.679256	2.7326	0.122063	0.718629	down	n.s.
1149	NW_018369190.1	426426	427345	920	0.111277	3.07173	0.109854	0.745551	0.932366	up	n.s.
1150	NW_018369190.1	432789	433377	589	-0.631703	1.92868	3.55502	0.0817296	0.678003	down	n.s.
1151	NW_018369190.1	544763	545075	313	-0.342124	1.76126	1.00268	0.334795	0.801616	down	n.s.
1152	NW_018369190.1	702468	703144	677	0.365294	3.29567	1.08085	0.31731	0.791218	up	n.s.
1153	NW_018369190.1	815287	815769	483	0.230733	1.90935	0.322213	0.579876	0.881227	up	n.s.
1154	NW_018369190.1	893401	893945	545	0.384865	1.74547	1.12079	0.308873	0.78929	up	n.s.
1155	NW_018369190.1	903252	903948	697	0.425074	2.52816	1.29152	0.276125	0.777926	up	n.s.
1156	NW_018369190.1	983630	983922	293	0.324651	1.73094	0.772535	0.395265	0.818716	up	n.s.
1157	NW_018369190.1	1322026	1322449	424	-0.639138	2.4506	2.04003	0.176605	0.737863	down	n.s.
1158	NW_018369190.1	1344302	1344582	281	0.576336	1.17854	2.79595	0.118196	0.716646	up	n.s.
1159	NW_018369190.1	1387367	1387647	281	-0.0896999	1.7434	0.0394111	0.845683	0.960538	down	n.s.
1160	NW_018369190.1	1492591	1493011	421	0.10401	2.61269	0.0907011	0.768013	0.938	up	n.s.
1161	NW_018369190.1	2289936	2290755	820	-0.370316	2.09348	1.23554	0.286311	0.781037	down	n.s.
1162	NW_018369190.1	2291711	2291835	125	-0.095256	0.762417	0.0951602	0.762566	0.93678	down	n.s.
1163	NW_018369190.1	2292173	2292748	576	0.0559548	1.80055	0.0281863	0.869235	0.967297	up	n.s.
1164	NW_018369190.1	2827524	2828340	817	1.15009	4.53155	9.24662	0.0093913	0.480648	up	n.s.
1165	NW_018369190.1	2828510	2829198	689	0.382248	2.01239	1.127	0.30759	0.78787	up	n.s.
1166	NW_018369190.1	2830864	2832079	1216	0.693624	4.10598	4.77006	0.0477211	0.638898	up	n.s.
1167	NW_018369190.1	2837689	2838035	347	0.581175	1.44602	1.44127	0.251186	0.76945	up	n.s.
1168	NW_018369190.1	2865895	2866246	352	-0.144489	2.01124	0.14455	0.70989	0.922481	down	n.s.
1169	NW_018369190.1	2873579	2873957	379	0.792807	1.68626	4.95943	0.0440931	0.632483	up	n.s.
1170	NW_018369209.1	83927	84441	515	0.309846	2.15464	0.837331	0.376692	0.815815	up	n.s.
1171	NW_018369215.1	5723	6203	481	0.710529	1.7929	4.48323	0.0539155	0.643245	up	n.s.
1172	NW_018369215.1	6442	6785	344	0.285793	1.55526	0.780038	0.393044	0.817681	up	n.s.
1173	NW_018369215.1	8390	8980	591	0.242145	1.7513	0.52655	0.48082	0.846865	up	n.s.
1174	NW_018369215.1	11450	11893	444	0.733058	1.37256	3.55937	0.0815636	0.678003	up	n.s.
1175	NW_018369216.1	28329	28568	240	-0.0960303	2.0715	0.0815503	0.779671	0.941714	down	n.s.
1176	NW_018369216.1	35344	35712	369	0.424976	3.56497	1.66572	0.21914	0.752415	up	n.s.
1177	NW_018369216.1	42122	42466	345	0.538714	2.13061	2.58061	0.131998	0.720782	up	n.s.
1178	NW_018369216.1	42648	42878	231	0.172482	1.83526	0.27131	0.611143	0.893169	up	n.s.
1179	NW_018369225.1	188388	188848	461	-0.35895	2.81939	0.580609	0.459569	0.839682	down	n.s.
1180	NW_018369225.1	234915	235402	488	0.123693	3.31565	0.113975	0.74101	0.931313	up	n.s.
1181	NW_018369225.1	237664	238080	417	-0.33691	2.01275	0.758672	0.39942	0.821007	down	n.s.
1182	NW_018369225.1	247884	248367	484	0.599096	2.03584	2.50199	0.137529	0.723103	up	n.s.
1183	NW_018369225.1	250715	250959	245	0.625785	1.36781	3.16347	0.0984975	0.699804	up	n.s.
1184	NW_018369225.1	453794	454536	743	0.141724	2.21957	0.166697	0.689657	0.916082	up	n.s.
1185	NW_018369225.1	501257	501657	401	0.445668	2.46647	1.79456	0.203141	0.745518	up	n.s.
1186	NW_018369225.1	913697	914079	383	0.600469	1.43593	3.09052	0.102068	0.704225	up	n.s.
1187	NW_018369225.1	1093408	1093744	337	0.510764	1.59597	2.34844	0.149188	0.724448	up	n.s.
1188	NW_018369225.1	1117530	1118082	553	0.251852	1.98123	0.561903	0.466739	0.842815	up	n.s.
1189	NW_018369225.1	1382901	1383176	276	0.538969	1.47822	2.33306	0.150423	0.724638	up	n.s.
1190	NW_018369236.1	14358	14791	434	-0.0630302	2.75289	0.0274566	0.870922	0.967297	down	n.s.
1191	NW_018369237.1	42888	43195	308	0.246859	1.5379	0.591188	0.455595	0.83801	up	n.s.
1192	NW_018369237.1	143892	144202	311	0.387533	2.08756	0.976621	0.340931	0.802923	up	n.s.
1193	NW_018369237.1	205555	205932	378	0.331689	1.89009	0.862531	0.369823	0.8151	up	n.s.
1194	NW_018369251.1	121960	122819	860	0.17006	3.49236	0.282127	0.604197	0.890498	up	n.s.
1195	NW_018369251.1	124481	124858	378	0.105984	1.71719	0.104371	0.751743	0.933782	up	n.s.
1196	NW_018369251.1	158155	158427	273	0.449071	1.28399	2.04267	0.176345	0.737545	up	n.s.
1197	NW_018369251.1	396520	396708	189	0.97671	1.96631	5.21905	0.0396361	0.624737	up	n.s.
1198	NW_018369291.1	19577	20086	510	1.05758	1.77399	8.68626	0.0112494	0.498219	up	n.s.
1199	NW_018369303.1	351	653	303	0.692378	1.87574	2.88939	0.112763	0.716646	up	n.s.
1200	NW_018369325.1	4321	5435	1115	-0.0234196	3.05457	0.0049379	0.94504	0.987311	down	n.s.
1201	NW_018369353.1	179253	179546	294	0.249891	1.64757	0.474762	0.502822	0.853822	up	n.s.
1202	NW_018369353.1	310826	311349	524	-0.372005	1.89116	0.974082	0.341538	0.803113	down	n.s.
1203	NW_018369353.1	313926	314271	346	0.381053	1.65949	1.34459	0.266918	0.777109	up	n.s.
1204	NW_018369353.1	339336	341191	1856	0.238656	5.80444	0.703943	0.416505	0.826082	up	n.s.
1205	NW_018369353.1	341602	341894	293	0.226233	2.44227	0.457779	0.51043	0.85599	up	n.s.
1206	NW_018369353.1	344946	345402	457	0.30046	2.15723	0.613795	0.447292	0.8338	up	n.s.
1207	NW_018369353.1	371631	372104	474	-0.0342976	1.91632	0.0102614	0.920847	0.981196	down	n.s.
1208	NW_018369353.1	521009	521435	427	-0.0350484	1.79378	0.0110306	0.917945	0.980572	down	n.s.
1209	NW_018369353.1	533985	534246	262	0.603963	1.07632	3.90923	0.069449	0.665082	up	n.s.
1210	NW_018369353.1	581054	581310	257	-0.247166	1.36307	0.429537	0.523556	0.861315	down	n.s.
1211	NW_018369353.1	607024	607416	393	0.672247	1.5578	4.24986	0.0596714	0.65391	up	n.s.
1212	NW_018369353.1	616875	617493	619	0.133593	2.41633	0.147146	0.707429	0.921553	up	n.s.
1213	NW_018369353.1	624702	625273	572	0.433692	3.36181	1.87777	0.193606	0.743329	up	n.s.
1214	NW_018369353.1	650625	650957	333	0.663695	1.54923	4.20672	0.0608142	0.65391	up	n.s.
1215	NW_018369353.1	707414	708326	913	-0.0554655	2.65381	0.0258331	0.87476	0.96799	down	n.s.
1216	NW_018369353.1	773431	774227	797	0.175507	3.05858	0.27875	0.606347	0.891732	up	n.s.
1217	NW_018369353.1	781541	781900	360	0.180608	1.83062	0.286294	0.601567	0.889342	up	n.s.
1218	NW_018369353.1	899877	900272	396	-0.0878947	1.66445	0.0290794	0.867201	0.966573	down	n.s.
1219	NW_018369353.1	1026080	1026450	371	0.332671	1.86957	0.97113	0.342245	0.80327	up	n.s.
1220	NW_018369356.1	83352	83734	383	-0.280119	1.34508	0.775777	0.394303	0.81836	down	n.s.
1221	NW_018369356.1	87795	88629	835	-0.00793068	2.63028	0.000553493	0.981585	0.996153	down	n.s.
1222	NW_018369356.1	90622	90931	310	0.3856	2.44116	1.19968	0.293108	0.782626	up	n.s.
1223	NW_018369356.1	107210	107534	325	-0.587786	1.35117	3.38723	0.0884543	0.685211	down	n.s.
1224	NW_018369356.1	117817	118878	1062	-0.251018	3.05904	0.584273	0.458186	0.839682	down	n.s.
1225	NW_018369356.1	144370	144716	347	0.270345	1.72904	0.68553	0.422512	0.827624	up	n.s.
1226	NW_018369356.1	149079	149654	576	1.0533	2.1117	7.63208	0.0160444	0.52626	up	n.s.
1227	NW_018369356.1	156575	157221	647	0.768114	2.7174	5.20079	0.0399317	0.624737	up	n.s.
1228	NW_018369356.1	171217	171557	341	2.88033	1.24944	56.4909	4.19162e-06	0.0238238	up	significant
1229	NW_018369356.1	183854	184159	306	0.672467	1.35245	3.63485	0.0787475	0.678003	up	n.s.
1230	NW_018369356.1	196410	196655	246	0.118168	1.4854	0.124972	0.729326	0.927071	up	n.s.
1231	NW_018369356.1	206771	207058	288	0.281292	1.6481	0.686822	0.422086	0.82762	up	n.s.
1232	NW_018369356.1	226751	227055	305	0.761839	1.40135	5.16673	0.0404898	0.625355	up	n.s.
1233	NW_018369356.1	228740	229200	461	-0.070542	1.86219	0.0439821	0.837112	0.95891	down	n.s.
1234	NW_018369356.1	354279	354636	358	0.615863	1.30819	3.43475	0.0864839	0.68467	up	n.s.
1235	NW_018369389.1	360719	361084	366	-0.102059	1.4816	0.101011	0.755627	0.934982	down	n.s.
1236	NW_018369407.1	23356	23588	233	0.697618	1.2139	4.87619	0.0456459	0.638898	up	n.s.
1237	NW_018369407.1	34222	34526	305	3.23824	1.16193	15.9197	0.00401407	0.400868	up	n.s.
1238	NW_018369407.1	143954	144490	537	0.149274	2.03754	0.192209	0.668225	0.910403	up	n.s.
1239	NW_018369407.1	149634	151496	1863	-0.0345671	3.47688	0.0117451	0.91534	0.980175	down	n.s.
1240	NW_018369407.1	163158	163905	748	0.512535	2.80959	2.3791	0.146765	0.723103	up	n.s.
1241	NW_018369407.1	165314	165963	650	0.545514	3.07271	2.35416	0.148733	0.723713	up	n.s.
1242	NW_018369407.1	167355	168150	796	0.40447	2.90028	1.46092	0.248142	0.768027	up	n.s.
1243	NW_018369407.1	211921	212444	524	-0.0552941	2.07964	0.0258296	0.874768	0.96799	down	n.s.
1244	NW_018369407.1	293098	293381	284	0.185089	1.67038	0.311771	0.58601	0.883862	up	n.s.
1245	NW_018369407.1	337945	338248	304	0.505615	1.51997	2.03203	0.177398	0.738199	up	n.s.
1246	NW_018369407.1	355502	358734	3233	-0.0196564	4.35906	0.00455538	0.947208	0.987779	down	n.s.
1247	NW_018369407.1	358850	360590	1741	0.00504979	3.37046	0.000258053	0.987425	0.997348	up	n.s.
1248	NW_018369407.1	398468	398914	447	0.534624	1.92786	2.05816	0.174826	0.736403	up	n.s.
1249	NW_018369407.1	465301	465542	242	0.309752	1.75819	0.787505	0.390852	0.817681	up	n.s.
1250	NW_018369407.1	466138	466623	486	0.279896	1.70627	0.629747	0.441581	0.830693	up	n.s.
1251	NW_018369407.1	524890	526130	1241	0.144791	3.13833	0.196624	0.664692	0.909972	up	n.s.
1252	NW_018369445.1	87037	87366	330	0.479646	4.89584	2.1842	0.163062	0.731555	up	n.s.
1253	NW_018369445.1	87750	88042	293	0.380733	7.49964	1.31693	0.271663	0.777926	up	n.s.
1254	NW_018369445.1	89121	89833	713	0.245299	6.57311	0.55831	0.468138	0.842815	up	n.s.
1255	NW_018369445.1	115046	116134	1089	0.689508	3.82272	2.40056	0.145098	0.723103	up	n.s.
1256	NW_018369445.1	116763	117691	929	0.615121	3.17925	2.54264	0.134634	0.721508	up	n.s.
1257	NW_018369445.1	124189	124688	500	0.392235	2.23098	0.698004	0.418428	0.826738	up	n.s.
1258	NW_018369445.1	561746	562269	524	0.678653	2.346	3.78784	0.0733901	0.668947	up	n.s.
1259	NW_018369480.1	48839	49309	471	0.828667	1.46927	6.67394	0.0225927	0.57091	up	n.s.
1260	NW_018369480.1	81045	81547	503	0.426721	2.46462	1.008	0.333563	0.800505	up	n.s.
1261	NW_018369480.1	94921	95493	573	0.214634	2.74276	0.360242	0.558609	0.875502	up	n.s.
1262	NW_018369480.1	96916	97535	620	0.194881	3.18838	0.314894	0.584161	0.883131	up	n.s.
1263	NW_018369480.1	100989	101293	305	0.0597597	1.48125	0.021047	0.886859	0.972152	up	n.s.
1264	NW_018369480.1	103694	104335	642	0.252438	2.95566	0.526256	0.48094	0.846865	up	n.s.
1265	NW_018369480.1	120315	120612	298	-0.230412	1.37943	0.536294	0.476867	0.846238	down	n.s.
1266	NW_018369480.1	145378	145804	427	0.304659	3.81398	0.89896	0.360219	0.811617	up	n.s.
1267	NW_018369480.1	161049	161448	400	0.482174	2.27551	1.86298	0.195259	0.743329	up	n.s.
1268	NW_018369480.1	164228	164560	333	0.253939	1.96313	0.445668	0.515985	0.857961	up	n.s.
1269	NW_018369480.1	166007	166614	608	0.628484	2.06214	3.02658	0.105328	0.706438	up	n.s.
1270	NW_018369480.1	175535	176233	699	0.0475621	3.55631	0.0201367	0.889314	0.972645	up	n.s.
1271	NW_018369480.1	182170	182824	655	-0.0516918	2.8925	0.0169988	0.898246	0.975207	down	n.s.
1272	NW_018369480.1	184231	184560	330	0.396753	2.07469	1.18277	0.296392	0.783608	up	n.s.
1273	NW_018369480.1	187388	187634	247	0.379409	1.28421	1.28998	0.276398	0.777926	up	n.s.
1274	NW_018369480.1	193360	193852	493	1.09124	1.64897	6.77662	0.0217579	0.565292	up	n.s.
1275	NW_018369480.1	201668	202279	612	0.218729	3.4108	0.335625	0.572191	0.878227	up	n.s.
1276	NW_018369480.1	203002	203508	507	0.332353	1.90495	0.918782	0.355147	0.809127	up	n.s.
1277	NW_018369480.1	238514	238862	349	-0.706822	1.54275	3.92847	0.0688478	0.665082	down	n.s.
1278	NW_018369480.1	261782	262041	260	0.381724	1.89436	1.01257	0.332508	0.799353	up	n.s.
1279	NW_018369480.1	263173	263548	376	0.467848	2.3699	1.61029	0.226528	0.758289	up	n.s.
1280	NW_018369480.1	275281	275928	648	0.573065	3.21285	2.12707	0.168266	0.733191	up	n.s.
1281	NW_018369480.1	339193	339709	517	0.385067	2.17115	0.895818	0.361032	0.811993	up	n.s.
1282	NW_018369480.1	367895	368177	283	-0.00228729	1.28981	5.55411e-05	0.994166	0.999324	down	n.s.
1283	NW_018369480.1	391516	392197	682	0.518904	2.92841	2.2714	0.155504	0.724638	up	n.s.
1284	NW_018369480.1	397591	397841	251	0.413863	1.46028	1.39215	0.259019	0.773244	up	n.s.
1285	NW_018369480.1	402307	402675	369	0.479484	1.88858	2.01709	0.17889	0.738918	up	n.s.
1286	NW_018369480.1	416930	417439	510	-0.852418	2.0823	5.1734	0.0403797	0.624737	down	n.s.
1287	NW_018369480.1	423842	424391	550	0.0800458	2.41532	0.0537537	0.820237	0.955686	up	n.s.
1288	NW_018369480.1	438033	438407	375	-0.0499758	1.79235	0.0197998	0.890238	0.972916	down	n.s.
1289	NW_018369480.1	491290	491807	518	-0.141758	3.32047	0.136714	0.717476	0.924553	down	n.s.
1290	NW_018369480.1	494910	495286	377	-0.147195	2.25324	0.126391	0.727861	0.926776	down	n.s.
1291	NW_018369480.1	508792	509290	499	-0.33136	2.11547	0.867384	0.368522	0.814896	down	n.s.
1292	NW_018369480.1	513326	513913	588	-0.264807	2.11238	0.48892	0.496633	0.852205	down	n.s.
1293	NW_018369480.1	526919	527192	274	0.100273	1.38664	0.0739039	0.789971	0.946112	up	n.s.
1294	NW_018369480.1	565820	566410	591	0.286739	3.15067	0.73414	0.406941	0.823251	up	n.s.
1295	NW_018369480.1	577767	578506	740	0.293788	3.70062	0.76699	0.396919	0.81984	up	n.s.
1296	NW_018369480.1	578900	579234	335	0.327937	1.8435	0.746822	0.403026	0.821709	up	n.s.
1297	NW_018369480.1	595903	596337	435	0.10389	2.37737	0.0767952	0.786012	0.944631	up	n.s.
1298	NW_018369480.1	597991	598413	423	0.505951	1.89201	1.73604	0.210213	0.747245	up	n.s.
1299	NW_018369480.1	610277	610642	366	0.285079	1.90511	0.527626	0.480381	0.846821	up	n.s.
1300	NW_018369480.1	621676	621986	311	1.12653	1.54644	11.6726	0.00454618	0.406977	up	n.s.
1301	NW_018369480.1	825901	826362	462	-0.0587507	2.24309	0.0270042	0.871979	0.967415	down	n.s.
1302	NW_018369480.1	837023	838245	1223	0.23144	4.29236	0.557461	0.468469	0.842958	up	n.s.
1303	NW_018369480.1	839665	840126	462	0.199093	2.51473	0.341682	0.568788	0.878227	up	n.s.
1304	NW_018369480.1	841829	842275	447	-0.158122	2.70972	0.185749	0.673484	0.911836	down	n.s.
1305	NW_018369480.1	1079233	1079688	456	0.137204	2.08893	0.144968	0.709492	0.922481	up	n.s.
1306	NW_018369480.1	1131712	1132521	810	-0.00111937	2.38737	1.07154e-05	0.997437	0.999828	down	n.s.
1307	NW_018369480.1	1189430	1189766	337	0.495052	2.37968	1.74764	0.208787	0.747245	up	n.s.
1308	NW_018369480.1	1205596	1208324	2729	-0.166724	4.05715	0.321957	0.580025	0.881227	down	n.s.
1309	NW_018369480.1	1287282	1287857	576	0.12314	2.13077	0.117067	0.737663	0.9301	up	n.s.
1310	NW_018369480.1	1640432	1640862	431	-0.232257	2.03879	0.274692	0.608953	0.892825	down	n.s.
1311	NW_018369480.1	1678555	1678869	315	-0.563066	1.31253	2.98436	0.10755	0.708803	down	n.s.
1312	NW_018369480.1	2056399	2056552	154	0.123237	2.02296	0.0973829	0.759903	0.93625	up	n.s.
1313	NW_018369480.1	2844600	2844973	374	0.43175	1.30871	1.7783	0.205074	0.746299	up	n.s.
1314	NW_018369480.1	3794700	3794854	155	1.00169	3.07879	8.63771	0.0114297	0.500979	up	n.s.
1315	NW_018369480.1	3908301	3908891	591	0.478903	2.4812	2.03619	0.176985	0.737863	up	n.s.
1316	NW_018369480.1	3935258	3935541	284	0.493373	1.73398	1.88713	0.19257	0.743329	up	n.s.
1317	NW_018369480.1	4438363	4438772	410	0.552616	1.53742	2.81084	0.117309	0.716646	up	n.s.
1318	NW_018369480.1	4994515	4995069	555	0.216564	2.80705	0.295979	0.59555	0.887729	up	n.s.
1319	NW_018369480.1	5064050	5064445	396	-0.427524	1.91362	1.47103	0.246594	0.767337	down	n.s.
1320	NW_018369480.1	5279383	5280160	778	0.447255	2.52649	1.79764	0.202778	0.745518	up	n.s.
1321	NW_018369480.1	5285009	5285767	759	-0.0142215	2.54329	0.00157114	0.96898	0.993579	down	n.s.
1322	NW_018369480.1	5641694	5641958	265	0.185452	1.12361	0.310636	0.586684	0.884094	up	n.s.
1323	NW_018369480.1	5958790	5959045	256	0.687781	1.17459	2.8343	0.115928	0.716646	up	n.s.
1324	NW_018369480.1	5964784	5965470	687	-0.0786708	2.40687	0.049509	0.82735	0.957057	down	n.s.
1325	NW_018369480.1	5975514	5976203	690	-0.0993441	2.19018	0.07517	0.788227	0.945307	down	n.s.
1326	NW_018369480.1	6082047	6082740	694	0.0837024	2.53872	0.063015	0.805686	0.9501	up	n.s.
1327	NW_018369480.1	6083457	6083832	376	-0.462267	1.4355	2.07617	0.173081	0.735737	down	n.s.
1328	NW_018369480.1	6088509	6089231	723	0.910318	2.79155	1.41454	0.269487	0.777926	up	n.s.
1329	NW_018369480.1	6452946	6453290	345	-0.398778	1.7446	0.889295	0.36273	0.811993	down	n.s.
1330	NW_018369480.1	6455633	6455939	307	0.0620579	1.71034	0.0313088	0.862259	0.965293	up	n.s.
1331	NW_018369480.1	6473115	6473641	527	0.0392205	1.87726	0.00742304	0.932644	0.984816	up	n.s.
1332	NW_018369480.1	7108868	7109322	455	0.412019	1.74521	1.57909	0.230831	0.760267	up	n.s.
1333	NW_018369480.1	7138226	7138723	498	0.569095	2.07038	2.78938	0.11859	0.716646	up	n.s.
1334	NW_018369480.1	7172980	7173464	485	0.417389	1.95	1.46002	0.24828	0.768186	up	n.s.
1335	NW_018369480.1	7473302	7473650	349	0.468613	1.73239	1.50786	0.241066	0.765182	up	n.s.
1336	NW_018369480.1	7475254	7475621	368	0.355505	2.34551	0.752261	0.401365	0.821203	up	n.s.
1337	NW_018369480.1	7615703	7616075	373	0.0509342	2.37133	0.0201348	0.889319	0.972645	up	n.s.
1338	NW_018369480.1	7862488	7862865	378	0.483131	1.78772	1.78515	0.204258	0.746299	up	n.s.
1339	NW_018369480.1	7866639	7867013	375	-0.125927	2.24154	0.11112	0.744146	0.931836	down	n.s.
1340	NW_018369480.1	7890718	7891171	454	-0.455974	2.35793	1.06073	0.321684	0.794117	down	n.s.
1341	NW_018369480.1	8727841	8728229	389	0.125582	1.70818	0.14701	0.707557	0.921553	up	n.s.
1342	NW_018369480.1	8750288	8750738	451	0.346061	1.9642	0.925117	0.353548	0.809127	up	n.s.
1343	NW_018369480.1	8777444	8777753	310	0.637064	1.39687	3.17507	0.0979439	0.699804	up	n.s.
1344	NW_018369480.1	8802558	8802836	279	0.672446	1.41093	3.78702	0.0734176	0.668947	up	n.s.
1345	NW_018369480.1	9098733	9099168	436	0.235436	1.44317	0.549962	0.471416	0.844279	up	n.s.
1346	NW_018369480.1	9185535	9187811	2277	0.179886	3.67766	0.347234	0.565704	0.877499	up	n.s.
1347	NW_018369480.1	9308558	9308815	258	0.208869	1.26886	0.441335	0.517998	0.859014	up	n.s.
1348	NW_018369480.1	9378022	9378351	330	0.676374	1.46493	4.23203	0.0601404	0.65391	up	n.s.
1349	NW_018369480.1	9393369	9393754	386	-0.23304	2.5891	0.381484	0.547394	0.871117	down	n.s.
1350	NW_018369480.1	9562852	9563136	285	0.667819	2.28333	2.842	0.115479	0.716646	up	n.s.
1351	NW_018369480.1	9588896	9589138	243	0.490033	1.30139	2.18302	0.163167	0.731555	up	n.s.
1352	NW_018369480.1	9737955	9738270	316	0.305694	1.60406	0.539864	0.475433	0.845799	up	n.s.
1353	NW_018369480.1	9750019	9750658	640	0.0880423	3.0945	0.0677286	0.798718	0.948658	up	n.s.
1354	NW_018369480.1	9765356	9765838	483	0.0420547	2.19733	0.00785611	0.930712	0.983808	up	n.s.
1355	NW_018369480.1	9787913	9788251	339	0.773397	1.8515	4.53664	0.0526928	0.643245	up	n.s.
1356	NW_018369480.1	9842660	9843148	489	-0.0488483	2.03948	0.0204187	0.888548	0.972492	down	n.s.
1357	NW_018369480.1	9857666	9858250	585	0.446967	2.93824	1.55985	0.233538	0.761676	up	n.s.
1358	NW_018369480.1	9876848	9880364	3517	0.0757558	4.40016	0.0690966	0.796744	0.948097	up	n.s.
1359	NW_018369480.1	9887179	9887936	758	0.20504	3.44593	0.392436	0.541781	0.868876	up	n.s.
1360	NW_018369492.1	176962	177238	277	0.327322	1.21633	1.07693	0.318156	0.792068	up	n.s.
1361	NW_018369492.1	365198	365553	356	0.455332	1.82148	1.53616	0.236929	0.763824	up	n.s.
1362	NW_018369492.1	452780	453076	297	0.911159	1.24041	8.13688	0.0135003	0.518884	up	n.s.
1363	NW_018369492.1	479897	480155	259	1.08333	0.909077	11.3485	0.00498505	0.409784	up	n.s.
1364	NW_018369492.1	524732	525174	443	0.529454	1.9853	2.30469	0.152735	0.724638	up	n.s.
1365	NW_018369492.1	541662	542139	478	0.46211	2.6099	1.78974	0.203712	0.746299	up	n.s.
1366	NW_018369492.1	546814	547127	314	0.762254	1.28716	5.49539	0.0354653	0.611479	up	n.s.
1367	NW_018369492.1	617847	618406	560	0.857474	1.61111	6.17201	0.0272571	0.599895	up	n.s.
1368	NW_018369492.1	769948	770370	423	0.325051	1.79104	0.967549	0.343105	0.803991	up	n.s.
1369	NW_018369492.1	824212	824672	461	0.514992	2.11594	1.93178	0.187724	0.743329	up	n.s.
1370	NW_018369509.1	176915	177365	451	0.0928237	1.95983	0.0641982	0.803911	0.949662	up	n.s.
1371	NW_018369509.1	323766	324250	485	0.545138	1.85308	2.42502	0.143226	0.723103	up	n.s.
1372	NW_018369509.1	345870	346262	393	0.458838	1.70753	1.88141	0.193202	0.743329	up	n.s.
1373	NW_018369509.1	448448	450800	2353	0.240448	4.64179	0.722776	0.4105	0.82444	up	n.s.
1374	NW_018369509.1	506017	506468	452	0.104683	1.66765	0.0932778	0.764848	0.937294	up	n.s.
1375	NW_018369509.1	543202	543502	301	0.467593	1.96129	1.57931	0.2308	0.760267	up	n.s.
1376	NW_018369509.1	543764	545754	1991	0.126503	3.44825	0.159818	0.695764	0.918203	up	n.s.
1377	NW_018369509.1	1080079	1080485	407	0.789899	1.41169	4.89023	0.0453796	0.638898	up	n.s.
1378	NW_018369509.1	1341103	1342085	983	0.464699	3.79578	2.27174	0.155475	0.724638	up	n.s.
1379	NW_018369509.1	1356280	1356696	417	0.292885	2.08169	0.690436	0.420898	0.827111	up	n.s.
1380	NW_018369509.1	1452507	1453278	772	0.0816814	2.2381	0.0536312	0.820438	0.955814	up	n.s.
1381	NW_018369509.1	1486014	1486965	952	0.279505	2.67052	0.67837	0.424885	0.827624	up	n.s.
1382	NW_018369509.1	1597725	1598616	892	0.0339392	2.42489	0.0096077	0.923401	0.981828	up	n.s.
1383	NW_018369509.1	1637631	1638120	490	0.739689	1.64706	5.01867	0.0430259	0.629446	up	n.s.
1384	NW_018369509.1	1729957	1730304	348	0.264838	1.7742	0.62197	0.44435	0.832019	up	n.s.
1385	NW_018369539.1	11415	11934	520	0.349697	3.05631	1.15116	0.302667	0.78574	up	n.s.
1386	NW_018369542.1	47695	48269	575	0.590516	2.05997	3.03236	0.105028	0.706438	up	n.s.
1387	NW_018369542.1	100839	101060	222	0.776739	1.31658	5.58141	0.0342743	0.611479	up	n.s.
1388	NW_018369542.1	104439	105451	1013	0.274534	3.17863	0.569463	0.463819	0.841676	up	n.s.
1389	NW_018369542.1	107428	108043	616	0.227462	3.604	0.533665	0.477928	0.846258	up	n.s.
1390	NW_018369542.1	113805	113975	171	0.710781	1.2065	2.87364	0.113656	0.716646	up	n.s.
1391	NW_018369542.1	118492	118970	479	0.00764395	2.80616	0.000513664	0.98226	0.99652	up	n.s.
1392	NW_018369542.1	131620	131891	272	-0.0215183	1.23255	0.00445765	0.947776	0.987779	down	n.s.
1393	NW_018369542.1	134310	134832	523	0.217665	1.66829	0.444506	0.516523	0.858405	up	n.s.
1394	NW_018369542.1	134959	135508	550	0.0913636	1.741	0.0623273	0.806725	0.950411	up	n.s.
1395	NW_018369542.1	144589	145444	856	0.192543	2.52203	0.313837	0.584785	0.883396	up	n.s.
1396	NW_018369542.1	145778	146192	415	0.293128	2.00922	0.744765	0.403657	0.821709	up	n.s.
1397	NW_018369542.1	204304	204939	636	0.67229	1.97761	3.65536	0.0780027	0.67556	up	n.s.
1398	NW_018369568.1	16351	16645	295	0.42102	1.66549	1.46411	0.247652	0.767669	up	n.s.
1399	NW_018369568.1	17643	17836	194	0.903764	2.20793	6.03137	0.0287613	0.599895	up	n.s.
1400	NW_018369605.1	76059	76364	306	0.189038	2.24617	0.275317	0.60855	0.892745	up	n.s.
1401	NW_018369629.1	97628	97819	192	0.268787	1.22198	0.553441	0.470045	0.843528	up	n.s.
1402	NW_018369629.1	277996	278585	590	0.10892	2.69017	0.0761054	0.786949	0.9447	up	n.s.
1403	NW_018369629.1	319764	320216	453	0.226933	1.97039	0.424925	0.525758	0.861881	up	n.s.
1404	NW_018369629.1	329512	330319	808	-0.0245276	2.51014	0.00396506	0.950742	0.988016	down	n.s.
1405	NW_018369629.1	338606	339805	1200	-0.252326	2.95277	0.59104	0.45565	0.838021	down	n.s.
1406	NW_018369629.1	341229	341634	406	-0.0742102	1.66537	0.049643	0.827121	0.957057	down	n.s.
1407	NW_018369629.1	343630	344200	571	-0.177388	1.82892	0.260375	0.618349	0.895335	down	n.s.
1408	NW_018369629.1	348840	349556	717	0.260789	3.03648	0.494827	0.494092	0.851329	up	n.s.
1409	NW_018369629.1	362837	363806	970	0.278436	3.07898	0.653583	0.433267	0.828472	up	n.s.
1410	NW_018369629.1	400189	402133	1945	-0.0703163	3.7363	0.0528624	0.821705	0.956268	down	n.s.
1411	NW_018369629.1	476439	476823	385	0.368561	2.26198	1.13211	0.30654	0.787361	up	n.s.
1412	NW_018369629.1	820431	820869	439	0.181744	1.699	0.263025	0.616585	0.895064	up	n.s.
1413	NW_018369629.1	939199	939505	307	0.516849	1.91428	1.65719	0.220256	0.753984	up	n.s.
1414	NW_018369629.1	1001726	1002052	327	-0.0689203	1.46507	0.0440524	0.836984	0.95891	down	n.s.
1415	NW_018369629.1	1283565	1283852	288	0.148891	1.73178	0.159225	0.696297	0.91829	up	n.s.
1416	NW_018369629.1	1538813	1539375	563	0.367749	2.08821	1.12791	0.307403	0.78787	up	n.s.
1417	NW_018369629.1	1547871	1549777	1907	0.172632	3.98629	0.327869	0.57661	0.87925	up	n.s.
1418	NW_018369629.1	1597464	1597620	157	-0.266657	0.373572	0.612462	0.447774	0.834153	down	n.s.
1419	NW_018369629.1	1674581	1675070	490	0.541083	1.67016	2.72495	0.122541	0.718629	up	n.s.
1420	NW_018369629.1	2376173	2376872	700	0.456573	3.01718	1.58343	0.230226	0.760036	up	n.s.
1421	NW_018369629.1	2380445	2382084	1640	0.25386	3.61456	0.487324	0.497324	0.8524	up	n.s.
1422	NW_018369629.1	2389194	2389370	177	0.704998	0.843696	4.96452	0.044	0.632483	up	n.s.
1423	NW_018369629.1	2389506	2389980	475	0.290925	2.11107	0.723301	0.410334	0.82444	up	n.s.
1424	NW_018369629.1	2428539	2429323	785	-0.0138124	2.86437	0.00108756	0.974189	0.99403	down	n.s.
1425	NW_018369629.1	2431750	2432726	977	0.480201	3.66095	1.8682	0.194674	0.743329	up	n.s.
1426	NW_018369629.1	2475613	2476292	680	0.547528	2.95728	2.64124	0.127919	0.720367	up	n.s.
1427	NW_018369629.1	2478490	2478961	472	-0.425483	1.57316	1.7586	0.207449	0.747245	down	n.s.
1428	NW_018369629.1	2539768	2540129	362	0.290022	2.4098	0.765001	0.397515	0.820022	up	n.s.
1429	NW_018369629.1	2571357	2572113	757	0.277422	2.29289	0.625781	0.44299	0.831435	up	n.s.
1430	NW_018369629.1	2610005	2610325	321	0.295349	1.82243	0.63547	0.439561	0.830007	up	n.s.
1431	NW_018369629.1	2745579	2746033	455	0.340455	2.33165	0.718216	0.411941	0.824487	up	n.s.
1432	NW_018369633.1	15208	15541	334	0.68187	1.57562	2.77741	0.119312	0.716646	up	n.s.
1433	NW_018369633.1	17428	17792	365	0.0577085	1.69231	0.0312084	0.862477	0.965347	up	n.s.
1434	NW_018369633.1	23588	23936	349	0.292876	1.74885	0.592857	0.454973	0.837463	up	n.s.
1435	NW_018369633.1	24087	24745	659	-0.402886	2.47282	0.803383	0.386253	0.817035	down	n.s.
1436	NW_018369638.1	4638	4801	164	0.36741	2.16041	1.03549	0.327293	0.794441	up	n.s.
1437	NW_018369639.1	2	354	353	0.557252	2.43919	2.74589	0.121239	0.718629	up	n.s.
1438	NW_018369655.1	293699	294253	555	-0.293663	1.73329	0.811033	0.384067	0.816764	down	n.s.
1439	NW_018369655.1	389060	389330	271	0.880297	1.27897	6.47342	0.024334	0.57508	up	n.s.
1440	NW_018369655.1	430329	431099	771	0.108654	2.26061	0.100079	0.756718	0.934997	up	n.s.
1441	NW_018369655.1	510725	513204	2480	-0.254455	3.76489	0.729543	0.408375	0.823267	down	n.s.
1442	NW_018369655.1	531242	531942	701	0.276188	2.27809	0.67554	0.425829	0.827856	up	n.s.
1443	NW_018369655.1	584478	585804	1327	-0.50859	2.93472	2.14068	0.167008	0.733191	down	n.s.
1444	NW_018369655.1	605082	605438	357	0.466395	1.32142	2.16963	0.16437	0.7321	up	n.s.
1445	NW_018369655.1	610042	610333	292	0.623607	1.63413	2.89913	0.112214	0.716646	up	n.s.
1446	NW_018369655.1	628088	628786	699	0.055983	2.60842	0.0275349	0.87074	0.967297	up	n.s.
1447	NW_018369655.1	691423	691776	354	-0.114956	1.70486	0.108788	0.746741	0.933105	down	n.s.
1448	NW_018369655.1	838465	839217	753	0.382733	2.03469	1.24176	0.285154	0.781037	up	n.s.
1449	NW_018369655.1	842800	843308	509	0.436108	1.74301	1.70434	0.214177	0.749827	up	n.s.
1450	NW_018369655.1	887469	887828	360	-0.0504674	1.334	0.0263337	0.873564	0.967982	down	n.s.
1451	NW_018369655.1	927852	928070	219	0.436412	1.73092	1.66744	0.218916	0.752112	up	n.s.
1452	NW_018369680.1	1656	1958	303	-0.340809	1.63303	0.628102	0.442164	0.830873	down	n.s.
1453	NW_018369697.1	375	707	333	0.875609	1.34936	6.8228	0.0213941	0.563006	up	n.s.
1454	NW_018369700.1	8674	8920	247	0.282374	1.23548	0.534666	0.477524	0.846258	up	n.s.
1455	NW_018369708.1	70953	71418	466	-0.14379	2.36929	0.185404	0.673767	0.91194	down	n.s.
1456	NW_018369708.1	470444	471426	983	0.36303	3.32466	1.21567	0.290049	0.781407	up	n.s.
1457	NW_018369708.1	479047	479357	311	1.06692	4.83919	10.2574	0.00686926	0.454332	up	n.s.
1458	NW_018369708.1	506208	506468	261	0.877735	0.886695	7.03001	0.0198476	0.549617	up	n.s.
1459	NW_018369708.1	530000	530636	637	0.714205	2.06933	3.66949	0.0774941	0.675469	up	n.s.
1460	NW_018369708.1	531408	531791	384	0.248858	1.39199	0.563423	0.466149	0.842654	up	n.s.
1461	NW_018369708.1	532039	532335	297	0.638036	1.42321	2.37028	0.147457	0.723103	up	n.s.
1462	NW_018369708.1	552603	553009	407	0.429818	1.67426	0.830363	0.378625	0.815815	up	n.s.
1463	NW_018369708.1	593455	593772	318	0.215429	1.76815	0.310028	0.587047	0.884094	up	n.s.
1464	NW_018369708.1	634688	635299	612	0.354658	2.68437	0.8726	0.367131	0.814694	up	n.s.
1465	NW_018369708.1	657765	658230	466	-0.31989	2.20855	0.631896	0.440821	0.830563	down	n.s.
1466	NW_018369728.1	4199	4469	271	0.275176	1.65772	0.534933	0.477416	0.846258	up	n.s.
1467	NW_018369735.1	182152	182343	192	0.582079	1.27362	1.54347	0.235876	0.762826	up	n.s.
1468	NW_018369735.1	557365	557740	376	-0.0733118	1.74354	0.0471326	0.831474	0.95839	down	n.s.
1469	NW_018369735.1	940180	942682	2503	0.309246	4.67255	0.81014	0.384321	0.816764	up	n.s.
1470	NW_018369735.1	943029	944126	1098	0.287722	3.85604	0.649545	0.434658	0.828472	up	n.s.
1471	NW_018369769.1	3579	4044	466	0.326589	1.67375	1.00413	0.334459	0.801526	up	n.s.
1472	NW_018369779.1	48	1014	967	0.307734	3.32245	0.790793	0.389893	0.817681	up	n.s.
1473	NW_018369779.1	1880	3122	1243	0.232496	3.70916	0.501223	0.491365	0.850615	up	n.s.
1474	NW_018369779.1	5608	6596	989	-0.297566	2.65676	0.741131	0.404776	0.822136	down	n.s.
1475	NW_018369779.1	9804	10227	424	0.0393513	1.51976	0.0132853	0.909985	0.979302	up	n.s.
1476	NW_018369779.1	21428	21855	428	0.102241	2.15894	0.0826742	0.778202	0.941398	up	n.s.
1477	NW_018369779.1	22086	22357	272	0.0511722	1.31175	0.0236446	0.880135	0.969574	up	n.s.
1478	NW_018369779.1	22576	23172	597	0.159468	2.15065	0.218732	0.64769	0.9058	up	n.s.
1479	NW_018369779.1	24051	25611	1561	-0.0820726	4.22559	0.0733636	0.79072	0.946161	down	n.s.
1480	NW_018369779.1	25742	26969	1228	-0.0221117	3.98979	0.00514565	0.943897	0.987311	down	n.s.
1481	NW_018369779.1	27495	28477	983	0.0669459	4.79945	0.0459871	0.8335	0.95891	up	n.s.
1482	NW_018369779.1	33007	34541	1535	0.243425	4.4356	0.626765	0.442639	0.831368	up	n.s.
1483	NW_018369779.1	41063	41518	456	0.3097	3.1606	0.680036	0.424331	0.827624	up	n.s.
1484	NW_018369787.1	19135	19484	350	0.405042	1.90724	1.45802	0.248587	0.768238	up	n.s.
1485	NW_018369794.1	50618	51616	999	0.104936	2.57465	0.0980203	0.759146	0.935853	up	n.s.
1486	NW_018369794.1	98075	99404	1330	0.096902	3.53075	0.0960065	0.761548	0.93661	up	n.s.
1487	NW_018369794.1	99978	101523	1546	0.058734	3.04599	0.0309284	0.863089	0.965472	up	n.s.
1488	NW_018369794.1	253486	253856	371	-0.138494	1.95871	0.172261	0.684825	0.914988	down	n.s.
1489	NW_018369794.1	355858	356429	572	0.43993	2.21664	1.43855	0.251612	0.76945	up	n.s.
1490	NW_018369794.1	421350	422105	756	-0.38923	2.10462	1.34254	0.267267	0.777109	down	n.s.
1491	NW_018369794.1	427236	427779	544	0.364432	2.42303	1.09595	0.314084	0.790199	up	n.s.
1492	NW_018369794.1	458735	458993	259	0.238865	1.84534	0.390999	0.542511	0.869126	up	n.s.
1493	NW_018369794.1	471557	471931	375	0.179266	1.68448	0.263212	0.616461	0.895064	up	n.s.
1494	NW_018369794.1	517622	517944	323	0.265587	1.40681	0.57485	0.461757	0.841228	up	n.s.
1495	NW_018369794.1	590098	590319	222	0.354975	1.21084	1.31813	0.271456	0.777926	up	n.s.
1496	NW_018369794.1	850527	850784	258	0.884242	1.05277	8.06497	0.0138323	0.518884	up	n.s.
1497	NW_018369794.1	932052	932264	213	-0.39131	1.2606	1.64906	0.221326	0.754859	down	n.s.
1498	NW_018369794.1	1089054	1089407	354	-0.144731	1.49439	0.202652	0.659946	0.908398	down	n.s.
1499	NW_018369794.1	1092044	1092851	808	-0.407496	1.93063	1.4855	0.244402	0.766286	down	n.s.
1500	NW_018369794.1	1095250	1096088	839	-0.169308	2.37113	0.260502	0.618264	0.895335	down	n.s.
1501	NW_018369794.1	1104240	1105021	782	0.296323	2.96911	0.739847	0.405172	0.822451	up	n.s.
1502	NW_018369794.1	1142230	1142775	546	-0.477103	1.6822	2.06393	0.174264	0.736403	down	n.s.
1503	NW_018369794.1	1166300	1166567	268	0.882962	1.09485	7.5492	0.0165138	0.52626	up	n.s.
1504	NW_018369794.1	1225895	1226857	963	0.496606	2.83569	1.78682	0.204059	0.746299	up	n.s.
1505	NW_018369794.1	2504011	2504693	683	0.178035	2.1655	0.280689	0.60511	0.890996	up	n.s.
1506	NW_018369794.1	2548828	2549221	394	-0.0675717	2.19369	0.0330188	0.85859	0.964443	down	n.s.
1507	NW_018369794.1	2887679	2887971	293	0.758467	1.07642	5.95716	0.0295941	0.601528	up	n.s.
1508	NW_018369794.1	2958581	2958993	413	0.13227	1.92799	0.142268	0.712075	0.923151	up	n.s.
1509	NW_018369794.1	2960790	2961134	345	0.27118	1.54163	0.472597	0.503781	0.854046	up	n.s.
1510	NW_018369794.1	2971194	2971775	582	0.0376959	3.02117	0.0104817	0.920005	0.980878	up	n.s.
1511	NW_018369794.1	3032532	3032956	425	0.700586	1.33808	4.64283	0.0503583	0.639076	up	n.s.
1512	NW_018369794.1	3122522	3122817	296	0.168193	2.00134	0.19085	0.669322	0.910514	up	n.s.
1513	NW_018369794.1	3156854	3157515	662	-0.546174	2.52372	1.98925	0.181714	0.740005	down	n.s.
1514	NW_018369794.1	3228806	3229111	306	-0.0569793	1.45617	0.0301145	0.864883	0.966035	down	n.s.
1515	NW_018369794.1	3234025	3234365	341	0.011561	1.93372	0.00114566	0.973509	0.993903	up	n.s.
1516	NW_018369794.1	3433482	3433937	456	0.109879	1.73077	0.108663	0.746881	0.933169	up	n.s.
1517	NW_018369794.1	3447010	3447324	315	-0.100241	1.63018	0.0802031	0.781447	0.942723	down	n.s.
1518	NW_018369794.1	3458196	3458826	631	0.051905	3.04647	0.0195961	0.8908	0.973077	up	n.s.
1519	NW_018369794.1	3495298	3495733	436	-0.0518694	2.26529	0.0196791	0.89057	0.97303	down	n.s.
1520	NW_018369794.1	3542898	3543455	558	0.34401	2.7779	0.901529	0.359555	0.811329	up	n.s.
1521	NW_018369794.1	3554744	3555261	518	0.343508	3.04418	1.03109	0.328285	0.794518	up	n.s.
1522	NW_018369794.1	3650746	3651151	406	0.181581	1.75143	0.259046	0.619238	0.895399	up	n.s.
1523	NW_018369794.1	3689262	3689536	275	-0.533528	2.02133	1.64633	0.221688	0.754859	down	n.s.
1524	NW_018369794.1	3736631	3737186	556	0.17987	3.65357	0.241398	0.631325	0.899065	up	n.s.
1525	NW_018369794.1	3765125	3765752	628	0.142681	2.84433	0.170842	0.686049	0.915394	up	n.s.
1526	NW_018369794.1	3767177	3767517	341	-0.234893	1.94127	0.449121	0.51439	0.857115	down	n.s.
1527	NW_018369794.1	3769789	3770458	670	0.331892	3.22831	0.814629	0.383046	0.816764	up	n.s.
1528	NW_018369794.1	3771857	3772431	575	0.441906	2.81049	1.61933	0.225301	0.757564	up	n.s.
1529	NW_018369794.1	3783207	3783625	419	0.201913	2.18583	0.293525	0.597063	0.888045	up	n.s.
1530	NW_018369794.1	3786633	3787099	467	0.291549	2.09414	0.731272	0.407834	0.823267	up	n.s.
1531	NW_018369794.1	3789874	3790161	288	0.210424	1.54142	0.408037	0.533974	0.86595	up	n.s.
1532	NW_018369794.1	3799812	3800313	502	0.105594	1.72269	0.104675	0.751395	0.933782	up	n.s.
1533	NW_018369794.1	3804078	3804301	224	0.204795	1.17007	0.293173	0.59728	0.888045	up	n.s.
1534	NW_018369794.1	3807186	3807692	507	0.570862	2.31601	2.82139	0.116685	0.716646	up	n.s.
1535	NW_018369794.1	3812650	3813062	413	0.235187	2.42606	0.358921	0.559322	0.875613	up	n.s.
1536	NW_018369794.1	3824665	3824939	275	0.698111	1.26428	3.81282	0.0725576	0.668947	up	n.s.
1537	NW_018369794.1	3825836	3826365	530	0.0769308	1.90458	0.0495276	0.827318	0.957057	up	n.s.
1538	NW_018369794.1	3862541	3862968	428	-0.444222	1.62431	1.79924	0.20259	0.745518	down	n.s.
1539	NW_018369794.1	3873468	3874829	1362	0.103884	3.46282	0.108327	0.747258	0.93317	up	n.s.
1540	NW_018369794.1	3875743	3876058	316	-0.194153	1.79793	0.27599	0.608117	0.892477	down	n.s.
1541	NW_018369794.1	3881106	3881745	640	-0.862842	1.95542	5.13148	0.0410771	0.626415	down	n.s.
1542	NW_018369794.1	3892207	3893229	1023	-0.483045	2.5985	2.0903	0.171726	0.735436	down	n.s.
1543	NW_018369794.1	3902448	3903168	721	-0.541865	2.06554	2.58499	0.131698	0.720782	down	n.s.
1544	NW_018369794.1	4132707	4133016	310	0.527262	2.19484	2.07087	0.173592	0.735737	up	n.s.
1545	NW_018369794.1	4210094	4211105	1012	-0.61139	2.49958	3.36121	0.0895562	0.685211	down	n.s.
1546	NW_018369794.1	4213920	4214297	378	0.200807	1.7098	0.364561	0.556292	0.87487	up	n.s.
1547	NW_018369794.1	4636601	4636833	233	-0.0655152	1.37309	0.0243407	0.878399	0.96936	down	n.s.
1548	NW_018369794.1	5118050	5118496	447	-0.14982	2.58879	0.170371	0.686456	0.915651	down	n.s.
1549	NW_018369794.1	5137207	5137767	561	0.198965	2.30126	0.332884	0.573744	0.878227	up	n.s.
1550	NW_018369821.1	199923	200368	446	0.0226247	1.96991	0.00463405	0.946755	0.987779	up	n.s.
1551	NW_018369821.1	271197	271414	218	0.193623	2.0236	0.31428	0.584523	0.883339	up	n.s.
1552	NW_018369827.1	195095	195391	297	0.242596	2.19669	0.448759	0.514556	0.857131	up	n.s.
1553	NW_018369827.1	238649	239403	755	0.0748756	2.67826	0.0365021	0.851411	0.962632	up	n.s.
1554	NW_018369827.1	242062	242553	492	0.348634	2.20173	1.03211	0.328055	0.794441	up	n.s.
1555	NW_018369827.1	245581	245911	331	0.48623	1.35981	2.37449	0.147127	0.723103	up	n.s.
1556	NW_018369827.1	250884	251382	499	-0.0122717	1.94909	0.00105104	0.974626	0.99403	down	n.s.
1557	NW_018369827.1	253352	253855	504	0.470625	2.61006	1.82558	0.199518	0.743786	up	n.s.
1558	NW_018369827.1	268547	269144	598	-0.117567	2.47666	0.112569	0.742549	0.931481	down	n.s.
1559	NW_018369827.1	270511	271223	713	0.161452	3.19717	0.212839	0.652115	0.905911	up	n.s.
1560	NW_018369827.1	302426	302738	313	-0.140648	1.85647	0.145468	0.709017	0.922155	down	n.s.
1561	NW_018369827.1	311571	312088	518	0.162447	1.95167	0.197486	0.664008	0.909654	up	n.s.
1562	NW_018369827.1	410937	412010	1074	-0.0731564	3.07693	0.0447456	0.835727	0.95891	down	n.s.
1563	NW_018369827.1	417201	417872	672	0.06169	2.55686	0.0334952	0.857586	0.964443	up	n.s.
1564	NW_018369827.1	424118	424452	335	-0.603752	1.7108	3.1577	0.0987742	0.699804	down	n.s.
1565	NW_018369827.1	431171	431470	300	0.66415	1.46698	3.36941	0.0892071	0.685211	up	n.s.
1566	NW_018369827.1	447265	447699	435	0.364646	2.83777	0.975031	0.341311	0.803034	up	n.s.
1567	NW_018369827.1	451654	452262	609	0.272079	2.6865	0.501108	0.491413	0.850615	up	n.s.
1568	NW_018369827.1	453321	453829	509	0.541805	2.52841	2.4447	0.141742	0.723103	up	n.s.
1569	NW_018369827.1	462201	462719	519	0.658172	2.27356	2.85966	0.114457	0.716646	up	n.s.
1570	NW_018369827.1	474130	474562	433	-0.159422	2.0003	0.228569	0.640464	0.903102	down	n.s.
1571	NW_018369827.1	557056	557741	686	0.0369651	2.24042	0.0118587	0.914933	0.980061	up	n.s.
1572	NW_018369827.1	597420	597681	262	0.402837	2.52818	1.27399	0.279259	0.778562	up	n.s.
1573	NW_018369827.1	698138	698557	420	0.413624	1.56246	1.36394	0.263665	0.774883	up	n.s.
1574	NW_018369827.1	717733	718426	694	-0.411077	2.04889	1.333	0.268892	0.777926	down	n.s.
1575	NW_018369827.1	742032	742691	660	0.284309	2.35444	0.668441	0.428211	0.828321	up	n.s.
1576	NW_018369827.1	774183	775461	1279	0.359561	3.49472	1.34	0.267699	0.777244	up	n.s.
1577	NW_018369827.1	785553	785852	300	0.240158	1.50039	0.541425	0.474808	0.845799	up	n.s.
1578	NW_018369827.1	786897	787524	628	0.452212	1.86677	1.73356	0.21052	0.747245	up	n.s.
1579	NW_018369827.1	823243	823753	511	0.551131	1.98307	2.65053	0.127308	0.720367	up	n.s.
1580	NW_018369827.1	891520	892806	1287	-0.171182	2.84602	0.270711	0.611533	0.893261	down	n.s.
1581	NW_018369827.1	893384	893785	402	-0.0672142	1.82683	0.0410214	0.842607	0.960196	down	n.s.
1582	NW_018369827.1	916327	916788	462	-0.578545	1.4807	3.11009	0.101095	0.702432	down	n.s.
1583	NW_018369827.1	960729	961030	302	1.2926	1.4031	13.7513	0.00259502	0.365378	up	n.s.
1584	NW_018369827.1	986723	987384	662	0.727654	3.52144	3.7238	0.0755776	0.672323	up	n.s.
1585	NW_018369827.1	1017808	1018415	608	0.205076	2.82042	0.320203	0.581046	0.881993	up	n.s.
1586	NW_018369827.1	1020660	1021876	1217	0.143142	3.91036	0.182811	0.675911	0.912514	up	n.s.
1587	NW_018369827.1	1024969	1025225	257	0.783955	1.24194	4.65306	0.05014	0.639076	up	n.s.
1588	NW_018369827.1	1029783	1030050	268	0.303836	1.58835	0.751205	0.401687	0.821203	up	n.s.
1589	NW_018369827.1	1031631	1032127	497	0.183206	2.89634	0.186494	0.672871	0.911578	up	n.s.
1590	NW_018369827.1	1035535	1035837	303	0.513626	1.1524	2.5844	0.131738	0.720782	up	n.s.
1591	NW_018369827.1	1043643	1043961	319	0.523216	2.91693	1.83205	0.198772	0.743786	up	n.s.
1592	NW_018369827.1	1064128	1064761	634	-0.00445176	2.55212	0.000137681	0.990815	0.998545	down	n.s.
1593	NW_018369827.1	1153055	1153488	434	-0.157974	1.78584	0.219978	0.646764	0.905699	down	n.s.
1594	NW_018369827.1	1188990	1189819	830	0.478986	3.828	1.80635	0.201755	0.745421	up	n.s.
1595	NW_018369827.1	1274734	1275466	733	0.128234	2.18027	0.134179	0.719984	0.925546	up	n.s.
1596	NW_018369827.1	1276971	1277669	699	-0.233163	2.22562	0.472715	0.503729	0.854046	down	n.s.
1597	NW_018369827.1	1278556	1279869	1314	0.239091	4.00437	0.536107	0.476942	0.846238	up	n.s.
1598	NW_018369827.1	1282835	1283190	356	0.721549	2.50803	4.16449	0.0619581	0.65391	up	n.s.
1599	NW_018369827.1	1288337	1288749	413	0.798232	2.65363	4.67939	0.0495831	0.639076	up	n.s.
1600	NW_018369827.1	1292248	1292550	303	0.842793	1.77394	4.81319	0.0468646	0.638898	up	n.s.
1601	NW_018369827.1	1332218	1332526	309	0.316057	1.65548	0.825212	0.380064	0.815815	up	n.s.
1602	NW_018369827.1	1374691	1375964	1274	0.182232	2.75817	0.304884	0.59013	0.885676	up	n.s.
1603	NW_018369827.1	1405623	1406206	584	-0.418422	1.79037	1.49196	0.243432	0.765918	down	n.s.
1604	NW_018369827.1	1509834	1510291	458	0.197576	2.13552	0.293268	0.597221	0.888045	up	n.s.
1605	NW_018369827.1	1527666	1527979	314	0.4371	1.44705	1.74712	0.20885	0.747245	up	n.s.
1606	NW_018369827.1	1557149	1557781	633	0.109869	2.53438	0.06663	0.800318	0.948764	up	n.s.
1607	NW_018369827.1	1583845	1584188	344	-0.137743	1.58531	0.11379	0.741212	0.931349	down	n.s.
1608	NW_018369827.1	1595766	1596027	262	-0.0380781	1.24201	0.0115505	0.916041	0.980175	down	n.s.
1609	NW_018369827.1	1606981	1607339	359	0.3506	2.51759	0.568168	0.464317	0.841698	up	n.s.
1610	NW_018369827.1	1757699	1758126	428	0.0652204	1.70987	0.030248	0.864587	0.966035	up	n.s.
1611	NW_018369827.1	1813424	1813996	573	0.402504	2.44833	1.26092	0.281629	0.779218	up	n.s.
1612	NW_018369827.1	1839977	1840571	595	-0.0390304	2.17662	0.0125979	0.912334	0.979302	down	n.s.
1613	NW_018369827.1	1851734	1852483	750	0.304591	2.92038	0.648941	0.434866	0.828472	up	n.s.
1614	NW_018369827.1	2173512	2173890	379	0.133249	1.76103	0.0773198	0.785302	0.944434	up	n.s.
1615	NW_018369827.1	2253546	2253832	287	0.282071	1.74046	0.595579	0.453962	0.836658	up	n.s.
1616	NW_018369827.1	2258737	2259179	443	-0.265482	2.03015	0.541307	0.474855	0.845799	down	n.s.
1617	NW_018369827.1	2280035	2280500	466	0.410552	1.70371	1.02924	0.328704	0.794885	up	n.s.
1618	NW_018369827.1	2296233	2296750	518	0.0081045	2.6574	0.000494857	0.982587	0.996609	up	n.s.
1619	NW_018369827.1	2359967	2360478	512	-0.313751	2.06868	0.804786	0.385851	0.816925	down	n.s.
1620	NW_018369827.1	2386301	2386533	233	0.0824893	1.46769	0.0423516	0.840114	0.959591	up	n.s.
1621	NW_018369827.1	2431757	2432279	523	0.642791	2.0915	3.38045	0.0887398	0.685211	up	n.s.
1622	NW_018369827.1	2453991	2454458	468	-0.220947	2.74883	0.26929	0.61246	0.893634	down	n.s.
1623	NW_018369827.1	2496838	2497900	1063	-0.0503403	3.04054	0.019957	0.889806	0.972645	down	n.s.
1624	NW_018369827.1	2543286	2543579	294	0.817574	1.29494	5.94754	0.0297042	0.601528	up	n.s.
1625	NW_018369827.1	2694167	2694377	211	-0.189837	1.56841	0.199304	0.662571	0.909122	down	n.s.
1626	NW_018369827.1	2727526	2727968	443	0.926709	2.68581	6.68265	0.0225205	0.57091	up	n.s.
1627	NW_018369827.1	2792911	2793281	371	0.684148	2.78539	3.78894	0.0733534	0.668947	up	n.s.
1628	NW_018369830.1	25961	27080	1120	0.0165624	3.07154	0.0024034	0.961639	0.990984	up	n.s.
1629	NW_018369874.1	123601	123976	376	0.328513	1.65975	1.00144	0.335083	0.801616	up	n.s.
1630	NW_018369874.1	236384	237053	670	-0.0450916	2.35433	0.0171381	0.897833	0.975207	down	n.s.
1631	NW_018369874.1	266006	266664	659	-0.0391819	2.06088	0.0131848	0.910324	0.979302	down	n.s.
1632	NW_018369874.1	944105	944349	245	0.250336	1.70399	0.465906	0.506764	0.855013	up	n.s.
1633	NW_018369879.1	6660	7117	458	1.41651	2.14959	10.9314	0.00562408	0.428134	up	n.s.
1634	NW_018369897.1	11878	12262	385	0.0112252	1.54137	0.0011836	0.973074	0.993903	up	n.s.
1635	NW_018369897.1	16963	17316	354	0.202422	1.44165	0.410855	0.532586	0.865009	up	n.s.
1636	NW_018369909.1	7527	8521	995	0.116065	3.55681	0.144877	0.709579	0.922481	up	n.s.
1637	NW_018369926.1	5906	6253	348	0.0280654	1.49593	0.00759054	0.93189	0.984462	up	n.s.
1638	NW_018369926.1	13282	13638	357	0.3007	1.35004	0.831064	0.37843	0.815815	up	n.s.
1639	NW_018369926.1	13793	14414	622	0.196401	2.97701	0.325096	0.578206	0.880189	up	n.s.
1640	NW_018369926.1	40196	40584	389	0.531561	2.46455	2.54017	0.134808	0.721696	up	n.s.
1641	NW_018369952.1	65374	65934	561	0.543982	1.8987	2.216	0.160253	0.727302	up	n.s.
1642	NW_018369952.1	134366	134805	440	0.383128	1.80444	1.3412	0.267494	0.777109	up	n.s.
1643	NW_018369952.1	143407	143902	496	-0.0443469	3.06819	0.0159494	0.901419	0.976135	down	n.s.
1644	NW_018369952.1	321517	321868	352	0.0818079	1.59784	0.0549371	0.818307	0.954935	up	n.s.
1645	NW_018369952.1	347847	348158	312	0.136163	1.33271	0.166459	0.689866	0.916114	up	n.s.
1646	NW_018369952.1	350008	350314	307	0.164863	1.55542	0.184318	0.674663	0.912395	up	n.s.
1647	NW_018369952.1	386658	386982	325	0.280024	1.5976	0.656613	0.432228	0.828472	up	n.s.
1648	NW_018369952.1	393611	393929	319	-0.140326	1.68961	0.161565	0.694199	0.917969	down	n.s.
1649	NW_018369952.1	404732	405105	374	0.508586	1.65659	1.70082	0.214624	0.749918	up	n.s.
1650	NW_018369952.1	409632	410195	564	0.384044	1.66974	1.30526	0.2737	0.777926	up	n.s.
1651	NW_018369952.1	411809	412097	289	0.108785	1.28784	0.095015	0.762741	0.93686	up	n.s.
1652	NW_018369952.1	417409	417715	307	0.595683	1.62896	2.13465	0.167564	0.733191	up	n.s.
1653	NW_018369952.1	430620	431528	909	0.169383	3.92756	0.231045	0.638675	0.902558	up	n.s.
1654	NW_018369952.1	444788	445058	271	0.658192	1.32115	4.26237	0.0593446	0.65391	up	n.s.
1655	NW_018369952.1	511328	511649	322	0.410146	1.69882	1.298	0.274978	0.777926	up	n.s.
1656	NW_018369972.1	15632	16466	835	-0.104655	2.4128	0.0995661	0.75732	0.935073	down	n.s.
1657	NW_018369972.1	163260	163592	333	0.770637	1.43708	3.90515	0.0695771	0.665082	up	n.s.
1658	NW_018369984.1	141959	142335	377	0.935238	1.75981	7.49781	0.0168128	0.52626	up	n.s.
1659	NW_018369984.1	450804	451045	242	0.102747	1.32114	0.0833605	0.777311	0.94133	up	n.s.
1660	NW_018369984.1	580254	580820	567	-0.0263055	2.05203	0.00476779	0.945993	0.98757	down	n.s.
1661	NW_018369984.1	663859	664296	438	0.458615	1.78666	1.80514	0.201896	0.745518	up	n.s.
1662	NW_018369984.1	719973	720254	282	0.359969	1.66233	1.08247	0.316963	0.790946	up	n.s.
1663	NW_018369984.1	812599	812956	358	0.348371	1.89062	0.879393	0.365331	0.813776	up	n.s.
1664	NW_018369984.1	835437	835863	427	0.205349	1.89015	0.297798	0.594434	0.887406	up	n.s.
1665	NW_018369984.1	1076864	1077408	545	0.84044	2.57932	5.00053	0.0433493	0.631604	up	n.s.
1666	NW_018369984.1	1147385	1148123	739	0.71482	2.37669	4.45682	0.0545326	0.646617	up	n.s.
1667	NW_018369986.1	29533	30258	726	-0.389009	2.27562	0.871103	0.367529	0.814694	down	n.s.
1668	NW_018369986.1	66847	67215	369	1.24557	1.37122	13.3386	0.00288925	0.369832	up	n.s.
1669	NW_018369986.1	99187	99428	242	0.305686	1.52304	0.85541	0.371745	0.815435	up	n.s.
1670	NW_018369986.1	639259	639636	378	0.271684	2.33957	0.367136	0.55492	0.874244	up	n.s.
1671	NW_018370033.1	4359	4787	429	0.549215	1.91467	2.07923	0.172786	0.735737	up	n.s.
1672	NW_018370057.1	47739	48497	759	-0.0475211	2.97814	0.0146192	0.905597	0.977644	down	n.s.
1673	NW_018370057.1	313623	314187	565	0.625686	1.57086	3.69585	0.0765569	0.673219	up	n.s.
1674	NW_018370057.1	523333	523550	218	1.24875	0.756732	15.5798	0.00164626	0.321503	up	n.s.
1675	NW_018370081.1	62377	63020	644	-0.432021	2.38316	1.615	0.225888	0.758064	down	n.s.
1676	NW_018370081.1	99535	99855	321	0.409759	1.35272	1.37895	0.26118	0.774023	up	n.s.
1677	NW_018370081.1	117314	117504	191	0.80745	1.271	6.57615	0.0234229	0.571447	up	n.s.
1678	NW_018370081.1	154305	154635	331	0.386915	1.56128	1.21271	0.290613	0.781407	up	n.s.
1679	NW_018370081.1	162534	162859	326	-0.183201	1.62413	0.294016	0.596759	0.888045	down	n.s.
1680	NW_018370081.1	178185	178580	396	0.50368	2.06548	1.97573	0.183105	0.741362	up	n.s.
1681	NW_018370081.1	375370	375774	405	1.3226	1.70086	11.5304	0.00473304	0.406977	up	n.s.
1682	NW_018370081.1	407984	408420	437	0.467524	1.42955	1.67294	0.218201	0.751171	up	n.s.
1683	NW_018370099.1	72936	73358	423	0.494146	2.0432	2.0855	0.172185	0.735737	up	n.s.
1684	NW_018370099.1	107198	107421	224	0.426726	1.61794	1.58084	0.230586	0.760267	up	n.s.
1685	NW_018370099.1	121797	122582	786	0.337732	2.50853	1.03055	0.328407	0.794518	up	n.s.
1686	NW_018370099.1	139698	140410	713	0.291051	2.84551	0.734757	0.406749	0.823251	up	n.s.
1687	NW_018370099.1	157123	157585	463	0.449608	2.76003	1.79923	0.202591	0.745518	up	n.s.
1688	NW_018370099.1	590790	591122	333	0.337066	1.54752	1.03052	0.328413	0.794518	up	n.s.
1689	NW_018370107.1	7018	7295	278	0.0297302	1.87514	0.00595656	0.939647	0.986712	up	n.s.
1690	NW_018370119.1	2893	3139	247	0.70067	0.97062	4.82003	0.0467303	0.638898	up	n.s.
1691	NW_018370123.1	10883	11202	320	0.857138	1.8756	5.26592	0.0388896	0.624737	up	n.s.
1692	NW_018370127.1	1121	1433	313	0.00505274	1.59594	0.000179062	0.989525	0.997911	up	n.s.
1693	NW_018370127.1	9109	9747	639	0.329835	3.17352	0.783654	0.39198	0.817681	up	n.s.
1694	NW_018370127.1	11106	12624	1519	0.213471	3.28489	0.29924	0.593553	0.887078	up	n.s.
1695	NW_018370135.1	4336	4853	518	0.203292	2.34108	0.253576	0.622927	0.896882	up	n.s.
1696	NW_018370156.1	1160	1731	572	-0.157972	3.27758	0.242256	0.630724	0.899035	down	n.s.
1697	NW_018370157.1	254067	254402	336	-0.122135	1.7517	0.12709	0.727143	0.92623	down	n.s.
1698	NW_018370157.1	254584	255194	611	-0.281244	2.11207	0.680993	0.424013	0.827624	down	n.s.
1699	NW_018370157.1	271339	272140	802	0.519073	2.07214	2.35714	0.148496	0.723713	up	n.s.
1700	NW_018370157.1	326392	326909	518	0.51674	2.10355	2.11274	0.169604	0.733191	up	n.s.
1701	NW_018370157.1	398550	398952	403	0.383538	2.83325	1.05291	0.323407	0.794117	up	n.s.
1702	NW_018370157.1	400900	401351	452	0.045372	1.73191	0.0170914	0.897971	0.975207	up	n.s.
1703	NW_018370157.1	419842	420320	479	0.268978	1.82543	0.64712	0.435496	0.828472	up	n.s.
1704	NW_018370157.1	569752	570297	546	0.233246	2.65553	0.480919	0.500114	0.853132	up	n.s.
1705	NW_018370157.1	941773	942026	254	0.175773	1.31591	0.248143	0.626641	0.898057	up	n.s.
1706	NW_018370157.1	943503	943946	444	0.581575	2.52049	2.3061	0.152619	0.724638	up	n.s.
1707	NW_018370157.1	961846	962444	599	0.0710757	2.90632	0.0369837	0.850447	0.962529	up	n.s.
1708	NW_018370157.1	1103274	1103779	506	-0.0845272	2.36973	0.0493984	0.82754	0.95709	down	n.s.
1709	NW_018370157.1	1724108	1724803	696	0.382332	2.99984	1.33524	0.26851	0.777926	up	n.s.
1710	NW_018370157.1	1734316	1735041	726	0.646265	2.35948	3.7376	0.0750997	0.670783	up	n.s.
1711	NW_018370157.1	1746368	1746959	592	0.585541	2.28787	2.60403	0.130404	0.720367	up	n.s.
1712	NW_018370157.1	1826662	1827023	362	0.205252	1.87606	0.246391	0.62785	0.898389	up	n.s.
1713	NW_018370157.1	1835373	1836141	769	0.278626	2.77332	0.698684	0.418207	0.826738	up	n.s.
1714	NW_018370157.1	1866042	1866427	386	0.178832	2.60386	0.199831	0.662156	0.908955	up	n.s.
1715	NW_018370157.1	1874890	1875412	523	0.223275	2.47273	0.30247	0.591589	0.88624	up	n.s.
1716	NW_018370157.1	1886653	1887863	1211	0.345662	4.31302	1.12472	0.308061	0.787991	up	n.s.
1717	NW_018370157.1	1903483	1903758	276	0.496177	1.62418	1.37871	0.261218	0.774023	up	n.s.
1718	NW_018370157.1	1912657	1913289	633	0.344015	3.66681	1.00875	0.333388	0.800309	up	n.s.
1719	NW_018370157.1	2787403	2787691	289	0.566541	1.85443	1.94807	0.185994	0.743329	up	n.s.
1720	NW_018370157.1	3043257	3043725	469	0.0876329	1.92584	0.0566199	0.815601	0.954065	up	n.s.
1721	NW_018370157.1	3275008	3275487	480	0.327723	1.78473	0.761537	0.398556	0.820929	up	n.s.
1722	NW_018370157.1	3459646	3460129	484	0.0430246	2.2315	0.0158107	0.901846	0.976135	up	n.s.
1723	NW_018370157.1	3466913	3467622	710	0.184783	2.17596	0.291103	0.598563	0.888382	up	n.s.
1724	NW_018370157.1	3473299	3473909	611	0.476024	2.31299	1.61817	0.225457	0.75779	up	n.s.
1725	NW_018370157.1	3485038	3485446	409	0.537471	1.72001	2.57585	0.132325	0.721236	up	n.s.
1726	NW_018370157.1	3488847	3489126	280	0.381362	1.41154	1.28412	0.277442	0.778247	up	n.s.
1727	NW_018370157.1	3623916	3624216	301	-0.06504	2.09512	0.0225703	0.882868	0.970667	down	n.s.
1728	NW_018370157.1	3718999	3719267	269	-0.131601	1.9549	0.15574	0.699457	0.91957	down	n.s.
1729	NW_018370157.1	3834980	3835130	151	0.574075	2.03552	2.94706	0.109562	0.712906	up	n.s.
1730	NW_018370157.1	3874548	3875236	689	0.375303	2.27922	1.11937	0.309168	0.78929	up	n.s.
1731	NW_018370157.1	3893966	3894326	361	-0.101179	2.60044	0.0774844	0.78508	0.944233	down	n.s.
1732	NW_018370157.1	4069053	4069817	765	0.31348	2.66201	0.835578	0.377177	0.815815	up	n.s.
1733	NW_018370157.1	4081501	4082499	999	0.531614	3.02773	2.06251	0.174402	0.736403	up	n.s.
1734	NW_018370170.1	167496	167862	367	0.104316	2.27014	0.0650686	0.802617	0.949387	up	n.s.
1735	NW_018370170.1	216402	216760	359	-0.366553	1.37446	1.20068	0.292916	0.782626	down	n.s.
1736	NW_018370170.1	247277	247749	473	-0.254956	2.55363	0.517568	0.484514	0.848721	down	n.s.
1737	NW_018370170.1	276994	277253	260	0.114201	1.88622	0.101017	0.755621	0.934982	up	n.s.
1738	NW_018370170.1	617542	618029	488	0.45393	1.773	1.89092	0.192153	0.743329	up	n.s.
1739	NW_018370170.1	679757	680721	965	-0.127462	2.71082	0.140071	0.714197	0.923397	down	n.s.
1740	NW_018370170.1	706131	707014	884	0.405118	2.32545	1.28395	0.277473	0.778247	up	n.s.
1741	NW_018370170.1	949419	949833	415	-0.295019	2.16535	0.528214	0.480141	0.846821	down	n.s.
1742	NW_018370170.1	985658	986102	445	-0.160874	2.21254	0.186131	0.673169	0.911836	down	n.s.
1743	NW_018370170.1	1036801	1037185	385	-0.354929	2.03201	0.843946	0.374871	0.815507	down	n.s.
1744	NW_018370170.1	1173927	1174280	354	0.349384	2.24866	0.568204	0.464303	0.841698	up	n.s.
1745	NW_018370170.1	1178243	1178775	533	0.212743	2.94853	0.330654	0.575014	0.878677	up	n.s.
1746	NW_018370170.1	1325724	1326198	475	0.254417	1.95268	0.581418	0.459263	0.839682	up	n.s.
1747	NW_018370170.1	1377518	1378295	778	0.0367521	2.34948	0.00902963	0.925733	0.982551	up	n.s.
1748	NW_018370170.1	1629132	1629406	275	0.512461	1.5863	2.41548	0.143953	0.723103	up	n.s.
1749	NW_018370170.1	1898068	1898333	266	0.337677	1.50221	1.04067	0.32613	0.794137	up	n.s.
1750	NW_018370170.1	2009087	2009463	377	0.781912	1.81967	4.86598	0.0458408	0.638898	up	n.s.
1751	NW_018370170.1	2444463	2445039	577	0.234997	2.83702	0.456921	0.51082	0.856122	up	n.s.
1752	NW_018370170.1	2445224	2445714	491	0.15816	3.48125	0.26199	0.617272	0.895095	up	n.s.
1753	NW_018370170.1	2452613	2453196	584	0.234561	3.46616	0.578739	0.460278	0.839918	up	n.s.
1754	NW_018370170.1	2490181	2490658	478	0.634596	1.73756	2.99477	0.106997	0.708573	up	n.s.
1755	NW_018370170.1	2542882	2543614	733	0.0661984	3.62534	0.0479713	0.830006	0.958053	up	n.s.
1756	NW_018370170.1	2544295	2544798	504	0.206345	3.12996	0.408657	0.533668	0.865668	up	n.s.
1757	NW_018370170.1	2546068	2546245	178	0.524863	1.05003	2.70166	0.124009	0.718649	up	n.s.
1758	NW_018370170.1	2591354	2591524	171	0.946375	1.80951	5.17352	0.0403778	0.624737	up	n.s.
1759	NW_018370170.1	2835133	2835557	425	0.432789	2.14994	1.31424	0.27213	0.777926	up	n.s.
1760	NW_018370170.1	2926709	2926981	273	0.689413	0.978345	3.19829	0.0968471	0.697498	up	n.s.
1761	NW_018370170.1	3220434	3221108	675	0.465289	1.82692	1.70912	0.213574	0.749827	up	n.s.
1762	NW_018370170.1	3281297	3281817	521	0.442343	1.73071	1.52951	0.237892	0.763824	up	n.s.
1763	NW_018370170.1	3292363	3292629	267	0.645027	1.27956	4.07817	0.0643777	0.659678	up	n.s.
1764	NW_018370170.1	3644437	3644854	418	0.319491	1.48036	0.773841	0.394877	0.81836	up	n.s.
1765	NW_018370170.1	3666773	3668596	1824	-0.317137	3.88215	1.09669	0.313927	0.790199	down	n.s.
1766	NW_018370170.1	3872264	3872629	366	1.46443	1.55041	15.6459	0.00162034	0.321503	up	n.s.
1767	NW_018370170.1	4035829	4036630	802	0.781668	2.89385	3.84021	0.0716576	0.668947	up	n.s.
1768	NW_018370170.1	4189218	4189988	771	0.502267	2.40028	2.09384	0.17139	0.735027	up	n.s.
1769	NW_018370170.1	4214647	4214868	222	0.659109	2.44753	3.00073	0.106682	0.708068	up	n.s.
1770	NW_018370170.1	4389265	4389580	316	0.640583	2.13868	2.53334	0.13529	0.722012	up	n.s.
1771	NW_018370170.1	4392095	4392387	293	0.576791	1.46485	3.01227	0.106075	0.706828	up	n.s.
1772	NW_018370170.1	4393257	4393712	456	1.35348	1.52116	14.3055	0.00225281	0.357999	up	n.s.
1773	NW_018370170.1	4393914	4394741	828	0.54232	2.57938	2.19117	0.162442	0.730583	up	n.s.
1774	NW_018370170.1	4398600	4398858	259	0.371098	1.42022	1.12519	0.307962	0.78796	up	n.s.
1775	NW_018370170.1	4399001	4399332	332	0.457374	1.94365	1.44656	0.250362	0.768913	up	n.s.
1776	NW_018370170.1	4405372	4405800	429	0.42859	1.50623	1.3722	0.262294	0.774437	up	n.s.
1777	NW_018370170.1	4491164	4492173	1010	0.242298	2.36995	0.48336	0.499048	0.853132	up	n.s.
1778	NW_018370170.1	4627987	4628574	588	0.343562	2.88903	0.910919	0.357146	0.810858	up	n.s.
1779	NW_018370170.1	4649351	4649650	300	0.603599	1.73166	3.20216	0.0966656	0.697498	up	n.s.
1780	NW_018370170.1	4787216	4787645	430	0.481025	2.38665	1.85938	0.195663	0.743364	up	n.s.
1781	NW_018370170.1	4788484	4788841	358	0.262986	1.45856	0.636498	0.4392	0.829974	up	n.s.
1782	NW_018370170.1	4961024	4961314	291	0.0933251	1.77372	0.0777789	0.784683	0.943957	up	n.s.
1783	NW_018370170.1	4978889	4979254	366	0.396083	1.68276	1.35009	0.265988	0.775806	up	n.s.
1784	NW_018370170.1	5121072	5121849	778	0.229273	2.15622	0.461737	0.508639	0.855222	up	n.s.
1785	NW_018370170.1	5373773	5374226	454	0.403425	1.95656	1.11758	0.30954	0.789311	up	n.s.
1786	NW_018370170.1	5432150	5432410	261	0.67194	1.97228	3.00276	0.106575	0.70791	up	n.s.
1787	NW_018370170.1	5462516	5463318	803	0.641449	2.44594	3.25359	0.0942944	0.692372	up	n.s.
1788	NW_018370170.1	5483214	5484089	876	0.535186	3.58613	2.72569	0.122495	0.718629	up	n.s.
1789	NW_018370170.1	5607272	5607930	659	0.112545	1.90163	0.112175	0.742982	0.931513	up	n.s.
1790	NW_018370170.1	5625284	5625592	309	0.646492	1.84864	3.57871	0.0808305	0.678003	up	n.s.
1791	NW_018370170.1	5628557	5629089	533	0.348656	2.97083	0.907207	0.358096	0.81118	up	n.s.
1792	NW_018370170.1	5649408	5649649	242	0.46291	1.49467	1.78208	0.204624	0.746299	up	n.s.
1793	NW_018370170.1	5650008	5650410	403	1.10868	1.51508	5.63367	0.0335737	0.611479	up	n.s.
1794	NW_018370170.1	5656180	5656516	337	-0.0584565	1.36893	0.0342963	0.855914	0.96393	down	n.s.
1795	NW_018370170.1	5673408	5676413	3006	-0.261793	4.10947	0.74399	0.403895	0.821709	down	n.s.
1796	NW_018370170.1	5717062	5717578	517	0.549997	2.56409	2.2385	0.158303	0.725746	up	n.s.
1797	NW_018370170.1	5961198	5961413	216	0.204106	3.38621	0.431596	0.522578	0.861249	up	n.s.
1798	NW_018370170.1	6004454	6004827	374	0.961339	1.62724	6.96942	0.0202859	0.554559	up	n.s.
1799	NW_018370170.1	6046883	6047086	204	0.845416	1.23642	4.58874	0.0515317	0.6423	up	n.s.
1800	NW_018370170.1	6207488	6207968	481	0.556932	1.81389	2.59113	0.131278	0.720449	up	n.s.
1801	NW_018370170.1	6352239	6352791	553	0.518761	1.90262	2.06956	0.173719	0.735737	up	n.s.
1802	NW_018370170.1	6394319	6394544	226	-0.516602	1.44084	2.63203	0.128529	0.720367	down	n.s.
1803	NW_018370170.1	6400123	6400478	356	-0.303088	1.62486	0.796078	0.388359	0.817681	down	n.s.
1804	NW_018370170.1	6545006	6545822	817	0.0729841	2.38286	0.0467086	0.832221	0.958546	up	n.s.
1805	NW_018370170.1	6642937	6643973	1037	0.270207	2.86757	0.634648	0.439851	0.830028	up	n.s.
1806	NW_018370170.1	6667315	6667657	343	0.567826	1.5496	2.64202	0.127868	0.720367	up	n.s.
1807	NW_018370170.1	6697714	6698295	582	0.233512	2.77936	0.357002	0.56036	0.875613	up	n.s.
1808	NW_018370170.1	6748649	6748887	239	0.133538	1.14838	0.138034	0.716182	0.924276	up	n.s.
1809	NW_018370170.1	6753024	6753397	374	0.13556	2.21385	0.0972113	0.760107	0.93625	up	n.s.
1810	NW_018370170.1	6772423	6772854	432	0.0318218	1.71275	0.00863295	0.927378	0.982797	up	n.s.
1811	NW_018370170.1	6790609	6791019	411	0.297787	1.48756	0.679239	0.424596	0.827624	up	n.s.
1812	NW_018370170.1	6801940	6802256	317	0.299426	1.61664	0.860929	0.370254	0.815336	up	n.s.
1813	NW_018370170.1	6802375	6802595	221	0.429228	1.4411	1.75455	0.207943	0.747245	up	n.s.
1814	NW_018370170.1	6931804	6932946	1143	0.165909	2.92389	0.249356	0.625807	0.897673	up	n.s.
1815	NW_018370178.1	45122	45401	280	-0.149012	1.4856	0.181254	0.677207	0.912883	down	n.s.
1816	NW_018370178.1	63854	64307	454	0.101411	1.58976	0.0967845	0.760617	0.936274	up	n.s.
1817	NW_018370178.1	107466	107931	466	0.239131	2.11715	0.481418	0.499896	0.853132	up	n.s.
1818	NW_018370178.1	269860	270295	436	0.362338	2.09462	1.04233	0.325759	0.794137	up	n.s.
1819	NW_018370181.1	142257	143229	973	0.437166	3.37008	1.72893	0.211094	0.748309	up	n.s.
1820	NW_018370181.1	301576	301859	284	0.943259	1.37759	7.04602	0.0197337	0.549617	up	n.s.
1821	NW_018370181.1	357033	357441	409	0.782121	2.65492	3.13532	0.099857	0.700684	up	n.s.
1822	NW_018370181.1	431449	432191	743	0.891751	2.18204	6.27598	0.0262045	0.594681	up	n.s.
1823	NW_018370181.1	433382	433861	480	1.05919	1.54092	8.52833	0.0118484	0.507261	up	n.s.
1824	NW_018370181.1	434514	434745	232	0.789231	0.964805	4.67063	0.0497676	0.639076	up	n.s.
1825	NW_018370181.1	452745	453244	500	-0.44373	1.96461	1.50539	0.241432	0.765748	down	n.s.
1826	NW_018370220.1	272414	272863	450	0.16943	2.35295	0.23299	0.637279	0.902198	up	n.s.
1827	NW_018370220.1	308524	308868	345	0.0482051	2.26628	0.0169148	0.898497	0.975316	up	n.s.
1828	NW_018370220.1	365208	365784	577	0.235895	3.30745	0.450308	0.513844	0.85684	up	n.s.
1829	NW_018370220.1	373715	374208	494	-0.0440845	1.92144	0.0147936	0.905038	0.977412	down	n.s.
1830	NW_018370220.1	396012	396427	416	0.0614443	2.17625	0.0322874	0.860147	0.964983	up	n.s.
1831	NW_018370220.1	432966	433428	463	0.485745	2.22719	2.05998	0.174648	0.736403	up	n.s.
1832	NW_018370220.1	454269	454918	650	0.445627	3.3804	1.92847	0.188078	0.743329	up	n.s.
1833	NW_018370220.1	464155	464634	480	0.269817	2.14629	0.639205	0.438251	0.82956	up	n.s.
1834	NW_018370220.1	472004	472489	486	-0.379134	2.17367	1.11896	0.309253	0.78929	down	n.s.
1835	NW_018370220.1	473584	474276	693	0.318089	2.16966	0.766713	0.397002	0.81984	up	n.s.
1836	NW_018370220.1	483101	483669	569	0.494911	2.35128	1.59354	0.228825	0.759995	up	n.s.
1837	NW_018370220.1	488043	488607	565	0.50832	2.56233	2.08367	0.172361	0.735737	up	n.s.
1838	NW_018370220.1	493597	493875	279	0.726175	1.21832	5.30215	0.0383238	0.621749	up	n.s.
1839	NW_018370220.1	510160	510546	387	0.6257	2.22307	2.41144	0.144261	0.723103	up	n.s.
1840	NW_018370220.1	524538	525223	686	0.280016	3.01902	0.665526	0.429195	0.828321	up	n.s.
1841	NW_018370220.1	529734	530443	710	0.215869	2.96946	0.350586	0.563859	0.877002	up	n.s.
1842	NW_018370220.1	618925	619345	421	0.265428	2.33374	0.524435	0.481685	0.847248	up	n.s.
1843	NW_018370220.1	929415	929574	160	0.358842	2.03472	1.06218	0.321367	0.794117	up	n.s.
1844	NW_018370220.1	1050870	1051297	428	0.816572	1.47363	6.11366	0.0278696	0.599895	up	n.s.
1845	NW_018370220.1	1073649	1073955	307	0.433215	1.33787	1.23674	0.286087	0.781037	up	n.s.
1846	NW_018370220.1	1083174	1083634	461	0.239299	2.11842	0.371314	0.552708	0.872768	up	n.s.
1847	NW_018370220.1	1087605	1088093	489	0.575105	1.75807	2.97028	0.108304	0.711088	up	n.s.
1848	NW_018370220.1	1090981	1091394	414	0.444817	1.84778	1.25381	0.282929	0.780066	up	n.s.
1849	NW_018370220.1	1161844	1162139	296	0.413984	1.52317	1.41444	0.255425	0.770254	up	n.s.
1850	NW_018370220.1	1193440	1193868	429	0.796556	1.59266	5.4373	0.0362973	0.613633	up	n.s.
1851	NW_018370220.1	1216090	1216479	390	0.602902	1.50128	3.37811	0.0888388	0.685211	up	n.s.
1852	NW_018370220.1	1289955	1290429	475	-0.476016	1.56651	2.12476	0.168481	0.733191	down	n.s.
1853	NW_018370220.1	1294912	1295531	620	0.309603	1.96921	0.862611	0.369802	0.8151	up	n.s.
1854	NW_018370220.1	1399486	1400160	675	-0.401212	1.97282	1.41424	0.255456	0.770254	down	n.s.
1855	NW_018370220.1	1413128	1413983	856	0.196849	3.48787	0.391219	0.542399	0.869126	up	n.s.
1856	NW_018370220.1	1419505	1420223	719	0.162833	3.73317	0.286972	0.601142	0.889069	up	n.s.
1857	NW_018370220.1	1423872	1424512	641	0.440712	2.92018	1.68814	0.216241	0.750252	up	n.s.
1858	NW_018370220.1	1428325	1428921	597	0.384203	3.36073	1.44533	0.250554	0.768933	up	n.s.
1859	NW_018370220.1	1435792	1436278	487	-0.109355	2.22497	0.102093	0.754369	0.934317	down	n.s.
1860	NW_018370220.1	1437551	1438357	807	0.174428	2.64813	0.260909	0.617993	0.895307	up	n.s.
1861	NW_018370220.1	1480009	1480323	315	0.520314	1.29682	2.4007	0.145087	0.723103	up	n.s.
1862	NW_018370220.1	1480466	1480965	500	0.693913	1.9225	4.21571	0.0605739	0.65391	up	n.s.
1863	NW_018370220.1	1492196	1492628	433	-0.583041	1.6909	2.66267	0.126515	0.720367	down	n.s.
1864	NW_018370220.1	1509685	1510091	407	-0.167988	2.111	0.187507	0.672042	0.911487	down	n.s.
1865	NW_018370220.1	1526435	1526959	525	-0.533655	1.65517	2.49256	0.138211	0.723103	down	n.s.
1866	NW_018370220.1	1528296	1529222	927	-0.250836	2.74434	0.574259	0.461982	0.841228	down	n.s.
1867	NW_018370220.1	1537267	1538363	1097	-0.191739	2.66878	0.316525	0.5832	0.882904	down	n.s.
1868	NW_018370220.1	1539807	1540383	577	0.324395	1.92937	0.916768	0.355657	0.809553	up	n.s.
1869	NW_018370221.1	1054	2117	1064	0.326083	2.84069	0.939995	0.349834	0.807625	up	n.s.
1870	NW_018370221.1	103626	104064	439	-0.0188442	1.86933	0.00290771	0.95781	0.990007	down	n.s.
1871	NW_018370221.1	106540	107049	510	0.853213	3.63626	6.95614	0.0203834	0.554559	up	n.s.
1872	NW_018370221.1	154959	155316	358	-0.0989754	2.22508	0.0764672	0.786457	0.9447	down	n.s.
1873	NW_018370221.1	175728	175966	239	0.480206	1.31992	1.47777	0.24557	0.767337	up	n.s.
1874	NW_018370221.1	181255	181615	361	-0.219194	2.04013	0.328584	0.576199	0.879058	down	n.s.
1875	NW_018370221.1	185119	185600	482	0.240453	2.08629	0.515008	0.485576	0.848872	up	n.s.
1876	NW_018370221.1	188287	188530	244	-0.175522	1.58362	0.192627	0.667889	0.910354	down	n.s.
1877	NW_018370221.1	189873	190738	866	-0.0807367	3.53862	0.0637808	0.804535	0.949812	down	n.s.
1878	NW_018370221.1	208444	208802	359	-0.146136	2.01194	0.127902	0.726312	0.926145	down	n.s.
1879	NW_018370221.1	325039	325426	388	-0.109268	2.10648	0.0682134	0.798016	0.948544	down	n.s.
1880	NW_018370221.1	353862	354407	546	0.196869	3.14212	0.317795	0.582455	0.882738	up	n.s.
1881	NW_018370221.1	562319	563362	1044	0.277399	2.96791	0.510469	0.487469	0.849632	up	n.s.
1882	NW_018370221.1	563785	564323	539	0.537244	2.29999	1.17466	0.297985	0.783612	up	n.s.
1883	NW_018370221.1	565359	565730	372	0.59239	1.99872	2.38706	0.146144	0.723103	up	n.s.
1884	NW_018370221.1	567125	567804	680	0.318273	2.41703	0.771745	0.3955	0.818904	up	n.s.
1885	NW_018370221.1	568936	569208	273	0.589914	1.38907	1.41885	0.254722	0.769655	up	n.s.
1886	NW_018370221.1	574738	580408	5671	0.587715	5.46617	2.15048	0.166109	0.733003	up	n.s.
1887	NW_018370221.1	693311	693940	630	0.454193	2.14925	1.52933	0.237919	0.763824	up	n.s.
1888	NW_018370221.1	699844	700707	864	0.202062	2.47403	0.284424	0.602744	0.89006	up	n.s.
1889	NW_018370221.1	707668	708283	616	0.179462	2.28071	0.274573	0.60903	0.892835	up	n.s.
1890	NW_018370221.1	714871	715367	497	0.64499	1.86776	2.38239	0.146508	0.723103	up	n.s.
1891	NW_018370221.1	720604	721002	399	0.273838	1.66272	0.664989	0.429377	0.82839	up	n.s.
1892	NW_018370221.1	782291	782920	630	0.432849	2.22946	1.43508	0.252155	0.76945	up	n.s.
1893	NW_018370253.1	21925	22196	272	-0.325527	2.61161	0.910767	0.357185	0.810858	down	n.s.
1894	NW_018370253.1	27314	27774	461	-0.180718	1.97935	0.271751	0.610857	0.893167	down	n.s.
1895	NW_018370256.1	402173	402655	483	-0.208163	3.32275	0.232244	0.637814	0.902445	down	n.s.
1896	NW_018370256.1	571414	571685	272	-0.119141	1.6604	0.0886879	0.770521	0.938332	down	n.s.
1897	NW_018370256.1	936023	936396	374	0.0182404	2.59207	0.00275513	0.958931	0.990173	up	n.s.
1898	NW_018370256.1	979476	979825	350	-0.014262	2.04711	0.00156997	0.968991	0.993579	down	n.s.
1899	NW_018370256.1	1033452	1033825	374	0.0914593	2.75779	0.0514186	0.824112	0.956663	up	n.s.
1900	NW_018370256.1	1060426	1060766	341	-0.350631	1.55433	1.08686	0.31602	0.790559	down	n.s.
1901	NW_018370256.1	1087617	1088073	457	-0.121866	2.90331	0.125217	0.729072	0.927071	down	n.s.
1902	NW_018370256.1	1298280	1298561	282	-0.300126	1.37519	0.921233	0.354527	0.809127	down	n.s.
1903	NW_018370256.1	1454290	1454858	569	-0.196789	2.35765	0.230909	0.638774	0.902558	down	n.s.
1904	NW_018370256.1	1690886	1691257	372	-0.169595	2.28972	0.154898	0.700227	0.91957	down	n.s.
1905	NW_018370256.1	1718258	1718565	308	-0.464896	1.93545	1.11657	0.30975	0.789311	down	n.s.
1906	NW_018370256.1	1791495	1791856	362	0.416755	1.94705	0.976287	0.341011	0.802923	up	n.s.
1907	NW_018370256.1	2035760	2036103	344	0.337334	1.93396	0.751503	0.401596	0.821203	up	n.s.
1908	NW_018370256.1	2046466	2046788	323	-0.327446	1.5218	0.887743	0.363136	0.811993	down	n.s.
1909	NW_018370256.1	2066669	2067079	411	-0.0589225	2.20656	0.0280692	0.869504	0.967297	down	n.s.
1910	NW_018370256.1	2087132	2087569	438	-0.0822637	2.83147	0.0469152	0.831856	0.958533	down	n.s.
1911	NW_018370256.1	2098037	2098423	387	0.169322	2.68957	0.225176	0.642934	0.9046	up	n.s.
1912	NW_018370256.1	2169834	2170061	228	0.698024	1.29947	4.26143	0.0593691	0.65391	up	n.s.
1913	NW_018370256.1	2268545	2269037	493	0.26004	2.61732	0.365826	0.555617	0.874583	up	n.s.
1914	NW_018370256.1	2273017	2273302	286	0.658855	1.35101	3.68169	0.0770587	0.674847	up	n.s.
1915	NW_018370256.1	2336109	2336634	526	-0.500286	1.84113	2.09843	0.170953	0.73437	down	n.s.
1916	NW_018370256.1	2875604	2875937	334	-0.171623	1.79014	0.221824	0.645398	0.905453	down	n.s.
1917	NW_018370256.1	2918878	2919403	526	-0.428532	2.22755	0.684246	0.422936	0.827624	down	n.s.
1918	NW_018370256.1	3335617	3335964	348	-0.498581	1.85515	1.70015	0.214709	0.749918	down	n.s.
1919	NW_018370256.1	3467132	3467414	283	0.67741	1.24256	3.62252	0.0791992	0.678003	up	n.s.
1920	NW_018370256.1	3924037	3924263	227	0.233351	1.51576	0.464953	0.507192	0.855013	up	n.s.
1921	NW_018370256.1	4029984	4030453	470	-0.354865	2.85731	0.816735	0.38245	0.816764	down	n.s.
1922	NW_018370256.1	4258174	4258483	310	0.871209	1.1503	4.52034	0.0530624	0.643245	up	n.s.
1923	NW_018370256.1	4695625	4696125	501	0.299054	1.76513	0.75284	0.401189	0.821203	up	n.s.
1924	NW_018370256.1	4744331	4744683	353	0.300596	1.97784	0.724777	0.409869	0.82444	up	n.s.
1925	NW_018370256.1	4908595	4909183	589	0.319487	2.26827	0.790963	0.389844	0.817681	up	n.s.
1926	NW_018370256.1	5033386	5033673	288	1.12584	1.36776	8.86907	0.0105997	0.49113	up	n.s.
1927	NW_018370256.1	5158158	5158444	287	0.207339	1.61282	0.396924	0.539513	0.868098	up	n.s.
1928	NW_018370256.1	5177252	5177685	434	-0.0791061	1.99643	0.0504926	0.825674	0.956663	down	n.s.
1929	NW_018370256.1	5242999	5243432	434	0.259011	2.48238	0.390855	0.542584	0.869126	up	n.s.
1930	NW_018370256.1	5267753	5268369	617	-0.206667	2.47931	0.3131	0.585222	0.883493	down	n.s.
1931	NW_018370256.1	5294490	5294979	490	-0.159482	1.90744	0.195933	0.665242	0.910065	down	n.s.
1932	NW_018370256.1	5622171	5622419	249	0.170889	2.27102	0.264243	0.615778	0.895064	up	n.s.
1933	NW_018370256.1	5627644	5628614	971	-0.190066	4.82801	0.462059	0.508494	0.855127	down	n.s.
1934	NW_018370256.1	5629629	5629827	199	-0.22458	1.40375	0.483225	0.499107	0.853132	down	n.s.
1935	NW_018370256.1	5830942	5831354	413	0.530145	2.15526	2.42985	0.14286	0.723103	up	n.s.
1936	NW_018370256.1	5845498	5846247	750	-0.152645	2.62201	0.17532	0.682208	0.914498	down	n.s.
1937	NW_018370256.1	5863228	5863479	252	0.0355497	1.86197	0.00997931	0.921939	0.981547	up	n.s.
1938	NW_018370256.1	5888630	5889162	533	-0.165829	2.01834	0.170205	0.686599	0.915663	down	n.s.
1939	NW_018370256.1	5953372	5953752	381	0.585577	1.3373	2.38772	0.146092	0.723103	up	n.s.
1940	NW_018370256.1	5973938	5974773	836	0.268259	2.44698	0.549381	0.471645	0.844279	up	n.s.
1941	NW_018370256.1	5977441	5977999	559	0.505673	2.01558	1.99315	0.181314	0.740005	up	n.s.
1942	NW_018370256.1	5984897	5985217	321	0.584386	2.54966	2.42999	0.142849	0.723103	up	n.s.
1943	NW_018370256.1	5990275	5991076	802	0.356487	3.82103	0.892526	0.361888	0.811993	up	n.s.
1944	NW_018370256.1	5995243	5995708	466	-0.0928255	2.43196	0.074437	0.789235	0.945981	down	n.s.
1945	NW_018370256.1	5996823	5997760	938	0.566226	3.44093	2.43498	0.142472	0.723103	up	n.s.
1946	NW_018370256.1	5997943	5998338	396	0.398002	1.36461	1.19199	0.294595	0.783487	up	n.s.
1947	NW_018370256.1	5999915	6000204	290	-0.118602	1.72018	0.109615	0.745817	0.932531	down	n.s.
1948	NW_018370256.1	6015681	6016066	386	0.389874	2.28477	1.10798	0.311544	0.790096	up	n.s.
1949	NW_018370256.1	6048259	6049007	749	0.661751	2.89271	3.56812	0.081231	0.678003	up	n.s.
1950	NW_018370256.1	6159591	6161318	1728	-0.288793	3.51309	0.784392	0.391764	0.817681	down	n.s.
1951	NW_018370256.1	6191869	6192726	858	0.24762	3.08788	0.55332	0.470093	0.843528	up	n.s.
1952	NW_018370256.1	6198841	6199865	1025	-0.126438	2.63229	0.140493	0.713787	0.92316	down	n.s.
1953	NW_018370256.1	6202579	6203081	503	-0.387359	1.89208	1.23662	0.286108	0.781037	down	n.s.
1954	NW_018370256.1	6206697	6207232	536	-0.222613	2.0051	0.416903	0.529631	0.863299	down	n.s.
1955	NW_018370256.1	6210360	6210922	563	-0.509059	1.69926	1.64731	0.221559	0.754859	down	n.s.
1956	NW_018370256.1	6215814	6216319	506	0.372851	2.31528	1.09595	0.314083	0.790199	up	n.s.
1957	NW_018370256.1	6231628	6232537	910	-0.278473	2.12613	0.680783	0.424083	0.827624	down	n.s.
1958	NW_018370256.1	6299048	6299313	266	0.19814	1.36264	0.378318	0.549037	0.871383	up	n.s.
1959	NW_018370256.1	6380831	6381170	340	-0.124382	2.0134	0.102399	0.754014	0.934149	down	n.s.
1960	NW_018370256.1	6453973	6454628	656	0.173574	3.21741	0.237071	0.634373	0.900715	up	n.s.
1961	NW_018370256.1	6508362	6508741	380	0.81699	1.53713	5.05713	0.0423495	0.629446	up	n.s.
1962	NW_018370256.1	6517765	6518214	450	0.64291	2.23577	3.59006	0.080404	0.678003	up	n.s.
1963	NW_018370256.1	6544802	6545443	642	0.264976	1.96118	0.629787	0.441567	0.830693	up	n.s.
1964	NW_018370256.1	6791139	6791648	510	0.258349	1.87856	0.60155	0.451758	0.836104	up	n.s.
1965	NW_018370256.1	7009838	7010394	557	0.601644	2.40173	2.69173	0.124641	0.718649	up	n.s.
1966	NW_018370256.1	7071889	7073891	2003	-0.0756447	3.88951	0.0649174	0.802841	0.94948	down	n.s.
1967	NW_018370256.1	7074015	7077692	3678	-0.356334	4.44148	1.55694	0.233951	0.762152	down	n.s.
1968	NW_018370256.1	7083987	7084726	740	0.205435	2.26276	0.376659	0.549902	0.871521	up	n.s.
1969	NW_018370256.1	8004153	8004407	255	0.773151	1.48564	4.27728	0.0589582	0.65391	up	n.s.
1970	NW_018370256.1	8075332	8075927	596	0.370782	2.52583	1.10898	0.311335	0.790096	up	n.s.
1971	NW_018370256.1	8102929	8104491	1563	0.332673	3.22156	0.899765	0.36001	0.811617	up	n.s.
1972	NW_018370256.1	8114598	8115101	504	0.718863	3.18555	4.81878	0.0467548	0.638898	up	n.s.
1973	NW_018370256.1	8119638	8119895	258	1.03322	1.39259	6.7366	0.0220788	0.568563	up	n.s.
1974	NW_018370256.1	8146190	8146790	601	0.528631	1.80614	2.32124	0.151381	0.724638	up	n.s.
1975	NW_018370256.1	8156364	8157036	673	0.173953	2.04112	0.260398	0.618334	0.895335	up	n.s.
1976	NW_018370256.1	8170425	8170926	502	0.274188	2.21618	0.512329	0.486692	0.849503	up	n.s.
1977	NW_018370256.1	8175905	8176644	740	-0.0182382	2.13588	0.00258015	0.960255	0.990517	down	n.s.
1978	NW_018370256.1	8188663	8188983	321	0.40853	1.94772	1.44536	0.250548	0.768933	up	n.s.
1979	NW_018370256.1	8191326	8192163	838	-0.011123	2.63398	0.000962432	0.975719	0.994321	down	n.s.
1980	NW_018370256.1	8193844	8194050	207	0.772343	1.47044	5.18015	0.0402689	0.624737	up	n.s.
1981	NW_018370256.1	8198511	8198814	304	0.279347	1.5795	0.625599	0.443055	0.831435	up	n.s.
1982	NW_018370256.1	8214726	8215166	441	0.211099	2.41415	0.330512	0.575096	0.878677	up	n.s.
1983	NW_018370256.1	8258485	8258813	329	-0.112169	1.60192	0.119126	0.735462	0.929049	down	n.s.
1984	NW_018370256.1	8271619	8272559	941	0.0429232	3.85875	0.0159102	0.901539	0.976135	up	n.s.
1985	NW_018370256.1	8278841	8279056	216	0.622438	1.10231	4.17764	0.0615992	0.65391	up	n.s.
1986	NW_018370256.1	8283538	8284149	612	-0.0871342	3.29601	0.0515598	0.823875	0.956558	down	n.s.
1987	NW_018370256.1	8286262	8286557	296	0.308355	1.92628	0.495696	0.493719	0.851227	up	n.s.
1988	NW_018370256.1	8292227	8292743	517	0.128145	2.40679	0.119027	0.735567	0.929049	up	n.s.
1989	NW_018370256.1	8390302	8390565	264	0.374017	1.95145	0.97252	0.341912	0.80327	up	n.s.
1990	NW_018370256.1	8395925	8396577	653	0.311215	2.73923	0.749862	0.402096	0.821471	up	n.s.
1991	NW_018370256.1	8441796	8442116	321	0.468097	1.87309	1.43155	0.252711	0.76945	up	n.s.
1992	NW_018370256.1	8471009	8471807	799	-0.727232	2.75583	3.70356	0.0762851	0.672323	down	n.s.
1993	NW_018370256.1	8472010	8472506	497	0.0454591	2.17141	0.01306	0.910748	0.979302	up	n.s.
1994	NW_018370256.1	8474661	8475090	430	-0.632124	1.50512	3.13357	0.0999424	0.700929	down	n.s.
1995	NW_018370256.1	8490591	8490823	233	-0.897802	0.42079	8.25118	0.0129917	0.516367	down	n.s.
1996	NW_018370256.1	8491555	8492933	1379	-0.447013	3.09878	1.63616	0.223039	0.755715	down	n.s.
1997	NW_018370256.1	8493136	8493454	319	-0.187497	1.52226	0.254761	0.622123	0.896882	down	n.s.
1998	NW_018370256.1	8493799	8494436	638	-0.465341	2.05685	1.55282	0.234538	0.762433	down	n.s.
[truncated: 15,053 more rows]

## Sheet: Differential peaks(Pt-hh vs WT)
Table S15. List of differential ATAC-seq peaks between Pt-hh pRNAi and wild-type embryos at stage 3 (FDR < 0.05).
sort	peak ID	scaffold	start	end	width	logFC	logCPM	F	PValue	FDR	up/down	significance	peak_center	nearest_gene	gene_start	gene_end	augID	product	note
1	5012	NW_018373023.1	904768	905200	433	10.0297	0.932901	162.301	2.25259e-08	0.00038409	up	significant	904984	LOC107456693	909041	909529	aug3.g8767	cuticle protein 10.9-like
2	10199	NW_018377500.1	3271076	3271331	256	3.51371	0.926737	80.4506	5.88658e-07	0.0050186	up	significant	3271216	LOC107449698	3117453	3257597	aug3.g20884	diuretic hormone class 2-like	This peak was considered to be non-specific because essentially the same peak was listed from the comparison between the fuchi pRNAi and wild-type samples.
3	1228	NW_018369356.1	171217	171557	341	2.88033	1.24944	56.4909	4.19162e-06	0.0238238	up	significant	171387	LOC107441946	182344	183105	aug3.g16274	jerky protein homolog-like
