# Supplementary material for: Lineage-specific, fast-evolving GATA-like gene regulates zygotic gene activation to promote endoderm specification and pattern formation in the Theridiidae spider
Source: BMC Biol. 2022 Oct 6;20:223. doi: 10.1186/s12915-022-01421-0 (PMC9535882; doi:10.1186/s12915-022-01421-0)
Supplement: Supplementary file 13 — Additional file 13. Multi-fasta format file of 212 protein sequences used for molecular phylogenetic characterization. [file 12915_2022_1421_MOESM13_ESM.fasta]

>Nvec_GATA
GDGRECVNCGATSTPLWR---RDGSGHYLCNACGLYHKMNGSSRPL-IKPKRRL-----SAARRAGTS---------CANCHTTQTTLWRRNQNGDPVCNACGLYWKLHAVNRPLSMKKDGIQTRNRKVSSKSKNKNKNV
>Mmus_GATA1
CEARECVNCGATATPLWR---RDRTGHYLCNACGLYHKMNGQNRPL-IRPKKRM-----IVSKRAGTQ---------CTNCQTTTTTLWRRNASGDPVCNACGLYFKLHQVNRPLTMRKDGIQTRNRKASGKGKKKRGSN
>Mmus_GATA2
SEGRECVNCGATATPLWR---RDGTGHYLCNACGLYHKMNGQNRPL-IKPKRRL-----SAARRAGTC---------CANCQTTTTTLWRRNANGDPVCNACGLYYKLHNVNRPLTMKKEGIQTRNRKMSSKSKKSKKGA
>Mmus_GATA3
TEGRECVNCGATSTPLWR---RDGTGHYLCNACGLYHKMNGQNRPL-IKPKRRL-----SAARRAGTS---------CANCQTTTTTLWRRNANGDPVCNACGLYYKLHNINRPLTMKKEGIQTRNRKMSSKSKKCKKVH
>Mmus_GATA4
SEGRECVNCGAMSTPLWR---RDGTGHYLCNACGLYHKMNGINRPL-IKPQRRL-----SASRRVGLS---------CANCQTTTTTLWRRNAEGEPVCNACGLYMKLHGVPRPLAMRKEGIQTRKRKPKNLNKSKTPAG
>Mmus_GATA5
GEGRECVNCGALSTPLWR---RDGTGHYLCNACGLYHKMNGVNRPL-VRPQKRL-----SSSRRSGLC---------CSNCHTATTTLWRRNSEGEPVCNACGLYMKLHGVPRPLAMKKESIQTRKRKPKNPAKIKGSSG
>Mmus_GATA6
SESRECVNCGSIQTPLWR---RDGTGHYLCNACGLYSKMNGLSRPL-IKPQKRV-----PSSRRLGLS---------CANCHTTTTTLWRRNAEGEPVCNACGLYMKLHGVPRPLAMKKEGIQTRKRKPKNINKSKACSG
>Lvar_LOC121418246
GLGRECVNCGAISTPLWR---RDGTGHYLCNACGLYHKMNGYNRPL-IKNPRRL-----SGSRREGIT---------CANCHTSTTTLWRRNKDGEPVCNACGLYFKLHGVNRPLAMKKDGIQTRKRKPKNPNKGSQQNN
>Lvar_LOC121411816
TEGRECVNCGATSTPLWR---RDGNGHYLCNACGLYHKMNGQNRPL-IKPKRRL-----SA-KRTGTS---------CANCQATATTLWRRNPNGDPVCNACGLYYKLHGVNRPLTMKKEGIQTRNRKLSSKSKKNKGKL
>Dmel_Srp
TEGRECVNCGAISTPLWR---RDNTGHYLCNACGLYMKMNGMNRPL-IKQPRRL-----SASKRAGLS---------CSNCHTTHTSLWRRNPAGEPVCNACGLYYKLHSVPRPLTMKKDTIQKRKRKPKGTKSEKSKSK
>Dmel_Grn
EEGRECVNCGATSTPLWR---RDGTGHYLCNACGLYYKMNGQNRPL-IKPKRRLTLQS/SAAKRAGTS---------CANCKTTTTTLWRRNASGEPVCNACGLYYKLHNVNRPLTMKKEGIQTRNRKLSSKSKKKKGLG
>Dmel_Pnr
GEGRECVNCGAISTPLWR---RDGTGHYLCNACGLYHKMNGMNRPL-IKPSKRLVSA--TATRRMGLC---------CTNCGTRTTTLWRRNNDGEPVCNACGLYYKLHGVNRPLAMRKDGIQTRKRKPKKTGSGSAVGA
>Dmel_GATAe
NHELKCENCHG---PFLR---KGS--EYFCPNCPAFMRMAPRITQRQAKPKAAAA----PNNRRNGVT---------CANCQTNSTTLWRRNNEGNPVCNACGLYYKLHNMNRPLSMKKEGIQKRKRKPKNNGGAPMHRA
>Tcas_LOC661820
GEGRECVNCGAISTPLWR---RDGTGHYLCNACGLYHKMNGMNRPL-IKPSKRL-----TATRRLGLC---------CTNCGTRTTTLWRRNNDGEPVCNACGLYFKLHGVNRPLAMRKDGIQTRKRKPKKPVGGERDDS
>Tcas_LOC661909
TEGRECVNCGAIDTPLWR---RDGTGHYLCNACGLYHKMNGMNRPL-VKQPRRL-----SASRRVGLT---------CTNCHTSTTSLWRRNTVGEPVCNACGLYFKLHGVNRPLAMKKDSIQTRKRKPKGSKDSNSRNA
>Tcas_LOC660745
EEGRECVNCGATSTPLWR---RDGTGHYLCNACGLYYKMNGQNRPL-IKPKRRL--SLQSAARRAGTS---------CANCKTTTTTLWRRNQNGEPVCNACGLYYKLHNVNRPLTMKKEGIQTRNRKLSSKSKKKKSGG
>Tcas_LOC103314939
VHIKECVNCGASVTPLWR---RDGTGHYLCNACGLYNKINGVNRPP-VRPPKKP--QAQPGPRRNGVQ---------CANCKTGNTTLWRRNNQGEPVCNACGLYFKLHNVNRPLSMKKEGIQTRKRRPKSSNSHSQPAP
>Dmag_LOC116918070
VDGRECVNCGSISTPLWR---RDGTGHYLCNACGLYHKMNNGTQRPLIKQTRRL-----STTRRLGLR---------CANCATTTTSLWRRNNQGETVCNACGLYFKLHGVNRPLAMKKDNIQTRKRKRKGDATPVSKVA
>Dmag_LOC116918071
LEGRECVNCGSISTPLWR---RDGTGHYLCNACGLYHKMNNGINRPLLKPPRRL-----SATRRLGLC---------CTNCGTTTTTLWRRNAEGEPVCNACGLYHKLHGVNRPLAMRKDGIQTRKRKPKSNSAAAAAAA
>Dmag_LOC116921974
EEGRECVNCGATSTPLWR---RDGTGHYLCNACGLYYKMNGQNRPL-IKPKRRL---VSSAARRAGTT---------CANCKTTMTTLWRRNHNGEPVCNACGLYYKLHNVNRPLTMKKEGIQTRNRKLSSKSKKKKGSM
>Dmag_LOC116918069
LEGRECANCGVIATSLWR---RDSTNHFLCNSCGLYKVTNGVNRPPARQQSSGGNSNSGNG/RRTGLV---------CSNCSTSTTTLWRRNAQGEPVCNACGLYYKLHSVNRPLTMKKEGIQTRKRKPKAGTSQPTEKT
>Eaff_LOC111710898
AEGRECVNCGATSTPLWR---RDGNGHYLCNACGLYYKMNGQNRPL-IKPKRRL-----SSARREGTS---------CANCKTTTTTLWRRNQNGEPVCNACGLYFKLHNVERPLTMKKDGIQTRNRKLSAKSKKKRAGM
>Eaff_LOC111708973
EEGRECVNCGATSTPLWR---RDGNGHYLCNACGLYYKMNGQNRPL-IKPKRRL-----SSSRREGTS---------CANCKTTATTLWRRNQNGEPVCNACGLYFKLHNVARPLTMKKDGIQTRNRKLSAKSKKKRGTV
>Eaff_LOC111717729
NEGRECVNCGATSTPLWR---RDGNGHYLCNACGLYYKMNGQNRPL-VKPKKRL-----SASRREGTN---------CTNCKTINTTLWRRNQNGEPVCNACGLYFKLHNVERPVTLKKEGIQTRNRKLSTKSKKKKSNM
>Eaff_LOC111702384
  GRECVNCGATSTPLWR---RDGNGHYLCNACGLYYKMNGTNRPL-VKPKRRL-----SSAKREGTS---------CTNCNTTTTTLWRRNTNGEPVCNACGLYHKLHNVPRPTALKKENIQTRNRKLSTKSKKKRQGL
>Eaff_LOC111712666
KPGRECVNCTATSTPLWR---RDGVGNYLCNACGLYFKMNGTSRPL-IKPKNSR----VSTARREGIS---------CANCSTRQTSLWRRTQDGDTVCNACGLYHKLHKTPRPIAMKKEVIQTRNRKLNKKMMIKTELC
>Eaff_LOC111708972
KDGRECVNCGVSSTPLWR---RDNGGNYLCNACGLYHKMNGTNRPL-IKPKNSR----VSSSKRDGTS---------CGNCSTTTTTLWRRTTAGEIVCNACGLYQK
>Eaff_LOC111708976
KLGHQCVNCGVTSTPLWR---RDPSGNYLCNACGLYHKSNGVNRPV-VKPTQTR----VASSKLEGTS---------CGNCSTTTTTLWRRTTSGEIVCNACGLYQKVHNQPRPISLKKENLQTRKRKQSKGSENKPALN
>Eaff_LOC111708978
RETRQCVNCGVSSTPLWR---RDNGGNYLCNACGLYHKMNGTNRPL-IKPKNSR----VSSSKRDGTS---------CSNCSSTTTTLWRRTTAGEIVCNACGLYQKIHNTPRPISLKKDNILTRKRKQGKKGMVYNPSF
>Eaff_LOC111708975
QEPRQCVNCGVSSTPLWR---RDNGGNYLCNACGLYHKMNGTNRPL-IKPKNSR----VSSSKRDGTS---------CSNCSSTTTTLWRRTTAGEIVCNACGLYQKVHNQPRPISLKKENILTRKRKSSKSSSPLFNSY
>Hame_LOC121874334
TEGRECVNCGATSTPLWR---RDGNGHYLCNACGLYYKMNGQNRPL-IKPKQRT-----SANRREGTS---------CVNCKTQTTTLWRRNQNGESVCNACGLYFKLHNVARPLSMKKEGIQTRNRKLSQKSKKKKGML
>Hame_LOC121874332
EEGRECVNCGATSTPLWR---RDGNGHYLCNACGLYYKMNGQNRPL-IKPKQRM-----SAQRRAGTS---------CANCKTTTTTLWRRNQNGEPVCNACGLYYKLHNVPRPLSMKKEGIQTRNRKLSSKSKKKKGML
>Hame_LOC121874333
AEGRECVNCGATSTPLWR---RDGNGHYLCNACGLYYKMNGQNRPL-IKPKQRM-----SAQRRAGTS---------CANCKTSTTTLWRRNQNGEPVCNACGLYYKLHSVNRPLTMKKEGIQTRNRKLSQKSKKKKGML
>Hame_LOC121853546
AESRECVNCGAVQTPLWR---RDATGHYLCNACGLYTKMNGINRPL-IKHSRRLVSAG/TSARRMGLM---------CSNCGTTTTTLWRRNNEGEPVCNACGLYYKLHGINRPIQMRKDSIQSRKRKPKNKKTEEGDDK
>Hame_LOC121853588
NESRECVNCGAMTTPLWR---RDSGGHYLCNACGLYSRANGINRPH-VRSQRRPVSPYVAP/RRSGMT---------CSNCQTTNTTLWRRNNNGEPVCNACGLYFKLHGVSRPLTMKKE/IQTRKRKPKSTSSGSSSSQ
>Hame_LOC121853585
WECRECVNCGVSHTPLWR--RDSSTGHYLCNACALYTRTNGINRPLGKAPARRL-----SGNRRIGQM---------CTNCHTSVTSLWRRNSQGDPVCNACGLYYKLHSVNRPLTMKKESIQTRKRKPKKSSDTKTSSS
>Pvan_LOC113806769
TEGRECVNCGATSTPLWR---RDGNGHYLCNACGLYYKMNGQNRPL-IKPKQRT-----SANRREGTS---------CVNCKTQTTTLWRRNQNGEPVCNACGLYYKLHNVARPLSMKKEGIQTRNRKLSQKSKKKKGML
>Pvan_LOC113820974
AESRECVNCGAVQTPLWR---RDATGHYLCNACGLYTKMNGINRPL-IKHSRRLDGFS/TSARRMGLM---------CSNCGTTTTTLWRRNNEGEPVCNACGLYYKLHGINRPLQMRKDSIQSRKRKPKNKKSDESPEG
>Pvan_LOC113824907
YDGRECRECANCGASRTPLWRRD/TGHYLCNACALYTRTNGINRPM-TKMPARR----HSGNRRLGQV---------CTNCHTTVTSLWRRNSNGDPVCNACGLYYKLHNINRPLTMKKESIQTRKRKPKKSSDSKSSST
>Lpol_LOC106458478
EEGRECVNCGATSTPLWR---RDGTGHYLCNACGLYHKMNGQNRPL-IKPKRRL-----SAARRAGTS---------CSNCKTTTTTLWRRNQNGEPVCNACGLYFKLHNVNRPLTMKKEGIQTRNRKLSAKSKKKCAFG
>Lpol_LOC106459701
AEGRECVNCGATSTPLWR---RDGTGHYLCNACGLYHKMNGQNRPL-IKPKRRL-----SAARRAGTS---------CSNCKTSTTTLWRRNQNGEPVCNACGLYFKLHNVNRPLTMKKEGIQTRNRKLSAKSKKKGCIG
>Lpol_LOC106459911
AEGRECVNCGAISTPLWR---RDGTGHYLCNACGLYHKMNGVNRPL-IKPQRRL-----AVSRRTGLC---------CSNCGTTTTTLWRRNNEGEPVCNACGLYYKLHNVNRPLAMRKEGIQTRKRKPKNANKNSSNSD
>Lpol_LOC106466245
GEGRECVNCGAISTPLWR---RDGTGHYLCNACGLYHKMNGINRPL-IKNQRRL-----SASRRVGLA---------CSNCRTNTTSLWRRNSSGEPVCNACGLYYKLHGVNRPLAMKKDSIQTRKRKPKTSVSKPGEVS
>Lpol_LOC111085938
SDSKECVNCGSLIASPG-WR-RDITGHYLCENCGLMGKLNSTLSRSTMYRSGVQKR--SSNNRRAGLI---------CSNCHTSNTTLWRRSNNGEPVCNACGLYYKLHNVNRPLAMKKDSIQTRKRKPKSQDGKASSKS
>Cscu_LOC111628236
AEGRECVNCGATSTPLWR---RDGTGHYLCNACGLYHKMNGQNRPL-IKPKRRL-----SAARRAGTS---------CANCKTTTTTLWRRNQNGEPVCNACGLYFKLHNVNRPLTMKKEGIQTRNRKLSSKSKKKKGCG
>Cscu_LOC111633427
ADGRECVNCGAISTPLWR---RDGTGHYLCNACGLYHRMNGMNRPL-AKPQRRL-----VSSKRMGIR---------CHNCGTTTTTLWRRDNEGEPVCNACGLYYKLHNVNRPLAMRKEGIQTRKRKPKSGNIKGTATQ
>Cscu_LOC111633426
QEDRECVNCGSVTTPLWR---RDYAGHYLCNACGLYNKMNGINRPM-SRPQRRM-----TSSRRAGLS---------CSNCSTTNTTLWRRNNQGEPVCNACGLYFKLHGVNRPLAMKKEGIQTRKRKPKNSNPEGKTKP
>Cscu_LOC111633434
QEGRECVNCGAVSTPLWR---RDGTGHYLCNACGLYHKMNGMNRPL-VKNQRRL-----SASRRVGLS---------CSNCHTTTTSLWRRNSHGESVCNACGLYFKLHGVNRPLAMKKDSIQTRKRKSKNGVKSSDNNV
>Agen_GATA1
AEGRECVNCGATSTPLWR---RDGTGHYLCNACGLYHKMNGQNRPL-IKPKRRL-----SAARRAGTS---------CANCKTTTTTLWRRNQNGEPVCNACGLYFKLHNVNRPLTMKKEGIQTRNRKLSSKSKKKKGCL
>Dsil_GATA1
AEGRECVNCGATSTPLWR---RDGTGHYLCNACGLYHKMNGQNRPL-IKPKRRL-----SAARRAGTS---------CANCKTTTTTLWRRNQNGEPVCNACGLYYKLHNVNRPLTMKKEGIQTRNRKLSSKSKKKKGCL
>Smim_GATA1
AEGRECVNCGATSTPLWR---RDGTGHYLCNACGLYHKMNGQNRPL-IKPKRRL-----SAARRAGTS---------CANCKTTTTTLWRRNQNGEPVCNACGLYYKLHNVNRPLTMKKEGIQTRNRKLSSKSKKKKGCL
>Sdum_GATA1
AEGRECVNCGATSTPLWR---RDGTGHYLCNACGLYHKMNGQNRPL-IKPKRRL-----SAARRAGTS---------CANCKTTTTTLWRRNQNGEPVCNACGLYYKLHNVNRPLTMKKEGIQTRNRKLSSKSKKKKGCL
>Ptep_GATA1
AEGRECVNCGATSTPLWR---RDGTGHYLCNACGLYHKMNGQNRPL-IKPKRRL-----SAARRAGTS---------CANCKTTTTTLWRRNQNGEPVCNACGLYYKLHNVNRPLTMKKEGIQTRNRKLSSKSKKKKGCL
>Lhes_GATA1
AEGRECVNCGATSTPLWR---RDGTGHYLCNACGLYHKMNGQNRPL-IKPKRRL-----SAARRAGTS---------CANCKTTTTTLWRRNQNGEPVCNACGLYYKLHNVNRPLTMKKEGIQTRNRKLSSKSKKKKGCL
>Tclava_GATA1
AEGRECVNCGATSTPLWR---RDGTGHYLCNACGLYHKMNGQNRPL-IKPKRRL-----SAARRAGTS---------CANCKTTTTTLWRRNQNGEPVCNACGLYYKLHNVNRPLTMKKEGIQTRNRKLSSKSKKKKGCL
>Abru_GATA1
AEGRECVNCGATSTPLWR---RDGTGHYLCNACGLYHKMNGQNRPL-IKPKRRL-----SAARRAGTS---------CANCKTTTTTLWRRNQNGEPVCNACGLYYKLHNVNRPLTMKKEGIQTRNRKLSSKSKKKKGCL
>Aven_GATA1
AEGRECVNCGATSTPLWR---RDGTGHYLCNACGLYHKMNGQNRPL-IKPKRRL-----SAARRAGTS---------CANCKTTTTTLWRRNQNGEPVCNACGLYYKLHNV
>Agen_GATA2
LDGRECVNCGVTSTPLWR---RDGNGHYLCNACGLYHKMNGHDRPL-VRPKKRL-----SASKKLGTS---------CVNCRTSTTTLWRRNHHGEPVCNACGLYFKLHNVSRPLTMKKDGIQTRNRKISTKTKKRKTCT
>Dsil_GATA2
QQGRECINCGATSTPLWR---RDGKGHYLCNACGLYLKMNGHSRPL-VKPKKRL-----TSSKRAGTS---------CVNCRTTSTTLWRRNNHGEPVCNACGLYFKLHNLSRPLA
>Smim_GATA2
AEGRECVNCGITSTPLWR---RDGTGHYLCNACGLYYKMNGHSRPL-VKPKKRL-----NSTKRVGTS---------CANCKTTATTLWRRNHNGESVCNACGLYFK
>Sdum_GATA2
NAGRECVNCRITSTPLWR---RDGTGHYLCNACGLYYKMNGHSRPL-VKPKRRL-----TSIKRTGNS---------CANCKTTATTLWRRNHHGEPVCNACGLYFKLHNTRRPITLKKDGIQTRNRKISSRTRKKKCQS
>Ptep_GATA2
VEGRECVNCGATSTPLWR---RDGTGHYLCNACGLYYKMNGHSRPL-VKPKRRL-----SSSKRIGTS---------CANCYTTTTTLWRRNHHGEPVCNACGLYFKLHNMKRPAAMKKDGIQTRNRKISSRCRKKKLYQ
>Lhes_GATA2
TEGRECVNCGATSTPLWR---RDGTGHYLCNACGLYHKMNGHSRPL-VKPKRRL-----SSSKRVGTS---------CANCRTTTTTLWRRNHHGEPVCNACGLYFKLHNMRRPIAMKKDGIQTRNRKICSRTRKKKCNQ
>Abru_GATA2
TDGRECVNCGATSTPLWR---RDGTGHYLCNACGLYYKMNGHSRPL-VKPKRRL-----SSSKRVGTS---------CANCRTTTTTLWRRNHHGEPVCNACGLYFKLHNMRRPIAMKKDGIQTRNRKIVSRGRKKKCSL
>Agen_GATA3
NEGRECVNCGAVSTPLWR---RDGTGHYLCNACGLYHRMNGVNRPL-SKPQRRL-----PATRRLGLS---------CSNCGTTTTTLWRRNNHGEPVCNACGLYYKLHNMNRPPAMRKAGIQTRKRKPKTATPKAAVSS
>Smim_GATA3
NEGRECVNCGAISTPLWR---RDGTGHYLCNACGLYHRMNGVNRPL-SKPQRRL-----PATRRVGLS---------CSNCGTTTTTLWRRNNHGEPVCNACGLYYKLHNMNRPLAMRKAGIQTRKRKPKNTNKAAAGKV
>Sdum_GATA3
NEGRECVNCGAISTPLWR---RDGTGHYLCNACGLYHRMNGVNRPL-SKPQRRL-----PATRRVGLS---------CSNCGTTTTTLWRRNNHGEPVCNACGLYYKLHNMNRPLAMRKAGIQTRKRKPKNTNKAAAGKI
>Ptep_GATA3
NEGRECVNCGAISTPLWR---RDGTGHYLCNACGLYHRMNGVNRPL-SKPQRRL-----PATRRMGLS---------CSNCGTTTTTLWRRNNHGEPVCNACGLYYKLHNMNRPLAMRKAGIQTRKRKPKNTNKTASTVK
>Lhes_GATA3
NEGRECVNCGAISTPLWR---RDGTGHYLCNACGLYHRMNGVNRPL-SKPQRRL-----PATRRMGLS---------CSNCGTTTTTLWRRNNHGEPVCNACGLYYKLHNMNRPLAMRKAGIQTRKRKPKNANKTSSVKT
>Tclavi_GATA3
NEGRECVNCGAISTPLWR---RDGTGHYLCNACGLYHRMNGVNRPL-SKPQRRL-----PATRRMGLS---------CSNCGTTTTTLWRRNNHGEPVCNACGLYYKLHNMNRPLAMRKAGIQTRKRKPKNSNNKASSSK
>Tclava_GATA3
NEGRECVNCGAISTPLWR---RDGTGHYLCNACGLYHRMNGVNRPL-SKPQRRL-----PATRRMGLS---------CSNCGTTTTTLWRRNNHGEPVCNACGLYYKLHNMNRPLAMRKAGIQTRKRKPKNSNNKAASSK
>Tina_GATA3
NEGRECVNCGAISTPLWR---RDGTGHYLCNACGLYHRMNGVNRPL-SKPQRRL-----PATRRMGLS---------CSNCGTTTTTLWRRNNHGEPVCNACGLYYKLHNMNRPLAMRKAGIQTRKRKPKNSNNKASSSK
>Abru_GATA3
NEGRECVNCGAISTPLWR---RDGTGHYLCNACGLYHRMNGVNRPL-TKPQRRL-----PVTRRMGLS---------CSNCGTTTTTLWRRNNHGEPVCNACGLYYKLHNMNRPLAMRKAGIQTRKRKPKNSNKAASGKS
>Aven_GATA3
NEGRECVNCGAISTPLWR---RDGTGHYLCNACGLYHRMNGVNRPL-SKPQRRL-----PVTRRMGLS---------CSNCGTTTTTLWRRNNHGEPVCNACGLYYKLHNMNRPLAMRKAGIQTRKRKPKNSNKAASGKS
>Agen_GATA4
LESRECVNCGAISTPLWR---RDGTGHYLCNACGLYHRMNGMNRPV-VKNQKRL-----SASRRMGLY---------CSNCQTTNTSLWRRNSQGEPVCNACGLYFKLHRVNRPLAMKKDSIQRRKRKPKSSDGKNEGEN
>Dsil_GATA4
LESRECVNCGAISTPLWR---RDGTGHYLCNACGLYHRMNGMNRPV-VKNQKRL-----SASRRVGIY---------CSNCQTTNTSLWRRNNQGEPVCNACGLYFKLHRVNRPLAMKKDSIQRRKRKPKQGDGKHDSDG
>Smim_GATA4
LESRECVNCGAISTPLWR---RDGTGHYLCNACGLYHRMNGMNRPV-VKNQKRL-----SASRRLGLY---------CSNCQTTNTSLWRRNNQGEPVCNACGLYYKLHRVNRPLAMKKDNIQRRKRKPKASEVRNEQEQ
>Sdum_GATA4
LESRECVNCGAISTPLWR---RDGTGHYLCNACGLYHRMNGMNRPV-VKNQKRL-----SASRRLGLY---------CSNCQTTNTSLWRRNNQGEPVCNACGLYYKLHRVNRPLAMKKDNIQRRKRKPKASEVRNEQEQ
>Ptep_GATA4
LESRECVNCGAISTPLWR---RDGTGHYLCNACGLYHRMNGMNRPV-VKNQKRL-----SASRRVGLY---------CSNCQTSNTSLWRRNNQGEPVCNACGLYYKLHKMNRPLTMKKDNIQRRKRKPKASEMRNEHDQ
>Lhes_GATA4
LESRECVNCGAISTPLWR---RDGTGHYLCNACGLYHRMNGMNRPV-VKNQKRL-----SASRRVGLF---------CSNCQTTNTSLWRRNNQGEPVCNACGLYFKLHKMNRPLTMKKDNIQRRKRKPKASELRNEHDS
>Tclavi_GATA4
LESRECVNCGAISTPLWR---RDGTGHYLCNACGLYHRMNGMNRPV-VKNQKRL-----SASRRMGLY---------CSNCQTTNTSLWRRNNQGEPVCNACGLYYKLHKLNRPLTMKKDNIQRRKRKPKASEIRNDRDH
>Tclava_GATA4
LESRECVNCGAISTPLWR---RDGTGHYLCNACGLYHRMNGMNRPV-VKNQKRL-----SASRRMGLY---------CSNCQTTNTSLWRRNNQGEPVCNACGLYYKLHKLNRPLTMKKDNIQRRKRKPKASEIRSDRDH
>Tina_GATA4
LESRECVNCGAISTPLWR---RDGTGHYLCNACGLYHRMNGMNRPV-VKNQKRL-----SASRRMGLY---------CSNCQTTNTSLWRRNNQGEPVCNACGLYYKLHKLNRPLTMKKDNIQRRKRKPKASEIRNDRDH
>Abru_GATA4
LESRECVNCGAISTPLWR---RDGTGHYLCNACGLYHRMNGMNRPV-VKNQKRL-----SASRRMGLY---------CSNCQTTNTSLWRRNNQGEPVCNACGLYFKLHKLNRPLTMKKDNIQRRKRKPKASEMRGERDN
>Aven_GATA4
LESRECVNCGAISTPLWR---RDGTGHYLCNACGLYHRMNGMNRPV-VKNQKRL-----SASRRMGLY---------CSNCQTTNTSLWRRNNQGEPVCNACGLYFKLHKLNRPLTMKKDNIQRRKRKPKASEMRGDRDN
>Lmal_GATA5
PELRQCAMCGSTDSTVWR---RDGTGQYVCNPCGLLKPNGINRSG--VRPQKRL-----STNRRVGMT---------CSNCSTTDTTLWRRNGQGEPVCNACGLYFKLHNVNRPLSMRKDSIQTRKRKPKSSNHSKSRGA
>Agen_GATA5
EQPTQCVMCGATESPIWR---RNENGQVVCNACGVYKNGL-HRGN--VRPQKRM-----TTSRRVGMT---------CSNCQTTDTTLWRRNGQGEPVCNACGLYYKLHQMNRPLSMKKDSIQTRKRKPKSANSSSKSRG
>Dsil_GATA5
                            VCSSCGVYKTPSRGSSG--IRPQKRL----SNTNRRVGMT---------CSNCRTTDTTLWRRNGQGEPVCNACGLYYKLHQVNRPISMRKDSIQTRKRKPRSSNSSRSRGN
>Orso_GATA5
MPLQQCAMCGTTESNTWR---RDSAGQFVCNACGVYKSANRGSAG--IRPQKRL----SSTNRRAGMT---------CSNCRTTDTTLWRRNGQGEP
>Aexi_GATA5
NIPHQCAVCGTTDSSPWR---RDTTGQFVCNACGSCKNGINSRNST-MRPQRRL-----TTSRRVGMT---------CSNCSTTDTTLWRRNTQGEPVCNACGLYYKLHQVNRPISMRKDSIQTRKRKPKSSGSAVKGKA
>Smim_GATA5
PPQHQCAVCGGTDSSPWR---RDSTGQFICNSCAIYKNGVTARSNA-MRPARRL-----TTSRRAGMT---------CSNCSTTDTTLWRRNTQGEPVCNACGLYYKLHQVNRPITMRKDSIQTRKRKPKSSASAAKGKA
>Sdum_GATA5
PPQHQCAVCGGTDSSPWR---RDSTGQFICNSCAIYKNGVTARSNA-MRPARRL-----TTSRRAGMT---------CSNCSTTDTTLWRRNTQGEPVCNACGLYYKLHQVNRPITMRKDSIQTRKRKPKSTASATKGKA
>Ptep_GATA5
AIQHQCAMCGTTDSTPWR---RDSTGQYVCNACGICKNGITSRASA-IRPQRRL-----TTSRRVGMT---------CSNCSTTDTTLWRRNTQGEPVCNACGLYYKLHQVNRPISMRKDSIQTRKRKPKSSGSSSKGKG
>Lhes_GATA5
TIQHQCAMCGTTDSSPWR---RDGTGQFVCNACGIYKNGVSSRVNS-IRPQRRM-----TTSRRVGMT---------CSNCSTTDTTLWRRNTQGEPVCNACGLYYKLHQVNRPISMRKDSIQTRKRKPKSSGTAVKGKG
>Lgeo_GATA5
TIQHQCAMCGTTDSSPWR---RDGTGQFVCNACGIYKNGVSSRVNS-IRPQRRL-----TTSRRVGMT---------CSNCSTTDTTLWRRNTQGEPVCNACGLYYKLHQVNRPISMRKDSIQTRKRKPKSSGSAAKGKG
>Sgro_GATA5
QIQHQCAMCGTTDSSPWR---RDGTGQFVCNACGIYKNGVSSRVNT-IRPQRRL-----TTSRRVGMT---------CSNCSTTDTTLWRRNTQGEPVCNACGLYYKLHQVNRPISMRKDSIQTRKRKPKSSGSAAKGKG
>Mlei_GATA5
PPSHQCAVCGVTDTSAWK---RDSVGQLVCSTCCIYKNGGPSRVST-MRTQRRL-----TTSRRIGMT---------CSNCNTTDTTLWRRNTQGEPVCNACGLYYKLHQVNRPISMRKDSIQTRKRKPKSSSTKGKSNS
>Mgut_GATA5
PPSHQCAVCGVTDTPSWK---RDSVGQLVCSTCCIYKNGGSSRVAS-MRTQRRL-----TTSRRIGMT---------CSNCSTTDTTLWRRNTQGEPVCNACGLYYKLHQVNRPISMRKDSIQTRKR
>Palb_GATA5
PPQHQCAMCGTTDSSPWR---RDGTGQFVCNACGIYKNGGASRSTA-IRPQRRL-----TTSRRI
>Malk17_GATA5
PPQHQCAMCGTTDSSPWR---RDGTGQFVCNACGIYKNGGSSRSSA-IRPQRRL-----TTSRRIGMT---------CSNCSTTDTTLWRRNTQGEPVCNACGLYYKLHQVNRPIS
>Fcom_GATA5
PPQHQCAMCGATDSTPWR---RDSAGQFVCNACGIYKNGVASRASA-IRPPRRL-----TTSRRVGMT---------CSNCSTTDTTLWRRNTQGEPVCNACGLYY
>Nbis_GATA5
EPQHQCAVCGATDSSPWK---RDGTGQYVCNACGIYKNGVASRAAA-IRPPRRL-----TTSRRVGMT---------CSNCSTTDTTLWRRNTQGEPVCNACGLYYKLHQVNRPISMRKDSIQTRKRKPKSSGVKGKSSN
>Ncoo_GATA5
EPQHQCAVCGATDSSPWK---RDGTGQYVCNACGIYKNGVASRAAA-IRPPRRL-----TTSRRVGMT---------CSNCSTTDTTLWRRNTQGEPVCNACGLYYKLHQVNRPISMRKDSIQTRKRKPKSSGVKGKSSN
>Phys2_GATA5
VPQHQCAVCGTTDSSPWK---RDGTGQFVCNTCGIYKNGGLSRSAT-IRPPRRL-----TTSRRVGMT---------CSNCSTTDTTLWRRNTQGEPVCNACGLYYKLHQVNRPISMRKDSIQTRKRKPKSSGGGSSGKG
>Meri_GATA5
VPQHQCAVCGTTDSSPWK---RDGAGQFVCNTCGIYKNGGLSRSAA-IRPPRRL-----TTSRRVGMT---------CSNCNTTDTTLWRRNTQGEPVCNACGLYYKLHQVNRPISMRKDSIQTRKRKPKSSGGVSSKGK
>Vare_GATA5
PPQHQCAMCGSTDSNPWR---RGDAGQFICNSCTIYKNGVSSRSAAAIRPPRRL-----TTSRRVGMT---------CSNCSTTDTTLWRRNTQGEPVCNACGLYYKLHQVNRSEE
>Mgra_GATA5
PPQHQCAMCGSTDGHPWR---RGDAGQFICNSCTIFKNGVPSRSAAAIRPPRRL-----TTSRRVGMT---------CSNCSTTDTTLWRRNTQGEPVCNACGLYYKLHQVNRPISMRKDSIQTRKRKPKSSGSSAKGKS
>Ghas_GATA5
PPQHQCAMCGSTDSSPWR---RGDAGQFICNNCTIYKNGVSSRSAAAIRPPRRL-----TTSRRVGMT---------CSNCSTTDTTLWRRNTQGEPVCNACGLYYKLHQVNRPISMRKDSIQTRKRKPKSSGSSAKGKS
>Abru_GATA5
PPQHQCAMCGATDSNPWR---RGDAGQFICNNCTLYKNGVTSRSAAAIRPPRRL-----TTSRRVGMT---------CSNCSTTDTTLWRRNTQGEPVCNACGLYYKLHQVNRPISMRKDSIQTRKRKPKSTGSSSKGKS
>Pher_GATA5
PVQQQCAVCGTTEGAPWR---RDATGQYVCNACGLYKNG---RASTTLRPQRRL-----TTSRRVGMT---------CSNCSTTDTTLWRRNTQGEPVCNACGLYYKLHQVNRPISMRKDSIQTRKRKPKSGSSSSKGKS
>Agen_GATAL1
HEERECVNCGAISTPLWR---RDGTGHYLCNACGLYSKMNGVNRPL-MRPQKRLVGPLVTANRRAGQI---------CTNCGTTTTTLWRRNNHGEPVCNACGLYFKLHGVNRPPAMKKDGIQKRKRKPKNNQADIKKKG
>Dsil_GATAL1
NEERECVNCGAISTPLWR---RDGTGHYLCNACGLYSKMNGMNRPL-MRPQKRLIGPLMTANRRAGQI---------CTNCRTTTTTLWRRNNQGEP-------------VNRPQAMKKEGIQKRKRKPKNGNQQDGKKK
>Ctru_GATAL1
HEERECVNCGAISTPLWR---RDGTGHYLCNACGLYSKMNGVNRPL-MRPQKRLVGPLVTTNRRAGQI---------CTNCGTTTTTLWRRNNHGEPVCNACGLYFKLHGVNRPPAMK
>Isch_GATAL1
QEERECVNCGAISTPLWR---RDGTGHYLCNACGLYSKMNGMNRPL-MRPQKRLAGPLMAANRRAGQI---------C
>Orso_GATAL1
QEERECVNCGAISTPLWR---RDGTGHYLCNACGLYSKMNGMNRPI-LRPQKRLVGPLVAANRRAGQI---------CTNCGTTTTTLWRRNNHGEPVCNACGLYYKLHGVNRPQAMKKEGIQKRKRKPKNGSQPECKKK
>Digu_GATAL1
                                                            PIWRAGQI---------CTNCGTTTTTLWRRNNHGEPVCNACGLYYKLHGVNRPQAMKKEGIQKRKRKPKNANQQDPKRK
>Ochy_GATAL1
                              NACGLYSKMNGMNRPL-MRPQKRLVGPLVTANRRAGQI---------CTNCGTTTTTLWRRNNHGEPVCNACGLYFKLHGVNRPQAMKKEGIQKRKRKPKNANQPDARKK
>Gsor_GATAL1
              PLWR---RDGTGHYLCNACGLYSKMNGMNRPL-MRPQKRLVGPLVTANRRAGQI---------CTNCGTTTTTLWRRNNHGEPVCNACGLYYKLHGVNRPPAMKKEGIQKRKRKPKNANQQDTKX
>Smim_GATAL1
QEERECVNCGAISTPLWR---RDGTGHYLCNACGLYSKMNGMNRPL-MRPQKRLVGPLVTTNRRAGQI---------CTNCGTTTTTLWRRNNHGEPVCNACGLYFKLHGVNRPPAMKKEGIQKRKRKPKSANQDVKRKA
>Sdum_GATAL1
QEERECVNCGAISTPLWR---RDGTGHYLCNACGLYSKMNGMNRPL-MRPQKRLVGPLVTTNRRAGQI---------CTNCGTTTTTLWRRNNHGEPVCNACGLYFKLHGVNRPPAMKKEGIQKRKRKPKSANQDVKRKA
>Spin_GATAL1
                       GTGHYLCNACGLYSKMNGANRPL-MRPQKRIPGPLVAASRRAGQI---------CTNCGTTNTTLWRRNNHGEPVCNACGLYYKLHGVNRPPAMKKEGIQKRKRKPKNANSAASKGK
>Ptep_GATAL1
NEERECVNCGAISTPLWR---RDGTGHYLCNACGLYSKMNGMNRPL-MRPQKRLPGPMVAANRRAGQI---------CTNCGTTNTTLWRRNNHGEPVCNACGLYYKLHGVNRPPAMKKEGIQKRKRKPKNANQQDTKRK
>Lhes_GATAL1
QEERECVNCGAISTPLWR---RDGTGHYLCNACGLYSKMNGMNRPL-MRPQKRLPGPLVAANRRAGQI---------CTNCGTTNTTLWRRNNHGEPVCNACGLYYKLHGVNRPPAMKKEGIQKRKRKPKNANQQDTKRK
>Sgro_GATAL1
QEERECVNCGAISTPLWR---RDGTGHYLCNACGLYSKMNGMNRPL-MRQQKRLPGPLVAANRRAGQI---------CTNCGTTNTTLWRRNNHGEPVCNACGLYYKLHGVNRPPAMKKEGIQKRKRKPKNASQQDTKRK
>Mlei_GATAL1
AEERECVNCGAINTPLWR---RDNTGHYLCNACGLYSKMNGANRPL-MRPQKRIPGPLVAASRRAGQI---------CTNCGTTNTTLWRRNNHGEPVCNACGLYYKLHGVNRPPAMKKEGIQKRKRKPKNTNSSTSKGK
>Mgut_GATAL1
                                               MRPQKRIPGPLVAASRRAGQI---------CTNCGTTNTTLWRRNNHGEPVCNACGLYFKLHGINRPPAMKKEGIQKRKRKP
>Malk17_GATAL1
                                                       GPLVAANRRAGQI---------CTNCGTTNTTLWRRNNHGEPVCNACGLYFKLHGVNRPPAMKKEGIQKRKRKPKNANQQDAKRK
>Eleo_GATAL1
QEERECVNCGAISTPLWR---RDGTGHYLCNACGLYSKMNGMNRPL-MRPQKRMPGPLVAANRRAGQI---------CTNCGTTNTTLWRRNNHGEPVCNACGLYYKLHGVNRPPAMKKEGIQKRKRKPKNANQDAKKKS
>Dema_GATAL1
QEERECVNCGAISTPLWR---RDGTGHYLCNACGLYSKMNGMNRPL-MRPQKRMPGPLVAANRRAGQI---------CTNCGTTRSEEH
>Teke2_GATAL1
QEERECVNCGAISTPLWR---RDGTGHYLCNACGLYSKMNGMNRPL-MRPQKRIPGPLVAANRRAGQI---------CTNCGTTNTTLWRRNNHGEPVCNACGLYYKLHGVNRPPAMK
>Teke1_GATAL1
QEERECVNCGAISTPLWR---RDGTGHYLCNACGLYSKMNGMNRPL-MRPQKRIPGPLVAANRRAGQI---------CTNCGTTNTTLWRRNNHGEPVCNACGLYYKLHGVNRPPAMKKEGIQKRKRKPKNANQQDTKSK
>Fcom_GATAL1
QEERECVNCGAISTPLWR---RDGTGHYLCNACGLYSKMNGMNRPL-MRPQKRLPGPLVAANRRAGQI---------CTNCGTTNTTLWRRNNPQTVDTVKEVLVQELQQ
>Nbis_GATAL1
AEERECVNCGAISTPLWR---RDGTGHYLCNACGLYSKMNGMNRPL-MRPQKRIPGPLVAANRRAGQI---------CTNCGTTNTTLWRRNNHGEPVCNACGLYY
>Ncoo_GATAL1
    ECVNCGAISTPLWR---RDGTGHYLCNACGLYSKMNGMNRPL-MRPQKRIPGPLVAANRRAGQI---------CTNCGTTNTTLWRRNNHGEPVCNACGLYYKLHGV
>Rung_GATAL1
AEERECVNCGAISTPLWR---RDGTGHYLCNACGLYNKMNGMNRPL-MRPQKRLPGPLVAANRRAGQI---------CTNCGTTLLVKELLGKLSKLLT
>Meri_GATAL1
AEERECVNCGAISTPLWR---RDGTGHYLCNACGLYNKMNGMNRPL-MRPQKRLPGPLVAANRRAGQI---------CTNCGTTNTTLWRRNNHGEPVCNACGLYYKLHGVNRPPAISHRPLQDPHNRLSRRAHDHEELV
>Tsav_GATAL1
                        TGHYLCNACGLYSKMNGMNRPL-MRPQKRLPGPLVAANRRAGQI---------CTNCGTTNTTLWRRNNHGEPVCNACGLYYKLHGVNRPPAMKKEGIQKRKRKPKNATQQDSKKK
>Tclavi_GATAL1
NEERECVNCGAISTPLWR---RDGTGHYLCNACGLYSKMNGMNRPL-MRPQKRLPGPLVATNRRAGQI---------CTNCGTTNTTLWRRNNHGEPVCNACGLYYKLHGVNRPPA
>Tclava_GATAL1
QEERECVNCGAISTPLWR---RDGTGHYLCNACGLYSKMNGMNRPL-MRPQKRLPGPLVAANRRAGQI---------CTNCGTTNTTLWRRNNHGEPVCNACGLYYKLHGVNRPPAMKKEGIQKRKRKPKNANQQDTRKK
>Tina_GATAL1
                                      MNGMNRPL-MRPQKRLPGPLVAANRRAGQI---------CTNCGTTNTTLWRRNNHGEPVCNACGLYYKLHGVNRPPAMKKEGIQKRKRKPKNANQQDTRKK
>Vare_GATAL1
QEERECVNCGAISTPLWR---RDGTGHYLCNACGLYSKMNGMNRPL-MRPQKRLPGPLVAANRRAGQI---------C
>Ghas_GATAL1
NEERERVNCGAISTPLWR---RDGTGHYLCNACGLYSKMNGMNRPL-MRPQKRLPGPLVAANRRAGQI---------CTNCGTTNTTLWRRNNHGEPVCNACGLYYKLHGVNRPPAMKKEGIQKRKRKPKNANQTDTKRK
>Abru_GATAL1
QEERECVNCGAISTPLWR---RDGTGHYLCNACGLYSKMNGMNRPL-MRPQKRLPGPLVAANRRAGQI---------CTNCGTTNTTLWRRNNHGEPVCNACGLYYKLHGVNR
>Aven_GATAL1
QEERECVNCGAISTPLWR---RDGTGHYLCNACGLYSKMNGMNRPL-MRPQKRLPGPLVAANRRAGQI---------CTNCGTTNTTLWRRNNHGEPVCNACGLYYKLHGVNRPPAMKKEGIQKRKRKPKNANQQDAKRK
>Marc_GATAL1
NEERECVNCGAISTPLWR---RDGTGHYLCNACGLYSKMNGMNRPL-MRPQKRLPGPLVAANRRAGQI---------CTNCGTTNTTLWRRNNHGEPVCNACGLYYKLHGVNRPPAMKKEGIQKRK
>Zosi_GATAL1
QEERECVNCGAISTPLWR---RDGTGHYLCNACGLYSKMNGMNRPL-MRPQKRLVGPLVTANRRAGQI---------CTNCGTTTTTLWRR
>Uglo_GATAL1
 DDRECVNCGAISTPLWR---RDGTGHYLCNACGLYSKMNGMNRPL-MRPQKRLVGPLVTANRRAGQI---------CTNCGTTTTTLRSEE
>Pher_GATAL1
QEERECVNCGAISTPLWR---RDGTGHYLCNACGLYSKMNGMNRPL-MRPQKRLVGPLVTANRRAGQI---------CTNCGTTTTTLWRRNNHGEPVCNACGLYYKLHGVNRPPAMKKEGIQKRKRKPKNAGQTDTKRK
>Onav_GATAL1
QEERECVNCGAISTPLWR---RDGTGHYLCNACGLYSKMNGMNRPL-MRPQKRLVGPLVTANRRAGQI---------CTNCGTTTTTLWRRNTHGEPVCNACGLYFKLHGVNRPPQMKKEGIQKRKRKPKNTPQIDTKKK
>Cper_GATAL1
NEERECVNCGAISTPLWR---RDGTGHYLCNACGLYSKMNGMNRPL-MRPQKRLVGPLMTTNRRAGQI---------CTNCGTTTTTLWRRNNHGEPVCNACGLYYKLHGVNRPPAMKKEGIQKRKRKPKNAATQPDTKR
>Dtri_GATAL1
                        TGHYLCNACGLYSKMNGMNRPL-MRPQKRLVGPLMTTNRRAGQI---------CTNCGTGTTTLWRRNNLGEPVCNACGLYFKLHGI
>Ccoc_GATAL1
QEERECVNCGAISTPLWR---RDGTGHYLCNACGLYSKMNGMNRPL-MRPQKRLVGPLMTTNRRAGQI---------CTNCGTGTTTLWRRNNLGEPVCNACGLYYKLHGINRPPAMKKEGIQKRKRKPKNAANQPDAKR
>Hust_GATAL1
QEERECVNCGAISTPLWR---RDGTGHYLCNACGLYSKMNGMNRPL-MRPQKRMVGPLLTPNRRAGQI---------CTNCGTGTTTLWRRNNLGEPVCNACGLYYKLHGINRPPAMKKEGIQKRKRKPKNSANQTNVKG
>Hada_GATAL1
QEERECVNCGAISTPLWR---RDGTGHYLCNACGLYSKMNGMNRPL-MRPQKRMVGPLMTPNRRAGQI---------CTNCGTGTTTLWRRNNLGEPVCNACGLYYKLHGINRPPAMKKEGIQKRKRKPKNAGNQTDVKR
>Ccal_GATAL2
ELKTQCVKCGISASECWH---RDGTGHYLCNACHLYHPQEQALEGMEDLEDPKRRRKSVNAFRRLNQK---------CSNCETVVTSLWRRNVNGEFVCNACGLYEKLHKCRRPLSMKKDAIQTRKRKPRTSDMKKNFSA
>Afor_GATAL2
VPKTQCVKCGTSTSGHWY---RDGTGHFLCGACHMYRSEDCSLTTIEDPIEAKRKKKPVVSTKRLNQR---------CSNCETAVTSLWRRNANGEFVCNACGLYEKLHKCHRPLSMKKDAIQTRKRKPRSNEIKRQQGD
>Austr_GATAL2
EPKIQCVKCGISVSEHWW---QDGTGHFLCSVCRLCEQENSTFTIAQGLKRRKKITASAGKRVNQK-----------CSNCFTEVTSLWRRNANGDFVCNACGLYEKLHKSNRPLSMKKDAIQTRKRRSGDSKKKQNKME
>Smim_GATAL2
ELRKQCVKCGTSTSIFWR---CHVKGHYLCQQCSADSQMQEMESSAKKKKKGMPGNKGNQK----------------CCNCSTLVTTLWRRNLNGEFVCNACGLYEKLHKKSRPLSMKKDAIQRRKRKPREAEAKKKGEK
>Sdum_GATAL2
ELRKQCVKCGTSTSIFWR---CHMKGHYLCQQCSADSQMQEMESSAKKKKKGLPGNKGNQK----------------CYNCSTLVTTLWRRNLNGEFVCNACGLYEKLHKKSRPLSMKKDAIQRRKRKPREAEAKKKGEK
>Ptep_Fuchi
PFRTQCVKCGCVMDIAQCQ--KEETGHYLCITCYVQSNQTLVPVQTPVEEPAPKRTRKKQSAIANARNQV-------CQNCECPNTTLWRRSFSGEAVCNACGLYEKLHKRKRPKSMRKDTIQTRRRKPRNAEAKKKAVA
>Ptep_GATAL2b
PPRTQCVKCGSVVDISHCL--KEATGHYLCFSCHMQSNPTLLPVQTPLEESAQKRTRKKQSAIVNARNQI-------CQNCECPNTTLWRRSFSGEAVCNACGLYEKLHKRKRPKSMRKDTIQTRRRKPRNSDTKKKVVA
>Lhes_GATAL2
PFERQCVKCGCYVNIEFFW--KNAQGHMFCQACYESQANVPIEEMPSRRKKKTASRRAAENIS--------------CSNCRTRVTTLWRRTDRGEKVCNPCGLYKKLHHRDRPVELNKNTIQRRNRTKTGPRQQNVVTK
>Lgeo_GATAL2
AFEKQCVKCGCYVNLHLFY--KNPQGHMFCQSCYESEATPLRNITPKKKRKTVVAIKDIS-----------------CSNCRTQVTTLWRRNDRNEKVCNACGLYRKLHKKDRPVSMTKNVIQKRNRTKTGARQKNITHK
>Sgro_GATAL2
PFDKQCVKCGNFTSPEKWW--ITAEKQLLCETCYKGTLVNCGPEAPVSVRPKTTGSARSKASRKKKSAIDKATGKHTCFNCETITTPLWRR-DGIEFVCNACGLYKKLHNVSRPMSMKKDTIQRRNRGKNGAKGQKNGGT
>Mlei_GATAL2
FFRKQCVKCGTSQCPEHQWSVDTNTGHFLCLMCVTPQPQQETKKRHRHNTANSRRANIA------------------CMNCSTRVTSLWRRNARGEFVCNACGLYEKLHKKQRPQTMRKDSIQKRKRRPRTDRRTANTQI
>Mgut_GATAL2
FFRKQCVKCGTSACPEHQWSVDTNTGHFLCHVCAIPTPPPQQPTENKKRHRHNAANSRRANIA--------------CMNCSTRVTSLWRRNTRGEFVCNACGLYEKLHKKQRPVTMRKDSIQKRKRRPRTDRRNNQQIR
>Malk17_GATAL2
APKRQCVKCGTSESPVDGQWTVEATGHWLCPCCSLPALPPFGDEIKRNSRKKSSPPAKKSHQS--------------CINCTTTVTSLWRRNSKGEFVCNACGLYEKLHQRQRPMSMKKDTIQTRKRRPRNSDIKKKVEI
>Eleo_GATAL2
EPKRQCVKCGASYSDNGQWA-VEPTGHWLCGDCVRMRVADLPEDQDSRRRRKTPVNGKRANIL--------------CSNCSTNNTSLWRRSPKGEFVCNACGLYEKLHKRQRPKSMKKDTIQQRKRKPRNSEAKKKAIV
>Teke2_GATAL2
KQQQQCVKCGTSNSANDQWI-IEGTGHLLCLQCSREGGSPPNASEEESRKRKKPTAASRRSHQL-------------CTNCQTSVTSLWRRNLNGEFVCNACGLYEKLHKHPRPLIMKKDTIQTRKRRPRNSEPKKKTET
>Rung_GATAL2
APKRQCVKCGTSGPSNAQWM-VEGSGHWLCVLCYQGNRPPPAYEDETQKKLKSNAASRRSHQF--------------CSNCEAHHTSLWRRNLKGEFVCNACGLYEKLHKRARPKDMRKDTIQKRKRKPKTTGNKKKSET
>Onav_GATAL2
ESTTQCVKCGSSSNRGHWF--PDMMGHFLCYHCYQLSPLYPDSMVIAGDKRRKKLIANRADK---------------CSNCSTQVTPLWRRTKDGRSVCNACGLYEKLHKKTRPLSMKKDVIQTRKRKPRSKVKSPSIEA
>Ocel_GATAL2
EPTTQCVKCGSSSNEGHWF--PDMMGHVLCFHCYQVSPLYPDGMMLAGDKRRKKMIANRVDK---------------CSNCSTQVTPLWRRTKDGRSVCNACGLYEKLHNKTRPLSMKKDVIQTRKRKPRSKVKAPSTEA
>Menn_GATAL2
VPNTQCVKCGVATGVQWQ---KNHMGHFLCHSCYLGENAPVLSPSASNQEKKRKKQPTSQKKDQI------------CSNCKGQCTSLWRRNPESQVVCNACGLYYRLNGKNRPLSMRKDVIQRRKRSEEH
>Dlon_GATAL2
VPNTQCVKCGVATGVQWQ---KNHMGHFLCHSCYLGENMPSLAPHSAKQQDLRKRKKQTVTKKNMHHV---------CSHCKTEVTSLWRRNHDSQVVCNSCGLYQKLKGIPRPLSMRKDVIQRRKRKPRSSQPKKEQIR
>Call_GATAL2
IVNPQCVKCGVGSSELWW---RDGTGHFLCVPCHQGRSPPMVPEYDYEMNDKKRKRPTNVNKNNNQT----------CTNCEATSTSLWRRNMGGEVVCNACGLYEKLHKCP
>Aeme_GATAL2
HNYPQCVKCGGVFVMNETTWYRDGTGHYLCSSCCQLRSPQVIQSQEEEYELIDRKRKRNSNVSKNGGQS--------CTNCESTSTSLWRRNVKGEVVCNACGLYEKLHKNARPRSMKKDTIQTRKRKPRGSIPKKKSSN
>Cper_GATAL2
IVHPQCVKCGVSGSDIWW---RDGTGHFLCASCYHESSPPQVQPQGDEYDLNDRKRKRPSNVNKKDNQS--------CTNCEAVSTSLWRRNAASAVVCNACGLYEKLHKCARPISMKKDTIQTRKRKPRGSGSKKKPSE
>Param_GATAL2
IVHPQCVKCGVSGSDIWW---RDGTGHFLCGNCYQGRSPPLELMQQDTIFELNDRKRKRPSTLNKKDNQT-------CTNCEATSTSLWRRNVAGEVVCNACGLYEKLHRFARPRSMKKDTIQKKKL
>Htheo_GATAL2
MQLTQCVRCGISSNGGWW---PNSAGPFLCRDCQSVENNERKRKRPTSINKKENQM---------------------CTNCETVTTSLWRRNSAGHSVCNACGLYERLHKKSRPRTMRKDNIQKRKRKPRGTGSRKKNEN
>Apen_GATAL3
MSVRECANCGAAHTPLWR--RDGVTGHLLCNACGLYHRSNGVRRPTQRALVS-GGRQMLHQGGRVGLR---------CSNCGTSSTTLWRRSVRGEPVCNACGLYYKLHNRDRPPGMRKPGIQTRKRKPKQKPQQQQQPA
>Cper_GATAL3
VSMRECANCGAAHTPLWR--RDGVTGHLLCNACGLYHRSNGIRRPTQRALLT--GRQMQ--GGRVGLR---------CSNCGTTSTTLWRRSVRGEPVCNACGLYYKLHNRDRPPGMMKPGIQTRKRKPKQKQPQEHQSS
>Msim_GATAL3
MSVRECANCGAAHTPLWR--RDGATGHLLCNACGLYHRSNGVRRPTQRAFVA-GGRQVQ-SGGRVGLR---------CSNCGTSSTTLWRRSVRGEPVCNACGLYYKLHNRDRPPGMRKPGIQTRKRKPKQKQQQQQSTD
>Amph_GATAL3
MSVRECANCGAAHTPLWR--RDGVTGHLLCNACGLYHRSNGVRRPTQRAFTS-GGRQVQ-SGGRVGLR---------CSNCGTSSTTLWRRSVRGEPVCNACGLYYKLHNRDRPPGMRKPGIQTRKRKPKQKQQQSTDQQ
>Htheo_GATAL3
VSVRECANCGAAHTPLWR--RDGVTGHLLCNACGLYHRSNGVRRPTQRSLLP-GGRQVP--GSRVGLR---------CSNCGTGTTTLWRRSIRGEPVCNACGLYYKLHNRDRPPGMRKPGIQTRKRKPKQKQQQQMPEQ
>Plon_GATAL3
SPVRECANCGAAHTPLWR--RDGVTGHLLCNACGLYHRSNGVRRPTQRVSLGHGGRQVP--VGRAGLR---------CTNCGTGTTTLWRRSVRGEPVCNACGLYYKLHNRDRPPGMRKPGIQTRKRKPKQKQLPDDSSQ
>Sidy_GATAL3
MPVRECANCGAAHTPLWR--RDGSTGHLLCNACGLYHRSNGVRRPTQRTFLQAGRQISG-GGHRVGLR---------CSNCGTSTTTLWRRSVRGEPVCNACGLYYKLHNRDRPPGMRKPGIQTRKRKPKQKKQQVSDQR
>Mfor_GATAL3
MPVRECANCGAAHTPLWR--RDGTTGHLLCNACGLYHRSNGVRRPTHTPFT-AGRQIAG-GIGRVGLR---------CSNCGTGTTTLWRRSIRGGPVCNACGLYYKL
>Dtri_GATAL3
MSVRECANCGAAHTPLWR--RDGATGHLLCNACGLYHRSNGVRRPTQRA-LVPGARQVP--GGRVGLR---------CSNCGTSTTTLWRRSVRGEPVCNACGLYYKLHNRDRPPGMRKPGIQTRKRKPKQQVADPQQHG
>Hust_GATAL3
MPVRECANCGAAHTPLWR--RDSATGHLLCNACGLYHRSNGVRRPTQRS-LIPGGRQVP--GGRVGLR---------CSNCGTTTTTLWRRSVRGEPVCNACGLYYKLHNRDRPPGMRKPGIQTRKRKPKQKQQQQTTDQ
>Hsig_GATAL3
MPVRECANCGAAHTPLWR--RDSATGHLLCNACGLYHRSNGVRRPTQRS-LIPGGRQVP--GGRVGLR---------CSNCGTTTTTLWRRSVRGEPVCNACGLYYKLHNRDRPPGMRKPGIQTRKRKPKQKQQQQTTDQ
>Hada_GATAL3
MPVRECANCGAAHTPLWR--RDSATGHLLCNACGLYHRSNGVRRPTQRS-LIPGGRQVP--GGRVGLR---------CSNCGTTTTTLWRRSVRGEPVCNACGLYYKLHNRDRPPGMRKPGIQTRKRKPKQKQQQQTTDQ
>Nyss_GATAL3
MPVRECANCGAAHTPLWR--RDGITGHLLCNACGLYHRSNGVRRPTQRSPLIPGARQVP-GGGRVGLR---------CSNCGTSTTTLWRRSVRGEPVCNACGLYYKLHNRDRPPGMRKPGIQTRKRKPKQKQQQQTSDQ
>Agen_uncategorized1
RASRECVNCGSSSAVLWW---QDRTGHLLCNPCNETFKTDPDNSLI-FKDIRKP-QKRTATTKRTAMV---------CSNCKADKTSLWRRNNLGETVCNACGLYFKLHKCNRPITMKKDCIQKRKRKPKATEDKPKGRN
>Agen_uncategorized2
PQGTNCDSCGAIMNPPWI---ADRGGRCLCTACKLLINGDKNGSSVYRNRTANATLMA-------------------CSNCGTTTTTVWRRNSQGETVCNACGLYFKLHNINRPTSLRKVGIQRRWSRKSKNQAFYPCDD
>Agen_uncategorized3
HKARKCDRCGMVKHPLYR---SDRESGVLCNLCIKYFILKRAGVRTPNSSAMS------------------------CSNCGTTTTTLWRRNITGESVCNACGLYFKLHNVNRPVSMKKE-IRRRARKSKTSSDVDFQQT
>Olgu_uncategorized
SPHAQCVNCGMVGYHQFQ--TDPLTGRSLCPVCIRRVVVSRTDQHAPEMETSKKKKRSGTTSKKDCT----------CSNCGTTKTALWRRGPDGSTVCNACGLYYKLHTAKRPLNMRKDTIQRRKRKSKKTDSSQASGN
>Tsav_uncategorized
SPQLQCVNCGAVGYHQFQ--TDPQTGQILCPVCVHRMFPPTPPFAAAEQQSGKRKKRAGTTAKKDCS----------CSNCGTTITTLWRRSADGTNVCNPCGLYYKLHKYNRPLAMRKDTVQRRKRKPRASNDRGAESR
>Tclavi_uncategorized
VFQQQCSQCGAYKTETDA-SVANISGSYICEICIKRVQQQNSRQQNKKKKKGPALSRRNDQV---------------CCNCKTQMTALWRRSQNGEFICNACGLYYKLHNKPRPKDMRKDTITTRNRNKPKSANRKKANN
>Tclava_uncategorized
VYHQQCTQCGAFEADTDS-SVINRSGNYICDNCIQRVQRQNLRQQNKKKKKGPALSRRSDQI---------------CCNCKTQKTSLWRRSQNGEFICNPCGLYYKLHNRDRPQEMRKDSIQTRNRNKPKNANRKKASN
>Ochy_uncategorized
GIGRQCAICGTTDSTTWR--RDIAPDQFVCNACGIYKNG--SRNSASIRPQKRL-----STSRRAGMT---------CSNCQTNDTTLWRRNGQGEPVCNACGLYYKLHQVNRP
>Eleo_uncategorized
PPHHQCAICG-STDSSSPWRRDG-TGQFVCSACGIFKNG--ARSAA-IRPQRRL-----TTSRRVGMT---------CSNCSTTDTTLWRRNTQGEPVCNACGLYYKLHQVNRPISMRKDSIQTRKRKPKSSGSVAKGKS
>Htheo_uncategorized
SEVPTCVICNAPTDGSASWR-RDGER--ICSSC---KNNV-GKNN-S-RPQRRL-----ATSRRAGMT---------CSNCSTTDTTLWRRNTQGEPVCNACGLYYKLHQVNRPISMRKDSIQTRKRKPKSAVALAKGKA
>Dtri_uncategorized
SEVTSCALCGSPMDGSAAWR-REGDRL--CSSC---KNNV-TKSN-S-RPQRRL-----ATSRRAGMT---------CSNCSTTDTTLWRRNTQGEPVCNACGLYYKLHQVNRPDRK
>Hust_uncategorized
PEAATCVICNNPIEGGG-WR-KDSERL--CSMC---RNNV-RSNN---RPHRRL-----ATSRRAGMT---------CSNCSTTDTTLWRRNTQGEPVCNACGLYYKLHQVNRPISMRKDSIQTRKRKPKSASSLPKGKN
>Hada_uncategorized
ATAPECARCTNKDDII--WCN----THFLCHRCLPQMPTAQAPDQSNGRKRKRSAGNKNVNEI--------------CSNCETNHSTLWRRSLEGHPVCNACGLYERLHKHPRPRSMRKDTIQTRKRKSKSDQSSKPKKS
>Dema_uncategorized
PKPKECVNCGTKNSANEQWMIGG/ATHLLCFHCYDNVDPKNAMGDLSSKRKKSMIAPKRAHIA--------------CTNCGTTTTSLWRRNGNGEFVCNACGLYEKLHKRHRPLSMKKDTIQRRKRKPRSPDSKKKSDT
>Lmal_uncategorized
VNTKMCTNCGITSASVWS---KDDTGCLLCQACFIYNQILKKTKTKRIGQH--------------------------CANCRTTTTSSWRRNTSGEIVCNACGLYLKLHGVNRPLTLMKDNICTRRRRPKDNGGTSDLI
>Lven_uncategorized
EPPPQCVICGDSEYDNRW--MLDSTGNLICKKCCSQTPSIDSSSNNNSNVAVNNKRKKSAATAKRGNVC--------CVNCGTDTTSLWRRNGKGEFVCNACGLYEKLHKRQRPQSMKKDTIQRRKRKQRSGDTKKRTDT
>Porr_uncategorized
HKGTKCDGCGAVSNKLWQ---SDGEGRLLCSSCKIYYNSEESGGRVLKVSNSA------------------------CSNCGTNTTTLWRRNPWGEIVCNACGLYYRLHNVNRPTSMRKTGIQRRWSRKSKNQNDDLSKY
>Ttri_uncategorized
SDSKECVNCGSLIASTG-WR-RDITGHYLCENCGLMGKLNSTLSRSTMYRSGVQKRSQ-SNNRRAGLI---------CSNCHTSNTTLWRRSNNGEPVCNACGLYYKLHNVNRPLAMKKDSIQTRKRKPKSQDGKASSKS
>Zxno_uncategorized
NQMLFCNQCLSTLDGPYNVVGDHPNLRVLCFRCLSQTLMINPIVPEQRRESVLEQRRESVLEQRRESVLEQRRESV/CSNCGTSNTSLWRRNGQGEFVCNACGLYEKLHHNPRPASMRKETIQRRQRKGHKADSKRNNSQ
