# Supplementary material for: Lineage-specific, fast-evolving GATA-like gene regulates zygotic gene activation to promote endoderm specification and pattern formation in the Theridiidae spider
Source: BMC Biol. 2022 Oct 6;20:223. doi: 10.1186/s12915-022-01421-0 (PMC9535882; doi:10.1186/s12915-022-01421-0)
Supplement: Supplementary file 14 — Additional file 14. Multi-fasta format file of 118 sequences (75 amino acid sites) used for the first ML analysis. [file 12915_2022_1421_MOESM14_ESM.fasta]

>Nvec GATA
ECVNCGATSTPLWRRDGSGHYLCNACCANCHTTQTTLWRRNQNGDPVCNACGLYWKLHAVNRPLSMKKDGIQTRN
>Mmus GATA1
ECVNCGATATPLWRRDRTGHYLCNACCTNCQTTTTTLWRRNASGDPVCNACGLYFKLHQVNRPLTMRKDGIQTRN
>Mmus GATA2
ECVNCGATATPLWRRDGTGHYLCNACCANCQTTTTTLWRRNANGDPVCNACGLYYKLHNVNRPLTMKKEGIQTRN
>Mmus GATA3
ECVNCGATSTPLWRRDGTGHYLCNACCANCQTTTTTLWRRNANGDPVCNACGLYYKLHNINRPLTMKKEGIQTRN
>Mmus GATA4
ECVNCGAMSTPLWRRDGTGHYLCNACCANCQTTTTTLWRRNAEGEPVCNACGLYMKLHGVPRPLAMRKEGIQTRK
>Mmus GATA5
ECVNCGALSTPLWRRDGTGHYLCNACCSNCHTATTTLWRRNSEGEPVCNACGLYMKLHGVPRPLAMKKESIQTRK
>Mmus GATA6
ECVNCGSIQTPLWRRDGTGHYLCNACCANCHTTTTTLWRRNAEGEPVCNACGLYMKLHGVPRPLAMKKEGIQTRK
>Lvar LOC121418246
ECVNCGAISTPLWRRDGTGHYLCNACCANCHTSTTTLWRRNKDGEPVCNACGLYFKLHGVNRPLAMKKDGIQTRK
>Lvar LOC121411816
ECVNCGATSTPLWRRDGNGHYLCNACCANCQATATTLWRRNPNGDPVCNACGLYYKLHGVNRPLTMKKEGIQTRN
>Dmel Srp
ECVNCGAISTPLWRRDNTGHYLCNACCSNCHTTHTSLWRRNPAGEPVCNACGLYYKLHSVPRPLTMKKDTIQKRK
>Dmel Grn
ECVNCGATSTPLWRRDGTGHYLCNACCANCKTTTTTLWRRNASGEPVCNACGLYYKLHNVNRPLTMKKEGIQTRN
>Dmel Pnr
ECVNCGAISTPLWRRDGTGHYLCNACCTNCGTRTTTLWRRNNDGEPVCNACGLYYKLHGVNRPLAMRKDGIQTRK
>Tcas LOC661820
ECVNCGAISTPLWRRDGTGHYLCNACCTNCGTRTTTLWRRNNDGEPVCNACGLYFKLHGVNRPLAMRKDGIQTRK
>Tcas LOC661909
ECVNCGAIDTPLWRRDGTGHYLCNACCTNCHTSTTSLWRRNTVGEPVCNACGLYFKLHGVNRPLAMKKDSIQTRK
>Tcas LOC660745
ECVNCGATSTPLWRRDGTGHYLCNACCANCKTTTTTLWRRNQNGEPVCNACGLYYKLHNVNRPLTMKKEGIQTRN
>Tcas LOC103314939
ECVNCGASVTPLWRRDGTGHYLCNACCANCKTGNTTLWRRNNQGEPVCNACGLYFKLHNVNRPLSMKKEGIQTRK
>Dmag LOC116918070
ECVNCGSISTPLWRRDGTGHYLCNACCANCATTTTSLWRRNNQGETVCNACGLYFKLHGVNRPLAMKKDNIQTRK
>Dmag LOC116918071
ECVNCGSISTPLWRRDGTGHYLCNACCTNCGTTTTTLWRRNAEGEPVCNACGLYHKLHGVNRPLAMRKDGIQTRK
>Dmag LOC116921974
ECVNCGATSTPLWRRDGTGHYLCNACCANCKTTMTTLWRRNHNGEPVCNACGLYYKLHNVNRPLTMKKEGIQTRN
>Dmag LOC116918069
ECANCGVIATSLWRRDSTNHFLCNSCCSNCSTSTTTLWRRNAQGEPVCNACGLYYKLHSVNRPLTMKKEGIQTRK
>Hame LOC121874334
ECVNCGATSTPLWRRDGNGHYLCNACCVNCKTQTTTLWRRNQNGESVCNACGLYFKLHNVARPLSMKKEGIQTRN
>Hame LOC121874332
ECVNCGATSTPLWRRDGNGHYLCNACCANCKTTTTTLWRRNQNGEPVCNACGLYYKLHNVPRPLSMKKEGIQTRN
>Hame LOC121874333
ECVNCGATSTPLWRRDGNGHYLCNACCANCKTSTTTLWRRNQNGEPVCNACGLYYKLHSVNRPLTMKKEGIQTRN
>Hame LOC121853546
ECVNCGAVQTPLWRRDATGHYLCNACCSNCGTTTTTLWRRNNEGEPVCNACGLYYKLHGINRPIQMRKDSIQSRK
>Eaff LOC111710898
ECVNCGATSTPLWRRDGNGHYLCNACCANCKTTTTTLWRRNQNGEPVCNACGLYFKLHNVERPLTMKKDGIQTRN
>Eaff LOC111708973
ECVNCGATSTPLWRRDGNGHYLCNACCANCKTTATTLWRRNQNGEPVCNACGLYFKLHNVARPLTMKKDGIQTRN
>Eaff LOC111717729
ECVNCGATSTPLWRRDGNGHYLCNACCTNCKTINTTLWRRNQNGEPVCNACGLYFKLHNVERPVTLKKEGIQTRN
>Eaff LOC111702384
ECVNCGATSTPLWRRDGNGHYLCNACCTNCNTTTTTLWRRNTNGEPVCNACGLYHKLHNVPRPTALKKENIQTRN
>Eaff LOC111712666
ECVNCTATSTPLWRRDGVGNYLCNACCANCSTRQTSLWRRTQDGDTVCNACGLYHKLHKTPRPIAMKKEVIQTRN
>Eaff LOC111708976
QCVNCGVTSTPLWRRDPSGNYLCNACCGNCSTTTTTLWRRTTSGEIVCNACGLYQKVHNQPRPISLKKENLQTRK
>Eaff LOC111708978
QCVNCGVSSTPLWRRDNGGNYLCNACCSNCSSTTTTLWRRTTAGEIVCNACGLYQKIHNTPRPISLKKDNILTRK
>Eaff LOC111708975
QCVNCGVSSTPLWRRDNGGNYLCNACCSNCSSTTTTLWRRTTAGEIVCNACGLYQKVHNQPRPISLKKENILTRK
>Pvan LOC113806769
ECVNCGATSTPLWRRDGNGHYLCNACCVNCKTQTTTLWRRNQNGEPVCNACGLYYKLHNVARPLSMKKEGIQTRN
>Pvan LOC113820974
ECVNCGAVQTPLWRRDATGHYLCNACCSNCGTTTTTLWRRNNEGEPVCNACGLYYKLHGINRPLQMRKDSIQSRK
>Lpol LOC106458478
ECVNCGATSTPLWRRDGTGHYLCNACCSNCKTTTTTLWRRNQNGEPVCNACGLYFKLHNVNRPLTMKKEGIQTRN
>Lpol LOC106459701
ECVNCGATSTPLWRRDGTGHYLCNACCSNCKTSTTTLWRRNQNGEPVCNACGLYFKLHNVNRPLTMKKEGIQTRN
>Lpol LOC106459911
ECVNCGAISTPLWRRDGTGHYLCNACCSNCGTTTTTLWRRNNEGEPVCNACGLYYKLHNVNRPLAMRKEGIQTRK
>Lpol LOC106466245
ECVNCGAISTPLWRRDGTGHYLCNACCSNCRTNTTSLWRRNSSGEPVCNACGLYYKLHGVNRPLAMKKDSIQTRK
>Cscu LOC111628236
ECVNCGATSTPLWRRDGTGHYLCNACCANCKTTTTTLWRRNQNGEPVCNACGLYFKLHNVNRPLTMKKEGIQTRN
>Cscu LOC111633427
ECVNCGAISTPLWRRDGTGHYLCNACCHNCGTTTTTLWRRDNEGEPVCNACGLYYKLHNVNRPLAMRKEGIQTRK
>Cscu LOC111633426
ECVNCGSVTTPLWRRDYAGHYLCNACCSNCSTTNTTLWRRNNQGEPVCNACGLYFKLHGVNRPLAMKKEGIQTRK
>Cscu LOC111633434
ECVNCGAVSTPLWRRDGTGHYLCNACCSNCHTTTTSLWRRNSHGESVCNACGLYFKLHGVNRPLAMKKDSIQTRK
>Agen GATA1
ECVNCGATSTPLWRRDGTGHYLCNACCANCKTTTTTLWRRNQNGEPVCNACGLYFKLHNVNRPLTMKKEGIQTRN
>Dsil GATA1
ECVNCGATSTPLWRRDGTGHYLCNACCANCKTTTTTLWRRNQNGEPVCNACGLYYKLHNVNRPLTMKKEGIQTRN
>Smim GATA1
ECVNCGATSTPLWRRDGTGHYLCNACCANCKTTTTTLWRRNQNGEPVCNACGLYYKLHNVNRPLTMKKEGIQTRN
>Sdum GATA1
ECVNCGATSTPLWRRDGTGHYLCNACCANCKTTTTTLWRRNQNGEPVCNACGLYYKLHNVNRPLTMKKEGIQTRN
>Ptep GATA1
ECVNCGATSTPLWRRDGTGHYLCNACCANCKTTTTTLWRRNQNGEPVCNACGLYYKLHNVNRPLTMKKEGIQTRN
>Lhes GATA1
ECVNCGATSTPLWRRDGTGHYLCNACCANCKTTTTTLWRRNQNGEPVCNACGLYYKLHNVNRPLTMKKEGIQTRN
>Abru GATA1
ECVNCGATSTPLWRRDGTGHYLCNACCANCKTTTTTLWRRNQNGEPVCNACGLYYKLHNVNRPLTMKKEGIQTRN
>Agen GATA2
ECVNCGVTSTPLWRRDGNGHYLCNACCVNCRTSTTTLWRRNHHGEPVCNACGLYFKLHNVSRPLTMKKDGIQTRN
>Sdum GATA2
ECVNCRITSTPLWRRDGTGHYLCNACCANCKTTATTLWRRNHHGEPVCNACGLYFKLHNTRRPITLKKDGIQTRN
>Ptep GATA2
ECVNCGATSTPLWRRDGTGHYLCNACCANCYTTTTTLWRRNHHGEPVCNACGLYFKLHNMKRPAAMKKDGIQTRN
>Lhes GATA2
ECVNCGATSTPLWRRDGTGHYLCNACCANCRTTTTTLWRRNHHGEPVCNACGLYFKLHNMRRPIAMKKDGIQTRN
>Abru GATA2
ECVNCGATSTPLWRRDGTGHYLCNACCANCRTTTTTLWRRNHHGEPVCNACGLYFKLHNMRRPIAMKKDGIQTRN
>Agen GATA3
ECVNCGAVSTPLWRRDGTGHYLCNACCSNCGTTTTTLWRRNNHGEPVCNACGLYYKLHNMNRPPAMRKAGIQTRK
>Smim GATA3
ECVNCGAISTPLWRRDGTGHYLCNACCSNCGTTTTTLWRRNNHGEPVCNACGLYYKLHNMNRPLAMRKAGIQTRK
>Sdum GATA3
ECVNCGAISTPLWRRDGTGHYLCNACCSNCGTTTTTLWRRNNHGEPVCNACGLYYKLHNMNRPLAMRKAGIQTRK
>Ptep GATA3
ECVNCGAISTPLWRRDGTGHYLCNACCSNCGTTTTTLWRRNNHGEPVCNACGLYYKLHNMNRPLAMRKAGIQTRK
>Lhes GATA3
ECVNCGAISTPLWRRDGTGHYLCNACCSNCGTTTTTLWRRNNHGEPVCNACGLYYKLHNMNRPLAMRKAGIQTRK
>Abru GATA3
ECVNCGAISTPLWRRDGTGHYLCNACCSNCGTTTTTLWRRNNHGEPVCNACGLYYKLHNMNRPLAMRKAGIQTRK
>Agen GATA4
ECVNCGAISTPLWRRDGTGHYLCNACCSNCQTTNTSLWRRNSQGEPVCNACGLYFKLHRVNRPLAMKKDSIQRRK
>Dsil GATA4
ECVNCGAISTPLWRRDGTGHYLCNACCSNCQTTNTSLWRRNNQGEPVCNACGLYFKLHRVNRPLAMKKDSIQRRK
>Smim GATA4
ECVNCGAISTPLWRRDGTGHYLCNACCSNCQTTNTSLWRRNNQGEPVCNACGLYYKLHRVNRPLAMKKDNIQRRK
>Sdum GATA4
ECVNCGAISTPLWRRDGTGHYLCNACCSNCQTTNTSLWRRNNQGEPVCNACGLYYKLHRVNRPLAMKKDNIQRRK
>Ptep GATA4
ECVNCGAISTPLWRRDGTGHYLCNACCSNCQTSNTSLWRRNNQGEPVCNACGLYYKLHKMNRPLTMKKDNIQRRK
>Lhes GATA4
ECVNCGAISTPLWRRDGTGHYLCNACCSNCQTTNTSLWRRNNQGEPVCNACGLYFKLHKMNRPLTMKKDNIQRRK
>Abru GATA4
ECVNCGAISTPLWRRDGTGHYLCNACCSNCQTTNTSLWRRNNQGEPVCNACGLYFKLHKLNRPLTMKKDNIQRRK
>Agen GATA5
QCVMCGATESPIWRRNENGQVVCNACCSNCQTTDTTLWRRNGQGEPVCNACGLYYKLHQMNRPLSMKKDSIQTRK
>Lmal GATA5
QCAMCGSTDSTVWRRDGTGQYVCNPCCSNCSTTDTTLWRRNGQGEPVCNACGLYFKLHNVNRPLSMRKDSIQTRK
>Aexi GATA5
QCAVCGTTDSSPWRRDTTGQFVCNACCSNCSTTDTTLWRRNTQGEPVCNACGLYYKLHQVNRPISMRKDSIQTRK
>Smim GATA5
QCAVCGGTDSSPWRRDSTGQFICNSCCSNCSTTDTTLWRRNTQGEPVCNACGLYYKLHQVNRPITMRKDSIQTRK
>Sdum GATA5
QCAVCGGTDSSPWRRDSTGQFICNSCCSNCSTTDTTLWRRNTQGEPVCNACGLYYKLHQVNRPITMRKDSIQTRK
>Ptep GATA5
QCAMCGTTDSTPWRRDSTGQYVCNACCSNCSTTDTTLWRRNTQGEPVCNACGLYYKLHQVNRPISMRKDSIQTRK
>Lhes GATA5
QCAMCGTTDSSPWRRDGTGQFVCNACCSNCSTTDTTLWRRNTQGEPVCNACGLYYKLHQVNRPISMRKDSIQTRK
>Lgeo GATA5
QCAMCGTTDSSPWRRDGTGQFVCNACCSNCSTTDTTLWRRNTQGEPVCNACGLYYKLHQVNRPISMRKDSIQTRK
>Sgro GATA5
QCAMCGTTDSSPWRRDGTGQFVCNACCSNCSTTDTTLWRRNTQGEPVCNACGLYYKLHQVNRPISMRKDSIQTRK
>Mlei GATA5
QCAVCGVTDTSAWKRDSVGQLVCSTCCSNCNTTDTTLWRRNTQGEPVCNACGLYYKLHQVNRPISMRKDSIQTRK
>Mgut GATA5
QCAVCGVTDTPSWKRDSVGQLVCSTCCSNCSTTDTTLWRRNTQGEPVCNACGLYYKLHQVNRPISMRKDSIQTRK
>Nbis GATA5
QCAVCGATDSSPWKRDGTGQYVCNACCSNCSTTDTTLWRRNTQGEPVCNACGLYYKLHQVNRPISMRKDSIQTRK
>Ncoo GATA5
QCAVCGATDSSPWKRDGTGQYVCNACCSNCSTTDTTLWRRNTQGEPVCNACGLYYKLHQVNRPISMRKDSIQTRK
>Phys2 GATA5
QCAVCGTTDSSPWKRDGTGQFVCNTCCSNCSTTDTTLWRRNTQGEPVCNACGLYYKLHQVNRPISMRKDSIQTRK
>Meri GATA5
QCAVCGTTDSSPWKRDGAGQFVCNTCCSNCNTTDTTLWRRNTQGEPVCNACGLYYKLHQVNRPISMRKDSIQTRK
>Mgra GATA5
QCAMCGSTDGHPWRRGDAGQFICNSCCSNCSTTDTTLWRRNTQGEPVCNACGLYYKLHQVNRPISMRKDSIQTRK
>Ghas GATA5
QCAMCGSTDSSPWRRGDAGQFICNNCCSNCSTTDTTLWRRNTQGEPVCNACGLYYKLHQVNRPISMRKDSIQTRK
>Abru GATA5
QCAMCGATDSNPWRRGDAGQFICNNCCSNCSTTDTTLWRRNTQGEPVCNACGLYYKLHQVNRPISMRKDSIQTRK
>Pher GATA5
QCAVCGTTEGAPWRRDATGQYVCNACCSNCSTTDTTLWRRNTQGEPVCNACGLYYKLHQVNRPISMRKDSIQTRK
>Agen GATAL1
ECVNCGAISTPLWRRDGTGHYLCNACCTNCGTTTTTLWRRNNHGEPVCNACGLYFKLHGVNRPPAMKKDGIQKRK
>Orso GATAL1
ECVNCGAISTPLWRRDGTGHYLCNACCTNCGTTTTTLWRRNNHGEPVCNACGLYYKLHGVNRPQAMKKEGIQKRK
>Smim GATAL1
ECVNCGAISTPLWRRDGTGHYLCNACCTNCGTTTTTLWRRNNHGEPVCNACGLYFKLHGVNRPPAMKKEGIQKRK
>Sdum GATAL1
ECVNCGAISTPLWRRDGTGHYLCNACCTNCGTTTTTLWRRNNHGEPVCNACGLYFKLHGVNRPPAMKKEGIQKRK
>Ptep GATAL1
ECVNCGAISTPLWRRDGTGHYLCNACCTNCGTTNTTLWRRNNHGEPVCNACGLYYKLHGVNRPPAMKKEGIQKRK
>Lhes GATAL1
ECVNCGAISTPLWRRDGTGHYLCNACCTNCGTTNTTLWRRNNHGEPVCNACGLYYKLHGVNRPPAMKKEGIQKRK
>Sgro GATAL1
ECVNCGAISTPLWRRDGTGHYLCNACCTNCGTTNTTLWRRNNHGEPVCNACGLYYKLHGVNRPPAMKKEGIQKRK
>Mlei GATAL1
ECVNCGAINTPLWRRDNTGHYLCNACCTNCGTTNTTLWRRNNHGEPVCNACGLYYKLHGVNRPPAMKKEGIQKRK
>Eleo GATAL1
ECVNCGAISTPLWRRDGTGHYLCNACCTNCGTTNTTLWRRNNHGEPVCNACGLYYKLHGVNRPPAMKKEGIQKRK
>Teke1 GATAL1
ECVNCGAISTPLWRRDGTGHYLCNACCTNCGTTNTTLWRRNNHGEPVCNACGLYYKLHGVNRPPAMKKEGIQKRK
>Ghas GATAL1
ERVNCGAISTPLWRRDGTGHYLCNACCTNCGTTNTTLWRRNNHGEPVCNACGLYYKLHGVNRPPAMKKEGIQKRK
>Marc GATAL1
ECVNCGAISTPLWRRDGTGHYLCNACCTNCGTTNTTLWRRNNHGEPVCNACGLYYKLHGVNRPPAMKKEGIQKRK
>Pher GATAL1
ECVNCGAISTPLWRRDGTGHYLCNACCTNCGTTTTTLWRRNNHGEPVCNACGLYYKLHGVNRPPAMKKEGIQKRK
>Onav GATAL1
ECVNCGAISTPLWRRDGTGHYLCNACCTNCGTTTTTLWRRNTHGEPVCNACGLYFKLHGVNRPPQMKKEGIQKRK
>Cper GATAL1
ECVNCGAISTPLWRRDGTGHYLCNACCTNCGTTTTTLWRRNNHGEPVCNACGLYYKLHGVNRPPAMKKEGIQKRK
>Ccoc GATAL1
ECVNCGAISTPLWRRDGTGHYLCNACCTNCGTGTTTLWRRNNLGEPVCNACGLYYKLHGINRPPAMKKEGIQKRK
>Hust GATAL1
ECVNCGAISTPLWRRDGTGHYLCNACCTNCGTGTTTLWRRNNLGEPVCNACGLYYKLHGINRPPAMKKEGIQKRK
>Hada GATAL1
ECVNCGAISTPLWRRDGTGHYLCNACCTNCGTGTTTLWRRNNLGEPVCNACGLYYKLHGINRPPAMKKEGIQKRK
>Ccal GATAL2
QCVKCGISASECWHRDGTGHYLCNACCSNCETVVTSLWRRNVNGEFVCNACGLYEKLHKCRRPLSMKKDAIQTRK
>Afor GATAL2
QCVKCGTSTSGHWYRDGTGHFLCGACCSNCETAVTSLWRRNANGEFVCNACGLYEKLHKCHRPLSMKKDAIQTRK
>Austr GATAL2
QCVKCGISVSEHWWQDGTGHFLCSVCCSNCFTEVTSLWRRNANGDFVCNACGLYEKLHKSNRPLSMKKDAIQTRK
>Smim GATAL2
QCVKCGTSTSIFWRCHVKGHYLCQQCCCNCSTLVTTLWRRNLNGEFVCNACGLYEKLHKKSRPLSMKKDAIQRRK
>Sdum GATAL2
QCVKCGTSTSIFWRCHMKGHYLCQQCCYNCSTLVTTLWRRNLNGEFVCNACGLYEKLHKKSRPLSMKKDAIQRRK
>Menn GATAL2
QCVKCGVATGVQWQKNHMGHFLCHSCCSNCKGQCTSLWRRNPESQVVCNACGLYYRLNGKNRPLSMRKDVIQRRK
>Dlon GATAL2
QCVKCGVATGVQWQKNHMGHFLCHSCCSHCKTEVTSLWRRNHDSQVVCNSCGLYQKLKGIPRPLSMRKDVIQRRK
>Cper GATAL2
QCVKCGVSGSDIWWRDGTGHFLCASCCTNCEAVSTSLWRRNAASAVVCNACGLYEKLHKCARPISMKKDTIQTRK
>Param GATAL2
QCVKCGVSGSDIWWRDGTGHFLCGNCCTNCEATSTSLWRRNVAGEVVCNACGLYEKLHRFARPRSMKKDTIQKKK
>Htheo GATAL2
QCVRCGISSNGGWWPNSAGPFLCRDCCTNCETVTTSLWRRNSAGHSVCNACGLYERLHKKSRPRTMRKDNIQKRK
>Agen uncategorized1
ECVNCGSSSAVLWWQDRTGHLLCNPCCSNCKADKTSLWRRNNLGETVCNACGLYFKLHKCNRPITMKKDCIQKRK
>Agen uncategorized2
NCDSCGAIMNPPWIADRGGRCLCTACCSNCGTTTTTVWRRNSQGETVCNACGLYFKLHNINRPTSLRKVGIQRRW
>Lmal uncategorized
MCTNCGITSASVWSKDDTGCLLCQACCANCRTTTTSSWRRNTSGEIVCNACGLYLKLHGVNRPLTLMKDNICTRR
>Porr uncategorized
KCDGCGAVSNKLWQSDGEGRLLCSSCCSNCGTNTTTLWRRNPWGEIVCNACGLYYRLHNVNRPTSMRKTGIQRRW
