# Supplementary material for: Lineage-specific, fast-evolving GATA-like gene regulates zygotic gene activation to promote endoderm specification and pattern formation in the Theridiidae spider
Source: BMC Biol. 2022 Oct 6;20:223. doi: 10.1186/s12915-022-01421-0 (PMC9535882; doi:10.1186/s12915-022-01421-0)
Supplement: Supplementary file 15 — Additional file 15. Multi-fasta format file of 168 sequences (63 amino acid sites) used for the second ML analysis. [file 12915_2022_1421_MOESM15_ESM.fasta]

>Nvec GATA
ECVNCGGHYLCNACCANCHTTQTTLWRRNQNGDPVCNACGLYWKLHAVNRPLSMKKDGIQTRN
>Mmus GATA1
ECVNCGGHYLCNACCTNCQTTTTTLWRRNASGDPVCNACGLYFKLHQVNRPLTMRKDGIQTRN
>Mmus GATA2
ECVNCGGHYLCNACCANCQTTTTTLWRRNANGDPVCNACGLYYKLHNVNRPLTMKKEGIQTRN
>Mmus GATA3
ECVNCGGHYLCNACCANCQTTTTTLWRRNANGDPVCNACGLYYKLHNINRPLTMKKEGIQTRN
>Mmus GATA4
ECVNCGGHYLCNACCANCQTTTTTLWRRNAEGEPVCNACGLYMKLHGVPRPLAMRKEGIQTRK
>Mmus GATA5
ECVNCGGHYLCNACCSNCHTATTTLWRRNSEGEPVCNACGLYMKLHGVPRPLAMKKESIQTRK
>Mmus GATA6
ECVNCGGHYLCNACCANCHTTTTTLWRRNAEGEPVCNACGLYMKLHGVPRPLAMKKEGIQTRK
>Lvar LOC121418246
ECVNCGGHYLCNACCANCHTSTTTLWRRNKDGEPVCNACGLYFKLHGVNRPLAMKKDGIQTRK
>Lvar LOC121411816
ECVNCGGHYLCNACCANCQATATTLWRRNPNGDPVCNACGLYYKLHGVNRPLTMKKEGIQTRN
>Dmel Srp
ECVNCGGHYLCNACCSNCHTTHTSLWRRNPAGEPVCNACGLYYKLHSVPRPLTMKKDTIQKRK
>Dmel Grn
ECVNCGGHYLCNACCANCKTTTTTLWRRNASGEPVCNACGLYYKLHNVNRPLTMKKEGIQTRN
>Dmel Pnr
ECVNCGGHYLCNACCTNCGTRTTTLWRRNNDGEPVCNACGLYYKLHGVNRPLAMRKDGIQTRK
>Tcas LOC661820
ECVNCGGHYLCNACCTNCGTRTTTLWRRNNDGEPVCNACGLYFKLHGVNRPLAMRKDGIQTRK
>Tcas LOC661909
ECVNCGGHYLCNACCTNCHTSTTSLWRRNTVGEPVCNACGLYFKLHGVNRPLAMKKDSIQTRK
>Tcas LOC660745
ECVNCGGHYLCNACCANCKTTTTTLWRRNQNGEPVCNACGLYYKLHNVNRPLTMKKEGIQTRN
>Tcas LOC103314939
ECVNCGGHYLCNACCANCKTGNTTLWRRNNQGEPVCNACGLYFKLHNVNRPLSMKKEGIQTRK
>Dmag LOC116918070
ECVNCGGHYLCNACCANCATTTTSLWRRNNQGETVCNACGLYFKLHGVNRPLAMKKDNIQTRK
>Dmag LOC116918071
ECVNCGGHYLCNACCTNCGTTTTTLWRRNAEGEPVCNACGLYHKLHGVNRPLAMRKDGIQTRK
>Dmag LOC116921974
ECVNCGGHYLCNACCANCKTTMTTLWRRNHNGEPVCNACGLYYKLHNVNRPLTMKKEGIQTRN
>Dmag LOC116918069
ECANCGNHFLCNSCCSNCSTSTTTLWRRNAQGEPVCNACGLYYKLHSVNRPLTMKKEGIQTRK
>Eaff LOC111710898
ECVNCGGHYLCNACCANCKTTTTTLWRRNQNGEPVCNACGLYFKLHNVERPLTMKKDGIQTRN
>Eaff LOC111708973
ECVNCGGHYLCNACCANCKTTATTLWRRNQNGEPVCNACGLYFKLHNVARPLTMKKDGIQTRN
>Eaff LOC111717729
ECVNCGGHYLCNACCTNCKTINTTLWRRNQNGEPVCNACGLYFKLHNVERPVTLKKEGIQTRN
>Eaff LOC111702384
ECVNCGGHYLCNACCTNCNTTTTTLWRRNTNGEPVCNACGLYHKLHNVPRPTALKKENIQTRN
>Eaff LOC111712666
ECVNCTGNYLCNACCANCSTRQTSLWRRTQDGDTVCNACGLYHKLHKTPRPIAMKKEVIQTRN
>Eaff LOC111708976
QCVNCGGNYLCNACCGNCSTTTTTLWRRTTSGEIVCNACGLYQKVHNQPRPISLKKENLQTRK
>Eaff LOC111708978
QCVNCGGNYLCNACCSNCSSTTTTLWRRTTAGEIVCNACGLYQKIHNTPRPISLKKDNILTRK
>Eaff LOC111708975
QCVNCGGNYLCNACCSNCSSTTTTLWRRTTAGEIVCNACGLYQKVHNQPRPISLKKENILTRK
>Hame LOC121874334
ECVNCGGHYLCNACCVNCKTQTTTLWRRNQNGESVCNACGLYFKLHNVARPLSMKKEGIQTRN
>Hame LOC121874332
ECVNCGGHYLCNACCANCKTTTTTLWRRNQNGEPVCNACGLYYKLHNVPRPLSMKKEGIQTRN
>Hame LOC121874333
ECVNCGGHYLCNACCANCKTSTTTLWRRNQNGEPVCNACGLYYKLHSVNRPLTMKKEGIQTRN
>Hame LOC121853546
ECVNCGGHYLCNACCSNCGTTTTTLWRRNNEGEPVCNACGLYYKLHGINRPIQMRKDSIQSRK
>Hame LOC121853585
ECVNCGGHYLCNACCTNCHTSVTSLWRRNSQGDPVCNACGLYYKLHSVNRPLTMKKESIQTRK
>Pvan LOC113806769
ECVNCGGHYLCNACCVNCKTQTTTLWRRNQNGEPVCNACGLYYKLHNVARPLSMKKEGIQTRN
>Pvan LOC113820974
ECVNCGGHYLCNACCSNCGTTTTTLWRRNNEGEPVCNACGLYYKLHGINRPLQMRKDSIQSRK
>Pvan LOC113824907
ECRECAGHYLCNACCTNCHTTVTSLWRRNSNGDPVCNACGLYYKLHNINRPLTMKKESIQTRK
>Lpol LOC106458478
ECVNCGGHYLCNACCSNCKTTTTTLWRRNQNGEPVCNACGLYFKLHNVNRPLTMKKEGIQTRN
>Lpol LOC106459701
ECVNCGGHYLCNACCSNCKTSTTTLWRRNQNGEPVCNACGLYFKLHNVNRPLTMKKEGIQTRN
>Lpol LOC106459911
ECVNCGGHYLCNACCSNCGTTTTTLWRRNNEGEPVCNACGLYYKLHNVNRPLAMRKEGIQTRK
>Lpol LOC106466245
ECVNCGGHYLCNACCSNCRTNTTSLWRRNSSGEPVCNACGLYYKLHGVNRPLAMKKDSIQTRK
>Lpol LOC111085938
ECVNCGGHYLCENCCSNCHTSNTTLWRRSNNGEPVCNACGLYYKLHNVNRPLAMKKDSIQTRK
>Cscu LOC111628236
ECVNCGGHYLCNACCANCKTTTTTLWRRNQNGEPVCNACGLYFKLHNVNRPLTMKKEGIQTRN
>Cscu LOC111633427
ECVNCGGHYLCNACCHNCGTTTTTLWRRDNEGEPVCNACGLYYKLHNVNRPLAMRKEGIQTRK
>Cscu LOC111633426
ECVNCGGHYLCNACCSNCSTTNTTLWRRNNQGEPVCNACGLYFKLHGVNRPLAMKKEGIQTRK
>Cscu LOC111633434
ECVNCGGHYLCNACCSNCHTTTTSLWRRNSHGESVCNACGLYFKLHGVNRPLAMKKDSIQTRK
>Agen GATA1
ECVNCGGHYLCNACCANCKTTTTTLWRRNQNGEPVCNACGLYFKLHNVNRPLTMKKEGIQTRN
>Dsil GATA1
ECVNCGGHYLCNACCANCKTTTTTLWRRNQNGEPVCNACGLYYKLHNVNRPLTMKKEGIQTRN
>Smim GATA1
ECVNCGGHYLCNACCANCKTTTTTLWRRNQNGEPVCNACGLYYKLHNVNRPLTMKKEGIQTRN
>Sdum GATA1
ECVNCGGHYLCNACCANCKTTTTTLWRRNQNGEPVCNACGLYYKLHNVNRPLTMKKEGIQTRN
>Ptep GATA1
ECVNCGGHYLCNACCANCKTTTTTLWRRNQNGEPVCNACGLYYKLHNVNRPLTMKKEGIQTRN
>Lhes GATA1
ECVNCGGHYLCNACCANCKTTTTTLWRRNQNGEPVCNACGLYYKLHNVNRPLTMKKEGIQTRN
>Tclava GATA1
ECVNCGGHYLCNACCANCKTTTTTLWRRNQNGEPVCNACGLYYKLHNVNRPLTMKKEGIQTRN
>Abru GATA1
ECVNCGGHYLCNACCANCKTTTTTLWRRNQNGEPVCNACGLYYKLHNVNRPLTMKKEGIQTRN
>Agen GATA2
ECVNCGGHYLCNACCVNCRTSTTTLWRRNHHGEPVCNACGLYFKLHNVSRPLTMKKDGIQTRN
>Sdum GATA2
ECVNCRGHYLCNACCANCKTTATTLWRRNHHGEPVCNACGLYFKLHNTRRPITLKKDGIQTRN
>Ptep GATA2
ECVNCGGHYLCNACCANCYTTTTTLWRRNHHGEPVCNACGLYFKLHNMKRPAAMKKDGIQTRN
>Lhes GATA2
ECVNCGGHYLCNACCANCRTTTTTLWRRNHHGEPVCNACGLYFKLHNMRRPIAMKKDGIQTRN
>Abru GATA2
ECVNCGGHYLCNACCANCRTTTTTLWRRNHHGEPVCNACGLYFKLHNMRRPIAMKKDGIQTRN
>Agen GATA3
ECVNCGGHYLCNACCSNCGTTTTTLWRRNNHGEPVCNACGLYYKLHNMNRPPAMRKAGIQTRK
>Smim GATA3
ECVNCGGHYLCNACCSNCGTTTTTLWRRNNHGEPVCNACGLYYKLHNMNRPLAMRKAGIQTRK
>Sdum GATA3
ECVNCGGHYLCNACCSNCGTTTTTLWRRNNHGEPVCNACGLYYKLHNMNRPLAMRKAGIQTRK
>Ptep GATA3
ECVNCGGHYLCNACCSNCGTTTTTLWRRNNHGEPVCNACGLYYKLHNMNRPLAMRKAGIQTRK
>Lhes GATA3
ECVNCGGHYLCNACCSNCGTTTTTLWRRNNHGEPVCNACGLYYKLHNMNRPLAMRKAGIQTRK
>Tclavi GATA3
ECVNCGGHYLCNACCSNCGTTTTTLWRRNNHGEPVCNACGLYYKLHNMNRPLAMRKAGIQTRK
>Tclava GATA3
ECVNCGGHYLCNACCSNCGTTTTTLWRRNNHGEPVCNACGLYYKLHNMNRPLAMRKAGIQTRK
>Tina GATA3
ECVNCGGHYLCNACCSNCGTTTTTLWRRNNHGEPVCNACGLYYKLHNMNRPLAMRKAGIQTRK
>Abru GATA3
ECVNCGGHYLCNACCSNCGTTTTTLWRRNNHGEPVCNACGLYYKLHNMNRPLAMRKAGIQTRK
>Aven GATA3
ECVNCGGHYLCNACCSNCGTTTTTLWRRNNHGEPVCNACGLYYKLHNMNRPLAMRKAGIQTRK
>Agen GATA4
ECVNCGGHYLCNACCSNCQTTNTSLWRRNSQGEPVCNACGLYFKLHRVNRPLAMKKDSIQRRK
>Dsil GATA4
ECVNCGGHYLCNACCSNCQTTNTSLWRRNNQGEPVCNACGLYFKLHRVNRPLAMKKDSIQRRK
>Smim GATA4
ECVNCGGHYLCNACCSNCQTTNTSLWRRNNQGEPVCNACGLYYKLHRVNRPLAMKKDNIQRRK
>Sdum GATA4
ECVNCGGHYLCNACCSNCQTTNTSLWRRNNQGEPVCNACGLYYKLHRVNRPLAMKKDNIQRRK
>Ptep GATA4
ECVNCGGHYLCNACCSNCQTSNTSLWRRNNQGEPVCNACGLYYKLHKMNRPLTMKKDNIQRRK
>Lhes GATA4
ECVNCGGHYLCNACCSNCQTTNTSLWRRNNQGEPVCNACGLYFKLHKMNRPLTMKKDNIQRRK
>Tclavi GATA4
ECVNCGGHYLCNACCSNCQTTNTSLWRRNNQGEPVCNACGLYYKLHKLNRPLTMKKDNIQRRK
>Tclava GATA4
ECVNCGGHYLCNACCSNCQTTNTSLWRRNNQGEPVCNACGLYYKLHKLNRPLTMKKDNIQRRK
>Tina GATA4
ECVNCGGHYLCNACCSNCQTTNTSLWRRNNQGEPVCNACGLYYKLHKLNRPLTMKKDNIQRRK
>Abru GATA4
ECVNCGGHYLCNACCSNCQTTNTSLWRRNNQGEPVCNACGLYFKLHKLNRPLTMKKDNIQRRK
>Aven GATA4
ECVNCGGHYLCNACCSNCQTTNTSLWRRNNQGEPVCNACGLYFKLHKLNRPLTMKKDNIQRRK
>Lmal GATA5
QCAMCGGQYVCNPCCSNCSTTDTTLWRRNGQGEPVCNACGLYFKLHNVNRPLSMRKDSIQTRK
>Agen GATA5
QCVMCGGQVVCNACCSNCQTTDTTLWRRNGQGEPVCNACGLYYKLHQMNRPLSMKKDSIQTRK
>Aexi GATA5
QCAVCGGQFVCNACCSNCSTTDTTLWRRNTQGEPVCNACGLYYKLHQVNRPISMRKDSIQTRK
>Smim GATA5
QCAVCGGQFICNSCCSNCSTTDTTLWRRNTQGEPVCNACGLYYKLHQVNRPITMRKDSIQTRK
>Sdum GATA5
QCAVCGGQFICNSCCSNCSTTDTTLWRRNTQGEPVCNACGLYYKLHQVNRPITMRKDSIQTRK
>Ptep GATA5
QCAMCGGQYVCNACCSNCSTTDTTLWRRNTQGEPVCNACGLYYKLHQVNRPISMRKDSIQTRK
>Lhes GATA5
QCAMCGGQFVCNACCSNCSTTDTTLWRRNTQGEPVCNACGLYYKLHQVNRPISMRKDSIQTRK
>Lgeo GATA5
QCAMCGGQFVCNACCSNCSTTDTTLWRRNTQGEPVCNACGLYYKLHQVNRPISMRKDSIQTRK
>Sgro GATA5
QCAMCGGQFVCNACCSNCSTTDTTLWRRNTQGEPVCNACGLYYKLHQVNRPISMRKDSIQTRK
>Mlei GATA5
QCAVCGGQLVCSTCCSNCNTTDTTLWRRNTQGEPVCNACGLYYKLHQVNRPISMRKDSIQTRK
>Mgut GATA5
QCAVCGGQLVCSTCCSNCSTTDTTLWRRNTQGEPVCNACGLYYKLHQVNRPISMRKDSIQTRK
>Nbis GATA5
QCAVCGGQYVCNACCSNCSTTDTTLWRRNTQGEPVCNACGLYYKLHQVNRPISMRKDSIQTRK
>Ncoo GATA5
QCAVCGGQYVCNACCSNCSTTDTTLWRRNTQGEPVCNACGLYYKLHQVNRPISMRKDSIQTRK
>Phys2 GATA5
QCAVCGGQFVCNTCCSNCSTTDTTLWRRNTQGEPVCNACGLYYKLHQVNRPISMRKDSIQTRK
>Meri GATA5
QCAVCGGQFVCNTCCSNCNTTDTTLWRRNTQGEPVCNACGLYYKLHQVNRPISMRKDSIQTRK
>Mgra GATA5
QCAMCGGQFICNSCCSNCSTTDTTLWRRNTQGEPVCNACGLYYKLHQVNRPISMRKDSIQTRK
>Ghas GATA5
QCAMCGGQFICNNCCSNCSTTDTTLWRRNTQGEPVCNACGLYYKLHQVNRPISMRKDSIQTRK
>Abru GATA5
QCAMCGGQFICNNCCSNCSTTDTTLWRRNTQGEPVCNACGLYYKLHQVNRPISMRKDSIQTRK
>Pher GATA5
QCAVCGGQYVCNACCSNCSTTDTTLWRRNTQGEPVCNACGLYYKLHQVNRPISMRKDSIQTRK
>Agen GATAL1
ECVNCGGHYLCNACCTNCGTTTTTLWRRNNHGEPVCNACGLYFKLHGVNRPPAMKKDGIQKRK
>Orso GATAL1
ECVNCGGHYLCNACCTNCGTTTTTLWRRNNHGEPVCNACGLYYKLHGVNRPQAMKKEGIQKRK
>Smim GATAL1
ECVNCGGHYLCNACCTNCGTTTTTLWRRNNHGEPVCNACGLYFKLHGVNRPPAMKKEGIQKRK
>Sdum GATAL1
ECVNCGGHYLCNACCTNCGTTTTTLWRRNNHGEPVCNACGLYFKLHGVNRPPAMKKEGIQKRK
>Ptep GATAL1
ECVNCGGHYLCNACCTNCGTTNTTLWRRNNHGEPVCNACGLYYKLHGVNRPPAMKKEGIQKRK
>Lhes GATAL1
ECVNCGGHYLCNACCTNCGTTNTTLWRRNNHGEPVCNACGLYYKLHGVNRPPAMKKEGIQKRK
>Sgro GATAL1
ECVNCGGHYLCNACCTNCGTTNTTLWRRNNHGEPVCNACGLYYKLHGVNRPPAMKKEGIQKRK
>Mlei GATAL1
ECVNCGGHYLCNACCTNCGTTNTTLWRRNNHGEPVCNACGLYYKLHGVNRPPAMKKEGIQKRK
>Eleo GATAL1
ECVNCGGHYLCNACCTNCGTTNTTLWRRNNHGEPVCNACGLYYKLHGVNRPPAMKKEGIQKRK
>Teke1 GATAL1
ECVNCGGHYLCNACCTNCGTTNTTLWRRNNHGEPVCNACGLYYKLHGVNRPPAMKKEGIQKRK
>Meri GATAL1
ECVNCGGHYLCNACCTNCGTTNTTLWRRNNHGEPVCNACGLYYKLHGVNRPPAISHRPLQDPH
>Tclava GATAL1
ECVNCGGHYLCNACCTNCGTTNTTLWRRNNHGEPVCNACGLYYKLHGVNRPPAMKKEGIQKRK
>Ghas GATAL1
ERVNCGGHYLCNACCTNCGTTNTTLWRRNNHGEPVCNACGLYYKLHGVNRPPAMKKEGIQKRK
>Aven GATAL1
ECVNCGGHYLCNACCTNCGTTNTTLWRRNNHGEPVCNACGLYYKLHGVNRPPAMKKEGIQKRK
>Marc GATAL1
ECVNCGGHYLCNACCTNCGTTNTTLWRRNNHGEPVCNACGLYYKLHGVNRPPAMKKEGIQKRK
>Pher GATAL1
ECVNCGGHYLCNACCTNCGTTTTTLWRRNNHGEPVCNACGLYYKLHGVNRPPAMKKEGIQKRK
>Onav GATAL1
ECVNCGGHYLCNACCTNCGTTTTTLWRRNTHGEPVCNACGLYFKLHGVNRPPQMKKEGIQKRK
>Cper GATAL1
ECVNCGGHYLCNACCTNCGTTTTTLWRRNNHGEPVCNACGLYYKLHGVNRPPAMKKEGIQKRK
>Ccoc GATAL1
ECVNCGGHYLCNACCTNCGTGTTTLWRRNNLGEPVCNACGLYYKLHGINRPPAMKKEGIQKRK
>Hust GATAL1
ECVNCGGHYLCNACCTNCGTGTTTLWRRNNLGEPVCNACGLYYKLHGINRPPAMKKEGIQKRK
>Hada GATAL1
ECVNCGGHYLCNACCTNCGTGTTTLWRRNNLGEPVCNACGLYYKLHGINRPPAMKKEGIQKRK
>Ccal GATAL2
QCVKCGGHYLCNACCSNCETVVTSLWRRNVNGEFVCNACGLYEKLHKCRRPLSMKKDAIQTRK
>Afor GATAL2
QCVKCGGHFLCGACCSNCETAVTSLWRRNANGEFVCNACGLYEKLHKCHRPLSMKKDAIQTRK
>Austr GATAL2
QCVKCGGHFLCSVCCSNCFTEVTSLWRRNANGDFVCNACGLYEKLHKSNRPLSMKKDAIQTRK
>Smim GATAL2
QCVKCGGHYLCQQCCCNCSTLVTTLWRRNLNGEFVCNACGLYEKLHKKSRPLSMKKDAIQRRK
>Sdum GATAL2
QCVKCGGHYLCQQCCYNCSTLVTTLWRRNLNGEFVCNACGLYEKLHKKSRPLSMKKDAIQRRK
>Ptep Fuchi
QCVKCGGHYLCITCCQNCECPNTTLWRRSFSGEAVCNACGLYEKLHKRKRPKSMRKDTIQTRR
>Ptep GATAL2b
QCVKCGGHYLCFSCCQNCECPNTTLWRRSFSGEAVCNACGLYEKLHKRKRPKSMRKDTIQTRR
>Lhes GATAL2
QCVKCGGHMFCQACCSNCRTRVTTLWRRTDRGEKVCNPCGLYKKLHHRDRPVELNKNTIQRRN
>Lgeo GATAL2
QCVKCGGHMFCQSCCSNCRTQVTTLWRRNDRNEKVCNACGLYRKLHKKDRPVSMTKNVIQKRN
>Mlei GATAL2
QCVKCGGHFLCLMCCMNCSTRVTSLWRRNARGEFVCNACGLYEKLHKKQRPQTMRKDSIQKRK
>Mgut GATAL2
QCVKCGGHFLCHVCCMNCSTRVTSLWRRNTRGEFVCNACGLYEKLHKKQRPVTMRKDSIQKRK
>Malk17 GATAL2
QCVKCGGHWLCPCCCINCTTTVTSLWRRNSKGEFVCNACGLYEKLHQRQRPMSMKKDTIQTRK
>Eleo GATAL2
QCVKCGGHWLCGDCCSNCSTNNTSLWRRSPKGEFVCNACGLYEKLHKRQRPKSMKKDTIQQRK
>Teke2 GATAL2
QCVKCGGHLLCLQCCTNCQTSVTSLWRRNLNGEFVCNACGLYEKLHKHPRPLIMKKDTIQTRK
>Rung GATAL2
QCVKCGGHWLCVLCCSNCEAHHTSLWRRNLKGEFVCNACGLYEKLHKRARPKDMRKDTIQKRK
>Onav GATAL2
QCVKCGGHFLCYHCCSNCSTQVTPLWRRTKDGRSVCNACGLYEKLHKKTRPLSMKKDVIQTRK
>Ocel GATAL2
QCVKCGGHVLCFHCCSNCSTQVTPLWRRTKDGRSVCNACGLYEKLHNKTRPLSMKKDVIQTRK
>Menn GATAL2
QCVKCGGHFLCHSCCSNCKGQCTSLWRRNPESQVVCNACGLYYRLNGKNRPLSMRKDVIQRRK
>Dlon GATAL2
QCVKCGGHFLCHSCCSHCKTEVTSLWRRNHDSQVVCNSCGLYQKLKGIPRPLSMRKDVIQRRK
>Aeme GATAL2
QCVKCGGHYLCSSCCTNCESTSTSLWRRNVKGEVVCNACGLYEKLHKNARPRSMKKDTIQTRK
>Cper GATAL2
QCVKCGGHFLCASCCTNCEAVSTSLWRRNAASAVVCNACGLYEKLHKCARPISMKKDTIQTRK
>Param GATAL2
QCVKCGGHFLCGNCCTNCEATSTSLWRRNVAGEVVCNACGLYEKLHRFARPRSMKKDTIQKKK
>Htheo GATAL2
QCVRCGGPFLCRDCCTNCETVTTSLWRRNSAGHSVCNACGLYERLHKKSRPRTMRKDNIQKRK
>Apen GATAL3
ECANCGGHLLCNACCSNCGTSSTTLWRRSVRGEPVCNACGLYYKLHNRDRPPGMRKPGIQTRK
>Cper GATAL3
ECANCGGHLLCNACCSNCGTTSTTLWRRSVRGEPVCNACGLYYKLHNRDRPPGMMKPGIQTRK
>Msim GATAL3
ECANCGGHLLCNACCSNCGTSSTTLWRRSVRGEPVCNACGLYYKLHNRDRPPGMRKPGIQTRK
>Amph GATAL3
ECANCGGHLLCNACCSNCGTSSTTLWRRSVRGEPVCNACGLYYKLHNRDRPPGMRKPGIQTRK
>Htheo GATAL3
ECANCGGHLLCNACCSNCGTGTTTLWRRSIRGEPVCNACGLYYKLHNRDRPPGMRKPGIQTRK
>Plon GATAL3
ECANCGGHLLCNACCTNCGTGTTTLWRRSVRGEPVCNACGLYYKLHNRDRPPGMRKPGIQTRK
>Sidy GATAL3
ECANCGGHLLCNACCSNCGTSTTTLWRRSVRGEPVCNACGLYYKLHNRDRPPGMRKPGIQTRK
>Dtri GATAL3
ECANCGGHLLCNACCSNCGTSTTTLWRRSVRGEPVCNACGLYYKLHNRDRPPGMRKPGIQTRK
>Hust GATAL3
ECANCGGHLLCNACCSNCGTTTTTLWRRSVRGEPVCNACGLYYKLHNRDRPPGMRKPGIQTRK
>Hsig GATAL3
ECANCGGHLLCNACCSNCGTTTTTLWRRSVRGEPVCNACGLYYKLHNRDRPPGMRKPGIQTRK
>Hada GATAL3
ECANCGGHLLCNACCSNCGTTTTTLWRRSVRGEPVCNACGLYYKLHNRDRPPGMRKPGIQTRK
>Nyss GATAL3
ECANCGGHLLCNACCSNCGTSTTTLWRRSVRGEPVCNACGLYYKLHNRDRPPGMRKPGIQTRK
>Agen uncategorized1
ECVNCGGHLLCNPCCSNCKADKTSLWRRNNLGETVCNACGLYFKLHKCNRPITMKKDCIQKRK
>Agen uncategorized2
NCDSCGGRCLCTACCSNCGTTTTTVWRRNSQGETVCNACGLYFKLHNINRPTSLRKVGIQRRW
>Olgu uncategorized
QCVNCGGRSLCPVCCSNCGTTKTALWRRGPDGSTVCNACGLYYKLHTAKRPLNMRKDTIQRRK
>Tsav uncategorized
QCVNCGGQILCPVCCSNCGTTITTLWRRSADGTNVCNPCGLYYKLHKYNRPLAMRKDTVQRRK
>Tclavi uncategorized
QCSQCGGSYICEICCCNCKTQMTALWRRSQNGEFICNACGLYYKLHNKPRPKDMRKDTITTRN
>Tclava uncategorized
QCTQCGGNYICDNCCCNCKTQKTSLWRRSQNGEFICNPCGLYYKLHNRDRPQEMRKDSIQTRN
>Eleo uncategorized
QCAICGGQFVCSACCSNCSTTDTTLWRRNTQGEPVCNACGLYYKLHQVNRPISMRKDSIQTRK
>Hada uncategorized
ECARCTTHFLCHRCCSNCETNHSTLWRRSLEGHPVCNACGLYERLHKHPRPRSMRKDTIQTRK
>Dema uncategorized
ECVNCGTHLLCFHCCTNCGTTTTSLWRRNGNGEFVCNACGLYEKLHKRHRPLSMKKDTIQRRK
>Lmal uncategorized
MCTNCGGCLLCQACCANCRTTTTSSWRRNTSGEIVCNACGLYLKLHGVNRPLTLMKDNICTRR
>Lven uncategorized
QCVICGGNLICKKCCVNCGTDTTSLWRRNGKGEFVCNACGLYEKLHKRQRPQSMKKDTIQRRK
>Porr uncategorized
KCDGCGGRLLCSSCCSNCGTNTTTLWRRNPWGEIVCNACGLYYRLHNVNRPTSMRKTGIQRRW
>Ttri uncategorized
ECVNCGGHYLCENCCSNCHTSNTTLWRRSNNGEPVCNACGLYYKLHNVNRPLAMKKDSIQTRK
>Zxno uncategorized
FCNQCLLRVLCFRCCSNCGTSNTSLWRRNGQGEFVCNACGLYEKLHHNPRPASMRKETIQRRQ
